# Supplementary material for: Cancer-associated fibroblasts rewire the estrogen receptor response in luminal breast cancer, enabling estrogen independence
Source: Oncogene. 2024 Feb 22;43(15):1113–26. doi: 10.1038/s41388-024-02973-x (PMC10997519; doi:10.1038/s41388-024-02973-x)
Supplement: Supplementary file 10 — STable 1 [file 41388_2024_2973_MOESM10_ESM.xlsx]

## Sheet: summary_significant_genes
gene_id	hgnc_symbol	cells.baseMean	cells.log2FoldChange	cells.lfcSE	cells.pvalue	cells.padj	treatment.baseMean	treatment.log2FoldChange	treatment.lfcSE	treatment.pvalue	treatment.padj	inter.baseMean	inter.log2FoldChange	inter.lfcSE	inter.pvalue	inter.padj	effect_specific	effect_interaction
ENSG00000000460.16	C1orf112	2051.33013334142	0.600219950614477	0.0839307109770456	1.13721294822301e-13	6.6029131885828e-12	2051.33013334142	-0.137156230216677	0.0804371166325368	0.060037543656901	0.253458378667253	2051.33013334142	-3.60381552622777e-05	0.00144281279274116	0.00689794601481288	0.630012402686243	CAFpos	no interaction
ENSG00000001461.16	NIPAL3	845.893509868965	-0.261012299537088	0.0864540360653593	0.00125788153540661	0.00916278048517788	845.893509868965	-0.0109357178261824	0.079136131922277	0.886838348231424	0.973713662590928	845.893509868965	-2.95875318490941e-06	0.00144259777015394	0.726471887985237	0.999986344467128	CAFneg	no interaction
ENSG00000001561.6	ENPP4	1093.13129711218	0.0163478198115013	0.102666673403134	0.832260637226501	0.925446844938845	1093.13129711218	-0.357924825183854	0.117004432612023	0.000462652960323084	0.0052560169114385	1093.13129711218	4.33453952061385e-06	0.00144264160262374	0.33229943888571	0.999986344467128	E2neg	no interaction
ENSG00000002549.12	LAP3	3317.84505267621	0.0688802203294392	0.0539790874687251	0.191446300059344	0.419694199707098	3317.84505267621	0.176048098616571	0.0544685055925057	0.000684602815166274	0.00736231132731069	3317.84505267621	-4.24761041807956e-06	0.00144245069746067	0.750908525498294	0.999986344467128	E2pos	no interaction
ENSG00000002586.18	CD99	3203.53465361253	-0.583391190771185	0.0746902487290677	7.89043180480673e-16	6.13393401359225e-14	3203.53465361253	0.0446785831058246	0.0692930514352406	0.505411825964421	0.825546037614195	3203.53465361253	5.61124572538293e-05	0.00144310498136887	0.421225958536174	0.999986344467128	CAFneg	no interaction
ENSG00000002587.9	HS3ST1	16.3234613148577	1.09628690044086	0.7119363771758	0.00385265051932549	0.023227117068902	16.3234613148577	0.563570510374196	2.53567568054118	0.00971960391512766	0.065420938728504	16.3234613148577	-1.71694108027349e-06	0.00144269283955648	0.219700992288596	0.999986344467128	CAFpos	no interaction
ENSG00000002919.14	SNX11	2268.00857207924	0.0797196645122459	0.0490347567490884	0.0860491533347779	0.245581440467784	2268.00857207924	0.225243348863322	0.0494846528673081	4.61634049303042e-06	9.54154885430841e-05	2268.00857207924	-6.35537906435671e-06	0.00144239735501551	0.273715087088703	0.999986344467128	E2pos	no interaction
ENSG00000003096.14	KLHL13	354.476696808086	-0.0216145184777306	0.0974708486532616	0.801475292846397	0.908541487560239	354.476696808086	-0.649499929884119	0.112114864283209	5.88549254461836e-10	2.58221471980602e-08	354.476696808086	-3.29464706358935e-06	0.00144263516702484	0.60402316956601	0.999986344467128	E2neg	no interaction
ENSG00000003137.8	CYP26B1	56.4110765934847	-0.742138073832574	0.340615029573937	0.00184996827633755	0.0126153051124714	56.4110765934847	0.707142666306287	0.310115524234251	0.00127378494429769	0.0122769178290363	56.4110765934847	4.57969957874684e-06	0.00144268967278267	0.072515391651342	0.999986344467128	CAFnegE2pos	no interaction
ENSG00000003147.17	ICA1	2928.58946450222	-0.113607880131324	0.0744689524146435	0.107423880571959	0.286222270302495	2928.58946450222	-0.206567025175649	0.0762632502876654	0.00330724031505484	0.0274541254940391	2928.58946450222	4.68808207648327e-06	0.00144257372012751	0.278012099324743	0.999986344467128	E2neg	no interaction
ENSG00000003436.15	TFPI	4436.50411415135	0.166813388019426	0.115228033859914	0.103506264845561	0.278906829190051	4436.50411415135	-0.97909417430154	0.124256026554956	1.52563938221029e-16	1.39879615921499e-14	4436.50411415135	-2.42718293867915e-06	0.00144264643090461	0.959240014310581	0.999986344467128	E2neg	no interaction
ENSG00000003756.16	RBM5	3767.25471111803	-0.162950166273217	0.0409548661940961	5.01315384432425e-05	0.000590977773745823	3767.25471111803	-0.0588536667203704	0.0402884554591871	0.136934846385113	0.423110630340521	3767.25471111803	-4.00544621435637e-06	0.00144225717701529	0.822683464823494	0.999986344467128	CAFneg	no interaction
ENSG00000003987.13	MTMR7	275.156128497121	-0.159936746643418	0.14305690323832	0.163282698139931	0.380601817040411	275.156128497121	-0.563907755692389	0.167157429615305	6.97984645015824e-05	0.00104646481946136	275.156128497121	9.77721813661019e-06	0.00144268251845785	0.0328153901219229	0.999986344467128	E2neg	no interaction
ENSG00000004455.16	AK2	3967.84683958618	0.381885805416056	0.0613988444824732	1.27367146841554e-10	4.81688779933477e-09	3967.84683958618	0.0678070032694957	0.0590788585832599	0.2297498655605	0.572075143774965	3967.84683958618	2.11444718960046e-05	0.00144257178644435	0.0978020582074073	0.999986344467128	CAFpos	no interaction
ENSG00000004478.7	FKBP4	31426.0355564327	-0.333350305423869	0.0527379322281579	8.29338956121723e-11	3.25068347703397e-09	31426.0355564327	0.721856091814529	0.0527635622439518	1.20265947476476e-43	1.22868846196859e-40	31426.0355564327	6.4626147013359e-05	0.00144314898683903	0.894367239022533	0.999986344467128	CAFnegE2pos	no interaction
ENSG00000004777.18	ARHGAP33	303.593325634667	-1.05041042102409	0.321894333217946	5.89536162410074e-05	0.000682330812291494	303.593325634667	-0.19107954636528	0.239877611512169	0.100013051642529	0.349069467458052	303.593325634667	1.89281455238176e-06	0.00144268741836191	0.436202660853579	0.999986344467128	CAFneg	no interaction
ENSG00000004799.7	PDK4	199.589251766862	0.578924818297702	0.230468172187079	0.00121239870391384	0.00888690155257533	199.589251766862	0.896838885015582	0.225619367222031	4.33766908242079e-06	9.04397680551961e-05	199.589251766862	-9.8860435958903e-07	0.00144267857641427	0.775932542533474	0.999986344467128	CAFposE2pos	no interaction
ENSG00000004838.13	ZMYND10	62.9689565259316	-0.802467292224972	0.415010101592125	0.0026477068945185	0.0170185404570498	62.9689565259316	-0.0861953252327176	0.190898758243527	0.334277719048711	0.68923494665012	62.9689565259316	5.55209985464342e-07	0.00144268932924869	0.782309704681809	0.999986344467128	CAFneg	no interaction
ENSG00000004864.13	SLC25A13	2696.85933025044	0.449878948680236	0.0844590646614037	2.01192613091725e-08	5.33198529354641e-07	2696.85933025044	0.0810823324755313	0.0786904383239054	0.259199446206417	0.609412107436407	2696.85933025044	-1.61389232360686e-06	0.00144258847367172	0.854756458107748	0.999986344467128	CAFpos	no interaction
ENSG00000004948.13	CALCR	2469.31861080152	-1.20632441532461	0.144415016354744	4.48192743039884e-18	4.68026944280381e-16	2469.31861080152	1.17099377631479	0.142725192357117	1.51894852200681e-17	1.57431309494662e-15	2469.31861080152	8.415596032313e-06	0.00144267007274543	0.104538673820377	0.999986344467128	CAFnegE2pos	no interaction
ENSG00000004961.14	HCCS	1520.70364089227	0.205418181493183	0.0812013083515968	0.00674976881835582	0.036326736567405	1520.70364089227	0.0575697526958456	0.0771033387079922	0.416949707946589	0.763243270504103	1520.70364089227	4.34024562292557e-06	0.00144258820886194	0.625817725569328	0.999986344467128	CAFpos	no interaction
ENSG00000005022.5	SLC25A5	28740.0564846737	0.151393581416844	0.0398428083724603	0.000105791107555104	0.00112573001370233	28740.0564846737	0.142511039161078	0.0397698736969413	0.000231852900878154	0.0029063909213499	28740.0564846737	5.56430638157642e-06	0.00144223436734916	0.761139892361202	0.999986344467128	CAFposE2pos	no interaction
ENSG00000005059.15	MCUB	1166.25907500421	0.0112327640674213	0.0904505175157165	0.890402266308407	0.954012167875463	1166.25907500421	-0.238413441396833	0.0975965151072312	0.00549333799049646	0.0419493931009455	1166.25907500421	1.55876769122496e-05	0.00144265986229591	0.041450716212974	0.999986344467128	E2neg	no interaction
ENSG00000005073.5	HOXA11	20.8705300885945	0.777739197869665	0.485220380607525	0.00497121990717963	0.0284741220471406	20.8705300885945	0.142916684409652	0.236693774475313	0.123172960287028	0.395541726759173	20.8705300885945	-1.71748463126804e-06	0.00144269060591747	0.363334038775026	0.999986344467128	CAFpos	no interaction
ENSG00000005100.12	DHX33	2001.44624725339	0.233703353511017	0.0800823893492021	0.00190638236227013	0.0129256999384651	2001.44624725339	0.0657201457323516	0.0759003777715732	0.332893227000863	0.68832363805303	2001.44624725339	1.64087894318764e-05	0.00144262690625931	0.0713491706516709	0.999986344467128	CAFpos	no interaction
ENSG00000005189.19	REXO5	1033.65695765068	-0.289520352786805	0.0908460039047903	0.000567948014154157	0.00467488033062301	1033.65695765068	0.107152622571513	0.0846978756434958	0.161300914747032	0.469015446966213	1033.65695765068	8.9626419058853e-06	0.00144261796415972	0.273919412192082	0.999986344467128	CAFneg	no interaction
ENSG00000005238.19	FAM214B	192.448711469771	-0.921711878372931	0.170241637723688	4.59383327075905e-09	1.35576102611723e-07	192.448711469771	-0.297474999830433	0.164036459530352	0.0157399560422273	0.0956366148139242	192.448711469771	3.38616828855694e-06	0.00144267034443943	0.439518900124126	0.999986344467128	CAFneg	no interaction
ENSG00000005249.12	PRKAR2B	1068.00974140229	0.277035509764583	0.114780191298987	0.00621589286723102	0.0340027321701187	1068.00974140229	0.0614635348595628	0.10195342219498	0.48130661607784	0.81322421143668	1068.00974140229	-1.84204094284925e-06	0.00144263978220849	0.772341169516232	0.999986344467128	CAFpos	no interaction
ENSG00000005471.15	ABCB4	34.7572872854111	-1.08793128182806	0.350311707743652	0.000102469178120343	0.00109957914834199	34.7572872854111	-0.379474852109345	0.368383300951633	0.0223023866145833	0.124266083267777	34.7572872854111	-6.8884422396916e-07	0.00144268867552344	0.75106331375073	0.999986344467128	CAFneg	no interaction
ENSG00000005700.14	IBTK	7910.34859426184	0.139324204632393	0.106519457916033	0.134878058467213	0.335230670005633	7910.34859426184	0.316470084145704	0.115073808168872	0.00158850101298462	0.0148208284336067	7910.34859426184	1.89901010316102e-06	0.00144263783729304	0.768320041657769	0.999986344467128	E2pos	no interaction
ENSG00000005801.16	ZNF195	940.778341512388	0.572504314668525	0.292346514872395	0.00434201982373441	0.0254821841943071	940.778341512388	0.00637128282571359	0.158512940282791	0.950896663828908	0.988133898775419	940.778341512388	-1.62404694731372e-06	0.00144268491373483	0.558293514444317	0.999986344467128	CAFpos	no interaction
ENSG00000005810.17	MYCBP2	3356.92516276236	0.024650743662617	0.0820040343803653	0.74982314504926	0.881812987901689	3356.92516276236	-0.249596164923195	0.0872641190062812	0.00158137519443341	0.0147736181619733	3356.92516276236	-5.69437113120402e-05	0.00144316039070174	0.526854381044811	0.999986344467128	E2neg	no interaction
ENSG00000005844.17	ITGAL	93.0929577067918	0.558876317133182	0.345151001818205	0.00804059669329078	0.0416586892053651	93.0929577067918	1.18132041410068	0.318719718461235	1.00211328488988e-05	0.000188843561446376	93.0929577067918	-1.65261873277174e-06	0.0014426869011879	0.445722820616004	0.999986344467128	CAFposE2pos	no interaction
ENSG00000005882.11	PDK2	856.358800152199	-0.694453212939949	0.228732448918663	0.0001997291779267	0.0019221529482313	856.358800152199	-0.049549061436285	0.149208131590278	0.618129726652181	0.88135454006835	856.358800152199	-3.53800302669158e-06	0.00144268129049505	0.297647291902623	0.999986344467128	CAFneg	no interaction
ENSG00000005961.17	ITGA2B	55.6144812397996	-0.618410196332733	0.437607801071438	0.00852294471669997	0.0436173815507233	55.6144812397996	-0.621343074929382	0.461775282314889	0.00710081829235679	0.0510880301989835	55.6144812397996	-2.01872427049364e-06	0.00144269049715617	0.301326351597245	0.999986344467128	CAFneg	no interaction
ENSG00000006007.11	GDE1	6844.93067224474	0.21981917869129	0.0777849302823993	0.00266041617236866	0.0170688690967238	6844.93067224474	0.0251306087628828	0.0734342868059451	0.714077441795042	0.918760495049443	6844.93067224474	-3.12592373814727e-05	0.00144274398221146	0.83103753127022	0.999986344467128	CAFpos	no interaction
ENSG00000006047.12	YBX2	732.891772982805	-0.245229606713705	0.0923877387223316	0.00395613839181639	0.0236776067222783	732.891772982805	-0.195037270913532	0.0910494749288379	0.0166015869041903	0.0996861870237755	732.891772982805	6.47352331126796e-06	0.00144261731745183	0.407959468154634	0.999986344467128	CAFneg	no interaction
ENSG00000006071.12	ABCC8	201.684563042967	-0.792326861399088	0.258742801259147	0.000155515858265983	0.00156556360051503	201.684563042967	0.328648656309319	0.250553232742072	0.0261374195649989	0.140278991383932	201.684563042967	-1.52226991392698e-06	0.00144268256264109	0.618830369081368	0.999986344467128	CAFneg	no interaction
ENSG00000006125.17	AP2B1	9616.06777862644	-0.394146858991162	0.0822052906778819	4.59111110261341e-07	9.13468417545225e-06	9616.06777862644	-0.146503843355442	0.0788518790795973	0.0387881492763007	0.187175067172378	9616.06777862644	7.86897560523725e-06	0.00144259367079794	0.381452108118898	0.999986344467128	CAFneg	no interaction
ENSG00000006432.15	MAP3K9	2334.23249289538	0.228026301641883	0.0860741944337526	0.0040536385789327	0.0241475370945106	2334.23249289538	0.0102761486729649	0.0801103105193748	0.900918437461098	0.977109565263492	2334.23249289538	-1.75669971138285e-05	0.00144265061385264	0.0587800371239408	0.999986344467128	CAFpos	no interaction
ENSG00000006453.13	BAIAP2L1	1574.80949428345	0.562157435440769	0.075792628754287	1.4879600387483e-14	9.86778427592654e-13	1574.80949428345	-0.0136928228271061	0.0710146488375081	0.835014174713832	0.957706188159637	1574.80949428345	1.10778326766682e-05	0.00144258327882688	0.257900637457098	0.999986344467128	CAFpos	no interaction
ENSG00000006459.10	KDM7A	1429.63547478076	-0.327164784888633	0.136647213866755	0.00492568654235487	0.0282339183640631	1429.63547478076	0.576169681456641	0.139399100629589	3.66390923964363e-06	7.75220323293237e-05	1429.63547478076	1.63337490001482e-06	0.00144265481716839	0.762110889012368	0.999986344467128	CAFnegE2pos	no interaction
ENSG00000006652.13	IFRD1	5510.90935653424	0.883273390627637	0.127448017726772	3.44307623223029e-13	1.84593738381603e-11	5510.90935653424	0.368170844722373	0.128449131105884	0.000780821707958365	0.00816978265466605	5510.90935653424	-7.88368331800907e-07	0.00144264753257893	0.893403469567391	0.999986344467128	CAFposE2pos	no interaction
ENSG00000006695.10	COX10	1075.65355788243	0.239587817875963	0.0719671798296025	0.000445794383935157	0.00380830330549735	1075.65355788243	0.185410144689208	0.0713333125850988	0.00480218645138914	0.037492179483744	1075.65355788243	-2.4015984936574e-06	0.00144255144530106	0.814482248770373	0.999986344467128	CAFposE2pos	no interaction
ENSG00000006712.14	PAF1	4870.40493328102	-0.180337726998168	0.0611764889838517	0.00203890589198476	0.013716543339684	4870.40493328102	-0.0142591247356035	0.0590963683161195	0.785436210542459	0.94068430138636	4870.40493328102	-8.00829885753658e-06	0.00144251130955389	0.499715596808591	0.999986344467128	CAFneg	no interaction
ENSG00000006740.16	ARHGAP44	805.563540778659	0.390096768506075	0.0807226432770241	3.01913487745333e-07	6.31491096266136e-06	805.563540778659	-0.361111258405236	0.0830434326445017	3.17477799694126e-06	6.79773198955852e-05	805.563540778659	-8.04774435280784e-06	0.00144259283122894	0.674995588085087	0.999986344467128	CAFposE2neg	no interaction
ENSG00000006747.14	SCIN	641.8503142464	-0.262607727410927	0.145032739521326	0.0285147183533166	0.110620031582467	641.8503142464	-1.02561177277	0.152668438506312	1.18341618072173e-12	7.17220408172158e-11	641.8503142464	-4.36832378631603e-06	0.0014426654901737	0.370530852341695	0.999986344467128	E2neg	no interaction
ENSG00000006756.15	ARSD	6882.46353328817	-0.473571223886538	0.0435490183471344	9.48115789858585e-29	2.32754109605108e-26	6882.46353328817	-0.0819634104412288	0.0423794074085966	0.0411953078895914	0.19562300423135	6882.46353328817	-4.12144031966608e-05	0.00144259387328682	0.0147837017418334	0.937228715131291	CAFneg	no interaction
ENSG00000007202.14	KIAA0100	21635.9190338813	-0.0563367266985415	0.0584827943632487	0.319123001539865	0.572718758567055	21635.9190338813	0.183532813071508	0.0594962748547561	0.00124387274400418	0.0120291493289329	21635.9190338813	0.00174879678576485	0.00347263022775548	0.0714733063502668	0.999986344467128	E2pos	no interaction
ENSG00000007237.18	GAS7	11.4338627211667	-2.10347825901469	1.16829587805502	0.00615270916620452	0.0337230158099099	11.4338627211667	2.43996594051855	0.517534778398703	1.69061547948295e-07	4.79779230219138e-06	11.4338627211667	2.15968154828043e-06	0.0014426940748571	0.0672161241598392	0.999986344467128	CAFnegE2pos	no interaction
ENSG00000007402.11	CACNA2D2	108.468165122024	-0.0562868341517372	0.14586372524935	0.619853938911174	0.806827312023727	108.468165122024	0.894963269256744	0.178538840600704	3.59874302538258e-08	1.19983266881229e-06	108.468165122024	-1.54621444289876e-05	0.00144271262571288	0.0086886869671402	0.724027389230868	E2pos	no interaction
ENSG00000007516.13	BAIAP3	281.300170763277	-0.629558232118246	0.333929584860203	0.00410204681182991	0.024352966074644	281.300170763277	-0.0192039024606365	0.164646194332545	0.835725331351514	0.958359223654683	281.300170763277	-2.60035353400282e-07	0.00144268655071189	0.9176241938569	0.999986344467128	CAFneg	no interaction
ENSG00000007908.15	SELE	11.2460674041477	3.90203691034947	1.28540007595854	7.73517871692543e-05	0.000863144782981958	11.2460674041477	0.0108769340735231	0.1950380237212	0.704208565230282	0.916412984122348	11.2460674041477	-1.54250900618172e-06	0.00144269502383912	0.00784550299814232	0.678237441005181	CAFpos	no interaction
ENSG00000007923.15	DNAJC11	2400.82882654813	0.234831943147536	0.0923652431739435	0.00535069119964223	0.030093336799274	2400.82882654813	0.0874721650936367	0.0869407421510421	0.270230483250935	0.623523077000735	2400.82882654813	-5.85871497009199e-06	0.00144261578792075	0.455337943743178	0.999986344467128	CAFpos	no interaction
ENSG00000008018.8	PSMB1	7855.56444464652	0.185027321406571	0.0506477705347417	0.000176908292816637	0.00174206737606137	7855.56444464652	0.0165672058573035	0.0495404504509079	0.732531171961733	0.923945249409086	7855.56444464652	-3.64281574510637e-05	0.00144263742628902	0.859388672080515	0.999986344467128	CAFpos	no interaction
ENSG00000008083.13	JARID2	10176.1823540333	-0.258126759991496	0.0893731145678418	0.00175878511156598	0.0121317618102513	10176.1823540333	0.615440703588256	0.0912947398454355	1.48720744577974e-12	8.90022096108269e-11	10176.1823540333	2.03179183967736e-06	0.00144260344160697	0.803059761391073	0.999986344467128	CAFnegE2pos	no interaction
ENSG00000008086.11	CDKL5	2081.43775787523	-0.493533057170481	0.0887740163002041	4.67960364645118e-09	1.37544868861591e-07	2081.43775787523	0.144109966933992	0.0835398443234844	0.0560746063165752	0.242673250876241	2081.43775787523	1.28817767006565e-05	0.00144262622142725	0.049880487898034	0.999986344467128	CAFneg	no interaction
ENSG00000008256.15	CYTH3	621.623294246438	0.283372555947136	0.100803225745554	0.00190749448816768	0.0129256999384651	621.623294246438	-0.126200504393298	0.0957326027337017	0.132352160246665	0.414139782981415	621.623294246438	-1.65716902933202e-05	0.00144267089385982	0.0226626760995378	0.999986344467128	CAFpos	no interaction
ENSG00000008277.14	ADAM22	1007.80831354645	-0.184620077787514	0.155031460353233	0.125797648379371	0.318315821658687	1007.80831354645	-0.409289789216735	0.179078252294743	0.00313572544972662	0.0263205875043661	1007.80831354645	4.43330655695845e-06	0.00144267284229275	0.30176999181902	0.999986344467128	E2neg	no interaction
ENSG00000008311.14	AASS	38.1512719878116	-0.710390217037356	0.507612494608509	0.00704563758211744	0.0376583677183229	38.1512719878116	-0.0274611752091364	0.178184630266479	0.72791964216218	0.922431086142098	38.1512719878116	-8.2328404696035e-07	0.00144269069726384	0.64815577207321	0.999986344467128	CAFneg	no interaction
ENSG00000008405.11	CRY1	2276.57450526108	0.199406664325648	0.101766312332874	0.0283932196433252	0.110301588692129	2276.57450526108	0.561819714685751	0.106761497697789	1.86409828005864e-08	6.48715272498266e-07	2276.57450526108	3.82062443697067e-06	0.00144262903802557	0.586396027110493	0.999986344467128	E2pos	no interaction
ENSG00000008513.14	ST3GAL1	12593.9739374388	0.599119829249134	0.0845460762133773	1.73376185336505e-13	9.58914213997513e-12	12593.9739374388	0.0307558106652204	0.0774380091189424	0.655629576713041	0.896682978266498	12593.9739374388	-8.25671291819525e-06	0.00144260013401322	0.347393531525651	0.999986344467128	CAFpos	no interaction
ENSG00000009335.17	UBE3C	9500.89174604924	0.140974237960787	0.0401930284956517	0.000317985755278779	0.00286330416577604	9500.89174604924	0.12923731022317	0.0400731648226072	0.000934934695636413	0.0094105355043544	9500.89174604924	-9.16313128110959e-06	0.0014422512881776	0.24121594721933	0.999986344467128	CAFposE2pos	no interaction
ENSG00000009830.11	POMT2	1418.98421656702	0.310720977378463	0.0940559893551083	0.000337470615656924	0.00300396076646778	1418.98421656702	0.295936420064054	0.0944665031474804	0.000485391883892594	0.00547952653142523	1418.98421656702	-3.37456689767124e-05	0.00144280725917803	0.030892528266456	0.999986344467128	CAFposE2pos	no interaction
ENSG00000009954.10	BAZ1B	16172.038161736	0.165717244812153	0.0603785068856231	0.00423151927157119	0.0250049194117802	16172.038161736	0.015709730026538	0.0586365340948193	0.777257730421422	0.938703961981057	16172.038161736	-3.11381522743875e-05	0.00144266408568269	0.945923359391987	0.999986344467128	CAFpos	no interaction
ENSG00000010270.13	STARD3NL	1413.19002545793	0.260127594233457	0.112731951617063	0.00859969404981958	0.0439501529726535	1413.19002545793	0.0763229708490394	0.101715075384285	0.381109673868584	0.732564395288585	1413.19002545793	-1.37803209310587e-07	0.00144263765851512	0.983446545812011	0.999986344467128	CAFpos	no interaction
ENSG00000010278.12	CD9	14406.0514465856	-0.35645830833815	0.140748946752132	0.00286282952696687	0.0182171776129365	14406.0514465856	0.756078435083792	0.143041346801357	1.03412624090383e-08	3.70704451720489e-07	14406.0514465856	-1.45565782356119e-06	0.00144265686975888	0.783094851502784	0.999986344467128	CAFnegE2pos	no interaction
ENSG00000010292.12	NCAPD2	9513.86787229608	-0.0366719529998329	0.0620585898718545	0.564332789399058	0.770185186975618	9513.86787229608	-0.208417500967829	0.0637748520090117	0.000541120042651073	0.00603716066305639	9513.86787229608	-2.98339000491342e-06	0.00144251565236375	0.794500276224392	0.999986344467128	E2neg	no interaction
ENSG00000010319.6	SEMA3G	82.5253416994389	-2.25100821542025	0.430885539740436	8.86389214713062e-09	2.47076579312348e-07	82.5253416994389	2.09712823720395	0.355587021984175	1.59124836207003e-10	7.7151272280297e-09	82.5253416994389	-5.22196183003736e-08	0.00144268997288804	0.980001155206847	0.999986344467128	CAFnegE2pos	no interaction
ENSG00000010404.17	IDS	8403.43660796998	-0.248658444737942	0.0965743752511832	0.00461178135096264	0.026832705382129	8403.43660796998	-0.13996267744661	0.0925045684471175	0.0841956802794813	0.313743013017996	8403.43660796998	-2.64007036670027e-06	0.00144261815298353	0.725600994847343	0.999986344467128	CAFneg	no interaction
ENSG00000010803.16	SCMH1	1223.7694274925	0.128279327936984	0.126130838725759	0.229968632486327	0.471519502809813	1223.7694274925	-0.439797278837406	0.14543334698105	0.00034145547359619	0.00406647596906437	1223.7694274925	5.07840268380553e-06	0.00144266152051929	0.331476620062864	0.999986344467128	E2neg	no interaction
ENSG00000010818.9	HIVEP2	1522.20886366683	0.208597579341282	0.0986689548519689	0.0235828656883338	0.0959566849598298	1522.20886366683	-0.293885980383522	0.102363385342599	0.00116490686188425	0.0113576433848196	1522.20886366683	-5.85340707572777e-06	0.00144262859005991	0.418442265439804	0.999986344467128	E2neg	no interaction
ENSG00000011007.12	ELOA	4488.65537475543	0.279326723851121	0.125768411683741	0.00986048804992098	0.0491321183323119	4488.65537475543	0.209618256115414	0.122872817190696	0.035188902115856	0.174516944161958	4488.65537475543	-2.74819041343059e-06	0.00144265004649379	0.636080369879982	0.999986344467128	CAFpos	no interaction
ENSG00000011052.21	NME1-NME2	15698.0852041784	0.647693074778133	0.122361365965611	1.36425585413894e-08	3.7140140402658e-07	15698.0852041784	0.0328880221698896	0.103288933716255	0.709762062691579	0.916928672640222	15698.0852041784	8.46407275879714e-07	0.00144264330481138	0.889076027849395	0.999986344467128	CAFpos	no interaction
ENSG00000011105.12	TSPAN9	508.644370017929	-0.0967698875777663	0.149818416841601	0.401558017487761	0.646085010774548	508.644370017929	-0.558433511954864	0.193838570864189	0.000352619865970222	0.00417856001903238	508.644370017929	-2.97657815895842e-06	0.00144267440716845	0.457626362704527	0.999986344467128	E2neg	no interaction
ENSG00000011114.14	BTBD7	4802.75430090786	-0.0750598099904152	0.0915671634782531	0.369377841695771	0.61922896116556	4802.75430090786	-0.264140077543121	0.0982386727998404	0.00286824875256691	0.0244484874302529	4802.75430090786	6.31543998827651e-06	0.00144262467201034	0.397138601755845	0.999986344467128	E2neg	no interaction
ENSG00000011260.13	UTP18	5966.12536330868	0.284182773816254	0.101404957941996	0.00190731264245366	0.0129256999384651	5966.12536330868	0.178373655869211	0.098252810299705	0.0372931604763349	0.182111326149887	5966.12536330868	-4.14579335094647e-07	0.00144262293499376	0.95490022291274	0.999986344467128	CAFpos	no interaction
ENSG00000011275.18	RNF216	3730.58224566885	0.220688354931271	0.0592470476889539	0.000116711016903976	0.00122424082424088	3730.58224566885	0.0987033354321827	0.0579533726225427	0.0720951225281067	0.283757990511698	3730.58224566885	-0.000203226595034621	0.00144976275328402	0.690428635956068	0.999986344467128	CAFpos	no interaction
ENSG00000011426.10	ANLN	9077.92545242703	-0.281916969207532	0.115275498990106	0.00500596217187999	0.0286116098149876	9077.92545242703	-0.0510080469730199	0.101338990483024	0.573475381615641	0.86422610748582	9077.92545242703	2.73137202980468e-06	0.00144264094015052	0.663808831824617	0.999986344467128	CAFneg	no interaction
ENSG00000011566.14	MAP4K3	4394.04835972369	0.0436704633933683	0.153158450986001	0.701475391234142	0.856148726518914	4394.04835972369	0.499185501370591	0.215289533907739	0.00160855824523105	0.0149786514202732	4394.04835972369	-1.63481328632686e-05	0.00144272280919951	0.285783486559628	0.999986344467128	E2pos	no interaction
ENSG00000011638.10	TMEM159	1552.89764824165	-0.096664514587156	0.050876257972813	0.0510772843402214	0.170473330421715	1552.89764824165	-0.220636170094851	0.0517118674069952	7.99280825856703e-06	0.000154488022327411	1552.89764824165	-1.69875798238548e-05	0.00144247095477936	0.226674098923762	0.999986344467128	E2neg	no interaction
ENSG00000012171.19	SEMA3B	673.222972393147	0.250752431870138	0.2567951970957	0.0845218537490712	0.242160994985822	673.222972393147	1.39477314382352	0.296303072742518	1.246668480797e-07	3.7065819342848e-06	673.222972393147	-1.90070366701753e-06	0.00144268640996776	0.462685748000074	0.999986344467128	E2pos	no interaction
ENSG00000012822.15	CALCOCO1	1787.72933704591	-0.916663462358471	0.12940816835448	1.10444080101143e-13	6.43935005356375e-12	1787.72933704591	0.0154209292784853	0.106771094115447	0.868443185877885	0.969474771745924	1787.72933704591	-1.31865906978722e-05	0.00144267945234554	0.0218609422506695	0.999986344467128	CAFneg	no interaction
ENSG00000013016.15	EHD3	179.016875600193	-0.30593043488736	0.14832171765428	0.0124365526071139	0.0585744465268746	179.016875600193	-0.393928101438964	0.154422819678407	0.00166386030312916	0.0154433445267076	179.016875600193	8.47188410431781e-08	0.00144266265284286	0.874479135270303	0.999986344467128	E2neg	no interaction
ENSG00000013288.8	MAN2B2	1378.28720069848	-0.617162013625359	0.258487255447592	0.00148829023912239	0.0105233174916825	1378.28720069848	0.0146473094760443	0.152638084070438	0.855639763679651	0.965156060566049	1378.28720069848	-3.31936348317527e-07	0.00144268204578687	0.91624936597832	0.999986344467128	CAFneg	no interaction
ENSG00000013392.7	RWDD2A	652.112469729439	-0.423089127531259	0.0941049365117086	1.48938386857252e-06	2.62480459356867e-05	652.112469729439	-0.168793800705772	0.0890807749396224	0.0348547935112958	0.173413798671885	652.112469729439	6.79511550911797e-06	0.00144261730342227	0.387177749468753	0.999986344467128	CAFneg	no interaction
ENSG00000013503.9	POLR3B	1130.93753727073	0.0347861461207509	0.0816945803368325	0.645442800829391	0.821592382909733	1130.93753727073	0.210428669671179	0.0852612340304745	0.00682413136167834	0.04947062892351	1130.93753727073	-8.0586367586112e-06	0.00144260655802308	0.833778043094613	0.999986344467128	E2pos	no interaction
ENSG00000013561.17	RNF14	4016.1455810767	-0.140392527450129	0.0979687686041372	0.110209046500666	0.291357488699001	4016.1455810767	0.325549715120179	0.104228417820225	0.000418073522043022	0.00482623533961367	4016.1455810767	2.91975489141281e-06	0.00144262624480813	0.680994115724462	0.999986344467128	E2pos	no interaction
ENSG00000013563.13	DNASE1L1	1132.53970510844	-0.300381037529815	0.111516451359738	0.00252592735948026	0.0163711447620228	1132.53970510844	0.0240233553274562	0.0972121458542649	0.782243490987757	0.93999893670333	1132.53970510844	-1.09551951555939e-05	0.00144265600245773	0.47738787647316	0.999986344467128	CAFneg	no interaction
ENSG00000013583.8	HEBP1	1666.7378497205	-0.362943625621583	0.0671686828279068	2.07207087183725e-08	5.47065805841861e-07	1666.7378497205	-0.0877683975096428	0.0637740166327091	0.146063303725468	0.440721752165186	1666.7378497205	2.07291508901098e-06	0.00144252893130179	0.849568428914089	0.999986344467128	CAFneg	no interaction
ENSG00000013588.7	GPRC5A	12723.6591802939	1.48276486419234	0.0752109505273389	1.01508993982237e-87	3.75912858982179e-84	12723.6591802939	0.226900200731835	0.0746328775591239	0.00104749152124397	0.0103397316965856	12723.6591802939	-1.00056926400289e-05	0.00144257889702321	0.3076317678955	0.999986344467128	CAFposE2pos	no interaction
ENSG00000013619.13	MAMLD1	531.486412505076	-0.25830549034814	0.125737150318213	0.0157598952253745	0.0707047816250932	531.486412505076	0.978116579639261	0.125843677161141	5.8355789369706e-16	5.01205264662944e-14	531.486412505076	5.56409602965936e-07	0.00144264725714112	0.923961342187729	0.999986344467128	E2pos	no interaction
ENSG00000014257.15	ACPP	66.9826486178735	-0.578218640389638	0.251214203574564	0.00205917923657613	0.0138329789041814	66.9826486178735	-1.75343383525439	0.253011866680233	2.36734338845016e-13	1.55321616903682e-11	66.9826486178735	6.39758200048594e-07	0.00144268394710768	0.815501391749705	0.999986344467128	CAFnegE2neg	no interaction
ENSG00000014914.20	MTMR11	737.479072953849	-0.63274074571434	0.132061023571183	1.82580601587701e-07	3.98572598754554e-06	737.479072953849	-0.387166225818279	0.132080899365179	0.000581807188812702	0.00641108491647772	737.479072953849	1.58913152063291e-07	0.00144265079235326	0.976375379241996	0.999986344467128	CAFnegE2neg	no interaction
ENSG00000015171.19	ZMYND11	11137.6177845375	-0.0814576659144532	0.145014875436903	0.472118507197338	0.706561954140358	11137.6177845375	0.404826678996063	0.18605364741234	0.00401328732494043	0.0320502783967744	11137.6177845375	2.14142860646708e-06	0.00144267191389342	0.604823096885164	0.999986344467128	E2pos	no interaction
ENSG00000015285.10	WAS	31.3690202549331	-0.637663787107346	0.406203038199819	0.00684520568236783	0.036769659544481	31.3690202549331	-0.306454489216981	0.365343395765193	0.0338366432877118	0.169337126992352	31.3690202549331	5.0109226199153e-06	0.00144269319050493	0.0180132842280456	0.994307675099182	CAFneg	no interaction
ENSG00000015568.12	RGPD5	1279.46254316048	0.367124301023438	0.10468974181399	0.000117276085363153	0.00122924663856674	1279.46254316048	0.00045175744534451	0.092335031265841	0.994309177118127	0.998898783587227	1279.46254316048	2.13647924940382e-06	0.00144262639890313	0.762084957512803	0.999986344467128	CAFpos	no interaction
ENSG00000016391.10	CHDH	1269.81797574197	-0.069929649606122	0.0680634523842682	0.282845979287767	0.535425296019172	1269.81797574197	0.369753541091454	0.0701231986904839	2.78626030668968e-08	9.42124850273817e-07	1269.81797574197	1.15933946239927e-05	0.0014425641864276	0.271352163814094	0.999986344467128	E2pos	no interaction
ENSG00000016402.13	IL20RA	189.670674942542	0.456146562514114	0.137115596036707	0.000157753945789254	0.00158126859844486	189.670674942542	0.329271787435912	0.136937880280383	0.00351804471382914	0.0288504586047049	189.670674942542	-1.07250711745361e-06	0.00144265167842425	0.845279146038294	0.999986344467128	CAFposE2pos	no interaction
ENSG00000017797.12	RALBP1	4514.50026772907	-0.254376165512604	0.0670525637039498	8.25618755625285e-05	0.000915442412635864	4514.50026772907	-0.0323992279903316	0.0637929326652636	0.613573484866036	0.879310509011364	4514.50026772907	-6.16920336738647e-06	0.00144253703042686	0.699145841665384	0.999986344467128	CAFneg	no interaction
ENSG00000018625.14	ATP1A2	3.52475752978161	-0.0989140798524093	0.261402292801005	0.00166768127912512	0.0115753294339275	3.52475752978161	0.00313416454816448	0.194425760442093	0.947626810276817	0.987587572816988	3.52475752978161	9.5797939414472e-07	0.00144269489994973	0.0616887451213537	0.999986344467128	CAFneg	no interaction
ENSG00000018699.11	TTC27	1110.53952398973	0.256191106737641	0.0976255050703183	0.00439159933647832	0.0257227499017753	1110.53952398973	0.133822892717164	0.0931530039760015	0.102287806834582	0.353216441611545	1110.53952398973	-1.1401600511723e-07	0.0014426177428874	0.988203831530449	0.999986344467128	CAFpos	no interaction
ENSG00000019144.18	PHLDB1	619.892853372474	-0.179495831735303	0.172825268447573	0.159751521639788	0.375764703126646	619.892853372474	-0.464665894506655	0.211097835173218	0.00285850385465749	0.0244090630645767	619.892853372474	5.97468570448176e-05	0.00144329541837762	0.637735623535444	0.999986344467128	E2neg	no interaction
ENSG00000019186.9	CYP24A1	301.645877967896	1.26739758497072	0.235436835525201	4.41165979125747e-09	1.30788888684461e-07	301.645877967896	2.5237409399891	0.224692494338695	1.54720524753101e-30	4.81079927292087e-28	301.645877967896	1.75840380462429e-06	0.00144267915950441	0.474690583936785	0.999986344467128	CAFposE2pos	no interaction
ENSG00000019485.13	PRDM11	576.144733803284	-0.310924662559465	0.118297390445494	0.00279230563571044	0.0178332874306236	576.144733803284	-0.29517835326452	0.119010201297093	0.00338975766263602	0.0279767477488073	576.144733803284	-4.22117494463416e-07	0.00144264243010879	0.946148780611644	0.999986344467128	CAFnegE2neg	no interaction
ENSG00000019582.14	CD74	27.4267959372947	-0.0627253756252908	0.239325316335295	0.118418707955667	0.306007937289687	27.4267959372947	-0.0705395387506809	0.215206208909678	0.00638683480042875	0.0470153876225077	27.4267959372947	1.55947211047048e-06	0.0014426951716125	0.00228646846176737	0.336027719572103	E2neg	no interaction
ENSG00000020181.17	ADGRA2	151.951244542425	0.459136990740354	0.131656803262581	8.98206699985772e-05	0.000985000497876247	151.951244542425	-0.0600891277107284	0.113116423476965	0.518163882224921	0.833036369613773	151.951244542425	-8.41198238030962e-07	0.00144265050431657	0.882642957331063	0.999986344467128	CAFpos	no interaction
ENSG00000020426.10	MNAT1	2116.63377093851	0.379450228072733	0.104960060057831	7.06708379888288e-05	0.000802025171109231	2116.63377093851	0.0958709953682432	0.0954042666726997	0.246683056074435	0.594191268277642	2116.63377093851	-2.5731682487434e-07	0.00144262593284631	0.397820373124129	0.999986344467128	CAFpos	no interaction
ENSG00000021355.12	SERPINB1	1909.35670375008	0.307176155343359	0.0676355675793254	2.21228532643737e-06	3.75230406943492e-05	1909.35670375008	-0.354557143061298	0.0689371274874811	6.12806153079885e-08	1.93915186006672e-06	1909.35670375008	5.52689715904998e-05	0.00144306352698027	0.219869592057493	0.999986344467128	CAFposE2neg	no interaction
ENSG00000022267.16	FHL1	477.449526673841	-0.434661915210302	0.225210885610648	0.00796422472112584	0.0413672592883125	477.449526673841	-0.0479256246266564	0.148291496448774	0.629951536275179	0.885871283388446	477.449526673841	3.81429242189091e-06	0.00144268130246562	0.265021377714026	0.999986344467128	CAFneg	no interaction
ENSG00000022840.15	RNF10	9190.88528916802	-0.0312491459364298	0.0435061406310095	0.456616018344416	0.692855626828146	9190.88528916802	0.204121980843239	0.0439142942661659	1.70979323530988e-06	3.91909818023032e-05	9190.88528916802	-4.91643454854453e-05	0.0014427294264636	0.756631484535925	0.999986344467128	E2pos	no interaction
ENSG00000023330.14	ALAS1	1127.29375866244	0.308074572715621	0.119734517455622	0.00336522025336046	0.0207992610447319	1127.29375866244	-0.0365294680994185	0.103555771946599	0.675503353485982	0.904603766207851	1127.29375866244	-4.39990857975515e-06	0.00144264662235071	0.568401376626442	0.999986344467128	CAFpos	no interaction
ENSG00000023445.13	BIRC3	190.844214175428	1.59879218597815	0.303136046652315	6.4228853636168e-09	1.83419254883857e-07	190.844214175428	0.913843960968605	0.324948167474959	0.000238880277601838	0.00297622352834415	190.844214175428	1.07452364178582	0.4696524954309	0.000571332664486726	0.139941876577158	CAFposE2pos	no interaction
ENSG00000023572.8	GLRX2	949.903685948564	0.42009380475073	0.124409658979606	0.00014808358767208	0.00150263498353547	949.903685948564	0.206943785167919	0.118697721649893	0.0350988316352056	0.174251506032053	949.903685948564	3.2414776769527e-06	0.00144264654516608	0.590011322062809	0.999986344467128	CAFpos	no interaction
ENSG00000023608.4	SNAPC1	791.931895505751	0.353165485686777	0.124730323862617	0.00123436050654905	0.00902424585587293	791.931895505751	0.430059878281862	0.126887150863221	0.00012470005746073	0.00173163584646681	791.931895505751	7.66955363398186e-06	0.0014426555081519	0.200336773719483	0.999986344467128	CAFposE2pos	no interaction
ENSG00000023734.10	STRAP	6377.76338563831	0.250665846589168	0.0896932988778757	0.00242218726496966	0.0158233736688704	6377.76338563831	0.25678990799483	0.0903551257561145	0.00157810957651388	0.0147527459299857	6377.76338563831	4.68165026613448e-06	0.00144260755634819	0.563478006189615	0.999986344467128	CAFposE2pos	no interaction
ENSG00000023839.10	ABCC2	128.381378727063	-2.06895932607043	0.203971355551669	2.10343754617317e-25	4.14554951881706e-23	128.381378727063	-0.0602170193293955	0.137388147017082	0.548453561321176	0.851413753489741	128.381378727063	1.98995252133261e-06	0.00144267724522938	0.584574042638335	0.999986344467128	CAFneg	no interaction
ENSG00000024422.11	EHD2	191.075833558563	-0.530476731182648	0.278064023674143	0.00547344991631394	0.0306728012330721	191.075833558563	0.363005534562881	0.272289092093193	0.0207913966556259	0.118714309926314	191.075833558563	2.34988690343038e-06	0.00144268422084989	0.419339635784633	0.999986344467128	CAFneg	no interaction
ENSG00000025039.14	RRAGD	400.74380109076	0.353418846896008	0.105760717833021	0.000236521551679932	0.00221233026247145	400.74380109076	0.161555735157125	0.100544603550687	0.063462182803638	0.261660305748179	400.74380109076	1.61994329267399e-05	0.00144267133334521	0.714866154889159	0.999986344467128	CAFpos	no interaction
ENSG00000026025.15	VIM	84.6016578046371	-1.66426808777279	0.416121146669019	2.86027732844744e-06	4.69763622734332e-05	84.6016578046371	-0.120298127721061	0.215065680488078	0.185624740418712	0.509399589832854	84.6016578046371	4.72934468793208e-06	0.00144269420245265	0.0108079746476731	0.816456626889172	CAFneg	no interaction
ENSG00000026297.15	RNASET2	1008.10426701559	-0.382985534716128	0.0840127721241745	1.42483716624324e-06	2.52696406428919e-05	1008.10426701559	0.00515493637838512	0.0761253334115556	0.899208154558934	0.976720524351669	1008.10426701559	-9.84924228842265e-06	0.00144260446104218	0.290609058543643	0.999986344467128	CAFneg	no interaction
ENSG00000026508.17	CD44	10709.5490775624	-0.392581981174117	0.15608194558485	0.00248777788843459	0.0161495495843481	10709.5490775624	0.782650289603431	0.157442698622089	4.95075095693083e-08	1.60568233417192e-06	10709.5490775624	2.41581768228846e-06	0.00144266410891408	0.615057019987165	0.999986344467128	CAFnegE2pos	no interaction
ENSG00000026559.13	KCNG1	11.4243803642183	1.87181223624859	0.64431313410305	0.00016332037643579	0.0016312220039015	11.4243803642183	0.0651246643907431	0.202131782731181	0.27342061709717	0.627447588373283	11.4243803642183	-1.84880047878742e-06	0.00144269333529829	0.151908092482354	0.999986344467128	CAFpos	no interaction
ENSG00000027001.9	MIPEP	1035.48192302824	-0.277804134507834	0.109649180739961	0.00444686903543042	0.0260138120454757	1035.48192302824	-0.137238431996066	0.102824597265431	0.119054697369137	0.387009567201119	1035.48192302824	1.92397091288519e-06	0.00144263466766939	0.201665361890138	0.999986344467128	CAFneg	no interaction
ENSG00000028528.14	SNX1	5931.87894650049	-0.144591788898024	0.0971217841266784	0.0963513335557453	0.265663883831634	5931.87894650049	0.271701583931949	0.102037518268354	0.00270080147230799	0.023285069376191	5931.87894650049	-0.00198184391645212	0.00833375182352288	0.828167868887812	0.999986344467128	E2pos	no interaction
ENSG00000029534.19	ANK1	359.92383580166	-0.608705814491239	0.196351923089134	0.00020578006348382	0.00196954885658625	359.92383580166	0.594142678957343	0.193764610644378	0.000182102118315497	0.00237213715689122	359.92383580166	-1.3332948560878e-06	0.00144267364540967	0.600804586282561	0.999986344467128	CAFnegE2pos	no interaction
ENSG00000029639.10	TFB1M	184.815178526486	0.387357783461091	0.153840097576739	0.00259702796795772	0.0167698257294104	184.815178526486	0.0662506964731317	0.124618954924196	0.497496108142663	0.820963566872876	184.815178526486	-5.79769256364942e-06	0.00144266765492848	0.94087723799826	0.999986344467128	CAFpos	no interaction
ENSG00000030419.16	IKZF2	1356.46661428891	-0.0265245373164064	0.112495786946002	0.791022171606901	0.903278378267942	1356.46661428891	-0.505552384264947	0.132980512403516	1.71001652094426e-05	0.000303948437147815	1356.46661428891	8.96211372670888e-07	0.00144265030741819	0.967072801439746	0.999986344467128	E2neg	no interaction
ENSG00000031081.10	ARHGAP31	23.2419172865453	-0.97541581787356	0.366479149150642	0.000425551775468428	0.00365770638460056	23.2419172865453	-0.0274767591953151	0.166888293294498	0.761295586083186	0.934100606309326	23.2419172865453	7.75841335816363e-07	0.00144268838913395	0.723956863281418	0.999986344467128	CAFneg	no interaction
ENSG00000031698.12	SARS	18373.693933153	0.804240639413575	0.0721114814421571	1.12530519456575e-29	2.91599918288121e-27	18373.693933153	0.550775992839662	0.0724577164146035	9.23437691006578e-15	6.84348668107103e-13	18373.693933153	4.14979546846772e-06	0.00144255230116269	0.685756353291572	0.999986344467128	CAFposE2pos	no interaction
ENSG00000033030.13	ZCCHC8	2227.42673808446	0.436097991849276	0.0821853635464687	2.31390485264658e-08	6.0633840080681e-07	2227.42673808446	0.188740839317483	0.0800738869712755	0.0097838355764198	0.0657913494356053	2227.42673808446	1.13981782687336e-05	0.0014426044069262	0.674638612377163	0.999986344467128	CAFpos	no interaction
ENSG00000033050.7	ABCF2	3619.69965734311	0.43439984887619	0.101362132795427	3.80470273582118e-06	6.04990970253929e-05	3619.69965734311	0.302123753801878	0.100855202402428	0.000734552392055239	0.00777093407068497	3619.69965734311	-8.60681701804675e-06	0.00144263309190378	0.241639415203403	0.999986344467128	CAFposE2pos	no interaction
ENSG00000033327.12	GAB2	3500.73156754526	-0.373543170849384	0.0839232023932796	2.4843928927096e-06	4.16835848293591e-05	3500.73156754526	0.704305701536584	0.0834964294030082	2.23555121409692e-18	2.51772354450617e-16	3500.73156754526	1.56446054183154e-05	0.00144262849270817	0.0775979115005279	0.999986344467128	CAFnegE2pos	no interaction
ENSG00000033867.16	SLC4A7	4376.80383085448	0.582280839904285	0.117089811361201	8.65492331428435e-08	2.01511384254211e-06	4376.80383085448	0.402983236612439	0.117553156303822	9.04884894043524e-05	0.00131396635934056	4376.80383085448	-6.82586702241868e-06	0.0014426464701207	0.286197845468484	0.999986344467128	CAFposE2pos	no interaction
ENSG00000034510.5	TMSB10	21284.0846679265	-0.636828395461721	0.0895168843061721	1.7328710831354e-13	9.58914213997513e-12	21284.0846679265	-0.185863797535079	0.0863599204987152	0.0184813600256861	0.108380029703726	21284.0846679265	0.000768263454557688	0.00157277056457179	0.757806182786984	0.999986344467128	CAFneg	no interaction
ENSG00000034677.12	RNF19A	3729.45286332131	0.341102044864375	0.0981199173095534	0.000213448297058149	0.00202493696320995	3729.45286332131	0.0724448053821509	0.0895995397436688	0.364304706416676	0.716413907908361	3729.45286332131	-5.53064889320441e-06	0.00144262246510499	0.829948190805212	0.999986344467128	CAFpos	no interaction
ENSG00000035141.7	FAM136A	5185.3882379829	0.192302842531498	0.0778558808611224	0.00830555437141332	0.0427907298671526	5185.3882379829	0.0532937317086807	0.0742593280085859	0.443855331441887	0.782697917101876	5185.3882379829	7.03305929724899e-06	0.00144258460089007	0.447422804725227	0.999986344467128	CAFpos	no interaction
ENSG00000035403.17	VCL	4822.89858041277	-0.3621154746811	0.0581144868854083	1.3749523380695e-10	5.13058881776175e-09	4822.89858041277	0.394697636394343	0.0577123298165726	1.54672235121458e-12	9.17957252673119e-11	4822.89858041277	-1.52743539343952e-05	0.00144251063377841	0.230610058410022	0.999986344467128	CAFnegE2pos	no interaction
ENSG00000035664.11	DAPK2	527.850457207176	0.233318605831458	0.145889035501996	0.048474795204961	0.164398402642516	527.850457207176	0.910558319901952	0.154012005451226	2.20486278783344e-10	1.04079711070567e-08	527.850457207176	-3.63527080662132e-06	0.00144266404888336	0.458498097553675	0.999986344467128	E2pos	no interaction
ENSG00000035681.7	NSMAF	2940.24341967634	0.00479714321420991	0.0822536247263356	0.950290848695685	0.981406406400027	2940.24341967634	0.231268341775178	0.0869034583283768	0.0032469981728135	0.0269696950439904	2940.24341967634	-1.89011602117839e-05	0.00144265959072032	0.539086757699672	0.999986344467128	E2pos	no interaction
ENSG00000035862.12	TIMP2	4671.96678499568	-0.060918396667196	0.119605428929411	0.536160113998525	0.751468823537867	4671.96678499568	-0.446203159968739	0.142019089713815	0.000218897560144065	0.00276336434487252	4671.96678499568	5.15982995294577e-06	0.00144266003882206	0.333834489876702	0.999986344467128	E2neg	no interaction
ENSG00000036530.8	CYP46A1	23.1551918648013	-0.809387358925189	0.925923931530173	0.00819604232402635	0.0422732105566166	23.1551918648013	0.0085231253320998	0.185153802398082	0.896024134866624	0.975937836240839	23.1551918648013	3.22508591530775e-07	0.00144269266518364	0.803882932993634	0.999986344467128	CAFneg	no interaction
ENSG00000036672.15	USP2	87.3708362196559	0.169522599140356	0.179443164431488	0.181585884514299	0.405640370691026	87.3708362196559	-0.477905739562068	0.238034450060838	0.0041429842792569	0.0329206134145619	87.3708362196559	-2.93164154609268e-05	0.00144282779941698	0.544018319552859	0.999986344467128	E2neg	no interaction
ENSG00000037474.14	NSUN2	5400.55788519008	0.113677451847205	0.0630278796631085	0.0574593125447506	0.185730690792029	5400.55788519008	0.180303155139654	0.0636805351813581	0.00253197775329648	0.02202851448017	5400.55788519008	3.2229195643726e-07	0.00144251524054759	0.976961045457292	0.999986344467128	E2pos	no interaction
ENSG00000037965.5	HOXC8	25.4394713137314	1.64593391655165	0.432982609068361	7.56525130775512e-06	0.000111531416801449	25.4394713137314	0.173585505151339	0.270035808805865	0.0773217868777062	0.296576432746536	25.4394713137314	-2.32849154574385e-06	0.00144269117389131	0.212357159000012	0.999986344467128	CAFpos	no interaction
ENSG00000038002.8	AGA	1288.23244765258	0.274180857470878	0.0846003722229914	0.000487249781472033	0.00410728083863745	1288.23244765258	-0.141513537892407	0.0822334029704678	0.056858499749046	0.244614154163746	1288.23244765258	1.35040240975103e-05	0.00144262329347027	0.117742718247881	0.999986344467128	CAFpos	no interaction
ENSG00000039068.18	CDH1	65896.210146047	-0.322464779195938	0.0854539959700918	5.42115851122801e-05	0.00063162590381027	65896.210146047	0.781530734461594	0.0859234028490291	3.53696660825589e-21	5.32518246293516e-19	65896.210146047	1.10459339255051e-05	0.00144261344046638	0.199273696562867	0.999986344467128	CAFnegE2pos	no interaction
ENSG00000039139.9	DNAH5	72.6889038446154	1.5509764465715	0.256065964666891	8.53091088081913e-11	3.32515420488307e-09	72.6889038446154	0.58251268091565	0.287380202245177	0.002930493220439	0.0249344702748001	72.6889038446154	-8.18766179497176e-06	0.00144269410809851	0.00665378896909694	0.614658014139549	CAFposE2pos	no interaction
ENSG00000039560.13	RAI14	192.008498819076	1.09579692191182	0.231035386902943	1.29437969334826e-07	2.92133145951972e-06	192.008498819076	1.09422121811514	0.231169622289554	1.23467234766708e-07	3.69418685423184e-06	192.008498819076	-3.97507040037882e-06	0.00144268206121317	0.0523953939944649	0.999986344467128	CAFposE2pos	no interaction
ENSG00000040199.18	PHLPP2	3745.42988561611	0.178825262939184	0.0707013174231942	0.00578609655374883	0.0320779909178318	3745.42988561611	-0.00053327022953056	0.0678791642164138	0.936976020272255	0.985323404096053	3745.42988561611	3.53342362929748e-05	0.00144276752589303	0.321204266598088	0.999986344467128	CAFpos	no interaction
ENSG00000041353.9	RAB27B	2787.60801114559	0.0237850362036794	0.103568171862018	0.802346387389594	0.908940495364522	2787.60801114559	-0.938389518350153	0.117681721771847	1.02030646272545e-16	9.66453201083585e-15	2787.60801114559	-1.05011406350215e-05	0.00144265889911064	0.0966225972436894	0.999986344467128	E2neg	no interaction
ENSG00000041802.10	LSG1	3773.07520406036	0.134797692902338	0.0618198686918967	0.0248778210116177	0.0997751073131462	3773.07520406036	0.169188919471214	0.0620345962244579	0.00388847990529093	0.0313688257672737	3773.07520406036	-3.7936165145353e-06	0.00144250876131955	0.543329333536501	0.999986344467128	E2pos	no interaction
ENSG00000042445.13	RETSAT	1069.25288301384	-0.393145773925167	0.085484233208805	8.7029378878299e-07	1.62590400353009e-05	1069.25288301384	-0.301685066213488	0.0849309191989577	0.000117473167755805	0.00163923777405978	1069.25288301384	-1.47125861247745e-06	0.00144259281758378	0.954011071287936	0.999986344467128	CAFnegE2neg	no interaction
ENSG00000042493.15	CAPG	473.90163627559	-0.922211838239279	0.208580850993804	7.04377565967402e-07	1.33736163915629e-05	473.90163627559	-0.142388827207112	0.164510231062176	0.195505885456665	0.524638026207632	473.90163627559	-1.56829871101611e-06	0.00144267710606024	0.668044341777546	0.999986344467128	CAFneg	no interaction
ENSG00000042753.11	AP2S1	2809.36278662061	-0.335280157926332	0.0874620265974946	4.36375297820637e-05	0.000521451711563123	2809.36278662061	-0.0218076087938917	0.0797339599501707	0.790611777227714	0.942141123405062	2809.36278662061	-2.14956068458989e-06	0.00144259776281101	0.627948081547362	0.999986344467128	CAFneg	no interaction
ENSG00000043039.6	BARX2	1005.85781347507	-0.46297819885282	0.0832789013479483	5.45640816716328e-09	1.57751073312223e-07	1005.85781347507	0.331711235962007	0.0809756571245307	9.91790270143174e-06	0.000187144805196013	1005.85781347507	2.08521899274511e-05	0.00144265713370938	0.0386303037389753	0.999986344467128	CAFnegE2pos	no interaction
ENSG00000043591.5	ADRB1	53.4273653484661	-0.0799339087035109	0.189840257724149	0.490685711155683	0.72096966396324	53.4273653484661	1.238075021231	0.27828354230282	4.63603488415023e-07	1.2056219445091e-05	53.4273653484661	-1.35264315539774e-06	0.00144268517907415	0.618134576344486	0.999986344467128	E2pos	no interaction
ENSG00000044115.20	CTNNA1	27570.0196022095	0.133207537489323	0.0773287652269373	0.0632424709134014	0.198731618120643	27570.0196022095	-0.228863676211544	0.079646095264837	0.00131998402804868	0.0126709607739465	27570.0196022095	5.82699872856412e-06	0.00144258431239051	0.524572451102806	0.999986344467128	E2neg	no interaction
ENSG00000044524.10	EPHA3	287.041724435472	0.342134640716031	0.172381595852726	0.0100100379051363	0.0496897975833713	287.041724435472	-0.266936644266507	0.172477042918354	0.0307161281965565	0.157806315228214	287.041724435472	-8.81710524684809e-06	0.00144268368824673	0.0374894823319497	0.999986344467128	CAFpos	no interaction
ENSG00000044574.7	HSPA5	30707.6105821122	0.236010153940757	0.0819389952270909	0.00173806056562424	0.012004285041846	30707.6105821122	0.145248656583793	0.079778108803603	0.0460602948149529	0.211425031045658	30707.6105821122	3.95221758367978e-06	0.00144258847495126	0.655600983393097	0.999986344467128	CAFpos	no interaction
ENSG00000046647.13	GEMIN8	447.179475726215	-0.233127497736574	0.0952855310400533	0.00725584041542674	0.0385463078713236	447.179475726215	0.063249574037061	0.0869869175012348	0.417526117698963	0.763667015530469	447.179475726215	1.63136791294447e-05	0.00144266083056889	0.641534092636509	0.999986344467128	CAFneg	no interaction
ENSG00000047188.15	YTHDC2	3244.58083734703	0.251179857443867	0.107209507559389	0.00828295759837617	0.0427057574333374	3244.58083734703	0.0716895767528793	0.0975166592929387	0.393071180068166	0.74275316705255	3244.58083734703	-7.54816412722405e-07	0.0014426319070434	0.752649659848727	0.999986344467128	CAFpos	no interaction
ENSG00000047457.13	CP	11.4779159022759	6.40477685390527	2.58751671151625	1.15765270296289e-05	0.000163132268605838	11.4779159022759	0.0829580240457667	0.222036278227354	0.00296525186003886	0.0252002360987141	11.4779159022759	-1.05199597368561e-06	0.00144269479623618	0.0807610092237846	0.999986344467128	CAFposE2pos	no interaction
ENSG00000047579.19	DTNBP1	845.014806301397	0.0692025879397285	0.0756023614255529	0.32817141420228	0.581794323949385	845.014806301397	-0.289542733424733	0.0804181140737687	0.000101589366046727	0.00145013243769096	845.014806301397	1.64597063495953e-05	0.00144262412121397	0.0428484325684529	0.999986344467128	E2neg	no interaction
ENSG00000047662.4	FAM184B	20.5619607451907	0.248401675609285	0.326520675931883	0.0717161847276776	0.216600855423457	20.5619607451907	0.866631922723702	0.464038828257212	0.0025270020280049	0.0219986062121449	20.5619607451907	-2.89261658138994e-06	0.00144269131223079	0.135562337978829	0.999986344467128	E2pos	no interaction
ENSG00000048052.21	HDAC9	111.809153407424	-1.14229672818862	0.390614585502519	0.000167878256677735	0.00167078267830125	111.809153407424	-0.625975198051684	0.449987477696077	0.00667657961172273	0.0486971535882051	111.809153407424	9.12361223341497e-08	0.00144268937302113	0.961319421537143	0.999986344467128	CAFnegE2neg	no interaction
ENSG00000048162.20	NOP16	1308.31867528795	0.593036361371568	0.152135500512918	9.74861798536194e-06	0.00013962375790089	1308.31867528795	0.323036796960828	0.151091044671941	0.00626823751577404	0.046374953561505	1308.31867528795	-1.43649628923574e-06	0.00144266098010048	0.773771384153841	0.999986344467128	CAFposE2pos	no interaction
ENSG00000048471.13	SNX29	3133.98352777299	-0.55009311084287	0.070024689404205	5.23988483699422e-16	4.11919710809326e-14	3133.98352777299	0.775769714270235	0.0686597955308894	1.13246857211635e-30	3.59948844155114e-28	3133.98352777299	-2.23073508163611e-05	0.00144262330644873	0.0367542229487126	0.999986344467128	CAFnegE2pos	no interaction
ENSG00000048540.14	LMO3	65.6130264099384	-0.0355476840331337	0.179474993363001	0.753112950888151	0.883493420672191	65.6130264099384	-0.957940404914703	0.311746315526487	0.000111397805633975	0.0015636141452235	65.6130264099384	-4.01190574577359e-06	0.0014426892964835	0.106868260920265	0.999986344467128	E2neg	no interaction
ENSG00000048544.5	MRPS10	3555.41152408231	0.268654075609776	0.100300566195135	0.00311622454521955	0.019536438199488	3555.41152408231	0.317330821635637	0.102075919961256	0.000476753451815594	0.00540333171261366	3555.41152408231	7.80230226981522e-06	0.0014426322455083	0.282670306195301	0.999986344467128	CAFposE2pos	no interaction
ENSG00000048828.16	FAM120A	22060.3700057674	0.108871220340816	0.0405844127586976	0.00757007449680621	0.0397777140194552	22060.3700057674	0.182737892469501	0.0407285111847442	2.90958587149069e-06	6.29588603932396e-05	22060.3700057674	-0.000192820602154357	0.00144878601406407	0.773964391744903	0.999986344467128	CAFposE2pos	no interaction
ENSG00000049089.13	COL9A2	338.864821443372	-0.507577914835363	0.253341628956744	0.00491435264570065	0.0281830067915119	338.864821443372	-0.0739781229055154	0.160110197746508	0.459027520816548	0.796561819868431	338.864821443372	-2.02288040945225e-06	0.00144268237631591	0.516165106560275	0.999986344467128	CAFneg	no interaction
ENSG00000049130.14	KITLG	3642.83081741244	-0.461404330564537	0.17141216462369	0.00111674589591465	0.00829879199231743	3642.83081741244	-0.255096851857507	0.16356361534693	0.03449209025777	0.172075468070068	3642.83081741244	-1.45513444690744e-05	0.00144270469001709	0.966207045443444	0.999986344467128	CAFneg	no interaction
ENSG00000049167.13	ERCC8	603.255632683986	0.422659461414588	0.11280751912566	3.86455296703377e-05	0.000468196447339425	603.255632683986	0.0436629922603086	0.0984535406281661	0.6103430761811	0.878089187646587	603.255632683986	1.86755041007241e-05	0.00144269482454956	0.731264371567244	0.999986344467128	CAFpos	no interaction
ENSG00000049246.14	PER3	1898.3251407222	-0.507853065639559	0.118330446770958	2.7733890202966e-06	4.56803739321291e-05	1898.3251407222	-0.0250517168268834	0.100321045110911	0.774844018703242	0.938635325391048	1898.3251407222	4.02268496900633e-06	0.00144264278302426	0.38478355284751	0.999986344467128	CAFneg	no interaction
ENSG00000049449.8	RCN1	933.461955676099	0.722853273984013	0.135488143576398	9.22208007936879e-09	2.56040806648031e-07	933.461955676099	0.116489900273522	0.118422113603722	0.226039724041398	0.567826774256544	933.461955676099	6.74382735282913e-06	0.00144266016657883	0.224410896799183	0.999986344467128	CAFpos	no interaction
ENSG00000049759.17	NEDD4L	1875.10478505007	-0.0751986266855498	0.0724406199259263	0.274675175658091	0.526150545240749	1875.10478505007	-0.607246972657917	0.0769733653823545	3.51107550921041e-16	3.08091490848077e-14	1875.10478505007	-6.85680415833166e-06	0.00144257459689913	0.369412005725404	0.999986344467128	E2neg	no interaction
ENSG00000050030.13	NEXMIF	275.982261359889	-0.321585939322538	0.147882681331212	0.00868187056508339	0.0442892507536318	275.982261359889	-0.590414515310132	0.154066234816921	1.198069602973e-05	0.000220824607362408	275.982261359889	3.01414225294553e-06	0.00144266341422201	0.537222151530995	0.999986344467128	CAFnegE2neg	no interaction
ENSG00000050165.17	DKK3	2.60112933209771	-0.00102469258564146	0.229873888376323	0.99413287715077	0.997820737930373	2.60112933209771	4.66879341334804	3.20732293499127	0.0024336136161893	0.0213939616179198	2.60112933209771	1.02892665423679e-08	0.00144269502862078	0.753172034757976	0.999986344467128	E2pos	no interaction
ENSG00000050344.8	NFE2L3	585.42169443039	0.498017276530383	0.139161849887194	5.18680082484544e-05	0.000607863517102698	585.42169443039	-0.131019749061672	0.122963654249043	0.184078200739813	0.506321250996451	585.42169443039	7.79370356826778e-06	0.00144266520837944	0.249192984853025	0.999986344467128	CAFpos	no interaction
ENSG00000050405.13	LIMA1	1964.77371236839	0.990714571774087	0.21772874349572	3.65525119034125e-07	7.52175439800663e-06	1964.77371236839	-0.746630474394098	0.223775267203329	5.49011503242384e-05	0.000850759645815365	1964.77371236839	-1.20441257478845e-06	0.00144267841134191	0.731221776186582	0.999986344467128	CAFposE2neg	no interaction
ENSG00000050438.16	SLC4A8	724.820275227087	-0.0304948591391222	0.0789125089123577	0.678929584167266	0.841923225031244	724.820275227087	-0.7684924027059	0.08653019707971	4.93604460962223e-20	6.47708679370887e-18	724.820275227087	-0.345897940561618	0.142094655599583	0.000432163846037678	0.122567732193774	E2neg	no interaction
ENSG00000051382.8	PIK3CB	5211.52801876931	-0.267040612568708	0.108943580996584	0.00706537100945077	0.0376971681019923	5211.52801876931	0.10230151219179	0.10023194871654	0.237862578148302	0.582061326818676	5211.52801876931	2.93250361649183e-06	0.00144263483916388	0.659481764299668	0.999986344467128	CAFneg	no interaction
ENSG00000052749.13	RRP12	1396.92922962734	0.415050786989918	0.254748486485565	0.0145771509704486	0.0663775052162342	1396.92922962734	0.480496269995358	0.26804603884292	0.00612075590309985	0.0456202041073669	1396.92922962734	-3.0832102062602e-06	0.00144268379067808	0.313054519642224	0.999986344467128	E2pos	no interaction
ENSG00000052795.12	FNIP2	1337.01835743305	0.189107974328287	0.112796236670816	0.0545138218611269	0.1786863221604	1337.01835743305	1.08221767787611	0.118205479009233	3.1927559345738e-21	4.91032130453861e-19	1337.01835743305	-5.96214120477411e-05	0.00144325700625203	0.0165661707721693	0.960518882140776	E2pos	no interaction
ENSG00000052802.12	MSMO1	3836.68072575261	-0.34324864697465	0.113927969615153	0.000744650888190077	0.00587698808710871	3836.68072575261	0.387834482895439	0.11529414937578	0.000139319983142335	0.00190487389615254	3836.68072575261	-3.93228341658781e-06	0.00144263935141219	0.545210002953505	0.999986344467128	CAFnegE2pos	no interaction
ENSG00000053254.15	FOXN3	1389.5315802124	-0.000213398412585919	0.0999554817707188	0.997226868953484	0.998966725246951	1389.5315802124	-0.373010373707511	0.113269830185406	0.000198763770850661	0.00254741775490771	1389.5315802124	2.12046386768608e-06	0.00144263510702858	0.678427507635016	0.999986344467128	E2neg	no interaction
ENSG00000053372.4	MRTO4	2673.9432053197	0.505289525353531	0.0953846757685125	1.88797630314986e-08	5.03208617332875e-07	2673.9432053197	0.334541983732702	0.0952836830665228	0.000105316528950843	0.00149735816459633	2673.9432053197	-3.45817377536919e-05	0.00144281763507778	0.386918865412425	0.999986344467128	CAFposE2pos	no interaction
ENSG00000053524.12	MCF2L2	21.0777077155487	-0.0842021247404609	0.216958597124449	0.408851390498076	0.652046672810528	21.0777077155487	-1.39118540451114	0.491957026426632	0.000190541172433246	0.00245515079145274	21.0777077155487	3.27679238943841e-06	0.00144269331667147	0.941158368760291	0.999986344467128	E2neg	no interaction
ENSG00000053747.15	LAMA3	1231.06285033342	-0.0908665438020152	0.0846614087461644	0.246656140573762	0.492179384231026	1231.06285033342	0.798474321328095	0.0885899508527962	1.82050777435008e-20	2.52803132976012e-18	1231.06285033342	3.73861535575867e-06	0.00144260055712319	0.654302845149871	0.999986344467128	E2pos	no interaction
ENSG00000053918.15	KCNQ1	19.6747025754432	0.0608507335951763	0.232753118129548	0.314988687063292	0.569535689117024	19.6747025754432	2.34099016742321	0.91995877508709	0.000319575444558777	0.00382181236080618	19.6747025754432	-1.49037033101412e-06	0.00144269430071665	0.101301968844092	0.999986344467128	E2pos	no interaction
ENSG00000054118.13	THRAP3	10700.6646876684	0.161871508165407	0.0534563473336311	0.00209085185910632	0.0140166428368309	10700.6646876684	-0.0294670851322127	0.0522722117707923	0.558151828712957	0.85679869830147	10700.6646876684	1.10910892085566e-06	0.00144243884843665	0.93454083335713	0.999986344467128	CAFpos	no interaction
ENSG00000054277.13	OPN3	1316.23419082163	-0.0334243674011153	0.100988044967042	0.705166256679189	0.858322359650789	1316.23419082163	0.937892875213401	0.11171925216647	2.95834042705803e-18	3.28008861459e-16	1316.23419082163	2.83757001659775e-06	0.00144263503320478	0.669358208479848	0.999986344467128	E2pos	no interaction
ENSG00000054598.6	FOXC1	1234.6629358419	0.0338975726130829	0.114581106991978	0.73217928913284	0.872764698256737	1234.6629358419	1.20574100551222	0.131151262135455	2.11413244391949e-21	3.28678655928049e-19	1234.6629358419	5.72141703478385e-06	0.0014426561227771	0.312573232800696	0.999986344467128	E2pos	no interaction
ENSG00000054654.16	SYNE2	14039.1787520199	-0.0662506052750569	0.0818376115538735	0.385022293941795	0.633183455849534	14039.1787520199	-0.406611466819822	0.0878049174302777	6.02911097240892e-07	1.52088843453906e-05	14039.1787520199	-7.31180301460698e-06	0.00144260495195416	0.388410054095851	0.999986344467128	E2neg	no interaction
ENSG00000054690.13	PLEKHH1	3022.20692101614	-0.0955036586288148	0.0847366094832036	0.22429446919476	0.464104254298577	3022.20692101614	1.01879427161254	0.0892952232337327	2.48998406190403e-31	8.47958143747938e-29	3022.20692101614	-0.277023864088798	0.164286055534832	0.00199312626045351	0.313550988870504	E2pos	no interaction
ENSG00000055044.10	NOP58	7040.68127933115	0.391015961759765	0.103484492836474	3.82717410514706e-05	0.000464472222491958	7040.68127933115	0.321682929746313	0.103579284431349	0.000473691304632073	0.00537714819853377	7040.68127933115	2.68920853963236e-06	0.00144262498984293	0.707070666811038	0.999986344467128	CAFposE2pos	no interaction
ENSG00000055118.14	KCNH2	53.0723681092233	-0.00118052098843733	0.205710631690782	0.988440610453018	0.996200623888583	53.0723681092233	-1.03258982473339	0.585086572873701	0.00230838012811397	0.0204438148436001	53.0723681092233	5.91576915526189e-07	0.00144269171486535	0.702806025782533	0.999986344467128	E2neg	no interaction
ENSG00000055163.19	CYFIP2	1458.28503989049	-0.427200497596914	0.162638405395028	0.00163099320583219	0.0113431848554721	1458.28503989049	-0.955645935387932	0.162632768075575	2.78085579467611e-10	1.27075336841062e-08	1458.28503989049	5.69473427813242e-06	0.00144267115833899	0.216590104431778	0.999986344467128	CAFnegE2neg	no interaction
ENSG00000055732.12	MCOLN3	602.149529455352	-0.0340931987345253	0.110354418124869	0.725223203360223	0.869360771405774	602.149529455352	-0.621786395910059	0.129574942018319	1.51635967471983e-07	4.37267992490276e-06	602.149529455352	3.92007791127872e-05	0.0014429145214484	0.0270049430207502	0.999986344467128	E2neg	no interaction
ENSG00000056277.15	ZNF280C	1089.19005447555	0.310080167552667	0.0987263952951692	0.00061366971344959	0.00498669006986069	1089.19005447555	0.324249578950659	0.0995479052227509	0.000281287322194411	0.00341822648202774	1089.19005447555	-4.26703430239745e-06	0.00144262043377639	0.569417379371757	0.999986344467128	CAFposE2pos	no interaction
ENSG00000056736.9	IL17RB	1313.27616242659	0.115521005921787	0.109764833165179	0.231066419184699	0.47263739272789	1313.27616242659	1.82184808993678	0.11740583952527	1.33522632558031e-55	2.72824887639646e-52	1313.27616242659	-4.0968719191036e-06	0.00144264293053227	0.515817118689085	0.999986344467128	E2pos	no interaction
ENSG00000056972.18	TRAF3IP2	1639.77688563366	-0.375241673566738	0.133627134673238	0.00118849048753976	0.00874831530360015	1639.77688563366	0.610138125870047	0.134828410783185	6.33245447915328e-07	1.59179431309894e-05	1639.77688563366	-1.28261177170703e-05	0.00144268058722063	0.0213972151677745	0.999986344467128	CAFnegE2pos	no interaction
ENSG00000057294.14	PKP2	1040.87353980867	-0.103513754313797	0.0893466304844219	0.207816412239013	0.442546805122586	1040.87353980867	-0.494450056664774	0.0968253175022868	4.32775105405028e-08	1.42392814310437e-06	1040.87353980867	3.54367402435597e-05	0.00144283073988079	0.825386291599403	0.999986344467128	E2neg	no interaction
ENSG00000057757.9	PITHD1	1762.90221214755	-0.0814847237942862	0.0601403015263101	0.161380887971971	0.378258419663615	1762.90221214755	0.215730619987458	0.0608171385746219	0.000193756239666492	0.00248993306015259	1762.90221214755	-9.1275642410584e-06	0.00144251116327663	0.257169400008822	0.999986344467128	E2pos	no interaction
ENSG00000058085.14	LAMC2	678.325891783075	0.371706300495907	0.123323445909364	0.000644841088094065	0.00518578238258635	678.325891783075	0.549226418777974	0.124538060823262	1.11987144806828e-06	2.70109971698491e-05	678.325891783075	1.95336930643623e-05	0.00144270945035805	0.00204690839438092	0.313550988870504	CAFposE2pos	no interaction
ENSG00000058262.9	SEC61A1	17425.4230066628	0.0634652483455298	0.0465395217000659	0.143247038410068	0.348310359722611	17425.4230066628	0.149810452462563	0.0468208966223451	0.000879764117088478	0.008954982266809	17425.4230066628	-1.47963161867396e-05	0.00144239854777163	0.583671019569689	0.999986344467128	E2pos	no interaction
ENSG00000059378.12	PARP12	577.183448741481	0.179205093249591	0.113511008235623	0.072743530915432	0.21843352534327	577.183448741481	0.384540465026219	0.121232444777324	0.000263233021872699	0.00323455490708352	577.183448741481	-3.15004500088672e-06	0.00144264320673238	0.612773967915197	0.999986344467128	E2pos	no interaction
ENSG00000059588.9	TARBP1	1755.38574098203	0.441817796170653	0.0945152951158985	6.20772027726087e-07	1.19155870836367e-05	1755.38574098203	-0.147930815164302	0.0898862516341903	0.0659459628551313	0.268037825154005	1755.38574098203	-3.47592631333132e-05	0.00144281906625412	0.912654126117479	0.999986344467128	CAFpos	no interaction
ENSG00000059728.10	MXD1	3156.61501393098	-0.0404139467703446	0.108258126682265	0.678880074923135	0.841923225031244	3156.61501393098	0.404264698896736	0.12441241900616	0.000181759385900781	0.00237187425752872	3156.61501393098	1.51974413556937e-05	0.00144268457304291	0.0118368425889411	0.862403039142648	E2pos	no interaction
ENSG00000059769.19	DNAJC25	625.012964560928	0.346828324533634	0.149325793345468	0.00522434253067344	0.029524265309953	625.012964560928	0.207414169288297	0.141371596654148	0.0583315953324223	0.248901195715882	625.012964560928	-1.65742127626918e-05	0.0014427082481734	0.886742627075887	0.999986344467128	CAFpos	no interaction
ENSG00000059804.15	SLC2A3	19.437665953578	-2.18750424756717	0.826307252122326	0.000263067605602881	0.00242369341736047	19.437665953578	-0.0310840502543642	0.192273030795453	0.555857539037532	0.855855857053578	19.437665953578	2.48329528787206e-06	0.00144269472024892	0.0144908005021272	0.936751574857304	CAFneg	no interaction
ENSG00000060762.18	MPC1	325.762747776717	-0.244638004193484	0.171683321472609	0.0593396015805493	0.19000893476353	325.762747776717	0.65595516357047	0.185022556427682	3.11637873592563e-05	0.000515897743749355	325.762747776717	1.43033788769571e-08	0.00144267138176088	0.996427268256298	0.999986344467128	E2pos	no interaction
ENSG00000060982.14	BCAT1	16.0283115775873	0.0841179861410409	0.226620208297894	0.361458629979941	0.611299324306177	16.0283115775873	-0.950911432058837	0.917479850974555	0.00659957968896057	0.0482339235008702	16.0283115775873	7.66802551745736e-06	0.00144270257650286	0.000101474233350308	0.0468694987526024	E2neg	interaction
ENSG00000061455.10	PRDM6	694.743111293308	-0.0655952785239735	0.113657825545241	0.524077876885009	0.742700195589622	694.743111293308	0.769334118446702	0.128714421128001	1.43210613350357e-10	6.96714762840188e-09	694.743111293308	-2.08738587722379e-06	0.00144264895048609	0.720082228355025	0.999986344467128	E2pos	no interaction
ENSG00000061794.12	MRPS35	2742.73773743323	0.510401001916272	0.204914264943495	0.00152941249457636	0.0107496613888167	2742.73773743323	0.562886191715702	0.208226132433365	0.000561228018509617	0.00622267003778531	2742.73773743323	-6.4661900003955e-06	0.00144268272529069	0.0857654807229833	0.999986344467128	CAFposE2pos	no interaction
ENSG00000062038.13	CDH3	5749.08303394188	-0.111008612701989	0.131381756051555	0.2954599148696	0.549272032518974	5749.08303394188	-0.626886691050662	0.154923244767163	4.63238660468379e-06	9.56089835595847e-05	5749.08303394188	1.89085784689463e-06	0.00144266221933317	0.699052658654277	0.999986344467128	E2neg	no interaction
ENSG00000062485.18	CS	5243.82005168746	-0.534017341412154	0.299892760178368	0.00668180861034698	0.0360580593461571	5243.82005168746	-0.740463194685781	0.300192154837529	0.00074870427814093	0.00787985083903585	5243.82005168746	7.54119347107168e-06	0.00144269508852955	0.0047743033910542	0.491601201399887	CAFnegE2neg	no interaction
ENSG00000062716.12	VMP1	26489.8033280998	0.426582550362503	0.0991717205785844	3.65338277851329e-06	5.86329643405713e-05	26489.8033280998	0.00870376644773121	0.0879847773583175	0.913115362369447	0.979563248204624	26489.8033280998	7.70166135724738e-05	0.00144364774193654	0.621266477197208	0.999986344467128	CAFpos	no interaction
ENSG00000063180.8	CA11	127.926217752157	0.609928595103965	0.222596986836185	0.000595338898241253	0.00486315073151772	127.926217752157	-0.0442773932866526	0.148383871284255	0.654727778952771	0.896682978266498	127.926217752157	-3.05845503030296e-06	0.00144267990784763	0.379337541780844	0.999986344467128	CAFpos	no interaction
ENSG00000063438.16	AHRR	221.961890170321	0.621303296930033	0.304054304841432	0.00312843091311547	0.0195778773556462	221.961890170321	-0.607025517271578	0.319842442563328	0.00335850313927295	0.0277829209953852	221.961890170321	-9.34485536456932e-06	0.00144270065327186	0.0605502220098556	0.999986344467128	CAFposE2neg	no interaction
ENSG00000063978.15	RNF4	1777.9750344122	1.21210135194976	0.272015227255734	4.22399166866622e-07	8.51676014692312e-06	1777.9750344122	0.0661973668283253	0.165750196103419	0.485156812595255	0.815888340925141	1777.9750344122	-1.11252307419867	0.419229068449638	0.000239621025880145	0.079055377640376	CAFpos	no interaction
ENSG00000064042.17	LIMCH1	412.847948373815	0.2358443261006	0.103865692068901	0.0117485639373054	0.0561659225058814	412.847948373815	0.407449182251429	0.106864938928726	2.34884223996292e-05	0.000400900841983169	412.847948373815	-0.260584993023577	0.249740475486902	0.00385387806078742	0.440713430579302	E2pos	no interaction
ENSG00000064102.14	INTS13	2644.62478793167	-0.443309474563955	0.0948736286974272	5.92359626338651e-07	1.14699056089876e-05	2644.62478793167	-0.0440041035743259	0.08515675895692	0.563877155157792	0.859822489362675	2644.62478793167	7.68015798891574e-06	0.00144262029626011	0.326204374796117	0.999986344467128	CAFneg	no interaction
ENSG00000064115.10	TM7SF3	8030.6664550686	-0.132859103652644	0.0809655595892953	0.0728572190158205	0.218634155198022	8030.6664550686	-0.262926089927094	0.0839963266912667	0.000567089647546619	0.00628279103707149	8030.6664550686	-0.000316748516072487	0.0014607164174071	0.755579367345984	0.999986344467128	E2neg	no interaction
ENSG00000064195.7	DLX3	396.839544270094	-0.577009722373097	0.150942152477183	1.59441979575683e-05	0.000215562475381887	396.839544270094	-0.108632035814123	0.125012853344066	0.269851949610702	0.623523077000735	396.839544270094	1.48333313170978e-05	0.00144269829134327	0.00313138318508706	0.40400441734774	CAFneg	no interaction
ENSG00000064270.12	ATP2C2	2135.09782051904	0.279803701224381	0.140574420280982	0.0168472484266065	0.0745787874829184	2135.09782051904	-0.448104459617148	0.148283951401051	0.000372664646173852	0.00438701434915605	2135.09782051904	1.74309719651972e-06	0.00144265890627787	0.733715023237942	0.999986344467128	E2neg	no interaction
ENSG00000064309.14	CDON	469.095261956526	-0.263046876716743	0.106228838709193	0.00578040958366738	0.0320596555121238	469.095261956526	-0.929065545563591	0.111073978839629	4.3805954240722e-18	4.71095160530111e-16	469.095261956526	-6.68546583100676e-06	0.00144264116094106	0.0249623038273341	0.999986344467128	CAFnegE2neg	no interaction
ENSG00000064393.15	HIPK2	8052.56282844539	-0.0585476201944203	0.0745157868264733	0.408844798846408	0.652046672810528	8052.56282844539	0.898646979162841	0.0784681633731285	1.53876472256677e-31	5.50223795671812e-29	8052.56282844539	-5.32469827144872e-05	0.00144306370983588	0.5897047044719	0.999986344467128	E2pos	no interaction
ENSG00000064419.13	TNPO3	6302.91756289685	0.167476667140614	0.042944192347835	9.38380396130795e-05	0.00102247841798734	6302.91756289685	0.020880533226082	0.0422902806881646	0.553924852714877	0.854795894343562	6302.91756289685	9.56586866847566e-06	0.00144230888124936	0.364100010676731	0.999986344467128	CAFpos	no interaction
ENSG00000064652.10	SNX24	2572.72527107874	-0.170808668932626	0.143307794069387	0.143253142965847	0.348310359722611	2572.72527107874	1.18472817882081	0.159232825430361	4.84666411155452e-15	3.70705009559167e-13	2572.72527107874	4.15686171176297e-06	0.00144266753079773	0.375078044635749	0.999986344467128	E2pos	no interaction
ENSG00000064787.13	BCAS1	1596.55730347267	-0.615370526353225	0.0669902011665539	4.32711389265973e-21	5.76660044761786e-19	1596.55730347267	0.132285724887284	0.0634246858908647	0.0274249737376784	0.145281259025931	1596.55730347267	-1.82483976278381e-05	0.00144258290904388	0.115451451433876	0.999986344467128	CAFneg	no interaction
ENSG00000064961.18	HMG20B	1551.24543293757	-0.491683858816488	0.188582654351953	0.00125789332609353	0.00916278048517788	1551.24543293757	-0.0544727067177238	0.136755415731591	0.582201187271225	0.866516501721159	1551.24543293757	-1.29332331149096e-06	0.00144267252872058	0.751089797068976	0.999986344467128	CAFneg	no interaction
ENSG00000065060.16	UHRF1BP1	4606.5095327544	0.437442044609417	0.0676611231346804	2.05485016128286e-11	8.76631655696067e-10	4606.5095327544	0.0723392786616004	0.0645102680264992	0.230945555816529	0.573673894554327	4606.5095327544	8.16832468797485e-06	0.00144254060186368	0.521765455087662	0.999986344467128	CAFpos	no interaction
ENSG00000065150.18	IPO5	6185.44510562903	0.390589426104706	0.0996967419460479	2.19196418871162e-05	0.000284792524537063	6185.44510562903	0.117292138867366	0.0923773794213821	0.151737155723696	0.451634894206069	6185.44510562903	-2.69406378173529e-05	0.00144274423445722	0.666129541476166	0.999986344467128	CAFpos	no interaction
ENSG00000065154.11	OAT	3291.9798953679	-0.254077175464787	0.105280148644292	0.0081477106861979	0.0420549301482727	3291.9798953679	-0.183300258315516	0.102872812369652	0.0387016161158683	0.186970955686949	3291.9798953679	2.77025026987674e-06	0.00144263095595449	0.685964981253083	0.999986344467128	CAFneg	no interaction
ENSG00000065183.15	WDR3	3153.27310635303	0.634546781992589	0.113154066747126	2.3614115068668e-09	7.31044938397944e-08	3153.27310635303	0.388148102364382	0.113537706878114	0.000101468030959424	0.00144984739941323	3153.27310635303	3.97241396936811e-05	0.00144290776548286	0.750083875589745	0.999986344467128	CAFposE2pos	no interaction
ENSG00000065308.4	TRAM2	3998.75819452533	-0.126633263427066	0.0486250188512707	0.0075871331894279	0.0398523854052795	3998.75819452533	-0.459385064111542	0.04976052154506	4.28576486468571e-21	6.38534321454163e-19	3998.75819452533	-4.21737588131684e-06	0.0014423944581824	0.77605194017333	0.999986344467128	CAFnegE2neg	no interaction
ENSG00000065357.19	DGKA	888.062767853064	-0.71572564424347	0.0782800447008555	6.42076910981191e-21	8.31905760681463e-19	888.062767853064	0.227546285015669	0.0741148261601567	0.00095549968759654	0.0095845650246042	888.062767853064	1.10993290359386e-05	0.00144258875367833	0.247161824183628	0.999986344467128	CAFnegE2pos	no interaction
ENSG00000065361.14	ERBB3	22145.0149194714	-0.138820748548899	0.0868712276383992	0.100707950065057	0.27340965217003	22145.0149194714	-0.338466377992803	0.0913407983582024	6.14977168577645e-05	0.000937741838184015	22145.0149194714	-1.37003930886542e-05	0.00144263621344107	0.0915811306667784	0.999986344467128	E2neg	no interaction
ENSG00000065427.14	KARS	8603.64803750137	0.165909659519143	0.0603116573321887	0.00426063904165396	0.0251133623040707	8603.64803750137	0.241966953248626	0.0610229320750345	3.3949819888594e-05	0.000556224826880366	8603.64803750137	-5.64185978550548e-06	0.00144250015587707	0.639256356568068	0.999986344467128	CAFposE2pos	no interaction
ENSG00000065457.10	ADAT1	3197.72026845328	0.193521676756573	0.0521481606172894	0.000134432783357948	0.00138419274284604	3197.72026845328	0.0973442440605735	0.0513763380746189	0.0492873402568834	0.221824048991253	3197.72026845328	-8.59499634123336e-06	0.00144243508604685	0.582705904326735	0.999986344467128	CAFpos	no interaction
ENSG00000065526.10	SPEN	9076.58235105887	0.20833941698228	0.0646170332297145	0.00120815033136857	0.00886040229918258	9076.58235105887	0.0394611255927062	0.0621641851544288	0.471945634996951	0.807444786765716	9076.58235105887	-2.16489495674549e-05	0.00144260035458692	0.165333956540265	0.999986344467128	CAFpos	no interaction
ENSG00000065534.18	MYLK	119.942861524101	-0.368484490739156	0.226377682755434	0.0190522059522185	0.0821057954694776	119.942861524101	0.964952565603137	0.214147183995592	4.06378872678354e-07	1.06454890401438e-05	119.942861524101	4.9336289485848e-06	0.00144268224784374	0.158967023207058	0.999986344467128	E2pos	no interaction
ENSG00000065548.17	ZC3H15	6265.8654014109	0.257673539670553	0.103013203139041	0.0053305863845549	0.0300043826544959	6265.8654014109	0.23334774456326	0.103024735808099	0.0095784837770058	0.0647452993679178	6265.8654014109	-5.46397143953266e-05	0.00144314406193248	0.790976749328649	0.999986344467128	CAFpos	no interaction
ENSG00000065613.13	SLK	4579.46883748182	0.264862551236485	0.115190782517943	0.00963050169021274	0.0481972854617836	4579.46883748182	0.278211875234315	0.116939637241026	0.00559759143842892	0.0425369186397999	4579.46883748182	4.88596189824331e-06	0.00144264416329953	0.437486901744393	0.999986344467128	CAFposE2pos	no interaction
ENSG00000065621.14	GSTO2	882.807743181225	0.320898772368472	0.066795109062292	5.75061633738877e-07	1.12072944859444e-05	882.807743181225	0.0636494622905345	0.0642082374671726	0.294984552490492	0.649067180623064	882.807743181225	-1.83943691237612e-05	0.00144258481239161	0.0377004642070533	0.999986344467128	CAFpos	no interaction
ENSG00000065809.13	FAM107B	2523.74029440215	0.0264290899141894	0.110269736771634	0.786039537754253	0.901054156117185	2523.74029440215	-0.624606954015086	0.128633508838565	1.31435545686581e-07	3.88413762387431e-06	2523.74029440215	2.56570479286249e-06	0.00144264869669309	0.251265423175868	0.999986344467128	E2neg	no interaction
ENSG00000065833.8	ME1	3030.51797555679	-0.120887739358266	0.124258057558861	0.281879553099327	0.53451716671964	3030.51797555679	-0.573895492039732	0.142874906702912	5.97548708689788e-06	0.000119201383269038	3030.51797555679	6.34551034636689e-06	0.00144266301451837	0.231188272032251	0.999986344467128	E2neg	no interaction
ENSG00000065882.15	TBC1D1	2091.49098581981	0.297293091373137	0.0700748290532091	9.19174286225807e-06	0.000132871960611133	2091.49098581981	0.359517400634096	0.070470473833679	7.63160944277235e-08	2.35755744837954e-06	2091.49098581981	-9.79401212587864e-06	0.00144255728720768	0.353594301192956	0.999986344467128	CAFposE2pos	no interaction
ENSG00000065911.11	MTHFD2	21676.7791870781	0.782818860164447	0.101794892119317	1.42186729002851e-15	1.05830792496644e-13	21676.7791870781	0.211687011745596	0.0986461058777486	0.0144388293904473	0.0896737198313362	21676.7791870781	6.42287265053793e-06	0.00144262825068582	0.378249880257871	0.999986344467128	CAFpos	no interaction
ENSG00000065923.9	SLC9A7	8294.54458636941	0.629708351435866	0.0608620111822615	4.86806887308472e-26	1.00174834913345e-23	8294.54458636941	-0.282290924287394	0.0609389627359547	1.22162099477626e-06	2.9024659615091e-05	8294.54458636941	-0.0004834396856214	0.00148709906192297	0.350920894577263	0.999986344467128	CAFposE2neg	no interaction
ENSG00000065970.8	FOXJ2	1943.72421336284	-0.428394315850824	0.0527478421096537	1.98339933175979e-16	1.69229919812895e-14	1943.72421336284	-0.143331453180298	0.0511537482602097	0.00357950226016271	0.0292390752867546	1943.72421336284	3.15522364600301e-05	0.00144259716895665	0.249361936817416	0.999986344467128	CAFnegE2neg	no interaction
ENSG00000065978.18	YBX1	15882.9950818682	0.233038941157009	0.0408716142465895	9.56322208430255e-09	2.6446277989258e-07	15882.9950818682	0.0197383468949299	0.0401652145908178	0.57651200474704	0.864526232323015	15882.9950818682	1.31082409916514e-05	0.0014422761717685	0.465761607055656	0.999986344467128	CAFpos	no interaction
ENSG00000065989.15	PDE4A	45.9274792880496	0.559395480889823	0.240020698475428	0.00206388058509486	0.0138579083623956	45.9274792880496	-0.0139362256124612	0.151593533900287	0.886327062144564	0.97366635713162	45.9274792880496	-2.90408122434434e-06	0.00144268193806374	0.370973336023256	0.999986344467128	CAFpos	no interaction
ENSG00000066027.11	PPP2R5A	5173.29141152698	-0.368364437249726	0.118152956925033	0.000400840106683646	0.00347734383932068	5173.29141152698	1.13396161737014	0.117808198524191	4.00015436126422e-23	7.24230478850154e-21	5173.29141152698	3.79121452498277e-06	0.0014426426228641	0.546184649383075	0.999986344467128	CAFnegE2pos	no interaction
ENSG00000066044.14	ELAVL1	4870.21569210335	0.136742280985366	0.0368682731940193	0.000234795409866649	0.00219912461195718	4870.21569210335	-0.0600059798409342	0.0366618374750559	0.123679402774813	0.39681168638137	4870.21569210335	-6.74829645352947e-06	0.00144215877132145	0.733640222558948	0.999986344467128	CAFpos	no interaction
ENSG00000066248.14	NGEF	85.0630254858078	-0.876888974275146	0.256582836801828	4.19795423953842e-05	0.000504222949990225	85.0630254858078	-0.652037062425295	0.262138799549053	0.000811629066288851	0.00838781108029583	85.0630254858078	2.97559617570587e-06	0.00144268439481087	0.314908491322433	0.999986344467128	CAFnegE2neg	no interaction
ENSG00000066382.16	MPPED2	921.137153386243	-0.269957570539964	0.0922099251125348	0.00138962109975263	0.00994119020901764	921.137153386243	0.316508840819118	0.091833458854377	0.000147743560761216	0.001999220576696	921.137153386243	2.62550952385222e-05	0.00144272536525413	0.00106820520673529	0.203160063200973	CAFnegE2pos	no interaction
ENSG00000066583.11	ISOC1	18937.8526958381	0.0155686884578457	0.10124667453489	0.852446860918658	0.934312249771327	18937.8526958381	0.477083068975195	0.114909625607821	4.42789896124731e-06	9.20526727365119e-05	18937.8526958381	-3.63560984868718e-06	0.00144263807742371	0.578847567006779	0.999986344467128	E2pos	no interaction
ENSG00000066735.14	KIF26A	127.44203684139	-0.296275501725422	0.293280220604394	0.0561872699137505	0.182673900535109	127.44203684139	-0.787053426858274	0.346060390583703	0.00110358812538935	0.0108336451320823	127.44203684139	1.48765371683456e-06	0.00144268757231858	0.530399244701509	0.999986344467128	E2neg	no interaction
ENSG00000066777.8	ARFGEF1	8994.26214727285	-0.317765548122991	0.0952954024851755	0.000288872420727845	0.0026230965498019	8994.26214727285	0.354716602992258	0.0962491063128672	4.4860260771183e-05	0.000712929233122478	8994.26214727285	1.92821256905296e-05	0.00144267676913142	0.612583796810804	0.999986344467128	CAFnegE2pos	no interaction
ENSG00000066926.10	FECH	1546.00882992503	-0.336929676174085	0.13237102095021	0.0032462512180496	0.0201798282070937	1546.00882992503	0.204870963177983	0.125839842766894	0.0460191165712129	0.211303828031479	1546.00882992503	-8.11792387417579e-07	0.00144265176118516	0.88546048362612	0.999986344467128	CAFneg	no interaction
ENSG00000067064.10	IDI1	11321.8887136562	-0.870349138124071	0.117293539785027	8.47405726700829e-15	5.75618851151685e-13	11321.8887136562	0.173541485919068	0.10987735092891	0.0614107098926439	0.256829644325873	11321.8887136562	3.37172350245895e-05	0.00144283625379667	0.808089624230297	0.999986344467128	CAFneg	no interaction
ENSG00000067182.7	TNFRSF1A	2652.94609432056	0.655697031214509	0.085124141154166	1.24495299888566e-15	9.31584348310537e-14	2652.94609432056	-0.049971858401591	0.0785754384713909	0.487180142550547	0.816067301921852	2652.94609432056	-1.18054061651912e-05	0.00144261414905464	0.281116958133743	0.999986344467128	CAFpos	no interaction
ENSG00000067533.5	RRP15	3363.74748954351	0.570520998579516	0.116345808062501	1.21493296585094e-07	2.77333719268388e-06	3363.74748954351	0.283394012744988	0.114712338261701	0.00312975412502335	0.0263050951350006	3363.74748954351	-2.68945866305663e-07	0.00144263760597242	0.967322852705045	0.999986344467128	CAFposE2pos	no interaction
ENSG00000067606.16	PRKCZ	915.756426242322	-0.288710329538529	0.135992045156243	0.0121576495201873	0.0576489290870827	915.756426242322	-0.345731600594925	0.140747467784163	0.00296815402836828	0.0252099210616102	915.756426242322	-3.17800309261623e-06	0.00144265740784478	0.835133151701594	0.999986344467128	E2neg	no interaction
ENSG00000067715.13	SYT1	3786.22305678328	-0.747974169361977	0.346246184617898	0.00182235375761274	0.0124939716463866	3786.22305678328	-0.0780020893618134	0.179927706292019	0.355609893063927	0.708755748018921	3786.22305678328	-1.54484020035949e-06	0.00144268763420076	0.518708470354904	0.999986344467128	CAFneg	no interaction
ENSG00000067798.14	NAV3	36.6835443804843	-0.184175719671337	0.31258871640982	0.0612058640347835	0.194207178104019	36.6835443804843	-1.66927411447568	0.663320748064473	0.000369539237335852	0.00435739465096017	36.6835443804843	1.10581667853777e-06	0.00144269309691385	0.373500477978268	0.999986344467128	E2neg	no interaction
ENSG00000067992.12	PDK3	1480.04713122678	-0.059457620237403	0.0941154903442422	0.478150838400336	0.710870298204463	1480.04713122678	-0.244597247135878	0.101347599680445	0.00507236620904383	0.0392799425489734	1480.04713122678	-1.95617274153613e-06	0.00144262424112951	0.765360917846185	0.999986344467128	E2neg	no interaction
ENSG00000068024.16	HDAC4	482.779438193286	0.571968577747147	0.0879557449302171	1.14062731436679e-11	5.16530679933157e-10	482.779438193286	0.166553078917282	0.0855557335920829	0.030564223728829	0.15725604655754	482.779438193286	-1.83708587004989e-05	0.00144265265328191	0.27432837828785	0.999986344467128	CAFpos	no interaction
ENSG00000068366.19	ACSL4	183.617620394798	-0.833556701597539	0.199192473527392	2.20348731997406e-06	3.74191724131031e-05	183.617620394798	0.256367625919127	0.180983730956272	0.0406696091238615	0.193899139766197	183.617620394798	-5.00595518491462e-06	0.00144267845682221	0.737484635166866	0.999986344467128	CAFneg	no interaction
ENSG00000068383.18	INPP5A	2033.48591624269	0.00218467256811326	0.0746088947884193	0.975958128140317	0.99138167444128	2033.48591624269	0.602301980102155	0.078769551525393	2.16870339083657e-15	1.72327581106308e-13	2033.48591624269	3.29451707813378e-05	0.00144275983950347	0.855717273868783	0.999986344467128	E2pos	no interaction
ENSG00000068615.17	REEP1	579.83844877723	-0.706918435548134	0.210890581357307	6.81352864109096e-05	0.00077639825956666	579.83844877723	0.0206947123908596	0.140875652136481	0.83449159706027	0.957694527307696	579.83844877723	4.26006550687698e-07	0.00144267652170584	0.905939198605782	0.999986344467128	CAFneg	no interaction
ENSG00000068654.15	POLR1A	4942.19398872754	0.329826138798989	0.100790115376466	0.000343453774083932	0.00305279853171169	4942.19398872754	0.234716619106705	0.0994428054148395	0.00733730146715142	0.0524989609227948	4942.19398872754	-0.00027930301929026	0.00145658600495893	0.218624759054448	0.999986344467128	CAFpos	no interaction
ENSG00000068697.6	LAPTM4A	12498.5336371577	-0.00246814329767099	0.1003057129997	0.976954070740603	0.991618185050045	12498.5336371577	0.330227593908666	0.112743181919558	0.000730344846561362	0.00773786840027197	12498.5336371577	-1.32006924362306e-06	0.0014426348753515	0.842430688061489	0.999986344467128	E2pos	no interaction
ENSG00000068724.15	TTC7A	2389.81875093824	-0.155071581730083	0.18867571194491	0.217325827219914	0.454701001837358	2389.81875093824	0.618121952337107	0.253481701156804	0.00103471070098622	0.0102367123684871	2389.81875093824	-3.82924740367852e-06	0.00144268378460027	0.225910504742924	0.999986344467128	E2pos	no interaction
ENSG00000069020.18	MAST4	3688.32719998707	-0.468830519069272	0.0664199803850574	3.35343486877812e-13	1.80479285072355e-11	3688.32719998707	0.228259614947937	0.065059587184007	0.000200547390395019	0.00256338634925823	3688.32719998707	7.50328159690255e-05	0.00144349945747939	0.196359265214268	0.999986344467128	CAFnegE2pos	no interaction
ENSG00000069188.16	SDK2	1772.54668131786	-0.240289066108215	0.24602289523298	0.0871995928911665	0.247652507271381	1772.54668131786	1.66255822402935	0.283601470189339	2.1993537343223e-10	1.04079711070567e-08	1772.54668131786	2.74257235576399e-07	0.00144268523142068	0.916726885446812	0.999986344467128	E2pos	no interaction
ENSG00000069345.11	DNAJA2	4812.64951315178	0.223349918638229	0.0909551109139233	0.00812781365942998	0.0419832028558153	4812.64951315178	-0.00718515045555425	0.0839726434627072	0.9006826667896	0.977109565263492	4812.64951315178	4.71525739318041e-06	0.00144261160080915	0.552059621621695	0.999986344467128	CAFpos	no interaction
ENSG00000069399.14	BCL3	669.179063640612	0.71820758404762	0.216704609413156	7.91486862639582e-05	0.000881789464085643	669.179063640612	0.238715761917208	0.197628691431046	0.0593131813073767	0.251588503036598	669.179063640612	-2.21213436778944e-06	0.00144267817209108	0.536859292306824	0.999986344467128	CAFpos	no interaction
ENSG00000069424.14	KCNAB2	176.785490657414	-0.780666693202261	0.294734882751511	0.000531458531298192	0.00440881283014311	176.785490657414	-0.118751990544524	0.186107625042715	0.257951437860393	0.608323069368046	176.785490657414	2.26592474771542e-06	0.00144268582471943	0.400282161411626	0.999986344467128	CAFneg	no interaction
ENSG00000069431.11	ABCC9	14.0782894946452	-1.66202954136974	0.548078986664853	0.000105056617598087	0.00112260634309817	14.0782894946452	-1.66699357258254	0.546296126066279	9.09082315794601e-05	0.00131605307315893	14.0782894946452	-1.88160582228579e-06	0.001442693942068	0.108898719944587	0.999986344467128	CAFnegE2neg	no interaction
ENSG00000069493.14	CLEC2D	285.382122978413	-0.0597339542848558	0.155011638935369	0.604250361278639	0.796905760766001	285.382122978413	-0.833740100407735	0.213923202334363	6.08522873403706e-06	0.000121221485491549	285.382122978413	2.48445463533896e-06	0.00144267816343695	0.488921754547056	0.999986344467128	E2neg	no interaction
ENSG00000069535.13	MAOB	3427.74819345591	-0.737639779670408	0.101014723874512	3.49885719132835e-14	2.16634994151582e-12	3427.74819345591	-0.0923945267762254	0.0914775788818398	0.304195717559896	0.659828836557355	3427.74819345591	-4.29856270704109e-06	0.00144262335862027	0.666095015431578	0.999986344467128	CAFneg	no interaction
ENSG00000069667.15	RORA	146.925298317348	-0.167378351310863	0.124530482570615	0.111905348760417	0.29428519924911	146.925298317348	-0.475781202702901	0.140390404145136	9.12052092369004e-05	0.00131901729799331	146.925298317348	1.04043414842752e-05	0.00144267349019271	0.0536243142804177	0.999986344467128	E2neg	no interaction
ENSG00000069702.10	TGFBR3	40.4857186449178	-1.40025448763522	0.342873347053758	2.40153733841621e-06	4.03417910881849e-05	40.4857186449178	0.00233401374803866	0.164091015808115	0.98042780803777	0.995758122110152	40.4857186449178	4.49633478327304e-06	0.00144269105596472	0.0532450838248312	0.999986344467128	CAFneg	no interaction
ENSG00000070159.13	PTPN3	5831.07591941149	0.168123338088148	0.0482320602504404	0.000348778805785128	0.00308499483524102	5831.07591941149	-0.101449277819024	0.0478600218459405	0.0285724224623226	0.149313612889514	5831.07591941149	-2.04844990045898e-05	0.00144245234456949	0.174662634649308	0.999986344467128	CAFpos	no interaction
ENSG00000070214.15	SLC44A1	15879.7185233208	0.503635678162172	0.0980855176049845	4.56932992459843e-08	1.1356773292168e-06	15879.7185233208	-0.349728834250117	0.098349900527167	9.5342878254389e-05	0.00136779256536863	15879.7185233208	1.53920229715147e-06	0.00144261583291394	0.838061583188001	0.999986344467128	CAFposE2neg	no interaction
ENSG00000070366.13	SMG6	2263.00102792188	-0.199425573419651	0.0830858509211006	0.00972388976002666	0.0485777898650671	2263.00102792188	-0.113476725649759	0.0803285480282189	0.11936932244476	0.387503272566363	2263.00102792188	4.27523217209831e-05	0.00144290831533484	0.751151325938597	0.999986344467128	CAFneg	no interaction
ENSG00000070540.12	WIPI1	1094.6105322094	-0.693092377272743	0.0961696478895068	5.53132193931353e-14	3.35064016869325e-12	1094.6105322094	0.108735842855991	0.0874322195589938	0.165778368318141	0.477475669750009	1094.6105322094	2.17833799502874e-07	0.0014426116304917	0.976912854380822	0.999986344467128	CAFneg	no interaction
ENSG00000070669.16	ASNS	12630.2991613564	1.52962227051403	0.162942722837364	3.58438870774241e-22	5.5729279097155e-20	12630.2991613564	0.223761447951805	0.154868691428064	0.0506031412651365	0.225968382614814	12630.2991613564	0.000111430341724633	0.00144482932354775	0.520649781393988	0.999986344467128	CAFpos	no interaction
ENSG00000070731.10	ST6GALNAC2	2022.19399451858	-0.898916823526453	0.0832261128433466	2.93746468228065e-28	6.96677005070392e-26	2022.19399451858	-0.632952551855619	0.0831390700546797	2.63643763244522e-15	2.07192128883868e-13	2022.19399451858	-3.04903402514248e-05	0.00144274834743834	0.151236826762606	0.999986344467128	CAFnegE2neg	no interaction
ENSG00000070756.15	PABPC1	61484.5516994834	0.263240918675628	0.092988873265073	0.00205164392817597	0.0137889786200607	61484.5516994834	-0.0414818798196382	0.0853176452234683	0.588303668047911	0.869684160563038	61484.5516994834	4.03996558867556e-06	0.00144261284986808	0.605197875919921	0.999986344467128	CAFpos	no interaction
ENSG00000070759.16	TESK2	426.76944637635	-0.82980799509138	0.0878576043510347	3.24155980287823e-22	5.1544484456449e-20	426.76944637635	-0.428631705956817	0.0857535134716767	8.68017006998263e-08	2.65851118867155e-06	426.76944637635	1.12332264111041e-05	0.00144262234117502	0.661573116994124	0.999986344467128	CAFnegE2neg	no interaction
ENSG00000070770.8	CSNK2A2	3649.71803343692	0.240590086301889	0.0774391163554821	0.000907761162720138	0.00694494365770524	3649.71803343692	0.045071763089318	0.0732059382667768	0.513734691220296	0.830370356935688	3649.71803343692	8.96326960805204e-07	0.00144257251772545	0.923437718767506	0.999986344467128	CAFpos	no interaction
ENSG00000070778.12	PTPN21	1126.97257848006	-0.571721600789221	0.0876981255130203	8.71831749539639e-12	3.97379207534468e-10	1126.97257848006	0.1349960559	0.0816230211908138	0.0684539247397126	0.274759777679868	1126.97257848006	-1.22907869034484e-05	0.00144262142366581	0.0725017614255545	0.999986344467128	CAFneg	no interaction
ENSG00000070785.16	EIF2B3	1193.51718921503	0.376958052162215	0.102547009025252	6.36125778291081e-05	0.000731413970059745	1193.51718921503	0.199122876145735	0.0992048490891537	0.0211848470508082	0.120018087509239	1193.51718921503	3.47166127098865e-06	0.00144262412875648	0.63181780689588	0.999986344467128	CAFpos	no interaction
ENSG00000070814.17	TCOF1	3262.01574187718	0.432269826991143	0.228373725881154	0.00839542270090557	0.0431425449334453	3262.01574187718	0.0897148148240623	0.158077743788814	0.386554394520374	0.736497602880634	3262.01574187718	-1.90476693786484e-06	0.00144267984267075	0.574121544817337	0.999986344467128	CAFpos	no interaction
ENSG00000070882.12	OSBPL3	193.535484613659	1.16445923145082	0.241685785851755	8.61139798709485e-08	2.0083215338903e-06	193.535484613659	0.328938758705711	0.249351536634327	0.0258238060108742	0.139058440068626	193.535484613659	-2.05468712052229e-06	0.00144268179437486	0.42614413752218	0.999986344467128	CAFpos	no interaction
ENSG00000071054.16	MAP4K4	5356.61375547788	0.262075276662465	0.111275492477329	0.00785075087568633	0.0408840926696981	5356.61375547788	-0.186794479809519	0.108534208610742	0.0430778664958595	0.202091894780082	5356.61375547788	-3.0850149859901e-06	0.00144263795551223	0.636298793346729	0.999986344467128	CAFpos	no interaction
ENSG00000071242.11	RPS6KA2	734.132271806218	0.0924164285970421	0.117646976771854	0.38530048536981	0.633428068150871	734.132271806218	1.22840283567529	0.130769821994385	4.62963519001707e-22	7.6997293166063e-20	734.132271806218	-6.89974364204581e-06	0.00144265835103801	0.64143673268502	0.999986344467128	E2pos	no interaction
ENSG00000071282.11	LMCD1	679.051398178201	0.0834297418539669	0.170517785109497	0.483403773810464	0.714887867990892	679.051398178201	-0.521049847742199	0.254112806502022	0.00314477054338438	0.0263685580446423	679.051398178201	6.56946524847706e-07	0.00144268105137775	0.835149125881811	0.999986344467128	E2neg	no interaction
ENSG00000071462.11	BUD23	3717.69678815112	0.281473447891655	0.0993520555495968	0.00172950432612057	0.0119510884125457	3717.69678815112	-0.00741560032023423	0.0894036548035214	0.951139218839708	0.988221403694801	3717.69678815112	-6.30110505875975e-06	0.00144262718494799	0.391114784639443	0.999986344467128	CAFpos	no interaction
ENSG00000071539.13	TRIP13	2675.08614583593	-0.233495129716565	0.0872753912318348	0.00382074356308499	0.0230645662977775	2675.08614583593	-0.447708474862195	0.0898625039571704	9.54038146870276e-08	2.89997354776264e-06	2675.08614583593	2.29679375283817e-05	0.0014426915722977	0.00551698152109757	0.557422020437895	CAFnegE2neg	no interaction
ENSG00000071575.11	TRIB2	939.561442472729	-0.41076578021484	0.105275383152485	2.07906552048722e-05	0.000271637384016598	939.561442472729	-0.560058845115018	0.106107668054389	2.26494230809856e-08	7.7873725559456e-07	939.561442472729	-1.43810518512888e-06	0.00144262806369107	0.151680470942197	0.999986344467128	CAFnegE2neg	no interaction
ENSG00000071909.18	MYO3B	6.95238169693843	6.23802807181214	2.83718336315449	0.000136580880994373	0.00140065961947298	6.95238169693843	0.046488553249134	0.204273600612426	0.0281469060669193	0.147683491370193	6.95238169693843	-8.84143455856204e-07	0.00144269492225267	0.0637964134345556	0.999986344467128	CAFpos	no interaction
ENSG00000072042.12	RDH11	3805.36263031901	0.353454997335409	0.0854528228594642	1.05626150934643e-05	0.000150205968498828	3805.36263031901	0.164649675555135	0.0825778297622219	0.0281293106862289	0.147645332383535	3805.36263031901	-2.55920960685955e-06	0.00144259240975841	0.966856745226845	0.999986344467128	CAFpos	no interaction
ENSG00000072121.15	ZFYVE26	1990.24753266734	-0.0348555533331617	0.0719803223311346	0.605521754754	0.797765362420932	1990.24753266734	-0.322082568936519	0.0762529912711116	6.66736402829913e-06	0.000130846701562766	1990.24753266734	-9.034396729304e-06	0.00144257923979918	0.456054185273353	0.999986344467128	E2neg	no interaction
ENSG00000072133.10	RPS6KA6	1195.00228184553	-0.327627027292592	0.128323618638668	0.00337750276989328	0.0208422467613243	1195.00228184553	0.391799862291561	0.130278600463867	0.000447903384127559	0.00512508968254118	1195.00228184553	-9.62421125926801e-05	0.00144426024956453	0.800683123648913	0.999986344467128	CAFnegE2pos	no interaction
ENSG00000072182.12	ASIC4	11.8231021448124	-0.146430768255713	0.301423267778602	0.00409152591261647	0.0243111346476613	11.8231021448124	0.0398537603548329	0.198810696058892	0.318811948478624	0.674435616070969	11.8231021448124	9.65555517176511e-07	0.00144269451993845	0.170951035726318	0.999986344467128	CAFneg	no interaction
ENSG00000072195.14	SPEG	194.249744536018	-0.063767059590804	0.195666596541831	0.561590458046761	0.768700529992013	194.249744536018	2.18467786980892	0.326239941895979	9.69669325880603e-13	5.97809498623718e-11	194.249744536018	-3.96100565618769e-06	0.00144269057516705	0.0825993637994367	0.999986344467128	E2pos	no interaction
ENSG00000072274.12	TFRC	23733.5610965688	-0.281660797885507	0.210830040585925	0.0500774610960295	0.168165450246223	23733.5610965688	-0.452471064605881	0.237095278053052	0.00491317334689609	0.0382334702832724	23733.5610965688	1.03658176239574e-05	0.00144269831795713	0.00190965214291133	0.308714365423046	E2neg	no interaction
ENSG00000072401.14	UBE2D1	1074.04672973463	0.526737489506663	0.158541760161576	0.000121469030645789	0.00126844488494517	1074.04672973463	0.236199082676681	0.149989464145358	0.0386042912817894	0.186792008864491	1074.04672973463	-3.58607859728357e-06	0.00144266551648956	0.45433045895324	0.999986344467128	CAFpos	no interaction
ENSG00000072682.18	P4HA2	1125.03456464406	0.286563821842001	0.105544889877973	0.00243975044586769	0.0159158172443014	1125.03456464406	0.391838102664387	0.107810482898107	4.88423312986998e-05	0.000766840685582111	1125.03456464406	-1.36041790839931e-05	0.00144265991633763	0.30092383255962	0.999986344467128	CAFposE2pos	no interaction
ENSG00000072694.20	FCGR2B	24.0552186495744	-6.00882230463105	2.40614446366386	9.34425584761786e-07	1.73875228824091e-05	24.0552186495744	2.69528759358615	0.493431480578423	2.34785761142297e-09	9.38028140116837e-08	24.0552186495744	3.60937365794997e-06	0.00144269552944364	0.000457852322892646	0.122636406852169	CAFnegE2pos	no interaction
ENSG00000072756.16	TRNT1	2801.01919686575	0.450620293846625	0.12339803338307	4.79899401190401e-05	0.000568605615652607	2801.01919686575	0.349376128368915	0.123601513559062	0.000905509400047624	0.00917245109694134	2801.01919686575	7.48670186631162e-07	0.00144264406647407	0.901165995016396	0.999986344467128	CAFposE2pos	no interaction
ENSG00000072858.10	SIDT1	3006.08356120673	0.149491728952054	0.0585978895253636	0.00807368137696148	0.0417789602762308	3006.08356120673	-0.153109965730419	0.0587711192238052	0.00637437020898443	0.046956704291552	3006.08356120673	-0.203918832795762	0.104627081511594	0.00121772316976558	0.219307444057992	CAFposE2neg	no interaction
ENSG00000073150.13	PANX2	41.5123147680626	-0.363342930190247	0.323243293398818	0.0335705519385203	0.124934237573328	41.5123147680626	-0.835707826681101	0.350732120134557	0.000821576376531779	0.00847224723398272	41.5123147680626	9.95185694253752e-07	0.00144268789138383	0.480440969999636	0.999986344467128	E2neg	no interaction
ENSG00000073417.14	PDE8A	5220.36853907394	0.364928087951177	0.113712679332328	0.000346937178712968	0.00307486765480438	5220.36853907394	-0.084621042928459	0.101123881880123	0.332127952211825	0.68832363805303	5220.36853907394	5.45981957716913e-06	0.00144264141718701	0.401306070852051	0.999986344467128	CAFpos	no interaction
ENSG00000073711.10	PPP2R3A	1134.22513992497	-0.515080966503719	0.121197806739497	3.24356381509662e-06	5.28372391905088e-05	1134.22513992497	-0.0411872360567633	0.102329737200826	0.63652744876724	0.888653206414625	1134.22513992497	-1.43568295339866e-05	0.00144267796628839	0.52807050351455	0.999986344467128	CAFneg	no interaction
ENSG00000073792.15	IGF2BP2	465.616856425893	0.518046203830653	0.0800937036078885	1.59084364311322e-11	6.91325313605071e-10	465.616856425893	-0.27665664566317	0.0832062677470603	0.000292104459517103	0.0035346616619908	465.616856425893	7.36633734848937e-06	0.00144258853094365	0.425475323129099	0.999986344467128	CAFposE2neg	no interaction
ENSG00000073910.20	FRY	210.032151905049	0.240277332559476	0.152974557589138	0.0488674338477763	0.165279791919806	210.032151905049	-0.866461299670291	0.171052340387715	2.81784816291741e-08	9.50558544203012e-07	210.032151905049	-1.54563190453878e-07	0.00144266736639111	0.97321156005266	0.999986344467128	E2neg	no interaction
ENSG00000073969.18	NSF	5124.07706460058	0.107282796287092	0.0863411800219001	0.178270362694372	0.401386447941845	5124.07706460058	0.217393551080338	0.0895608193667336	0.00652175566504056	0.0477660273593893	5124.07706460058	-1.58103637023835e-06	0.00144260483199885	0.845617786653225	0.999986344467128	E2pos	no interaction
ENSG00000074181.8	NOTCH3	4136.82816851886	0.00610047578909162	0.166348485234786	0.957254382243955	0.984344629844049	4136.82816851886	-0.918467808134253	0.254908770320569	1.74884111255911e-05	0.000309958790990495	4136.82816851886	-1.45056292496245e-06	0.00144268249101937	0.633957634323033	0.999986344467128	E2neg	no interaction
ENSG00000074211.13	PPP2R2C	3162.70334996162	-0.116065591746256	0.0654117602419458	0.0637634014549004	0.199919486540922	3162.70334996162	0.559927363914202	0.0671045509662882	8.4771514275173e-18	8.8502698443635e-16	3162.70334996162	-2.42955848692174e-05	0.00144262947209195	0.0273382768725413	0.999986344467128	E2pos	no interaction
ENSG00000074219.13	TEAD2	1087.76628969781	0.0235212868414467	0.11855697667225	0.814673250578222	0.916236693163341	1087.76628969781	-0.392909704152313	0.142473220958572	0.000955575034963685	0.0095845650246042	1087.76628969781	2.42883686664021e-06	0.00144265688413113	0.646955994193648	0.999986344467128	E2neg	no interaction
ENSG00000074356.16	NCBP3	3011.43170338854	0.181665677261947	0.0536449078553116	0.000544902739353511	0.00450906211222571	3011.43170338854	-0.0127690112394681	0.0524171882358706	0.841575503022816	0.961579678841296	3011.43170338854	-6.19009800552378e-06	0.00144244592306043	0.648901796997241	0.999986344467128	CAFpos	no interaction
ENSG00000074410.13	CA12	32905.0037401731	0.545596070154339	0.200044307598278	0.00075481378452683	0.00593710471438108	32905.0037401731	0.961587134249987	0.197329191868685	6.846616924134e-08	2.1381476389932e-06	32905.0037401731	-1.07652410852164e-06	0.00144267468692422	0.781066993225518	0.999986344467128	CAFposE2pos	no interaction
ENSG00000074527.11	NTN4	2568.17708170607	2.03971569539944	0.125377188496208	9.37498985432524e-61	1.19258393665066e-57	2568.17708170607	-0.18650507821115	0.120102014124722	0.0570260469769515	0.244864470102473	2568.17708170607	-0.539803337816353	0.199903116760366	0.000212254297918407	0.0784756997032077	CAFpos	no interaction
ENSG00000074590.13	NUAK1	890.706776953308	0.115891284498247	0.108786495599758	0.226779201839125	0.467214571751307	890.706776953308	-0.516291871304786	0.122132450148486	2.79490093680836e-06	6.0660801364446e-05	890.706776953308	-5.92690518522448e-06	0.00144264839568947	0.337215422344576	0.999986344467128	E2neg	no interaction
ENSG00000074800.13	ENO1	76607.8913991106	-0.721639632762158	0.117529793139644	8.14062918453534e-11	3.19977034211244e-09	76607.8913991106	-0.0478029519443986	0.100942615246919	0.579965070126446	0.865981876815801	76607.8913991106	-2.37952408163949e-06	0.0014426400949654	0.709122167640053	0.999986344467128	CAFneg	no interaction
ENSG00000074935.13	TUBE1	538.104516010404	1.03133328646653	0.161380794319634	1.17457235952288e-11	5.28482026585326e-10	538.104516010404	0.583681661518536	0.165677915608019	3.9985547881114e-05	0.000644046499260781	538.104516010404	7.89650926760217e-07	0.00144266453250794	0.866086549032175	0.999986344467128	CAFposE2pos	no interaction
ENSG00000075142.13	SRI	1909.33608096678	0.11630510013192	0.0765974080909147	0.106430313734824	0.284322142056395	1909.33608096678	-0.225401363351559	0.0792138784924848	0.00194124366284362	0.0176177716431804	1909.33608096678	2.85744387068165e-06	0.00144257894057423	0.820310285219985	0.999986344467128	E2neg	no interaction
ENSG00000075151.20	EIF4G3	7373.55015197711	0.222543283521655	0.0789244238532269	0.00233222135472305	0.0153286864333676	7373.55015197711	0.0949529347097494	0.0757527080064965	0.177806320967193	0.496517729167075	7373.55015197711	4.27311838075975e-05	0.00144289436047013	0.932833949389613	0.999986344467128	CAFpos	no interaction
ENSG00000075223.13	SEMA3C	37532.9524030782	-0.402608506228422	0.175326695341208	0.00411290853803181	0.0244070946449021	37532.9524030782	0.510839080788088	0.180082758776225	0.000386604367134974	0.00453246087141929	37532.9524030782	5.2459016714661e-06	0.00144267424731944	0.221360313652104	0.999986344467128	CAFnegE2pos	no interaction
ENSG00000075275.16	CELSR1	6204.07475763497	-0.229164452366686	0.166738965172884	0.0702213137217874	0.213703097631355	6204.07475763497	0.379840712901697	0.185625511369418	0.00612652028935234	0.0456229383027526	6204.07475763497	-4.19406427359737e-06	0.00144267429817131	0.312266172832118	0.999986344467128	E2pos	no interaction
ENSG00000075336.11	TIMM21	900.641800093972	0.372816778108834	0.112171975157988	0.000232789003771909	0.00218375859704839	900.641800093972	0.0288871928279504	0.0976735307253585	0.732448819766669	0.923945249409086	900.641800093972	3.06513860558316e-06	0.00144263588613772	0.642882861343763	0.999986344467128	CAFpos	no interaction
ENSG00000075407.18	ZNF37A	1234.46758977961	0.245644927474115	0.0845881210529492	0.00177915923472069	0.0122461760686889	1234.46758977961	0.0201996922992133	0.0788017729463177	0.780716207563927	0.939483863863574	1234.46758977961	-1.20613180330112e-05	0.00144261785117204	0.393589733179475	0.999986344467128	CAFpos	no interaction
ENSG00000075420.12	FNDC3B	2298.1591693288	0.422480861963744	0.0795733433952225	1.81309691370052e-08	4.84172998347545e-07	2298.1591693288	0.134730321001358	0.0763343737897734	0.0569164444561943	0.244614154163746	2298.1591693288	1.93211807998992e-05	0.00144263907951698	0.767334252425988	0.999986344467128	CAFpos	no interaction
ENSG00000075426.11	FOSL2	3616.9692764665	-1.77773630391617	0.884766214693793	0.00107925943025381	0.00806896659365486	3616.9692764665	0.011414765008042	0.190484022229605	0.77714592579803	0.938703961981057	3616.9692764665	2.28087239154936e-06	0.00144269472408231	0.0176702889786646	0.981642239275231	CAFneg	no interaction
ENSG00000075461.5	CACNG4	20495.7367105938	-0.629899632746474	0.123632282253867	6.92106176165283e-08	1.64241759025917e-06	20495.7367105938	0.0853501884205924	0.107009529115545	0.339050565549532	0.693118167364178	20495.7367105938	2.39213136333366e-06	0.00144264500608601	0.691437898854459	0.999986344467128	CAFneg	no interaction
ENSG00000075643.5	MOCOS	1751.31574645081	0.197604993063434	0.0572590516687926	0.000335525804120894	0.00299045387074119	1751.31574645081	0.461911913413515	0.057524767507674	1.54877650597483e-16	1.4109649913986e-14	1751.31574645081	1.11720369700879e-05	0.00144248422635181	0.507549668411194	0.999986344467128	CAFposE2pos	no interaction
ENSG00000075886.10	TUBA3D	40.1697038601251	-5.23599151171768	2.34140897943301	1.4043699198474e-05	0.000191347110890212	40.1697038601251	4.09871451756076	0.515676364544745	1.41227958138727e-16	1.32025064395961e-14	40.1697038601251	2.95003500911133e-06	0.00144269500376264	0.00205594487320756	0.313550988870504	CAFnegE2pos	no interaction
ENSG00000075914.12	EXOSC7	1006.06060877509	0.395211478761929	0.0825081327162271	4.72327010301093e-07	9.34833359991966e-06	1006.06060877509	0.220296703910768	0.0812505554889246	0.00286644149602801	0.0244476521870535	1006.06060877509	9.9522916779552e-06	0.00144259932657118	0.102660096943033	0.999986344467128	CAFposE2pos	no interaction
ENSG00000075945.12	KIFAP3	952.509117617324	-0.25963308004855	0.102856589143	0.0049867460301457	0.0285280201144026	952.509117617324	-0.0296881020002637	0.0920389064845901	0.721362836107878	0.920759028064044	952.509117617324	2.68172265427578e-06	0.00144262710543366	0.703802540772043	0.999986344467128	CAFneg	no interaction
ENSG00000076003.4	MCM6	18045.4712666804	0.12828571306098	0.0760422045265775	0.0731402707269869	0.219075901724683	18045.4712666804	0.287889959496065	0.0788859718115546	8.30077055138454e-05	0.0012189519630026	18045.4712666804	-0.000113548337607567	0.0014448198924327	0.66705856112323	0.999986344467128	E2pos	no interaction
ENSG00000076248.10	UNG	10327.9935284745	0.0924784647870067	0.0540056223208365	0.0719192399537686	0.216982734944606	10327.9935284745	0.141257631198107	0.054167901625697	0.00652263248162051	0.0477660273593893	10327.9935284745	-0.00073071900941845	0.00155754398724967	0.804405943763367	0.999986344467128	E2pos	no interaction
ENSG00000076258.9	FMO4	144.257739556418	-0.63687778352048	0.199302166636892	0.000136632629213222	0.00140065961947298	144.257739556418	-0.00416411758002566	0.135016951444631	0.964770659757967	0.991401993227741	144.257739556418	-2.73309926445222e-06	0.00144267583733896	0.477992044508613	0.999986344467128	CAFneg	no interaction
ENSG00000076344.15	RGS11	47.3209163584592	-0.838753044351065	0.408781066575095	0.00202093707667663	0.0136218557388902	47.3209163584592	0.353480687535723	0.388927455531767	0.0259578075632239	0.139524435015705	47.3209163584592	-6.4828822088159e-07	0.00144268894145189	0.759903612470177	0.999986344467128	CAFneg	no interaction
ENSG00000076382.16	SPAG5	5342.01143554642	-0.329762005038249	0.0520080136418124	9.05055203304941e-11	3.4984633866978e-09	5342.01143554642	-0.171028646066565	0.0512501215681222	0.000481914278694548	0.00545318032291782	5342.01143554642	8.18287966734886e-06	0.00144242938851654	0.40418425366269	0.999986344467128	CAFnegE2neg	no interaction
ENSG00000076554.15	TPD52	8499.92045846424	0.429767512357199	0.114451343561205	3.21231332946698e-05	0.000397435016969332	8499.92045846424	-0.389819178725433	0.115308309884355	0.000139439486070874	0.00190487389615254	8499.92045846424	8.52362529149904e-06	0.0014426490242545	0.18962672104801	0.999986344467128	CAFposE2neg	no interaction
ENSG00000076555.15	ACACB	710.669736738412	-0.857621467850311	0.175805963293969	8.46919895477647e-08	1.98176423033758e-06	710.669736738412	-0.592215584089107	0.178505001842969	7.725665276096e-05	0.0011438943110145	710.669736738412	-1.54947358701341e-06	0.00144267015472194	0.718148641637191	0.999986344467128	CAFnegE2neg	no interaction
ENSG00000076641.4	PAG1	333.082655267959	-0.729865167052196	0.159162652614228	4.17504655926372e-07	8.44240267395625e-06	333.082655267959	-0.169560423457662	0.13941602145726	0.10966878828102	0.369736193149669	333.082655267959	-1.05455396986482e-06	0.00144266435450627	0.824405254569766	0.999986344467128	CAFneg	no interaction
ENSG00000076662.9	ICAM3	252.221416095039	-0.553159489628706	0.232670146668608	0.00183351957334463	0.0125572427766414	252.221416095039	-0.0181372455076971	0.146166079467281	0.851632523210266	0.964142953636231	252.221416095039	2.38667774815979e-06	0.00144268031441161	0.494027464874155	0.999986344467128	CAFneg	no interaction
ENSG00000076685.18	NT5C2	9166.76273439804	0.0126117654285776	0.0902585545379631	0.880306781846484	0.949740385379943	9166.76273439804	0.290824114597109	0.098275078653481	0.000896175800237993	0.00910369493665058	9166.76273439804	5.12629742408065e-06	0.00144262146952486	0.494007807518455	0.999986344467128	E2pos	no interaction
ENSG00000076716.8	GPC4	3191.73575523993	0.00681429841364316	0.0672306552298332	0.915107557580826	0.966354891328996	3191.73575523993	-0.47229320435075	0.0712001102180676	4.53656558198582e-12	2.57486101266441e-10	3191.73575523993	-8.3079535212693e-07	0.00144254456053649	0.401970976259812	0.999986344467128	E2neg	no interaction
ENSG00000076770.14	MBNL3	3906.22880060959	0.491020592623753	0.0963782267696582	5.75374129333466e-08	1.39294293975142e-06	3906.22880060959	0.323910182718391	0.0961502745015103	0.000190706322401174	0.00245515079145274	3906.22880060959	-1.52423561292281e-05	0.001442652680019	0.0485506805276704	0.999986344467128	CAFposE2pos	no interaction
ENSG00000077549.17	CAPZB	7731.08809970325	-0.0534250621180025	0.0522443166160653	0.298773269785352	0.552655608560295	7731.08809970325	0.266246885855138	0.0533011307679906	1.8950010509099e-07	5.32499018293994e-06	7731.08809970325	1.283493053822e-05	0.00144246022531531	0.269787040720723	0.999986344467128	E2pos	no interaction
ENSG00000077713.18	SLC25A43	3642.67642497575	0.200476797911701	0.0786668615343407	0.0072433494072371	0.0384945644722631	3642.67642497575	0.0163106010611244	0.0743842034520742	0.829654828316873	0.956690019563524	3642.67642497575	-2.18977751192069e-06	0.00144257914807812	0.811920814069317	0.999986344467128	CAFpos	no interaction
ENSG00000078070.12	MCCC1	3087.52837672364	-0.218471908393299	0.0651441949901332	0.000404428917034445	0.00350196400746472	3087.52837672364	-0.252060613666516	0.06556112653259	4.77062832651359e-05	0.000752307573915369	3087.52837672364	-6.94985917094887e-06	0.00144253118767086	0.533368890186549	0.999986344467128	CAFnegE2neg	no interaction
ENSG00000078081.7	LAMP3	394.856608504809	1.08567013736199	0.17175422777755	1.69367124431074e-11	7.29250909938164e-10	394.856608504809	-0.592561301922496	0.183197663259198	0.000106175609515309	0.00150657712589034	394.856608504809	1.99022975449705e-05	0.001442737886246	0.00720075728492075	0.642224832630471	CAFposE2neg	no interaction
ENSG00000078114.18	NEBL	7546.98922659625	0.0154756629786067	0.109763134040472	0.864669988330831	0.94143535221859	7546.98922659625	-0.316334074412015	0.12619061806684	0.00332029028651269	0.027530499691589	7546.98922659625	5.33704847066114e-06	0.00144265185276313	0.3644203857896	0.999986344467128	E2neg	no interaction
ENSG00000078142.12	PIK3C3	695.618691757326	-0.298414601971143	0.132164269860804	0.00831394126470349	0.0428181745001825	695.618691757326	0.00613999903129772	0.109819188457253	0.945748380162182	0.98744160369885	695.618691757326	3.80729180669143e-06	0.0014426550427237	0.491151185950276	0.999986344467128	CAFneg	no interaction
ENSG00000078246.16	TULP3	1580.28586659902	-0.209153400049889	0.0838197083221314	0.00726688550994116	0.0385828958356962	1580.28586659902	-0.0549606133465199	0.0788299423157397	0.46258941611412	0.798651638477864	1580.28586659902	-1.47140224611605e-05	0.00144263000738711	0.928884100121266	0.999986344467128	CAFneg	no interaction
ENSG00000078269.14	SYNJ2	1787.55374170814	-0.214768072213101	0.11409952685076	0.0313484445527457	0.118684736100263	1787.55374170814	0.522259550471762	0.120049911444978	1.74784112812817e-06	3.98714061493097e-05	1787.55374170814	1.71963168244401e-06	0.00144264124950503	0.782877143647409	0.999986344467128	E2pos	no interaction
ENSG00000078596.10	ITM2A	4.764971928961	-0.0316934357472214	0.232917065585188	0.0381896098430228	0.137941974840841	4.764971928961	-0.0257134726890675	0.199431067351537	0.00642567038351366	0.0472040901363102	4.764971928961	8.75632418163013e-07	0.0014426951438066	0.00329729873281631	0.409224107929989	E2neg	no interaction
ENSG00000079102.16	RUNX1T1	87.1748390201389	0.207159129289185	0.188670350267897	0.119534860399438	0.308152413701057	87.1748390201389	-0.635929106247167	0.238112201599229	0.000547673824306263	0.00610076223446455	87.1748390201389	-5.14285272887685e-07	0.00144267936044834	0.879657487323683	0.999986344467128	E2neg	no interaction
ENSG00000079156.16	OSBPL6	321.761709574263	0.539987694703805	0.163981946313305	0.000128959550505851	0.00133668962239139	321.761709574263	-0.0756496374708288	0.130140307041836	0.444560824277185	0.782976661696414	321.761709574263	1.10034105844369e-05	0.00144268624614337	0.0166958929779511	0.960518882140776	CAFpos	no interaction
ENSG00000079257.7	LXN	4535.3907673062	2.24526448742695	0.190485591946958	2.50902451338774e-33	9.23915263574594e-31	4535.3907673062	-0.0295344283488318	0.137761739299162	0.764316445667729	0.935800215920693	4535.3907673062	-0.808666375463085	0.303092784843769	0.000231376501300915	0.0784756997032077	CAFpos	no interaction
ENSG00000079263.18	SP140	6.12422753009175	-0.038495490657578	0.234701773386541	0.00235611969896095	0.0154494765452486	6.12422753009175	-0.0244780906997458	0.199022836039973	0.0439233069323073	0.204592297657258	6.12422753009175	6.55389256583237e-07	0.00144269506672146	0.00882733123388779	0.727064984473104	CAFneg	no interaction
ENSG00000079277.19	MKNK1	876.542925525556	-0.281217896043633	0.0843463621800142	0.000349440378460176	0.00308694394936442	876.542925525556	-0.333354847863637	0.0853141136807535	2.40274532940533e-05	0.000407668641120813	876.542925525556	2.41078931800385e-06	0.00144259321485902	0.57526798694838	0.999986344467128	CAFnegE2neg	no interaction
ENSG00000079337.15	RAPGEF3	43.8727842120838	-0.0639917195346348	0.204517427528712	0.539805044961674	0.754307964297833	43.8727842120838	-1.2123660943865	0.431257281727487	0.000197932806870571	0.00253904299252895	43.8727842120838	7.00782967520622e-07	0.00144269023925971	0.694885550022876	0.999986344467128	E2neg	no interaction
ENSG00000079385.21	CEACAM1	23.9728056773143	2.09135512906555	0.690984476912849	9.2138265326725e-05	0.00100647208955259	23.9728056773143	-0.0521234541525138	0.198843522211899	0.328213029539966	0.684739674888788	23.9728056773143	2.53139987458441e-07	0.00144269323766455	0.824668130580277	0.999986344467128	CAFpos	no interaction
ENSG00000079459.12	FDFT1	4121.63504228521	-0.686566202888113	0.111977404837072	9.27925543348919e-11	3.57698681214364e-09	4121.63504228521	0.2221147938808	0.107733195722519	0.0158997859712028	0.096321320942869	4121.63504228521	9.39802714311311e-06	0.00144264859329652	0.458598984757483	0.999986344467128	CAFneg	no interaction
ENSG00000079482.12	OPHN1	1466.45661000268	-0.246589514178263	0.0964743848054801	0.00502048105055641	0.028655224035019	1466.45661000268	0.185571346389766	0.0940273939355996	0.0208682709736824	0.119010717598317	1466.45661000268	8.67108290887949e-06	0.00144262906438218	0.187405892808503	0.999986344467128	CAFneg	no interaction
ENSG00000079691.17	CARMIL1	2575.46531141302	-0.0246490651009947	0.0796945619370692	0.73986004746656	0.876544038963642	2575.46531141302	-0.366844767318881	0.0858828684278375	4.3323205041897e-06	9.04397680551961e-05	2575.46531141302	-7.1490431806116e-06	0.001442599825044	0.51544456082334	0.999986344467128	E2neg	no interaction
ENSG00000079739.15	PGM1	536.421589889497	0.0323139859016986	0.0786698862342173	0.652933098324523	0.826308478326404	536.421589889497	-0.522006304964548	0.0866603334292938	2.49833155630318e-10	1.15269794354208e-08	536.421589889497	2.05705890810956e-05	0.00144266430492814	0.0175773211644223	0.981642239275231	E2neg	no interaction
ENSG00000079819.18	EPB41L2	4021.94373654522	0.350824525157164	0.0617174969295454	3.78756947874053e-09	1.13721206531011e-07	4021.94373654522	0.0149844874856176	0.0590045542246643	0.790650496166479	0.942141123405062	4021.94373654522	-6.76106462410265e-05	0.00144329045747756	0.100990720853915	0.999986344467128	CAFpos	no interaction
ENSG00000079950.13	STX7	2414.05921111169	-0.333585325942888	0.10962201019198	0.000806831815270814	0.00626873825157385	2414.05921111169	-0.0277876118061668	0.0957758987560585	0.760715009328686	0.934100606309326	2414.05921111169	7.25997000558293e-06	0.00144264166460844	0.873508236846802	0.999986344467128	CAFneg	no interaction
ENSG00000080007.7	DDX43	411.466764672562	-0.331322906107186	0.139479888679303	0.00510469243883909	0.0290247709454187	411.466764672562	-0.0618025366436791	0.11568881071338	0.510102990204238	0.827862629151677	411.466764672562	-6.102100071585e-06	0.00144266311569149	0.246768237752544	0.999986344467128	CAFneg	no interaction
ENSG00000080031.9	PTPRH	99.3894524182439	1.92127862861213	0.6089028363436	6.75279361075396e-05	0.000770732797677653	99.3894524182439	4.22601143724853	0.556586849379752	1.63659285044039e-15	1.3224964711779e-13	99.3894524182439	-2.25505352502613e-06	0.00144269306079361	0.116464979652084	0.999986344467128	CAFposE2pos	no interaction
ENSG00000080224.17	EPHA6	583.985820666666	-0.0486406169077505	0.1046633699004	0.603698180746717	0.796905760766001	583.985820666666	-0.471523051979791	0.120285264614793	1.28648795099331e-05	0.000234702004630833	583.985820666666	-3.5570579556091e-05	0.00144286015957129	0.714187816470069	0.999986344467128	E2neg	no interaction
ENSG00000080503.22	SMARCA2	4884.44864384901	-0.16150293152469	0.103336176255615	0.0796108245519003	0.231985478541179	4884.44864384901	0.270794054678673	0.108362707030003	0.00393887681279756	0.0316149018257259	4884.44864384901	-3.59324717791754e-06	0.00144263373603832	0.596556949261865	0.999986344467128	E2pos	no interaction
ENSG00000080608.9	PUM3	2552.14973348059	0.635079158397011	0.0849285909236754	9.31397187911167e-15	6.26588502425046e-13	2552.14973348059	0.418717746899747	0.0852708831844186	1.58351796232495e-07	4.52981148302677e-06	2552.14973348059	-1.32999600157332e-06	0.00144258840822487	0.879226867243701	0.999986344467128	CAFposE2pos	no interaction
ENSG00000080644.15	CHRNA3	33.5905757728384	-0.676267144057429	0.338233739572616	0.00293405133405364	0.0185942845640455	33.5905757728384	-0.00384017453926022	0.161771035482423	0.964159498856215	0.991257426117053	33.5905757728384	1.23638982762546e-06	0.00144268691957031	0.613893598556895	0.999986344467128	CAFneg	no interaction
ENSG00000081052.11	COL4A4	23.7480383473995	-0.488723572821451	0.418589812640197	0.0172069225059993	0.0758351075988815	23.7480383473995	-0.714661074494699	0.431895329587363	0.00413101411751122	0.0328437437035926	23.7480383473995	-1.08047676676029e-06	0.00144269013930957	0.57528741861302	0.999986344467128	E2neg	no interaction
ENSG00000081059.19	TCF7	70.1307223065067	0.868326555711961	0.280647528617185	0.000130357000296933	0.00134718279553543	70.1307223065067	0.187361207773957	0.220077994942024	0.111960839234275	0.373108931127326	70.1307223065067	-5.72376726721976e-06	0.00144268982550769	0.0272620455738177	0.999986344467128	CAFpos	no interaction
ENSG00000081181.7	ARG2	304.702478408082	0.250203449280938	0.10069309211066	0.00599482856249683	0.0329868800924177	304.702478408082	0.0332959221799244	0.0918224924529392	0.68304868207486	0.907600956974163	304.702478408082	-4.1309600462051e-05	0.00144291796950083	0.542639243774049	0.999986344467128	CAFpos	no interaction
ENSG00000081237.18	PTPRC	11.7517195635679	-0.0410893322470783	0.235406250792308	0.000670349143454069	0.00536931629327578	11.7517195635679	-0.028301478300921	0.199908974010563	0.00833360705877269	0.0579745047478725	11.7517195635679	7.82062134911238e-07	0.0014426951271697	9.00721042420554e-05	0.0439491881606777	CAFneg	interaction
ENSG00000081277.12	PKP1	1187.84275829331	-1.15922403992899	0.184894365602208	2.37645271902198e-11	1.00464359206268e-09	1187.84275829331	0.161994589118461	0.157334907019703	0.144078822651098	0.437528535112242	1187.84275829331	-7.70328053658656e-06	0.00144268264012905	0.057364189961906	0.999986344467128	CAFneg	no interaction
ENSG00000081307.12	UBA5	2690.66994038481	-0.328459300087591	0.135953301517259	0.00456486310057504	0.0266039689155962	2690.66994038481	-0.618738387610534	0.139601404006268	9.38904917007625e-07	2.29951318971919e-05	2690.66994038481	4.15014741589453e-06	0.00144265751663369	0.441844102064231	0.999986344467128	CAFnegE2neg	no interaction
ENSG00000081377.16	CDC14B	477.810964932057	0.852604780336616	0.290480253931679	0.000213006864845674	0.00202317522441754	477.810964932057	-0.0270778033136284	0.1609974582283	0.77579249026446	0.938635325391048	477.810964932057	-1.91873102424432e-06	0.00144268544630701	0.480954795103782	0.999986344467128	CAFpos	no interaction
ENSG00000081479.12	LRP2	15.4708094106916	-0.105018216821282	0.258284794440398	0.0737360892957889	0.220147154825345	15.4708094106916	1.36184414710986	1.51283728267068	0.00456560186202571	0.0359195838462892	15.4708094106916	-6.98894929171475e-07	0.00144269416970507	0.402888564521186	0.999986344467128	E2pos	no interaction
ENSG00000081721.11	DUSP12	914.007149902297	0.479997707315263	0.107681634377633	1.53152029265483e-06	2.68566710275209e-05	914.007149902297	0.0329522603436659	0.0945206937149392	0.691930970486021	0.911029838022327	914.007149902297	1.09353798894073e-05	0.00144264895193518	0.115164775143265	0.999986344467128	CAFpos	no interaction
ENSG00000081791.8	DELE1	1213.56642404464	-0.337705234143938	0.124068627358099	0.00159660578495752	0.0111594928815737	1213.56642404464	-0.0111936190199373	0.104470471186823	0.898018739106133	0.976622409033289	1213.56642404464	-6.2427086587704e-06	0.00144265279256619	0.294407321719135	0.999986344467128	CAFneg	no interaction
ENSG00000081923.11	ATP8B1	8933.60010280442	0.364347695796927	0.087049123519094	8.02926501728903e-06	0.000117524587224817	8933.60010280442	0.421435529542156	0.0877217463393417	2.66394842636165e-07	7.28536411897719e-06	8933.60010280442	3.56298411008836e-06	0.00144259737747656	0.992464234233705	0.999986344467128	CAFposE2pos	no interaction
ENSG00000082146.12	STRADB	911.869548056586	-0.00558966475722709	0.112561341437454	0.940428704038448	0.977450706054371	911.869548056586	-0.324453611266995	0.131370939746809	0.00347951354921721	0.0285855728285202	911.869548056586	3.60306372025351e-06	0.00144265245588051	0.792063912047988	0.999986344467128	E2neg	no interaction
ENSG00000082153.17	BZW1	16136.4156597738	0.180315594743372	0.232404161841039	0.166800230625465	0.38507695500094	16136.4156597738	0.599447053870691	0.356952101079172	0.00452019075467445	0.0356210955174152	16136.4156597738	-7.50620642830684e-07	0.00144268694115454	0.759368506180557	0.999986344467128	E2pos	no interaction
ENSG00000082175.14	PGR	6229.14980750379	-0.853098836843005	0.195270441198782	9.82336774652204e-07	1.8158307117184e-05	6229.14980750379	0.987070487496827	0.194244472086716	2.3577338053643e-08	8.08697041202053e-07	6229.14980750379	7.23983167627513e-06	0.00144268318604711	0.0625756654167754	0.999986344467128	CAFnegE2pos	no interaction
ENSG00000082196.20	C1QTNF3	120.328721177231	-0.555284953825975	0.182099198287642	0.000274518006599743	0.00251209894000376	120.328721177231	-0.32924085539118	0.177647558470682	0.0114723013367216	0.0747214599358509	120.328721177231	-1.69780759749433e-06	0.00144267211256415	0.866643205037908	0.999986344467128	CAFneg	no interaction
ENSG00000082212.12	ME2	745.468881294179	0.617837378379279	0.12363784929822	6.91664271197008e-08	1.64241759025917e-06	745.468881294179	0.0982948437221588	0.108707563155918	0.280820584040292	0.633694757686115	745.468881294179	2.86437350582524e-06	0.0014426452484148	0.691805286804076	0.999986344467128	CAFpos	no interaction
ENSG00000082213.17	C5orf22	2771.34687099194	0.301425283149413	0.0985679719283202	0.000796085341884197	0.00619211906002533	2771.34687099194	0.158454082489721	0.0944853165752897	0.0566237158558513	0.24401597104135	2771.34687099194	2.73223253624202e-06	0.001442619326418	0.713230369995359	0.999986344467128	CAFpos	no interaction
ENSG00000082458.11	DLG3	4367.3808658916	0.15133412062428	0.0528262028416208	0.0031515104414371	0.0196958845944749	4367.3808658916	-0.275910229235	0.0538138135331435	8.38609070811618e-08	2.58504860771952e-06	4367.3808658916	4.19162042750413e-05	0.00144273971389509	0.645297917230275	0.999986344467128	CAFposE2neg	no interaction
ENSG00000082482.13	KCNK2	2721.88517002374	-0.111855502056965	0.116567532492016	0.256700977893392	0.504284259955389	2721.88517002374	-0.317623136751003	0.130532948174755	0.00411560539032584	0.0327576538107015	2721.88517002374	-6.8959765677271e-06	0.00144265823189265	0.221609871825227	0.999986344467128	E2neg	no interaction
ENSG00000082497.11	SERTAD4	1166.41076260539	0.0487671259197593	0.126060993964297	0.645288318938817	0.821537571368471	1166.41076260539	-0.33261809863655	0.15240441789005	0.00602251952218796	0.045212808139042	1166.41076260539	-3.87012830629604e-06	0.00144266390746115	0.433604279378881	0.999986344467128	E2neg	no interaction
ENSG00000082512.14	TRAF5	1801.37510039123	-0.607613032071284	0.0977252828436931	6.20957957505578e-11	2.51129037554207e-09	1801.37510039123	-0.504978270076217	0.0979297782108665	3.07521260236459e-08	1.03008819324639e-06	1801.37510039123	-1.31214334393494e-06	0.00144261575292574	0.848366130898367	0.999986344467128	CAFnegE2neg	no interaction
ENSG00000082516.8	GEMIN5	4661.47101190808	0.435701038297119	0.0840054680114733	3.97208686820192e-08	9.97870943388681e-07	4661.47101190808	0.224541804005895	0.082564713262645	0.0028373057287762	0.0242715214346208	4661.47101190808	-0.00021931533686697	0.00145109013642387	0.829239989154464	0.999986344467128	CAFposE2pos	no interaction
ENSG00000082781.11	ITGB5	3567.35588379395	0.38492681240875	0.137928331054394	0.00118610220029826	0.00873993053647897	3567.35588379395	-0.0177524542300481	0.112402386964642	0.855492861933955	0.965106390234938	3567.35588379395	3.91450695609877e-06	0.0014426573690727	0.901022105515527	0.999986344467128	CAFpos	no interaction
ENSG00000083093.9	PALB2	3017.34415869801	0.23976418693207	0.0942831810138955	0.00535841154888505	0.0301125513267263	3017.34415869801	0.0553023813633443	0.0871636770323923	0.482415704835183	0.813723840768706	3017.34415869801	8.66294342298188e-06	0.00144262614301977	0.259472511913443	0.999986344467128	CAFpos	no interaction
ENSG00000083097.14	DOP1A	2195.92579000894	-0.0255665052196513	0.0806381190629151	0.734411452697332	0.874062709287593	2195.92579000894	0.232142883780934	0.0847718549879639	0.00261546982071258	0.0226721605125164	2195.92579000894	6.37194523713628e-06	0.00144259973692517	0.457980288992978	0.999986344467128	E2pos	no interaction
ENSG00000083290.19	ULK2	2354.91093621719	-0.529082287010612	0.0820894405006989	2.69702275319605e-11	1.13331649806223e-09	2354.91093621719	-0.3002335669037	0.0814268113025794	6.37314156511992e-05	0.000966649457114637	2354.91093621719	7.48599897133367e-06	0.00144259214699257	0.405934043640671	0.999986344467128	CAFnegE2neg	no interaction
ENSG00000083307.10	GRHL2	14229.8432158842	0.04786979700692	0.0751768254281462	0.500644952047083	0.728452200685747	14229.8432158842	0.270331334560345	0.0791300550476036	0.000209131616736666	0.00264943269635477	14229.8432158842	2.7815919772375e-06	0.00144257682113265	0.76395392518831	0.999986344467128	E2pos	no interaction
ENSG00000083454.21	P2RX5	52.3931905176124	2.05934244172186	0.461727243610823	3.71283422952363e-07	7.60670577676208e-06	52.3931905176124	1.49862764401085	0.48547579151206	8.20800278953535e-05	0.0012090531812433	52.3931905176124	-2.80367980401471e-06	0.00144269220307654	0.107420651048874	0.999986344467128	CAFposE2pos	no interaction
ENSG00000083750.12	RRAGB	310.672248406908	-0.445834453586585	0.137370434302369	0.00021854164896725	0.0020676492860032	310.672248406908	0.00157782195684195	0.109826489427721	0.983201401729837	0.996576003908159	310.672248406908	1.7635998007163e-05	0.00144270765396701	0.583449897952011	0.999986344467128	CAFneg	no interaction
ENSG00000084073.8	ZMPSTE24	6162.83440777992	0.376405725776962	0.111300207527626	0.000206887004503919	0.00197879005743222	6162.83440777992	0.166570773543464	0.104702071406995	0.0565307521039019	0.243762239174588	6162.83440777992	3.44209663234809e-06	0.00144263523789638	0.605575979227902	0.999986344467128	CAFpos	no interaction
ENSG00000084092.6	NOA1	1645.86187995784	-0.184372087648351	0.0733574463544631	0.00790677208687214	0.0411146272060951	1645.86187995784	-0.104670430221092	0.0713312593822435	0.107799444265556	0.36572142105458	1645.86187995784	-1.93454009005584e-06	0.00144256177626433	0.215600045836735	0.999986344467128	CAFneg	no interaction
ENSG00000084112.14	SSH1	4229.54225007285	0.112314976197041	0.054581544903121	0.0337691395650117	0.125493371741085	4229.54225007285	-0.158877868235261	0.0550063540031351	0.0025157083883438	0.0219533549958288	4229.54225007285	-2.34358568628377e-05	0.00144254944504653	0.0755133409571462	0.999986344467128	E2neg	no interaction
ENSG00000084444.13	FAM234B	2510.46720869658	-0.774283107269006	0.0909481234748059	1.60662704470274e-18	1.71614749897141e-16	2510.46720869658	0.236544184174531	0.0883644030710704	0.00282634821553725	0.0241922552524413	2510.46720869658	1.3270246887587e-05	0.00144263260618587	0.104984273004892	0.999986344467128	CAFnegE2pos	no interaction
ENSG00000084623.11	EIF3I	8119.38724786818	0.233338544365437	0.0638310380127959	0.000138382691240545	0.00141548903401238	8119.38724786818	0.0949036904008985	0.0620604228754315	0.104823084411333	0.359079448790174	8119.38724786818	-3.3401259075717e-06	0.00144251542064403	0.7708527210115	0.999986344467128	CAFpos	no interaction
ENSG00000084628.9	NKAIN1	789.576576054122	-0.178403852950697	0.154563125993139	0.13534486444662	0.335897817091059	789.576576054122	0.934521412704226	0.173985346899612	5.21408876166447e-09	1.95740450283693e-07	789.576576054122	-3.35934460008033e-06	0.00144267103158422	0.43836067297737	0.999986344467128	E2pos	no interaction
ENSG00000084731.14	KIF3C	1047.24446076959	-0.485519742209076	0.108537733719508	1.21160732981353e-06	2.17638271708354e-05	1047.24446076959	-0.334031426171504	0.107938836017025	0.000482318361958727	0.00545343836450251	1047.24446076959	4.69062251988622e-07	0.00144263027189405	0.944570839725249	0.999986344467128	CAFnegE2neg	no interaction
ENSG00000085117.11	CD82	61.6645108550897	-1.43132495690807	0.389066545833878	1.16623457252026e-05	0.000164011260032925	61.6645108550897	0.948753695448816	0.368798686273506	0.000460149499174848	0.00523798817196526	61.6645108550897	9.02190696668686e-07	0.00144268907121505	0.666299912634322	0.999986344467128	CAFnegE2pos	no interaction
ENSG00000085185.15	BCORL1	496.055462904008	-0.319853071052668	0.201443728043728	0.0290325784525126	0.112007959825202	496.055462904008	-0.545137201363438	0.216618170806859	0.00101857014710427	0.0101030574299809	496.055462904008	2.52963112491442e-06	0.00144267791314248	0.484415023293168	0.999986344467128	E2neg	no interaction
ENSG00000085276.17	MECOM	1793.75024088496	-0.263261796912425	0.106261424735013	0.00553156594753711	0.0309365316961978	1793.75024088496	0.962860556413785	0.107360369701905	1.92124153476051e-20	2.61709692111235e-18	1793.75024088496	-8.85902724215251e-06	0.00144264283328913	0.19891014946875	0.999986344467128	CAFnegE2pos	no interaction
ENSG00000085377.13	PREP	3359.24891930396	-0.00228041299394559	0.0745030707417199	0.972491080051036	0.990400383256323	3359.24891930396	0.276231547224122	0.0783506730951597	0.000162841644774763	0.00216461342491954	3359.24891930396	-2.92089488764007e-05	0.00144272122997263	0.793562477531834	0.999986344467128	E2pos	no interaction
ENSG00000085415.15	SEH1L	3018.63319189412	0.276655749886262	0.124187228881465	0.0096836493729314	0.0484233306310326	3018.63319189412	0.237467825580899	0.123531246959893	0.0182445140291016	0.107343185585454	3018.63319189412	-0.000151872538049303	0.00144668297818644	0.684527086255399	0.999986344467128	CAFpos	no interaction
ENSG00000085491.15	SLC25A24	24669.326997884	0.105219430249813	0.110353852623515	0.268396994194925	0.518824033795502	24669.326997884	0.586063323912149	0.123902519249929	2.3014995265203e-07	6.354893383749e-06	24669.326997884	7.51888675361533e-06	0.00144265373909945	0.215248674881433	0.999986344467128	E2pos	no interaction
ENSG00000085831.15	TTC39A	6348.02384750968	-0.811653394111469	0.0708674257760949	2.29291714144121e-31	6.99645894797282e-29	6348.02384750968	0.211963282141224	0.06928448890834	0.00106488970141736	0.0104825309011511	6348.02384750968	0.279487532766529	0.115084356369581	0.000531766012716233	0.136452847009057	CAFnegE2pos	no interaction
ENSG00000085832.16	EPS15	7350.90484505766	-0.323165637555135	0.145118666488311	0.00748790031337816	0.0395388182967049	7350.90484505766	0.301816474176964	0.146507370049885	0.00929199000172914	0.0632873014260628	7350.90484505766	4.63961222283625e-06	0.00144266314487224	0.359448837629351	0.999986344467128	CAFneg	no interaction
ENSG00000086062.12	B4GALT1	8786.27632298677	0.638011876589668	0.106526243285615	2.11371087324364e-10	7.66247571225343e-09	8786.27632298677	0.632848433848671	0.106830499787173	2.81181002767471e-10	1.28080633203285e-08	8786.27632298677	-4.26778302723839e-06	0.00144263010088832	0.543103342532716	0.999986344467128	CAFposE2pos	no interaction
ENSG00000086102.18	NFX1	3401.74467089734	0.00882587942636443	0.0646913355392447	0.885184369622328	0.951714630284272	3401.74467089734	0.223754781053686	0.0666466189009406	0.000355797008872486	0.0042127190545556	3401.74467089734	0.000167685541062846	0.00144745723201194	0.459689476846168	0.999986344467128	E2pos	no interaction
ENSG00000086189.9	DIMT1	1289.13462835473	0.316773405082325	0.139551762497988	0.00676333766877333	0.0363857685502288	1289.13462835473	0.266273122357047	0.139027519715643	0.0154940589776258	0.0944635658810667	1289.13462835473	-5.32720726654823e-07	0.00144265647632495	0.920335065137873	0.999986344467128	CAFpos	no interaction
ENSG00000086548.8	CEACAM6	317.742411879755	0.690613205303363	0.212841698489458	0.00010276727350984	0.00110193291817869	317.742411879755	-0.124684462515469	0.162361109258206	0.246666645419868	0.594191268277642	317.742411879755	-7.49970762048337e-05	0.00144365399801002	0.685574941990224	0.999986344467128	CAFpos	no interaction
ENSG00000086598.10	TMED2	14813.8070982627	0.157698896831189	0.111062018890602	0.096409907262492	0.265720668174916	14813.8070982627	0.302055220534561	0.119057558207267	0.00273438362356044	0.0235176722596422	14813.8070982627	0.00034649099061119	0.0014645127029319	0.727760583019945	0.999986344467128	E2pos	no interaction
ENSG00000086619.13	ERO1B	90.8144827684671	-0.0198418482587594	0.171243032351186	0.863375975561182	0.940611960917753	90.8144827684671	-0.747316347276553	0.285322448512099	0.000505017608594362	0.00568761169742139	90.8144827684671	-7.41585395445248e-07	0.00144268421911022	0.793016725487756	0.999986344467128	E2neg	no interaction
ENSG00000086712.12	TXLNG	3483.34536246911	0.422827414436457	0.107187298540989	1.65671895781432e-05	0.000223045228800526	3483.34536246911	0.0739053288471607	0.0955586174101073	0.378377449086787	0.729174434692579	3483.34536246911	2.93596233349017e-06	0.00144262980289067	0.639193531086839	0.999986344467128	CAFpos	no interaction
ENSG00000086717.18	PPEF1	15.9587439467715	-3.24758510526729	0.745507190708548	1.03461013868486e-06	1.8986467563948e-05	15.9587439467715	0.0419399491205191	0.189205444163462	0.540855854036379	0.847579848831197	15.9587439467715	3.61638964505844e-06	0.00144269522231982	0.00372589697164994	0.437839212334052	CAFneg	no interaction
ENSG00000087074.7	PPP1R15A	878.618828406607	-0.516432157019858	0.139731818309664	3.19184679103245e-05	0.000395252319884222	878.618828406607	0.0215579381692842	0.112007768473264	0.817085722477594	0.952220210579485	878.618828406607	7.03745411989497e-07	0.00144265482182843	0.895156948925803	0.999986344467128	CAFneg	no interaction
ENSG00000087253.12	LPCAT2	436.90377119368	-0.0348843493639721	0.12941405740853	0.743513410609929	0.878114178039793	436.90377119368	-0.427001793427287	0.16269326813906	0.00117861304381148	0.0114834484779534	436.90377119368	4.35692120485083e-07	0.00144266444178475	0.925221977709196	0.999986344467128	E2neg	no interaction
ENSG00000087258.14	GNAO1	31.9070511182396	-0.877989288566347	0.444725297860838	0.0022732112142941	0.0149901246567471	31.9070511182396	0.529446096447109	0.443019919604598	0.0106087701846113	0.0699602896827679	31.9070511182396	-2.45400039176012e-06	0.00144269080006897	0.209339490287859	0.999986344467128	CAFneg	no interaction
ENSG00000087263.16	OGFOD1	3790.61112604108	0.0386895864878595	0.0905204104283266	0.62268879540173	0.808732533326193	3790.61112604108	0.447497562749697	0.099304583970403	8.6422882697201e-07	2.13859254535998e-05	3790.61112604108	2.93756741147433e-06	0.00144261811243819	0.695536874837533	0.999986344467128	E2pos	no interaction
ENSG00000087269.15	NOP14	3283.69633846475	0.499802965154239	0.076977481330813	1.46808464144988e-11	6.46003408421641e-10	3283.69633846475	0.306428675233669	0.0767806669940892	1.9374916576822e-05	0.000339191470989332	3283.69633846475	1.69207670372228e-06	0.00144256654247418	0.171987471197129	0.999986344467128	CAFposE2pos	no interaction
ENSG00000087274.16	ADD1	5794.26036089717	-0.148808766131751	0.0569090167869505	0.0063162163951394	0.0344438098274301	5794.26036089717	-0.205238464119773	0.0573636326183741	0.000187667339125084	0.00242256854829068	5794.26036089717	-2.28940970417756e-05	0.00144256207881809	0.910673583159496	0.999986344467128	CAFnegE2neg	no interaction
ENSG00000087301.8	TXNDC16	1197.56559194138	-0.50578923956854	0.142461762544268	5.74049115178606e-05	0.000667165221652345	1197.56559194138	0.0121516511637584	0.113398425294654	0.897170121976379	0.976239067616734	1197.56559194138	1.07696035679323e-06	0.00144265646083589	0.837877141265712	0.999986344467128	CAFneg	no interaction
ENSG00000087302.8	RTRAF	5580.15790616013	0.260288731500315	0.101181880404932	0.00431090035057091	0.0253242773323001	5580.15790616013	0.0452476168157458	0.091736827233207	0.582045545594497	0.866492118202348	5580.15790616013	5.27700772868582e-06	0.00144262836561587	0.462670272797972	0.999986344467128	CAFpos	no interaction
ENSG00000087448.9	KLHL42	3000.33299707373	-0.180297187685753	0.0712652668452391	0.00764609860764386	0.0401018957334185	3000.33299707373	-0.0551823807066891	0.0685271103937786	0.360079712429401	0.71186542728702	3000.33299707373	2.66416705613903e-05	0.00144267575822096	0.197675371053086	0.999986344467128	CAFneg	no interaction
ENSG00000087510.6	TFAP2C	7286.9996663237	-0.283936415167741	0.0644784590853216	4.55389938868623e-06	7.08817732434777e-05	7286.9996663237	0.359260160441126	0.0646846157364753	5.75011686337956e-09	2.14736087459316e-07	7286.9996663237	7.23093727489568e-06	0.00144252369598456	0.525860417853763	0.999986344467128	CAFnegE2pos	no interaction
ENSG00000087589.16	CASS4	39.1867920218177	-0.822434901317275	0.394632073306838	0.00197603283513285	0.0133384599430844	39.1867920218177	0.0903614087498764	0.187712346305117	0.337197423087439	0.692055494679242	39.1867920218177	6.19145862763459e-06	0.00144269511889948	0.360436352287725	0.999986344467128	CAFneg	no interaction
ENSG00000087842.10	PIR	969.136294414698	-0.134856197497432	0.0975607554208663	0.125414168070547	0.317578555676281	969.136294414698	-0.426902187105095	0.105503017074469	8.46009675491793e-06	0.000162422501859854	969.136294414698	1.84835334591873e-05	0.00144268462480358	0.0693585154323863	0.999986344467128	E2neg	no interaction
ENSG00000087995.15	METTL2A	4910.36396989734	0.22387506405469	0.0460629440835034	6.9900569169109e-07	1.33077369303856e-05	4910.36396989734	0.0977405194767552	0.0454525010191605	0.0269719034783612	0.143679380056238	4910.36396989734	1.05378909975787e-05	0.00144236168850939	0.508502962960918	0.999986344467128	CAFpos	no interaction
ENSG00000088305.18	DNMT3B	712.956490226703	-0.0868678948188399	0.0851866680020168	0.275639225721529	0.527125879839044	712.956490226703	-0.251493291267719	0.0900877527353586	0.00194954257117557	0.0176706637487478	712.956490226703	-9.01568803825789e-06	0.00144261884503643	0.264257380884928	0.999986344467128	E2neg	no interaction
ENSG00000088367.21	EPB41L1	3345.13938696693	0.169576273853279	0.149296415248325	0.144882745284576	0.351237743376138	3345.13938696693	0.522936138709927	0.173701291696624	0.000267490828586753	0.00327770115504727	3345.13938696693	3.9157548158619e-06	0.00144267061136127	0.948587722912374	0.999986344467128	E2pos	no interaction
ENSG00000088448.14	ANKRD10	688.289011810351	-0.189767948814227	0.075780825567469	0.00775882470378646	0.0405745789357669	688.289011810351	-0.39747465780373	0.078438395822363	7.59572426774864e-08	2.35155074029456e-06	688.289011810351	-1.3594387203795e-05	0.00144260631612522	0.145504016665087	0.999986344467128	CAFnegE2neg	no interaction
ENSG00000088826.17	SMOX	145.863154215833	-0.0690848750345713	0.193785071705264	0.53927738733996	0.754035078046037	145.863154215833	1.14201258685384	0.327944644059661	2.37533997447888e-05	0.000404458186368708	145.863154215833	1.0144359449426e-06	0.00144268729912633	0.670382658172744	0.999986344467128	E2pos	no interaction
ENSG00000088854.12	C20orf194	682.496682493638	-0.268988261779731	0.0795042192435409	0.000294395599965024	0.00266803380252112	682.496682493638	-0.288018154170324	0.0799401720593726	9.39966385897788e-05	0.00135118987110513	682.496682493638	6.82030415803347e-08	0.00144258015620141	0.950231906611017	0.999986344467128	CAFnegE2neg	no interaction
ENSG00000088876.11	ZNF343	458.301451613363	0.330403323575705	0.0971047259826759	0.000213993794203049	0.00202873655981251	458.301451613363	-0.00111596046321733	0.0878465540824629	0.98866486833996	0.998049845243577	458.301451613363	1.60383706350474e-06	0.00144261514114169	0.786718126294048	0.999986344467128	CAFpos	no interaction
ENSG00000089041.16	P2RX7	7.56908099673476	-0.0492543571352008	0.235791507345209	0.172207883234255	0.392843969693011	7.56908099673476	4.54676980295239	0.992776389297053	1.2344677522698e-06	2.92327686435678e-05	7.56908099673476	4.26406768539017e-07	0.00144269477196095	0.85415082388436	0.999986344467128	E2pos	no interaction
ENSG00000089048.14	ESF1	2506.64317883217	0.383330147577369	0.115867536958766	0.00022951078354056	0.0021553989222034	2506.64317883217	0.1173264524726	0.104894814282472	0.191673775814154	0.518868924873424	2506.64317883217	-2.2814763708375e-06	0.00144263891323478	0.76546160044478	0.999986344467128	CAFpos	no interaction
ENSG00000089057.14	SLC23A2	1930.82020650192	0.186658027772102	0.0709166290792782	0.0056254723553455	0.0313989767324889	1930.82020650192	-0.284842556883209	0.0728243499908493	2.85823338356788e-05	0.000479827606633467	1930.82020650192	-2.55799943928365e-05	0.00144266635746396	0.163753048104025	0.999986344467128	CAFposE2neg	no interaction
ENSG00000089177.18	KIF16B	2531.93192997416	-0.198628612151081	0.0703665873197046	0.00283077982932905	0.0180378425099278	2531.93192997416	0.0561823990185314	0.0673591454375521	0.40205898860103	0.750743722387551	2531.93192997416	3.90776017764985e-05	0.00144281214513075	0.213366443926202	0.999986344467128	CAFneg	no interaction
ENSG00000089220.4	PEBP1	19387.9224319932	-0.266048046113637	0.0354941002145626	3.67093092229214e-14	2.2529533506857e-12	19387.9224319932	-2.23417257165969e-06	0.034889033913819	0.978218581434102	0.995266778364772	19387.9224319932	-2.19688030082779e-05	0.00144218416879032	0.288978488990846	0.999986344467128	CAFneg	no interaction
ENSG00000089280.18	FUS	15787.2081261956	-0.124939868847933	0.0544208014829373	0.0183996797519958	0.0799337841569938	15787.2081261956	0.156624958558693	0.0545108330507157	0.00260409815413041	0.0225872746504107	15787.2081261956	0.000228430137444986	0.0014516883975592	0.608413018374251	0.999986344467128	E2pos	no interaction
ENSG00000089289.15	IGBP1	3310.3785846411	-0.332420626749931	0.0923669258533528	0.000101605325953714	0.00109366409697717	3310.3785846411	-0.0444692307278137	0.083952226866925	0.557930872672749	0.85679869830147	3310.3785846411	-5.04572788261108e-05	0.00144304861813	0.809953107145624	0.999986344467128	CAFneg	no interaction
ENSG00000089351.14	GRAMD1A	709.026822684251	-0.0492316984307079	0.165684781316081	0.673818769445657	0.839342279368836	709.026822684251	-0.506371763237513	0.25468059355817	0.00381989301916529	0.0308852062482313	709.026822684251	-2.05281993293339e-07	0.00144268104545469	0.950072353420658	0.999986344467128	E2neg	no interaction
ENSG00000089356.18	FXYD3	6363.19213975704	-0.483843727313806	0.0968892857915331	1.01684672523281e-07	2.34025266878006e-06	6363.19213975704	0.0527835680630303	0.0869106891727924	0.502288026668475	0.823312588292367	6363.19213975704	-4.86469972463848e-06	0.00144261748574052	0.527000980984099	0.999986344467128	CAFneg	no interaction
ENSG00000089685.14	BIRC5	3575.23325168677	-0.153789197469286	0.0651206753187023	0.0128983275741148	0.0601620992481961	3575.23325168677	-0.164922840749233	0.0651817077427428	0.00576505822966425	0.0436977360142489	3575.23325168677	1.67807167275566e-05	0.00144257461118324	0.499089289002992	0.999986344467128	E2neg	no interaction
ENSG00000089723.9	OTUB2	261.037617006428	0.33057884484631	0.124460818287974	0.00235554003712703	0.0154494765452486	261.037617006428	0.134247611016102	0.113883306773745	0.152576021609938	0.453322566906302	261.037617006428	-1.06721197119425e-05	0.00144266589433825	0.0524779924499799	0.999986344467128	CAFpos	no interaction
ENSG00000090013.9	BLVRB	1336.10693907766	-0.0998830900228822	0.198692385467035	0.379545989082541	0.628593564354597	1336.10693907766	0.735544470808493	0.340366693896553	0.00156894418737895	0.0146862622461264	1336.10693907766	-3.08388585236051e-06	0.00144268842970329	0.207921581950507	0.999986344467128	E2pos	no interaction
ENSG00000090061.17	CCNK	3966.4726076207	0.169772043833879	0.0678846286727643	0.00839382140208868	0.0431425449334453	3966.4726076207	0.0137550772062692	0.0654061254615753	0.82321321676228	0.95424375471203	3966.4726076207	-9.63740897668974e-07	0.00144253844930953	0.928538847982168	0.999986344467128	CAFpos	no interaction
ENSG00000090238.11	YPEL3	707.624525788675	-0.972801899605616	0.222223543023126	7.14689494799862e-07	1.35326536742383e-05	707.624525788675	-0.298507116683847	0.217858704877427	0.0295273389959592	0.153184450366052	707.624525788675	-4.88476396411747e-06	0.00144268305327462	0.153005018219603	0.999986344467128	CAFneg	no interaction
ENSG00000090339.8	ICAM1	492.363356313435	2.16598829934863	0.213138502790406	1.40331112321253e-25	2.84587428219029e-23	492.363356313435	0.0747246684248525	0.154004942456764	0.461969074281516	0.798060664090318	492.363356313435	3.3968755474179e-06	0.00144268008959291	0.331065060155061	0.999986344467128	CAFpos	no interaction
ENSG00000090520.11	DNAJB11	3192.11444769094	0.353695477034493	0.14585052629092	0.00388725215766292	0.0233954062116892	3192.11444769094	0.072629180570361	0.120573602393651	0.45606216290194	0.794413250801287	3192.11444769094	1.70181793684787e-05	0.00144270915324355	0.803472655856455	0.999986344467128	CAFpos	no interaction
ENSG00000090621.13	PABPC4	5033.35703451611	0.381491647102407	0.0613024855847347	1.31662760126996e-10	4.93929491275351e-09	5033.35703451611	0.0172633698460308	0.0585819885631851	0.756976680824342	0.932400746282343	5033.35703451611	0.00182328859556855	0.00410944759670679	0.926508452124003	0.999986344467128	CAFpos	no interaction
ENSG00000090661.11	CERS4	564.187984385433	-0.0466983899569238	0.137482035183535	0.671947747217493	0.838092951850822	564.187984385433	-0.49930317753186	0.178002763032014	0.000514848573045564	0.00578921316059017	564.187984385433	-2.78796347827348e-06	0.00144267039778557	0.520492411331535	0.999986344467128	E2neg	no interaction
ENSG00000090861.15	AARS	28978.9184738876	0.472507571529723	0.100871817885936	4.81219476354558e-07	9.4974670417903e-06	28978.9184738876	0.106399007899838	0.0923517419599958	0.189245458308217	0.515433555288651	28978.9184738876	2.42211467758104e-06	0.00144262057398963	0.741916483662977	0.999986344467128	CAFpos	no interaction
ENSG00000090905.18	TNRC6A	7401.6692254681	0.15439932016885	0.0584257809435936	0.00489535765228044	0.0280971040313208	7401.6692254681	0.0368566047797475	0.057036841465111	0.496063533669401	0.820823313520759	7401.6692254681	-1.32168615251969e-05	0.0014425125666371	0.286289161057074	0.999986344467128	CAFpos	no interaction
ENSG00000090989.17	EXOC1	2439.19274331504	-0.259856460664552	0.109042083046534	0.00780401425663077	0.0407316566553653	2439.19274331504	0.015755813544863	0.0964795764238382	0.864708711459947	0.968993819537286	2439.19274331504	1.52756564821817e-06	0.00144263412940505	0.817567293107013	0.999986344467128	CAFneg	no interaction
ENSG00000091127.13	PUS7	3118.09737981677	0.554552941741144	0.116947644390633	2.56553599565479e-07	5.43040836582919e-06	3118.09737981677	0.308249418272293	0.116028522648185	0.00195160792069246	0.0176781811840813	3118.09737981677	-4.16672876084241e-06	0.00144264111099599	0.516143431935064	0.999986344467128	CAFposE2pos	no interaction
ENSG00000091129.19	NRCAM	25788.8216585193	-0.618039544809969	0.139224372169743	1.03140267901201e-06	1.89650692344481e-05	25788.8216585193	-0.0262367299501418	0.112694686304461	0.794890632804189	0.944071638525557	25788.8216585193	2.40726004358743e-06	0.00144265557257452	0.654730327117858	0.999986344467128	CAFneg	no interaction
ENSG00000091409.14	ITGA6	1712.43113300761	0.161569706411692	0.152688427393881	0.172170260070202	0.392822183134246	1712.43113300761	-0.679796595287727	0.180181096429794	1.26240941750704e-05	0.000230898233997484	1712.43113300761	1.25157734207629e-05	0.00144269729977067	0.0031988472980645	0.40400441734774	E2neg	no interaction
ENSG00000091428.17	RAPGEF4	40.7686205494012	0.0542082743256323	0.199112623049945	0.613735551706901	0.803052819376897	40.7686205494012	-1.19654427365281	0.418650980021925	0.000181916105747675	0.00237187425752872	40.7686205494012	2.82315295803536e-06	0.00144269103195108	0.152265820906861	0.999986344467128	E2neg	no interaction
ENSG00000091436.16	MAP3K20	5372.37745933848	0.382786903490185	0.107116812913989	8.8208201828625e-05	0.000970359566185495	5372.37745933848	-0.108172031939705	0.097912108950503	0.216633124537828	0.555178003358615	5372.37745933848	-2.70307678556251e-06	0.00144262996059407	0.696535025789905	0.999986344467128	CAFpos	no interaction
ENSG00000091490.10	SEL1L3	697.149567688221	-0.032153924503249	0.0728699461960545	0.630131180583517	0.813540879783065	697.149567688221	-0.333832243390764	0.0779815273031108	4.64894752947118e-06	9.58125310000379e-05	697.149567688221	1.47046750713066e-05	0.00144260677174713	0.0119903586332738	0.862403039142648	E2neg	no interaction
ENSG00000091622.15	PITPNM3	249.894500634114	-0.379495702970456	0.18215516194538	0.0080943403366032	0.0418411911082706	249.894500634114	-1.18972299240985	0.185349793313085	8.19245605765538e-12	4.54122079517913e-10	249.894500634114	7.85651766070122e-06	0.00144268327361437	0.0510333797740384	0.999986344467128	CAFnegE2neg	no interaction
ENSG00000091986.15	CCDC80	68.362227691845	-0.351588898448042	0.234204939528915	0.0255081573074604	0.101691067009485	68.362227691845	0.505295141545241	0.23166737438026	0.00262530009897616	0.0227435901366784	68.362227691845	9.86872648784344e-07	0.00144267977524005	0.766588811922763	0.999986344467128	E2pos	no interaction
ENSG00000092068.19	SLC7A8	108.556691713051	-1.46900271564531	0.214000975791962	3.99077047432076e-13	2.12330232878975e-11	108.556691713051	-0.127696739490708	0.158662640045118	0.235722362519275	0.579501022879544	108.556691713051	2.47743999980536e-06	0.00144267916139481	0.477774793489005	0.999986344467128	CAFneg	no interaction
ENSG00000092621.12	PHGDH	5932.83401462502	0.806712348989467	0.187750419267163	1.25845989566096e-06	2.24899480459563e-05	5932.83401462502	-0.274327233600896	0.181555965929083	0.0305166368294775	0.157120034763145	5932.83401462502	3.35319181827271e-06	0.00144267430716399	0.406381710817372	0.999986344467128	CAFpos	no interaction
ENSG00000092841.18	MYL6	27016.1435346431	-0.392439803355028	0.103031306762634	3.34745618883072e-05	0.000412332345513277	27016.1435346431	0.00335374405820474	0.0908472177452525	0.916595702299388	0.981039416466495	27016.1435346431	9.94718088449932e-05	0.00144434473204655	0.999657290481364	0.999986344467128	CAFneg	no interaction
ENSG00000092847.11	AGO1	3044.62739490585	0.101571008515525	0.0568994042206894	0.0647725162178817	0.202118611181916	3044.62739490585	-0.176358561662438	0.0576900292208613	0.00134677048561216	0.0128848550205423	3044.62739490585	-2.16108860760139e-05	0.00144255586416502	0.40322838380511	0.999986344467128	E2neg	no interaction
ENSG00000092871.16	RFFL	932.640187663018	0.391735692145025	0.096822260103395	1.28566255269586e-05	0.000178829782304902	932.640187663018	-0.109933577068492	0.0904507529139527	0.170431051938707	0.485302674871456	932.640187663018	5.41860661842732e-05	0.00144312294800555	0.284867592373235	0.999986344467128	CAFpos	no interaction
ENSG00000093167.17	LRRFIP2	3199.90268679	-0.280427306778812	0.140853276779294	0.0164000295767072	0.0729683986858072	3199.90268679	0.73768673624667	0.146259613731828	3.83210943548202e-08	1.27170907785845e-06	3199.90268679	3.6574235212928e-06	0.00144266052754596	0.478055104528949	0.999986344467128	E2pos	no interaction
ENSG00000093217.9	XYLB	432.656491281052	0.199906314224014	0.0778818093951384	0.00626121713865567	0.0342109655830296	432.656491281052	0.0276978591152912	0.0741911888424035	0.684472330255378	0.907966192995309	432.656491281052	-0.000164753034297971	0.00144733099124137	0.588484909267668	0.999986344467128	CAFpos	no interaction
ENSG00000094631.18	HDAC6	1125.99226709296	-0.453821105535836	0.153790050649041	0.00053475675312389	0.00443296874790438	1125.99226709296	-0.109524206061082	0.12805544650517	0.266553636687497	0.619544170318711	1125.99226709296	-9.67861339520651e-07	0.00144266196599507	0.845868143338498	0.999986344467128	CAFneg	no interaction
ENSG00000095015.5	MAP3K1	12515.0617352313	0.466962525047509	0.100308047671342	5.14935425103777e-07	1.01058785462513e-05	12515.0617352313	0.286390962304768	0.099323460809592	0.000837550996769719	0.00860595682959575	12515.0617352313	-7.0210586841817e-06	0.00144262719944332	0.344834705860006	0.999986344467128	CAFposE2pos	no interaction
ENSG00000095139.13	ARCN1	14560.1213770262	-0.0613439189767675	0.156438548259648	0.594563709290385	0.79050770163583	14560.1213770262	-0.433693993520697	0.219967028530729	0.00527489303584051	0.0405627930600144	14560.1213770262	2.01073140383938e-06	0.0014426778533842	0.574057509395316	0.999986344467128	E2neg	no interaction
ENSG00000095209.11	TMEM38B	1689.81776934899	-0.437802056641277	0.225600060948925	0.0075695923684322	0.0397777140194552	1689.81776934899	-0.331202926760117	0.225130635976073	0.0204305860037084	0.117168673460722	1689.81776934899	1.77078382628137e-05	0.00144273357488917	0.00333262375017892	0.409224107929989	CAFneg	no interaction
ENSG00000095319.14	NUP188	10216.0595882509	0.172180256307896	0.0573821977206785	0.00277745872922381	0.0177546733659337	10216.0595882509	0.0338747762440495	0.0559098515558445	0.603407368735872	0.875342189602422	10216.0595882509	-0.000173430739829051	0.00144774863888057	0.522349854912578	0.999986344467128	CAFpos	no interaction
ENSG00000095321.16	CRAT	91.2399513935105	-0.163051365126368	0.228150487472979	0.194986910750552	0.424992498774528	91.2399513935105	1.22103048443395	0.317189474892763	5.68393282868047e-06	0.000114181588832327	91.2399513935105	-2.64419081303789e-06	0.00144268818902899	0.273660547121784	0.999986344467128	E2pos	no interaction
ENSG00000095370.19	SH2D3C	7.08257460941774	-0.0582207524540897	0.238728194425628	0.0948129665158364	0.263081070881638	7.08257460941774	2.9501803928386	1.18135026060027	0.000617153603695994	0.0067331411088206	7.08257460941774	9.51313536747281e-07	0.0014426947843522	0.12506068920154	0.999986344467128	E2pos	no interaction
ENSG00000095380.10	NANS	3505.55941427747	0.278351016103791	0.0717913778725631	4.53218457908921e-05	0.000540194708817678	3505.55941427747	0.254749977661072	0.0718295853138874	0.000149247353750092	0.00201318933504298	3505.55941427747	3.67915533403567e-07	0.00144254968733803	0.970884653969494	0.999986344467128	CAFposE2pos	no interaction
ENSG00000095539.15	SEMA4G	67.50062514	-0.0966339775436607	0.17798693181779	0.420115218486871	0.66141677005927	67.50062514	0.848323004161411	0.242939319455393	2.94308437309128e-05	0.000491189449105304	67.50062514	-0.730785030905225	0.44335691563967	0.00199406480296311	0.313550988870504	E2pos	no interaction
ENSG00000095585.16	BLNK	196.284902707932	-1.38237987789977	0.244806797003738	9.10300865969121e-10	3.02561520605841e-08	196.284902707932	-1.04527518559703	0.247236440821523	1.29236416959523e-06	3.04525283652727e-05	196.284902707932	-3.42052493154149e-06	0.00144268474828296	0.25254606104796	0.999986344467128	CAFnegE2neg	no interaction
ENSG00000095596.11	CYP26A1	42.8375252833323	1.34690875698158	0.562640483947183	0.000623999878781941	0.00505595269472826	42.8375252833323	-0.0109994490569249	0.184062776298122	0.866853283386967	0.969358194234728	42.8375252833323	-7.87598232322445e-07	0.00144269208170639	0.597524399299062	0.999986344467128	CAFpos	no interaction
ENSG00000095627.9	TDRD1	1175.92246053276	0.278100803307498	0.111623921987108	0.00503050157971267	0.0286938098130278	1175.92246053276	0.0727604929667544	0.100317423826614	0.400641521316907	0.749592137852286	1175.92246053276	1.87849211534246e-06	0.00144263640966873	0.773249695275877	0.999986344467128	CAFpos	no interaction
ENSG00000095637.21	SORBS1	108.707010112076	-0.4559283880573	0.209505540995386	0.00425256228287955	0.0250974711194996	108.707010112076	-0.0209061585057482	0.139283002423048	0.832225175015444	0.956690019563524	108.707010112076	-9.37252464511166e-07	0.00144267656262226	0.799126276273268	0.999986344467128	CAFneg	no interaction
ENSG00000096060.14	FKBP5	5823.66574527624	0.191972905383391	0.0970707078444915	0.0279500084707241	0.109003475064337	5823.66574527624	0.442939401852018	0.101905953216241	2.31585271518357e-06	5.09594482850317e-05	5823.66574527624	2.05963401369319e-06	0.00144262092841421	0.780153134587966	0.999986344467128	E2pos	no interaction
ENSG00000096063.15	SRPK1	7189.62885122024	0.180259723154658	0.108192553803014	0.0541775883353752	0.177932006917402	7189.62885122024	0.337522432998079	0.114848342870189	0.00073168494606514	0.00774632848524774	7189.62885122024	-0.000284818070770822	0.00145717749119797	0.360879394732415	0.999986344467128	E2pos	no interaction
ENSG00000096092.5	TMEM14A	1172.55401552011	-0.561865844634892	0.14754358355931	1.9276828009611e-05	0.000253993083181249	1172.55401552011	-0.422031816558904	0.148566648638152	0.000661661451041614	0.00715617724297407	1172.55401552011	1.60644451196522e-06	0.00144265949055169	0.751520329305473	0.999986344467128	CAFnegE2neg	no interaction
ENSG00000096384.19	HSP90AB1	98872.7018874484	0.242756922390067	0.0622108423107632	8.30532920216625e-05	0.000919635632833059	98872.7018874484	0.139697815264003	0.0610543694467406	0.0141696361751013	0.0882941793775553	98872.7018874484	-4.37534597173421e-06	0.00144250748979504	0.710644943995946	0.999986344467128	CAFpos	no interaction
ENSG00000096654.15	ZNF184	1181.27119844179	-0.273912853345312	0.114490717168844	0.00651830197506194	0.0353255614008682	1181.27119844179	-0.0352850294434528	0.100242501287193	0.680747104674789	0.906497544645292	1181.27119844179	-3.13796702380035e-05	0.00144280968784861	0.477435333007181	0.999986344467128	CAFneg	no interaction
ENSG00000096696.13	DSP	37910.2254855651	-0.278871981423931	0.0534295511740466	1.11019703167469e-07	2.54671919085639e-06	37910.2254855651	-0.137044619433345	0.0526370083765728	0.00579390407901255	0.0438698835585582	37910.2254855651	0.00108801189687155	0.00177255084924526	0.345169579981966	0.999986344467128	CAFnegE2neg	no interaction
ENSG00000096746.17	HNRNPH3	14629.6602612769	0.386475057874962	0.0878615224504959	2.30107162679987e-06	3.87938497274826e-05	14629.6602612769	0.166202000986601	0.0844616676954381	0.0306561347413776	0.157611321066112	14629.6602612769	1.30514266519425e-06	0.00144259697369793	0.876352047855646	0.999986344467128	CAFpos	no interaction
ENSG00000096968.13	JAK2	2197.51086063673	-0.868820781949948	0.142166943984537	7.79279620898441e-11	3.08908207796937e-09	2197.51086063673	1.2097990265913	0.139372326705513	2.21818079202211e-19	2.71167862122156e-17	2197.51086063673	1.31355916440737e-05	0.00144268601379622	0.0132525731871958	0.907801263322914	CAFnegE2pos	no interaction
ENSG00000097096.8	SYDE2	2573.81080187803	-0.0535239936981056	0.097382946513868	0.5417630845121	0.756048219255176	2573.81080187803	-0.476433807711036	0.108815555809223	1.55564046495375e-06	3.60037630586302e-05	2573.81080187803	-2.62731075029908e-06	0.00144263062333947	0.340256701512222	0.999986344467128	E2neg	no interaction
ENSG00000099194.5	SCD	63387.3712139612	-0.494799225429776	0.114509092284055	2.14664854292402e-06	3.65871535458414e-05	63387.3712139612	0.032151642674781	0.098269615463279	0.668833454834543	0.902747074705933	63387.3712139612	-5.9822973151331e-07	0.00144263615270597	0.928365116042262	0.999986344467128	CAFneg	no interaction
ENSG00000099204.18	ABLIM1	1331.32773712098	1.00435172156945	0.168100405244871	1.66937827268028e-10	6.13113127811422e-09	1331.32773712098	-0.182130878131111	0.151573999165796	0.0929621897251236	0.3340799496579	1331.32773712098	1.79148541834586e-06	0.00144266799837708	0.687259962233792	0.999986344467128	CAFpos	no interaction
ENSG00000099219.13	ERMP1	21723.4448456691	0.195886134652008	0.0862134759515113	0.0149729029122289	0.0678703694366114	21723.4448456691	-0.265788350492079	0.0882987981818119	0.000786861943295168	0.00821495355835824	21723.4448456691	-3.92824815607008e-06	0.00144260199414473	0.637442447921737	0.999986344467128	E2neg	no interaction
ENSG00000099250.17	NRP1	3533.52495488073	0.569873202637265	0.141092710715179	6.85382100749717e-06	0.000102463159570414	3533.52495488073	-0.196032739586639	0.131078018802524	0.0658978026833364	0.267918212558203	3533.52495488073	-5.39416087999267e-06	0.00144266068938316	0.312246740500773	0.999986344467128	CAFpos	no interaction
ENSG00000099256.18	PRTFDC1	192.01117371097	0.0991923519439241	0.146366888642125	0.390851539469261	0.638178015378456	192.01117371097	-0.394588983138164	0.18790028921822	0.00488310263914082	0.0380201508152592	192.01117371097	5.14761846621618e-06	0.00144267583555139	0.21393075364411	0.999986344467128	E2neg	no interaction
ENSG00000099282.9	TSPAN15	3290.01180361956	0.922305758384226	0.178340669870261	1.48001789426368e-08	4.00578150762702e-07	3290.01180361956	0.380267276875568	0.181669146006134	0.00532871203180325	0.0409106646220515	3290.01180361956	-3.64030924320336e-06	0.00144267248006913	0.391243312641245	0.999986344467128	CAFposE2pos	no interaction
ENSG00000099284.13	H2AFY2	1186.84153415607	0.42583101565093	0.102069348956145	7.58859570884819e-06	0.00011165848554565	1186.84153415607	0.10101774399202	0.0933682146810566	0.215257657060378	0.553547333501365	1186.84153415607	-5.83055165980663e-06	0.00144262714597813	0.424553769509771	0.999986344467128	CAFpos	no interaction
ENSG00000099290.15	WASHC2A	1841.81869181338	-0.334444417566835	0.0589706660877798	5.27972213975269e-09	1.52958906628487e-07	1841.81869181338	-0.126308426802942	0.0571012409777533	0.0193467527385306	0.112395046474087	1841.81869181338	-1.91354675775753e-05	0.00144254323077294	0.292518849635575	0.999986344467128	CAFneg	no interaction
ENSG00000099337.4	KCNK6	2529.1311016311	-0.0655950586011424	0.110186496017548	0.478928988175671	0.711358177294685	2529.1311016311	0.453322527358484	0.126080245338291	4.66092366640189e-05	0.000736631946967361	2529.1311016311	1.07093517839361e-05	0.00144266538901693	0.073149404231545	0.999986344467128	E2pos	no interaction
ENSG00000099338.22	CATSPERG	87.3869614290493	-0.610595568915646	0.352043911386725	0.00567672098804572	0.031632477698437	87.3869614290493	-0.108861432586618	0.192049042992011	0.267875680328312	0.620876009680093	87.3869614290493	-1.61828282010879e-06	0.00144268786099191	0.477173066870358	0.999986344467128	CAFneg	no interaction
ENSG00000099812.8	MISP	1176.2210532938	-0.366925244927086	0.214081210914424	0.0165696406476082	0.0736527895749622	1176.2210532938	-0.548181219570116	0.22535935067505	0.00124135173725905	0.012012891676601	1176.2210532938	-9.40930005859557e-07	0.00144267811686034	0.790422341819115	0.999986344467128	E2neg	no interaction
ENSG00000099860.8	GADD45B	1291.92419588148	0.067525783077845	0.109126252644813	0.48294491688983	0.71458689034994	1291.92419588148	0.455421827887168	0.124287915623721	3.28583596357188e-05	0.000540198986057111	1291.92419588148	-8.00831669072e-06	0.00144265527293575	0.186550101826369	0.999986344467128	E2pos	no interaction
ENSG00000099901.16	RANBP1	3625.73024937203	0.21511944610372	0.0727602424035691	0.00162846323772062	0.0113312213254225	3625.73024937203	-0.104182337863312	0.0707407217338597	0.115237905449239	0.379343558490327	3625.73024937203	1.76842675525601e-05	0.0014426113077448	0.0762340940669999	0.999986344467128	CAFpos	no interaction
ENSG00000099942.12	CRKL	8286.30596400513	0.356757145786638	0.0653222356990253	7.8656070816716e-09	2.223503836239e-07	8286.30596400513	0.204664163841292	0.0645672971251338	0.000590357836841938	0.0064803439296625	8286.30596400513	1.2617400339589e-05	0.0014425457838673	0.115504966874335	0.999986344467128	CAFposE2pos	no interaction
ENSG00000099968.17	BCL2L13	3233.96143106414	0.215232722454552	0.0532592472781665	2.97766417956267e-05	0.000371358777759541	3233.96143106414	0.192324351521086	0.0531159709224935	0.000163937106346169	0.00217513212622379	3233.96143106414	-8.68927908534392e-06	0.00144244499284253	0.280788063100775	0.999986344467128	CAFposE2pos	no interaction
ENSG00000099994.10	SUSD2	238.309432533097	-0.929561785996387	0.292212905543153	8.8610199399547e-05	0.000974016119558414	238.309432533097	0.147829807010562	0.199976939485106	0.176703964643306	0.494842721045765	238.309432533097	-1.59860516094349e-05	0.00144272928136132	0.493779827866931	0.999986344467128	CAFneg	no interaction
ENSG00000100003.17	SEC14L2	479.434793136555	0.310451607098186	0.188632628076128	0.0266511219857853	0.105093907857308	479.434793136555	3.60315924853679	0.177922432026591	1.59698576460917e-92	2.28416873912049e-88	479.434793136555	-1.28683806809814e-05	0.00144269939538889	0.00840969102512248	0.71553192164279	E2pos	no interaction
ENSG00000100027.14	YPEL1	298.810513239934	-0.565628231594998	0.256730567945981	0.0028028853723443	0.0178845303306948	298.810513239934	-0.627191604497021	0.260897586768368	0.00108421885959812	0.0106581321985099	298.810513239934	-2.42795124137444e-06	0.0014426832056868	0.479766423640527	0.999986344467128	CAFnegE2neg	no interaction
ENSG00000100031.18	GGT1	16.0673690956845	-1.43711983167508	0.699051471509494	0.00135994917502601	0.00976887515715554	16.0673690956845	0.0554362140357084	0.194358432602003	0.410387705857422	0.757394727481879	16.0673690956845	-1.27017190413664e-07	0.00144269281403794	0.922725673229116	0.999986344467128	CAFneg	no interaction
ENSG00000100055.20	CYTH4	5.87060702472773	0.034017000269509	0.232267690046493	0.341022490599903	0.594178658904492	5.87060702472773	7.00843139157235	2.48081426704771	4.8875278676887e-08	1.58877979753526e-06	5.87060702472773	-8.24333373102684e-07	0.00144269484623537	0.145869759549134	0.999986344467128	E2pos	no interaction
ENSG00000100077.14	GRK3	592.300864426218	-0.185271635377083	0.0915024104315573	0.0272245568371335	0.106889232273291	592.300864426218	-0.290673544919153	0.0947587918788693	0.000639287818252114	0.00694285016283978	592.300864426218	0.217407709616267	0.272123360484723	0.00442545728054281	0.485013785076049	E2neg	no interaction
ENSG00000100097.11	LGALS1	617.40896642003	-0.732119012997183	0.259066511681905	0.000349343493149051	0.00308694394936442	617.40896642003	-0.0164766421875296	0.153049046736523	0.865036056145332	0.969108695155219	617.40896642003	-6.43760953306809e-07	0.00144268232890883	0.833769463096564	0.999986344467128	CAFneg	no interaction
ENSG00000100100.12	PIK3IP1	260.495829086965	-0.828560982396261	0.252959851322424	7.26220672458663e-05	0.000816881500780874	260.495829086965	-0.0411786159112437	0.15421620495509	0.671185280852989	0.903601544565386	260.495829086965	-3.89091437821341e-06	0.00144268470971107	0.204116582090209	0.999986344467128	CAFneg	no interaction
ENSG00000100150.16	DEPDC5	901.386613180986	-0.212344673845283	0.089000346500632	0.0101045317074033	0.0499974229779683	901.386613180986	-0.0280018353699643	0.0823388729893875	0.710052501974363	0.917125597206459	901.386613180986	-5.23259761025055e-05	0.00144307903983438	0.932923117566417	0.999986344467128	CAFneg	no interaction
ENSG00000100154.14	TTC28	679.0671699942	0.606332548474934	0.106202218460309	1.41460976450703e-09	4.56097567620896e-08	679.0671699942	0.046433675680099	0.0942350766183638	0.580338048077797	0.866267491302101	679.0671699942	9.79557407719281e-06	0.00144264304252439	0.840662515241534	0.999986344467128	CAFpos	no interaction
ENSG00000100196.10	KDELR3	1009.65601851219	-0.225888497336031	0.122420196727903	0.031246957224398	0.118364556697618	1009.65601851219	-0.325602522844401	0.128513402773249	0.00268201671308829	0.0231787825059225	1009.65601851219	4.5365555009514e-06	0.00144265223155544	0.422099304801945	0.999986344467128	E2neg	no interaction
ENSG00000100201.20	DDX17	17870.6888567263	-0.0858445134826372	0.0680760975033433	0.18642703254249	0.412438492706255	17870.6888567263	-0.273312831001397	0.0706417340616676	3.26390026274595e-05	0.000537829095138886	17870.6888567263	1.84030789116421e-06	0.00144254538571481	0.859225678477946	0.999986344467128	E2neg	no interaction
ENSG00000100209.9	HSCB	745.336099272259	0.646483100345872	0.0853031383079571	4.23090940871758e-15	2.99005633112046e-13	745.336099272259	0.243045586336282	0.0848933620632674	0.00164862105839743	0.0153317470729899	745.336099272259	-2.50000163638652e-06	0.00144258877811472	0.776788923543385	0.999986344467128	CAFposE2pos	no interaction
ENSG00000100219.16	XBP1	56303.8577080669	1.32102157358082	0.0780216429496472	1.75113744308894e-65	2.72262958234929e-62	56303.8577080669	0.949682362455649	0.0782158708621344	4.57257921398576e-35	2.51544617298609e-32	56303.8577080669	-0.169401613559605	0.277533936071188	0.00453495042706226	0.485509990754228	CAFposE2pos	no interaction
ENSG00000100220.11	RTCB	4693.35475312446	0.066973768133702	0.0378381187961092	0.0655187298196052	0.203870043665941	4693.35475312446	0.124568747498711	0.0377659129413085	0.000697860667758093	0.00744888144100299	4693.35475312446	-1.03135291532019e-05	0.00144219695665188	0.593273705733427	0.999986344467128	E2pos	no interaction
ENSG00000100280.16	AP1B1	6790.18594856627	-0.13488484412667	0.171301206377447	0.270453559519452	0.521131459426562	6790.18594856627	0.875346193757249	0.219567893687714	3.67244353530931e-06	7.7587828486749e-05	6790.18594856627	-3.10815541730128e-06	0.00144267968850426	0.375564881269068	0.999986344467128	E2pos	no interaction
ENSG00000100285.9	NEFH	18.541187506319	-1.94783253159907	0.730120160066222	0.000583963470455362	0.0047841925304929	18.541187506319	2.34891257725855	0.397654777803513	2.12870887280261e-10	1.01152568131879e-08	18.541187506319	2.28369369989019e-06	0.00144269287734615	0.128071787669206	0.999986344467128	CAFnegE2pos	no interaction
ENSG00000100288.19	CHKB	533.855467252484	-0.327577886999387	0.0932865175306705	0.000142432730185258	0.00145055399816762	533.855467252484	-0.160002346950948	0.0886970028387777	0.0454809184555914	0.209505177671602	533.855467252484	3.38450869003282e-06	0.00144261125643185	0.666466235388068	0.999986344467128	CAFneg	no interaction
ENSG00000100290.2	BIK	71.3679082358536	0.856619193265564	0.26714815685883	9.21086702789134e-05	0.00100647208955259	71.3679082358536	-0.285911186128828	0.269399067140206	0.0423342957997298	0.199705617685863	71.3679082358536	-3.90218711844144e-06	0.00144268651607254	0.159883215911209	0.999986344467128	CAFpos	no interaction
ENSG00000100292.16	HMOX1	257.325057356309	-1.65562623172727	0.277798114475442	1.30415091641045e-10	4.91886355076318e-09	257.325057356309	-0.810895535333531	0.291831308279787	0.000297419934575861	0.00358382251410156	257.325057356309	4.64066844790722e-06	0.00144268876272393	0.0842525195433782	0.999986344467128	CAFnegE2neg	no interaction
ENSG00000100296.13	THOC5	2038.5488795205	0.0290085782849448	0.0834720723355497	0.709484573043078	0.860851425014794	2038.5488795205	0.386974310441852	0.0899888627600241	2.67906367436089e-06	5.83236647403101e-05	2038.5488795205	-6.48301318472161e-06	0.00144260762352746	0.433331631351776	0.999986344467128	E2pos	no interaction
ENSG00000100307.12	CBX7	657.679994381881	-0.400949956238384	0.131466272345219	0.000509481701838898	0.00425368583164183	657.679994381881	-0.270047025084945	0.12885618916023	0.010517419437293	0.0695472261727237	657.679994381881	2.46389352101634e-05	0.0014427560316551	0.424122242495844	0.999986344467128	CAFneg	no interaction
ENSG00000100311.16	PDGFB	837.89688588715	-0.443879153079237	0.223513903008584	0.00696281759541334	0.037329772648513	837.89688588715	-0.309572895847289	0.219080066771616	0.0273693036946871	0.145147627269228	837.89688588715	-3.77098435917768e-06	0.0014426810242669	0.858352110845529	0.999986344467128	CAFneg	no interaction
ENSG00000100320.22	RBFOX2	2168.0019851307	-0.110032377998578	0.0742595068925568	0.118981488276378	0.307121926849541	2168.0019851307	-0.243149259429515	0.076845634679263	0.000796623108865175	0.00828059616722282	2168.0019851307	2.60179075480701e-06	0.00144257071734346	0.347125643089418	0.999986344467128	E2neg	no interaction
ENSG00000100342.20	APOL1	18.0256735356509	1.25879403288732	0.60797678930977	0.00139107278543666	0.00994279884436228	18.0256735356509	0.0877255584625986	0.209938990469889	0.205298005040506	0.538568759586895	18.0256735356509	-9.81796797188791e-07	0.00144269224482404	0.501389825632766	0.999986344467128	CAFpos	no interaction
ENSG00000100344.10	PNPLA3	10.3694946555996	-1.60244919245246	0.75200934881734	0.00159341694169359	0.0111427702474355	10.3694946555996	0.24044142851106	0.383855790336458	0.0310152469857698	0.158659183704387	10.3694946555996	2.77908493664716e-06	0.00144269377645205	0.0441030130921301	0.999986344467128	CAFneg	no interaction
ENSG00000100346.17	CACNA1I	26.9561981397192	-0.0917645115858817	0.238866711995901	0.253122082293285	0.500202979456283	26.9561981397192	3.14685602145363	0.531831196416792	1.59864446177104e-10	7.72480126240241e-09	26.9561981397192	-7.16227972895843e-07	0.00144269264999088	0.592007922746885	0.999986344467128	E2pos	no interaction
ENSG00000100353.17	EIF3D	5903.27113717369	-0.0405479761070402	0.0474294234162517	0.378822396012046	0.627941412802336	5903.27113717369	0.163196110130653	0.0477267793140976	0.000449969630511024	0.00513640512785249	5903.27113717369	-1.51809937111329e-05	0.00144241323047125	0.319214989172041	0.999986344467128	E2pos	no interaction
ENSG00000100354.20	TNRC6B	1436.49345323642	-0.0887008318745687	0.0792620396497801	0.232189736076458	0.474034283180315	1436.49345323642	-0.28787463720569	0.0836488509465419	0.000180264824589735	0.00235463724758629	1436.49345323642	-1.54521750213797e-06	0.00144258837633543	0.860991541953426	0.999986344467128	E2neg	no interaction
ENSG00000100376.11	FAM118A	450.86593093718	-0.0115084660268551	0.0931410319059381	0.883558825356136	0.951341846968945	450.86593093718	-0.270002047671774	0.102472497415751	0.00239810480322851	0.0211467897660773	450.86593093718	1.37303621712475e-05	0.00144265626712882	0.316263589408847	0.999986344467128	E2neg	no interaction
ENSG00000100410.7	PHF5A	2202.64487728943	0.155629982667896	0.051912114453961	0.00217827503969034	0.0144800962614665	2202.64487728943	0.18054608729802	0.0518872267448913	0.000295384762745932	0.0035653065498355	2202.64487728943	-6.33915626008484e-06	0.00144242668751261	0.653120203057891	0.999986344467128	CAFposE2pos	no interaction
ENSG00000100418.7	DESI1	1043.45685714817	0.426150692507402	0.103484406778873	7.7645953290004e-06	0.000114128132813763	1043.45685714817	0.338036837296403	0.103575863580185	0.000250588579168024	0.00310317614531623	1043.45685714817	-1.20129118965508e-06	0.00144262270696409	0.868628884063103	0.999986344467128	CAFposE2pos	no interaction
ENSG00000100422.13	CERK	826.480264647104	0.116741502291765	0.118509772464743	0.25110969578071	0.497772768530879	826.480264647104	-1.12651522185272	0.134828212983834	4.28237068809319e-18	4.64020817816644e-16	826.480264647104	-1.47207496181169e-06	0.00144265287648634	0.448146974887236	0.999986344467128	E2neg	no interaction
ENSG00000100426.6	ZBED4	1084.05140654575	0.296072384135	0.0919309541856032	0.000477869564069407	0.00404282273882903	1084.05140654575	0.110840922330107	0.0866887394120056	0.153658658755652	0.455099215373439	1084.05140654575	3.03301606570969e-06	0.00144260777421223	0.621553802040867	0.999986344467128	CAFpos	no interaction
ENSG00000100439.10	ABHD4	1069.31172685074	-0.812143543175457	0.124825283841049	6.53752617085383e-12	3.05951851868755e-10	1069.31172685074	-0.551821874738071	0.125513879881515	1.13144886920954e-06	2.72442982766061e-05	1069.31172685074	1.76574647689557e-06	0.00144264657076692	0.765535273858216	0.999986344467128	CAFnegE2neg	no interaction
ENSG00000100441.9	KHNYN	1237.10932384591	-0.512958285665941	0.398133886686185	0.0131270887922779	0.0611069040154174	1237.10932384591	-0.709763625460442	0.403992986823477	0.00339517770072851	0.0280039882459759	1237.10932384591	2.23627649235999e-06	0.00144268941162113	0.301043332643657	0.999986344467128	E2neg	no interaction
ENSG00000100442.10	FKBP3	4261.95150967004	0.464302600429339	0.162610777650116	0.000692813906869995	0.00552081150275162	4261.95150967004	0.10957612568659	0.133331485459563	0.280982461948216	0.633694757686115	4261.95150967004	-7.77266258829e-05	0.00144371492696669	0.0741349272237529	0.999986344467128	CAFpos	no interaction
ENSG00000100462.15	PRMT5	4745.92749721542	0.23226507173578	0.0470033167238752	4.40482097865328e-07	8.83046704216265e-06	4745.92749721542	0.247026674722691	0.0470412413603706	6.12401799364017e-08	1.93915186006672e-06	4745.92749721542	-0.240202122568779	0.0723371771041455	3.05868448837399e-05	0.0190179590150207	CAFposE2pos	interaction
ENSG00000100473.15	COCH	952.185715156298	-0.0219246887649591	0.115679326463762	0.825783135442286	0.922290922669194	952.185715156298	-0.634258421061884	0.137994288652133	3.9407274547737e-07	1.03993034659831e-05	952.185715156298	1.18002993733268e-05	0.00144267763697454	0.0311402928864873	0.999986344467128	E2neg	no interaction
ENSG00000100504.16	PYGL	974.451396633054	0.217330428364332	0.09599640782045	0.0126616559134551	0.0593152163364503	974.451396633054	0.310201155827364	0.0985389993099878	0.000426272650047808	0.00491295545014811	974.451396633054	-0.293246712791698	0.186011218775447	0.00220004155506754	0.329313627585388	E2pos	no interaction
ENSG00000100505.13	TRIM9	21.7366456551967	-2.25024076983045	0.654680285138947	2.80183286271767e-05	0.000352255590727838	21.7366456551967	0.168030515504292	0.281675005236079	0.0516917690939904	0.229254999488789	21.7366456551967	1.47769466359772e-06	0.00144269305288627	0.257169056054131	0.999986344467128	CAFneg	no interaction
ENSG00000100522.8	GNPNAT1	8519.75051825195	0.487685738673631	0.17527340501474	0.000790181256974552	0.00616676315049911	8519.75051825195	0.382330256287068	0.176674787345638	0.00461337214695915	0.0362754600428569	8519.75051825195	-3.87263847672062e-06	0.00144267152338292	0.373841215791004	0.999986344467128	CAFposE2pos	no interaction
ENSG00000100523.14	DDHD1	2507.2334175311	0.160151297093461	0.116277885626064	0.11205888520625	0.294506856890308	2507.2334175311	0.513676076722314	0.127257297317799	6.48065757659174e-06	0.000128052517519496	2507.2334175311	-2.34005908422438e-06	0.00144264715752748	0.694021333374685	0.999986344467128	E2pos	no interaction
ENSG00000100558.8	PLEK2	243.432416519112	-0.23652998781165	0.122661281665592	0.024818082151842	0.0996024346202317	243.432416519112	-0.365960233942848	0.129283209935032	0.000836148262299636	0.00859772005440093	243.432416519112	2.22056214015528e-05	0.00144273445205092	0.161127877092592	0.999986344467128	E2neg	no interaction
ENSG00000100575.13	TIMM9	680.933876427351	0.422627200541674	0.101588225769303	6.97955496505347e-06	0.000104120375933895	680.933876427351	0.213038846347483	0.0988209577814747	0.0139481338704518	0.0870419540790018	680.933876427351	2.26870809032864e-06	0.00144262042763316	0.758059575075298	0.999986344467128	CAFpos	no interaction
ENSG00000100577.18	GSTZ1	1055.94449234801	-0.333322829728105	0.137839287720964	0.00472835185627345	0.027340424597039	1055.94449234801	-0.0819912457920993	0.11683520097648	0.386953403337704	0.736571004516793	1055.94449234801	3.5020547451451e-06	0.00144265741273935	0.572998047014973	0.999986344467128	CAFneg	no interaction
ENSG00000100580.7	TMED8	6562.59365408266	-0.136244772120339	0.0916766082794833	0.101700420877472	0.275206727777695	6562.59365408266	0.385877254533364	0.0974274376016629	1.42624930519582e-05	0.00025887872858142	6562.59365408266	7.7183738851102e-06	0.00144262431678405	0.312273998114539	0.999986344467128	E2pos	no interaction
ENSG00000100583.4	SAMD15	563.744782543965	-0.318879999907102	0.127574518124449	0.00372082472267695	0.0226175066656901	563.744782543965	0.562407148399754	0.127942755457185	1.18548729381563e-06	2.83072199723622e-05	563.744782543965	8.51188178865733e-06	0.00144266011683568	0.145753858725606	0.999986344467128	CAFnegE2pos	no interaction
ENSG00000100592.15	DAAM1	5874.18210823337	-0.0577399799811275	0.10566328108775	0.502775395362301	0.729788293492622	5874.18210823337	0.279591544486126	0.117291856037071	0.00504808500095629	0.0391342871374948	5874.18210823337	2.39912703157545e-05	0.00144274022986505	0.714690742340925	0.999986344467128	E2pos	no interaction
ENSG00000100625.8	SIX4	4518.79897843424	0.571675454759186	0.146996508195931	1.27387480635613e-05	0.000177366469306879	4518.79897843424	0.1177404190044	0.125184106554152	0.237702464180665	0.581868619746031	4518.79897843424	-2.53250447076514e-06	0.00144265961012135	0.622731616554282	0.999986344467128	CAFpos	no interaction
ENSG00000100644.16	HIF1A	33749.0368952426	0.195547816367047	0.136242028511741	0.0821269892665409	0.23709572123101	33749.0368952426	1.08287943091877	0.147445165234419	1.31305645844375e-14	9.58196251281681e-13	33749.0368952426	5.18003190644855e-06	0.00144266414672463	0.306863807188903	0.999986344467128	E2pos	no interaction
ENSG00000100650.15	SRSF5	4558.21311232456	-0.135721133621187	0.0925892807052003	0.109960763283768	0.290931133961987	4558.21311232456	-0.266171794556922	0.0972493001879163	0.00212467257537642	0.0190051231054464	4558.21311232456	1.19237887353741e-05	0.0014426408809935	0.113643685213732	0.999986344467128	E2neg	no interaction
ENSG00000100711.13	ZFYVE21	4018.08225765592	-0.137044298411426	0.0562467173441163	0.0124466774733843	0.0586024084404665	4018.08225765592	0.479464892059682	0.0570316415318091	8.08831525455e-18	8.5064097857227e-16	4018.08225765592	-2.39013954094006e-05	0.00144256230559995	0.0646336882465343	0.999986344467128	E2pos	no interaction
ENSG00000100714.15	MTHFD1	15378.8089045222	0.294200001455709	0.0315083923979688	5.74674225028168e-21	7.58624191586713e-19	15378.8089045222	0.0828776106961244	0.0312573910551611	0.00691149021615644	0.0499520184748285	15378.8089045222	2.632104160259e-05	0.00144205679634816	0.260276333213543	0.999986344467128	CAFposE2pos	no interaction
ENSG00000100784.10	RPS6KA5	918.668395042005	-0.136210067536299	0.112216182696943	0.161562866954141	0.378558137523324	918.668395042005	-0.580923276725111	0.124559066517665	3.24847135888341e-07	8.75007266405075e-06	918.668395042005	3.59505609112816e-06	0.00144264681183689	0.550638032383093	0.999986344467128	E2neg	no interaction
ENSG00000100867.14	DHRS2	1241.14871961417	0.161692759595538	0.133776395193228	0.143412443315386	0.348458121082167	1241.14871961417	0.705893672823328	0.149831686992176	1.83405258118559e-07	5.1842794602169e-06	1241.14871961417	-3.58287355028726e-06	0.0014426618176092	0.479536743707954	0.999986344467128	E2pos	no interaction
ENSG00000100889.11	PCK2	4844.77882939903	0.742501968141756	0.218762922826288	5.6174217357371e-05	0.000653404674548373	4844.77882939903	0.00745303396648936	0.143334577324304	0.941529360768438	0.986500755420228	4844.77882939903	-3.7918817926555e-07	0.00144267781018172	0.915674519996901	0.999986344467128	CAFpos	no interaction
ENSG00000100897.17	DCAF11	3041.67193057933	-0.318165671016695	0.101487454665355	0.00057027651192388	0.00468302771792891	3041.67193057933	-0.0649450573729162	0.0915982209674955	0.421258519720777	0.766865293059219	3041.67193057933	5.98408575417923e-06	0.0014426282498903	0.75945086927028	0.999986344467128	CAFneg	no interaction
ENSG00000100906.10	NFKBIA	3262.84169821819	0.526312827543918	0.110776632862186	2.56909193037871e-07	5.43040836582919e-06	3262.84169821819	0.0807617704135898	0.0981805502282073	0.341242546070407	0.695566785869323	3262.84169821819	4.86415660304679e-06	0.00144263597380265	0.470917275889996	0.999986344467128	CAFpos	no interaction
ENSG00000100987.14	VSX1	29.7036127637883	1.12877882409614	0.367722571695941	0.000108680911747415	0.00115209999854665	29.7036127637883	-0.213459786122853	0.299520973345627	0.0603330951757677	0.254555828996757	29.7036127637883	5.78001641311596e-07	0.0014426891119685	0.832778602169221	0.999986344467128	CAFpos	no interaction
ENSG00000101096.19	NFATC2	1057.39088522773	-0.030827317581048	0.152010069229175	0.789123881045749	0.90251005046777	1057.39088522773	-0.566966694971513	0.21480879670652	0.000687029368994164	0.00738285579618597	1057.39088522773	1.03973073342336e-05	0.00144269529188794	0.676583199499781	0.999986344467128	E2neg	no interaction
ENSG00000101115.12	SALL4	289.981501040644	-0.611220462326794	0.156802063586291	1.08926954448895e-05	0.000154272760486173	289.981501040644	-1.24094604670625	0.156956150334446	1.51261703019865e-16	1.39580396018911e-14	289.981501040644	3.5258707313773e-06	0.00144266699183644	0.449265172136519	0.999986344467128	CAFnegE2neg	no interaction
ENSG00000101144.12	BMP7	11293.1820785011	0.282018850221532	0.106135248089478	0.00301192655051752	0.0190017530303839	11293.1820785011	-0.150830057252437	0.100979674562934	0.0806896364566138	0.30544555534708	11293.1820785011	-9.72229989842531e-07	0.00144262977069295	0.888305029634375	0.999986344467128	CAFpos	no interaction
ENSG00000101158.13	NELFCD	14991.2582606898	-0.115017994351722	0.0335687294683582	0.000501304283133526	0.00420027335015118	14991.2582606898	0.0358758460371111	0.0332720052838914	0.251681337667557	0.601256678269683	14991.2582606898	0.000319195565527335	0.00146043635416691	0.700945682512412	0.999986344467128	CAFneg	no interaction
ENSG00000101180.15	HRH3	6.41176440176703	-6.11891490371195	2.45594428027751	1.37264916618893e-06	2.44681271114417e-05	6.41176440176703	0.0330475629906448	0.190696382461493	0.58904409257387	0.869684160563038	6.41176440176703	2.71008347589544e-06	0.00144269519007197	0.00118583570829574	0.217843409776239	CAFneg	no interaction
ENSG00000101188.4	NTSR1	49.762445328644	-0.930195419967395	0.351933590204992	0.000445273913433469	0.00380618073956905	49.762445328644	-0.756745539649039	0.365376222442061	0.00179656711292943	0.0165037247374629	49.762445328644	1.57289556045945e-07	0.00144268830362877	0.941227164824801	0.999986344467128	CAFnegE2neg	no interaction
ENSG00000101213.6	PTK6	69.5620428809467	-0.298209244664879	0.298657540280894	0.0551690155752017	0.180200755122268	69.5620428809467	-0.686460716188893	0.363003920303526	0.002864948590736	0.0244476521870535	69.5620428809467	2.49086803342716e-06	0.00144268859474751	0.284291531935258	0.999986344467128	E2neg	no interaction
ENSG00000101224.17	CDC25B	3048.26153825264	-0.436124224920248	0.168024020872916	0.00166574880474514	0.0115676541065999	3048.26153825264	-0.451690254283249	0.171184283165861	0.000880284210804268	0.008954982266809	3048.26153825264	4.83964646801914e-06	0.00144267116058712	0.280409954057892	0.999986344467128	CAFnegE2neg	no interaction
ENSG00000101265.15	RASSF2	35.3209474485892	-0.0157286123859172	0.172320984634234	0.886043947237514	0.952030002892142	35.3209474485892	-0.907261721787048	0.299814991972251	0.000135645369831777	0.00186014930460585	35.3209474485892	1.05713057693566e-06	0.00144268549701413	0.689019937181988	0.999986344467128	E2neg	no interaction
ENSG00000101276.14	SLC52A3	72.6355738316216	-0.931969137289212	0.290382498509198	8.03754910843239e-05	0.000894033582466569	72.6355738316216	0.0210393387676282	0.157939817095495	0.826483943368733	0.95524847208105	72.6355738316216	-5.03675075762304e-07	0.0014426849272515	0.853715455072152	0.999986344467128	CAFneg	no interaction
ENSG00000101290.13	CDS2	2847.09221747108	0.146519516936959	0.0567829952013389	0.00752743700676338	0.0396728534974162	2847.09221747108	-0.294229763280659	0.0582352138010384	1.40458058917839e-07	4.09994207490175e-06	2847.09221747108	5.66794809368269e-05	0.00144302902417922	0.932275918020586	0.999986344467128	CAFposE2neg	no interaction
ENSG00000101311.15	FERMT1	134.519034263262	-0.363215443921159	0.219597964883363	0.018815102012805	0.0813596175726763	134.519034263262	-0.817528088543417	0.228731066957982	2.20096738647608e-05	0.000380198508801538	134.519034263262	4.12887492910592e-06	0.00144268236267154	0.21863842336332	0.999986344467128	E2neg	no interaction
ENSG00000101331.15	CCM2L	85.9120237483776	0.04707542325138	0.150391387986609	0.680788780353838	0.84355805379704	85.9120237483776	0.798918155921634	0.191117454930664	1.98874273927855e-06	4.44452928123454e-05	85.9120237483776	-6.80574053820638e-08	0.00144267268678759	0.987246241261058	0.999986344467128	E2pos	no interaction
ENSG00000101333.16	PLCB4	1916.49979195775	-0.392168252010391	0.122456057894969	0.000311424364056716	0.00281641275637817	1916.49979195775	-0.573556987112899	0.124322432927232	3.64822579990916e-07	9.71705281491634e-06	1916.49979195775	1.15835237133499e-05	0.00144266753211094	0.0555285265637714	0.999986344467128	CAFnegE2neg	no interaction
ENSG00000101336.13	HCK	389.00981902528	-0.431329227477804	0.436876138843923	0.023530499291824	0.0957993240007255	389.00981902528	3.29932528095716	0.363476123899441	5.40719965526746e-21	7.97311099683407e-19	389.00981902528	-1.60521232559886e-06	0.0014426898046257	0.428716973200964	0.999986344467128	E2pos	no interaction
ENSG00000101346.13	POFUT1	2380.64908775416	0.327986127665583	0.0824511844369369	2.3331974023103e-05	0.00030202064061543	2380.64908775416	-0.0518587881676302	0.0768356712143928	0.461433971013879	0.797569799082962	2380.64908775416	-8.49907822340636e-06	0.00144259720409159	0.341166275411954	0.999986344467128	CAFpos	no interaction
ENSG00000101361.16	NOP56	8724.99713421887	0.479643879510639	0.0579982679000557	3.66545441378745e-17	3.39673533855151e-15	8724.99713421887	0.299259924708518	0.0578250119041789	4.77641245379645e-08	1.55974948234362e-06	8724.99713421887	-3.43850916013014e-05	0.00144267407478075	0.933693121257825	0.999986344467128	CAFposE2pos	no interaction
ENSG00000101365.20	IDH3B	1892.67012075783	-0.205748195511383	0.063022281278076	0.000617228679604348	0.0050126993114937	1892.67012075783	-0.00259850032011791	0.0602642202593465	0.97026854219509	0.993072958517083	1892.67012075783	-3.48008437383623e-05	0.00144271940757482	0.475263403264109	0.999986344467128	CAFneg	no interaction
ENSG00000101367.8	MAPRE1	10590.0824708916	0.0599173146916523	0.0720115446067911	0.358834620231847	0.609069970997603	10590.0824708916	0.198824098451502	0.0741838309834745	0.00390909995231562	0.0314766150171508	10590.0824708916	-8.41596952118725e-06	0.00144257508252081	0.38926552255139	0.999986344467128	E2pos	no interaction
ENSG00000101384.11	JAG1	2034.52620725826	-0.479473279154907	0.100520838055316	3.37923059299657e-07	7.00527017597053e-06	2034.52620725826	0.317738703860368	0.0992543752338595	0.000349495896042953	0.0041518602999189	2034.52620725826	-5.06548546799304e-06	0.00144262301326009	0.495774506150244	0.999986344467128	CAFnegE2pos	no interaction
ENSG00000101391.20	CDK5RAP1	918.187667276575	0.315575941439908	0.0843013541992806	6.22817192164948e-05	0.000717881463753223	918.187667276575	0.0109064044455241	0.0780208635700585	0.8869147448951	0.973713662590928	918.187667276575	-6.44578865755759e-06	0.00144259647013926	0.689940338860454	0.999986344467128	CAFpos	no interaction
ENSG00000101407.12	TTI1	2817.26259598773	0.166830026024097	0.0663055508275882	0.00804117198196893	0.0416586892053651	2817.26259598773	0.01009408229906	0.0640448612204991	0.868056286983121	0.969358194234728	2817.26259598773	0.000111853252203195	0.00144470909445361	0.420081255504039	0.999986344467128	CAFpos	no interaction
ENSG00000101413.11	RPRD1B	4191.5535227996	0.214721926489272	0.0629984135887964	0.000314686493185288	0.00284274247846464	4191.5535227996	0.0199617706565892	0.0606955861832505	0.732429413606528	0.923945249409086	4191.5535227996	1.00883915377883e-05	0.00144252697973858	0.383128590698729	0.999986344467128	CAFpos	no interaction
ENSG00000101417.11	PXMP4	630.014391970794	-0.407400285864993	0.0804537776481275	9.20633265908376e-08	2.12932583303403e-06	630.014391970794	-0.209044463404286	0.0779280732000072	0.00353690308477173	0.0289406892571453	630.014391970794	-9.52158598367564e-06	0.00144259606646144	0.295582182528862	0.999986344467128	CAFnegE2neg	no interaction
ENSG00000101421.3	CHMP4B	3457.12062742021	0.13991097832504	0.0503902265585948	0.00440152297990948	0.0257700883087336	3457.12062742021	0.08959879169537	0.0498471950665528	0.0632234721837852	0.261429697208638	3457.12062742021	0.000713563064371728	0.00155106481190936	0.0959426943048435	0.999986344467128	CAFpos	no interaction
ENSG00000101463.5	SYNDIG1	33.4463590298418	-2.54515188874877	0.562983904819482	4.2575590733843e-07	8.57208980055633e-06	33.4463590298418	1.35148006022179	0.433307345699985	7.58658427575722e-05	0.00113032203016829	33.4463590298418	3.91320091353872e-06	0.00144269412787813	0.0153847182504826	0.95128726349109	CAFnegE2pos	no interaction
ENSG00000101474.11	APMAP	9166.61770199309	0.100786544513895	0.0500723129490214	0.036042817726126	0.131945246876244	9166.61770199309	0.193294501342165	0.0505291971220332	6.7966625831749e-05	0.00102221519376604	9166.61770199309	-2.38246983754559e-05	0.00144250370516875	0.0995011611055159	0.999986344467128	E2pos	no interaction
ENSG00000101493.10	ZNF516	1539.52667388056	0.200566982735435	0.0824669218482116	0.00877021108711791	0.044669540168023	1539.52667388056	0.331291092437625	0.0844483559198808	2.36375289708061e-05	0.000402964930714469	1539.52667388056	-1.07228115179708e-05	0.00144260795174602	0.222555242423337	0.999986344467128	CAFposE2pos	no interaction
ENSG00000101695.8	RNF125	320.646162189358	0.885796101632685	0.152397129188374	4.88489197519254e-10	1.68776033108319e-08	320.646162189358	-0.0282714201667665	0.121544942962898	0.76353491296194	0.935378389184993	320.646162189358	1.65393411750614e-06	0.00144266182566348	0.736713375317613	0.999986344467128	CAFpos	no interaction
ENSG00000101751.10	POLI	1499.97046526708	-0.26278058579358	0.1131939822573	0.00851566680451008	0.043609700260799	1499.97046526708	-0.0192134340196619	0.0992169351001542	0.82111265670057	0.953442775261233	1499.97046526708	6.08291257980012e-06	0.00144264456932386	0.341964665234143	0.999986344467128	CAFneg	no interaction
ENSG00000101846.6	STS	739.832957099029	0.339192346008457	0.126491067533346	0.00209966527246229	0.0140509881193519	739.832957099029	0.371001980747179	0.128539578146771	0.000697533243699695	0.00744888144100299	739.832957099029	-1.94171047473634e-05	0.00144271256306812	0.920840355643034	0.999986344467128	CAFposE2pos	no interaction
ENSG00000101849.15	TBL1X	8030.59776963765	0.303278279787825	0.0610848596270938	3.59081160521117e-07	7.4218946516573e-06	8030.59776963765	-0.459643413863462	0.0617109102194602	2.23255433534519e-14	1.58866789345483e-12	8030.59776963765	2.23787249986278e-05	0.0014425819507289	0.0623667097819016	0.999986344467128	CAFposE2neg	no interaction
ENSG00000101850.12	GPR143	597.249319000241	-0.0919051288639083	0.139172532311684	0.40932334157253	0.652427556512633	597.249319000241	0.437661369451637	0.171137557207904	0.00135914611450216	0.0129772142027532	597.249319000241	-3.16362244280808e-06	0.00144266892293771	0.481200772794644	0.999986344467128	E2pos	no interaction
ENSG00000101871.14	MID1	45.0795875888246	-0.75423631811856	0.433074461518955	0.00403574043226188	0.0240511566731859	45.0795875888246	-0.00970254974953113	0.172428487158511	0.904838754628063	0.977819232046392	45.0795875888246	1.96736557043317e-07	0.0014426894812864	0.920082809056601	0.999986344467128	CAFneg	no interaction
ENSG00000101935.9	AMMECR1	4884.77023963202	0.274596137989483	0.112169261969223	0.00520303049827616	0.0294356531962074	4884.77023963202	0.481201286554028	0.115925068356664	4.55937706989571e-06	9.43744865856996e-05	4884.77023963202	3.27811466383059e-06	0.00144263836212142	0.613352581836255	0.999986344467128	CAFposE2pos	no interaction
ENSG00000101955.14	SRPX	39.4977108393768	-0.571621549381023	0.257464601050751	0.00260242710800537	0.0167907157861807	39.4977108393768	-0.0949471534457769	0.162901495120147	0.358619470734583	0.710750655477644	39.4977108393768	3.89174893092476e-06	0.0014426843929321	0.20839678348567	0.999986344467128	CAFneg	no interaction
ENSG00000101974.14	ATP11C	3838.64857447904	0.422756352337457	0.176437627287629	0.00294595403942217	0.0186612652212017	3838.64857447904	0.160840788813	0.151502206888395	0.142595488059397	0.43440751133409	3838.64857447904	-4.12608269557052e-06	0.00144267252286401	0.336519050429398	0.999986344467128	CAFpos	no interaction
ENSG00000102007.10	PLP2	3988.62322457256	-0.534463658081177	0.0512145874279814	2.53963563125912e-26	5.46724944433983e-24	3988.62322457256	-0.246266478495716	0.0506063634992752	4.77613361601405e-07	1.23274200894069e-05	3988.62322457256	2.94422622971151e-05	0.00144255880767515	0.0541965386893003	0.999986344467128	CAFnegE2neg	no interaction
ENSG00000102048.15	ASB9	106.332650888527	0.280890432772349	0.187816667590758	0.0417360083329186	0.147701559080053	106.332650888527	-0.427239635479741	0.214306319472255	0.00516188506557823	0.0398007774086067	106.332650888527	-5.3343887860709e-06	0.00144268113546787	0.148210668987455	0.999986344467128	E2neg	no interaction
ENSG00000102096.9	PIM2	616.276003442337	-0.450598848334283	0.0896845167952196	9.48061651603185e-08	2.18914631862762e-06	616.276003442337	0.155412796348429	0.083322136007287	0.0394352460635353	0.189149002161886	616.276003442337	-5.35399425984409e-06	0.00144260371540159	0.521047466011817	0.999986344467128	CAFneg	no interaction
ENSG00000102098.17	SCML2	245.784652034289	-0.5036250986543	0.144014665145153	7.16210982140388e-05	0.000809526677955609	245.784652034289	-0.191016283296531	0.130818983965844	0.0647116753391736	0.265130648059639	245.784652034289	-1.37548388723705e-05	0.00144268998357212	0.114508366511984	0.999986344467128	CAFneg	no interaction
ENSG00000102144.13	PGK1	21835.3927431762	-0.119210761025929	0.0410673695330281	0.00336918965144567	0.0208054151777049	21835.3927431762	0.00741160747182044	0.040580165037354	0.823478835881514	0.95424375471203	21835.3927431762	3.01617663228833e-06	0.00144226072052201	0.864445731153142	0.999986344467128	CAFneg	no interaction
ENSG00000102172.15	SMS	14096.7209714144	0.180538411011978	0.10269415096824	0.0489853297392487	0.16548810213455	14096.7209714144	0.967196120857148	0.108015162669902	2.1367264031498e-20	2.8831695985143e-18	14096.7209714144	-1.03759708183894e-06	0.00144262955477458	0.881028975123091	0.999986344467128	E2pos	no interaction
ENSG00000102218.5	RP2	798.303407107137	-0.369763676646383	0.150215702781363	0.00305690764780853	0.0192075925980174	798.303407107137	-0.0589102865626443	0.120802970338786	0.531232898008324	0.840697514960506	798.303407107137	2.47029775738687e-06	0.00144266175998616	0.887662997799736	0.999986344467128	CAFneg	no interaction
ENSG00000102271.13	KLHL4	170.836246911194	-2.31121582919817	0.284110622067454	2.24344124561552e-17	2.13554240475496e-15	170.836246911194	0.069764407629256	0.167176625401132	0.479461529835811	0.812112269220928	170.836246911194	4.06846533298598e-06	0.00144268807809058	0.126509388477344	0.999986344467128	CAFneg	no interaction
ENSG00000102313.8	ITIH6	58.0699463708455	-0.0258634229366201	0.190154120191141	0.808236305444687	0.912415710573218	58.0699463708455	0.912013870191437	0.353674247656709	0.000460699791675334	0.00523798817196526	58.0699463708455	-1.68472824631638e-06	0.00144268826737598	0.462414344805143	0.999986344467128	E2pos	no interaction
ENSG00000102317.17	RBM3	8302.15732541982	-0.402990498351017	0.0771968249652729	4.33642616919861e-08	1.08163300152578e-06	8302.15732541982	0.15722238232705	0.0744602440285845	0.0220374674608116	0.123294209595038	8302.15732541982	2.10841322627478e-06	0.00144256843258485	0.825439903088566	0.999986344467128	CAFneg	no interaction
ENSG00000102349.17	KLF8	71.1731221646278	-0.994585717035197	0.242738310991714	2.7748386937976e-06	4.56803739321291e-05	71.1731221646278	-0.506433701589282	0.247484130899803	0.00337004636795899	0.0278462005782308	71.1731221646278	5.42043295690449e-06	0.00144268666664022	0.08197115846271	0.999986344467128	CAFnegE2neg	no interaction
ENSG00000102362.15	SYTL4	2111.14470264105	-0.247853682896092	0.0974015857122328	0.00504118960724298	0.0287337540424241	2111.14470264105	0.793332420460511	0.0988557509368301	9.58062798965105e-17	9.1354481423986e-15	2111.14470264105	-5.70525970373622e-06	0.00144262272802567	0.273174835630907	0.999986344467128	CAFnegE2pos	no interaction
ENSG00000102384.13	CENPI	2088.34466269992	-0.329867790202445	0.12686524464286	0.00280897055593101	0.0179151891472847	2088.34466269992	-0.19724923501199	0.121238921602056	0.0429867954217453	0.201888171036693	2088.34466269992	5.05218527511899e-06	0.00144265280234239	0.383231260226087	0.999986344467128	CAFneg	no interaction
ENSG00000102393.9	GLA	3430.66451179336	0.0847224526531453	0.0705378446588229	0.206514850870323	0.440427102591996	3430.66451179336	0.883192504799535	0.0731177195924705	1.05032618066846e-34	5.18028115934518e-32	3430.66451179336	-7.66831580472629e-05	0.00144357383483917	0.707682319396417	0.999986344467128	E2pos	no interaction
ENSG00000102401.19	ARMCX3	3113.58592827738	-0.259044045339062	0.158088074787164	0.0378197363676158	0.13692408046366	3113.58592827738	0.43988895194037	0.170424765626605	0.00118975440155403	0.0115762293914471	3113.58592827738	3.98197805689015e-06	0.00144266961740768	0.37643546088515	0.999986344467128	E2pos	no interaction
ENSG00000102409.9	BEX4	160.265552457771	-0.0589091887820458	0.133745511739929	0.587789792561791	0.785892428658885	160.265552457771	-0.405181547603334	0.169801660555893	0.00246675740598404	0.0216454179004845	160.265552457771	1.52815618977873e-06	0.00144266691477236	0.0704594826536201	0.999986344467128	E2neg	no interaction
ENSG00000102547.18	CAB39L	934.29027689137	-0.212532444365476	0.163713605293088	0.0873776339404013	0.247906575776163	934.29027689137	-0.367086053549691	0.184424862488892	0.00656403338906527	0.0480232069380054	934.29027689137	-4.83868769142906e-06	0.00144267528069711	0.243842583830797	0.999986344467128	E2neg	no interaction
ENSG00000102606.17	ARHGEF7	1685.32006540946	-0.045555819874764	0.046334006880512	0.268463521588094	0.518868792483728	1685.32006540946	-0.132376032563477	0.0465342844453	0.00310205548954701	0.0261299762467556	1685.32006540946	-3.40064466183784e-06	0.00144236191111712	0.584205402616703	0.999986344467128	E2neg	no interaction
ENSG00000102683.7	SGCG	402.102462759521	-0.572728972474278	0.114985671212926	8.59000459902239e-08	2.00667670040268e-06	402.102462759521	-0.904728819936988	0.115630205619948	3.61595953686001e-16	3.15360178388468e-14	402.102462759521	8.72143853948782e-06	0.00144265284107826	0.210974292194025	0.999986344467128	CAFnegE2neg	no interaction
ENSG00000102699.5	PARP4	6305.13858247687	-0.354903453840786	0.0608361046579317	1.32623973496892e-09	4.30581731123436e-08	6305.13858247687	-0.0658683122383022	0.0581697151032056	0.298188456992574	0.653033149112483	6305.13858247687	1.08553903605323e-06	0.00144249120671984	0.928207131714519	0.999986344467128	CAFneg	no interaction
ENSG00000102738.7	MRPS31	659.60493171605	0.258311749894427	0.0853887047280896	0.001131306451637	0.00839807489536155	659.60493171605	0.0316718388717184	0.0796206075355361	0.664737051270312	0.901121604048836	659.60493171605	-9.86163572187721e-06	0.00144261041140236	0.611925114841926	0.999986344467128	CAFpos	no interaction
ENSG00000102743.14	SLC25A15	1415.91521176298	0.32972912693844	0.0725572312619192	1.8712439346958e-06	3.22466950470423e-05	1415.91521176298	0.389460554971749	0.0728054789862097	1.68986880736062e-08	5.90958277547163e-07	1415.91521176298	3.26659555974763e-05	0.00144273352747142	0.364837105527457	0.999986344467128	CAFposE2pos	no interaction
ENSG00000102755.11	FLT1	38.9298686563993	-0.00571980397114936	0.208475235222569	0.947708857633986	0.979985059678707	38.9298686563993	2.00406110721706	0.490644627480995	2.05094166176146e-06	4.56925523180283e-05	38.9298686563993	-3.44950324577395e-06	0.00144269371318434	0.314832345748236	0.999986344467128	E2pos	no interaction
ENSG00000102781.13	KATNAL1	826.289349371537	-0.301064793136332	0.108933426685846	0.00211473546618307	0.0141051983048989	826.289349371537	-0.305542318386415	0.109983838340685	0.00142541466060185	0.0134928563140888	826.289349371537	3.75168250888022e-06	0.00144263532218354	0.455026852113407	0.999986344467128	CAFnegE2neg	no interaction
ENSG00000102796.10	DHRS12	299.346936421946	-0.688431118064521	0.130753372431766	1.44404278913358e-08	3.92359043657208e-07	299.346936421946	-0.180284132860986	0.118650267807218	0.0643815868213951	0.264354091916886	299.346936421946	7.34928490512513e-06	0.00144265893997047	0.199086263095503	0.999986344467128	CAFneg	no interaction
ENSG00000102882.11	MAPK3	3891.00954707669	-0.524212739251953	0.192986483632834	0.000821662036144309	0.00636981544142233	3891.00954707669	-0.194203462559623	0.168549271577026	0.0937275452228778	0.33590204944195	3891.00954707669	-3.61322326133829e-07	0.00144267314974471	0.929308151324847	0.999986344467128	CAFneg	no interaction
ENSG00000102886.14	GDPD3	577.507909718192	-1.56089236012397	0.139675079517143	3.20295377829657e-30	9.14672086116406e-28	577.507909718192	-0.461771810341022	0.139713934846949	0.000129913769877866	0.0017979219923532	577.507909718192	4.10784197076227e-06	0.00144265948654218	0.43474177103326	0.999986344467128	CAFnegE2neg	no interaction
ENSG00000102900.12	NUP93	2443.60190414675	0.206886617701438	0.0569791751357394	0.000173319380048083	0.0017151754490897	2443.60190414675	0.088050882646326	0.0558179664300602	0.0997511830529854	0.348684872719974	2443.60190414675	-1.97256063026704e-05	0.00144253455340301	0.124083907892542	0.999986344467128	CAFpos	no interaction
ENSG00000102910.13	LONP2	5308.17259793505	0.155817294507058	0.0737396394606441	0.0232782147939423	0.0950764914219597	5308.17259793505	0.302901347769153	0.0758874597754941	1.54781254463332e-05	0.000278120136003649	5308.17259793505	3.56720167160262e-06	0.00144256552783478	0.713906226480334	0.999986344467128	E2pos	no interaction
ENSG00000102934.9	PLLP	188.349135622622	-0.222714966839041	0.314313302294998	0.0804303497990185	0.233692251814299	188.349135622622	-0.759568140555891	0.562440100795758	0.00536513287969887	0.0411461102296691	188.349135622622	1.93122673115772e-06	0.00144269155023465	0.228315110625672	0.999986344467128	E2neg	no interaction
ENSG00000102935.11	ZNF423	81.0987614978605	0.548183231117185	0.218345252466358	0.00133512707010679	0.00962020241606815	81.0987614978605	-0.139000713919937	0.172014396367716	0.205499398703339	0.538864736082357	81.0987614978605	-1.02447839868917e-06	0.0014426781351074	0.771103572214643	0.999986344467128	CAFpos	no interaction
ENSG00000102962.4	CCL22	17.0210900803986	1.10831740939112	0.594774526092505	0.00223917693810269	0.0148057404293915	17.0210900803986	0.0172112425182016	0.185381364981353	0.793311827404977	0.943490103215877	17.0210900803986	-5.6482581651464e-07	0.00144269200090397	0.705341930019279	0.999986344467128	CAFpos	no interaction
ENSG00000102981.9	PARD6A	103.392027853185	-0.121760285440863	0.225095570134961	0.279179811923813	0.531432881002574	103.392027853185	-1.12121915468526	0.417502316773999	0.000293754184071983	0.00355161969127774	103.392027853185	2.36905765694354e-06	0.00144269074088583	0.191484271085526	0.999986344467128	E2neg	no interaction
ENSG00000103021.9	CCDC113	193.995202182483	0.456099945132815	0.147977091437681	0.000362992774883072	0.00318908605119746	193.995202182483	-0.0259112825405305	0.118804646016748	0.784049283955646	0.940219438566208	193.995202182483	4.02501946099114e-06	0.00144266173404029	0.430180195823752	0.999986344467128	CAFpos	no interaction
ENSG00000103042.8	SLC38A7	291.117978340881	0.511360853901578	0.198360833918598	0.00127415685731385	0.00925715311754553	291.117978340881	-0.0491940417038286	0.140478845975885	0.626323418947114	0.885700078889222	291.117978340881	-7.1427510702663e-06	0.00144268335599401	0.0638706357464666	0.999986344467128	CAFpos	no interaction
ENSG00000103047.7	TANGO6	570.049658710316	0.352851767333182	0.121349652536216	0.0010058886868461	0.00759600668917292	570.049658710316	0.084099580595206	0.106790864485167	0.352801591297312	0.70693768006801	570.049658710316	1.33733781227972e-06	0.00144264337102238	0.826528378559403	0.999986344467128	CAFpos	no interaction
ENSG00000103051.18	COG4	4389.52305975361	-0.181972407449035	0.0624561306758733	0.00257506391134723	0.0166587467921783	4389.52305975361	-0.0818596451540276	0.0608797660121438	0.166930535385872	0.479342992897837	4389.52305975361	2.25202307908894e-08	0.00144250851880302	0.997995621794548	0.999986344467128	CAFneg	no interaction
ENSG00000103056.11	SMPD3	118.614817438105	0.37912933108755	0.406467742721334	0.0314101630846697	0.118823294336928	118.614817438105	1.47250329611202	0.385199440648968	5.80377210003381e-06	0.000116262398244795	118.614817438105	2.34791766053763e-06	0.00144269013837897	0.253619238724188	0.999986344467128	E2pos	no interaction
ENSG00000103064.13	SLC7A6	4383.51586538151	0.476712125203613	0.0646492598214592	2.53442311887452e-14	1.60471414943037e-12	4383.51586538151	0.213812836898747	0.0639203689986483	0.000375251572759582	0.00441020808971265	4383.51586538151	2.73909449527501e-05	0.00144264276578881	0.915339085172494	0.999986344467128	CAFposE2pos	no interaction
ENSG00000103089.8	FA2H	205.693278240153	-0.665723090800735	0.18637542703056	3.10188486951804e-05	0.000386506455736117	205.693278240153	-1.07103153766092	0.185513975996904	4.49216996886336e-10	2.00160458145335e-08	205.693278240153	6.82023136303669e-06	0.00144268093494407	0.0441185115918083	0.999986344467128	CAFnegE2neg	no interaction
ENSG00000103160.11	HSDL1	5435.14470848824	-0.183213461441848	0.0843829793838131	0.0189709858664148	0.0818566158583849	5435.14470848824	-0.365379259589683	0.0875485002855904	6.86875371083225e-06	0.000134212820117532	5435.14470848824	1.66327809669349e-06	0.00144259604686552	0.581146483044108	0.999986344467128	E2neg	no interaction
ENSG00000103187.7	COTL1	1517.80505698462	-0.0667950450885118	0.118341309394092	0.515170906699021	0.737222950014794	1517.80505698462	0.446216937605883	0.138678637822561	0.000177263909034188	0.00232392822265444	1517.80505698462	-6.99706663726499e-06	0.00144266232918723	0.174106400748677	0.999986344467128	E2pos	no interaction
ENSG00000103194.15	USP10	7831.10898637329	0.252551267116449	0.0922222664853927	0.00287287963687775	0.0182562237778521	7831.10898637329	0.121377891808756	0.0878887903609624	0.119890001285764	0.388664253941587	7831.10898637329	1.3912829384901e-06	0.00144260919880585	0.859275755750496	0.999986344467128	CAFpos	no interaction
ENSG00000103226.17	NOMO3	10413.2853694112	0.173531188902076	0.0728512757242858	0.0111064637180514	0.053786608514927	10413.2853694112	0.266936610861966	0.0743679378628993	0.000122519501976353	0.00170632564436979	10413.2853694112	-1.17695790881618e-05	0.0014425835465957	0.235091950005057	0.999986344467128	E2pos	no interaction
ENSG00000103257.8	SLC7A5	14303.698077485	0.590754848146825	0.370262481566988	0.0075215569350766	0.0396567996203944	14303.698077485	0.574512744970135	0.389413843449888	0.00707193737751795	0.0509314805189523	14303.698077485	-5.11618271389903e-05	0.00144314177260913	0.705096707420228	0.999986344467128	CAFpos	no interaction
ENSG00000103275.19	UBE2I	6040.54513049663	0.161753822634098	0.0426394476764398	0.000105583676522195	0.00112468794455733	6040.54513049663	0.0647518381824456	0.0421609152621391	0.116394895425705	0.381658915468559	6040.54513049663	-8.5265674671658e-06	0.00144229978365897	0.757093159607965	0.999986344467128	CAFpos	no interaction
ENSG00000103342.12	GSPT1	20062.8093590553	0.257527294643472	0.105276004029381	0.00605345623400968	0.0332310761406424	20062.8093590553	0.253356035690773	0.106105005148162	0.00592966078253889	0.0447330293618385	20062.8093590553	3.24004502691415e-06	0.00144263110653647	0.637305353485869	0.999986344467128	CAFposE2pos	no interaction
ENSG00000103353.15	UBFD1	12216.0017460009	-0.0351712567595116	0.0539837145441441	0.495818366298593	0.724050633195239	12216.0017460009	0.386926929471386	0.055596950823534	8.05059897799204e-13	4.98474966156797e-11	12216.0017460009	-2.92109768990295e-05	0.00144259853191025	0.0279084456085717	0.999986344467128	E2pos	no interaction
ENSG00000103356.15	EARS2	2582.2592029409	-0.0885386972609965	0.0763224540740871	0.22377478458536	0.463824701629824	2582.2592029409	0.630015313351961	0.0799691642881557	2.30326164542525e-16	2.05897195715734e-14	2582.2592029409	-2.11854339572744e-05	0.00144265387749499	0.0222761902567807	0.999986344467128	E2pos	no interaction
ENSG00000103365.15	GGA2	9878.74035413044	-0.440259727746652	0.0867156818123882	8.27584365881905e-08	1.93976348941131e-06	9878.74035413044	0.953989789103563	0.0862837626049279	1.27502163077465e-29	3.7217621193816e-27	9878.74035413044	-0.210070600414334	0.21110543788571	0.00420394715571421	0.465486367940247	CAFnegE2pos	no interaction
ENSG00000103404.14	USP31	3919.85902223362	0.364268628254741	0.0926049237260897	2.04976142636239e-05	0.000268560970403455	3919.85902223362	0.573470975720422	0.0932275088154479	7.65227665276241e-11	3.80036503348822e-09	3919.85902223362	-1.72518309292539e-06	0.0014426065839825	0.830204043406006	0.999986344467128	CAFposE2pos	no interaction
ENSG00000103479.15	RBL2	5409.04473075502	-0.476817094855084	0.123673070664329	1.9818669021027e-05	0.000260152566239429	5409.04473075502	-0.241673823278652	0.119746265119033	0.0153461363183306	0.0938158145870894	5409.04473075502	3.25202994088316e-06	0.00144264619331043	0.589740384818171	0.999986344467128	CAFneg	no interaction
ENSG00000103494.12	RPGRIP1L	431.154615062924	0.394254010286071	0.100318888129557	2.07537177770256e-05	0.000271408198928896	431.154615062924	0.207786191787857	0.0976838328500788	0.0153098869589526	0.0937804339074514	431.154615062924	-6.59705832478574e-06	0.00144262545724558	0.100412795103609	0.999986344467128	CAFpos	no interaction
ENSG00000103512.14	NOMO1	13603.2668938909	0.110439562977448	0.0728918664874863	0.110140821473665	0.291287188599696	13603.2668938909	0.252360894448803	0.0752842593046239	0.000291315203454239	0.00352809598222352	13603.2668938909	-3.76779249970969e-05	0.00144280985199544	0.402592242231947	0.999986344467128	E2pos	no interaction
ENSG00000103534.16	TMC5	97.8784448753907	2.67784576155075	0.344903529067856	4.64114487714132e-16	3.66912656869144e-14	97.8784448753907	0.0268878457742303	0.174433780805815	0.742430597525322	0.926804629580019	97.8784448753907	-3.5363958688481e-06	0.00144269075069125	0.102288782923651	0.999986344467128	CAFpos	no interaction
ENSG00000103550.13	KNOP1	2566.70508005872	0.378401763145096	0.0675164517498682	4.60220458376106e-09	1.35576102611723e-07	2566.70508005872	0.164956033595533	0.0661623411831615	0.00932450676086595	0.0634452340348918	2566.70508005872	-0.000355140286658896	0.0014655583275308	0.031092001264212	0.999986344467128	CAFpos	no interaction
ENSG00000103642.11	LACTB	1768.6858339421	0.322385287144861	0.1093768653045	0.00102676578643338	0.00772448045675393	1768.6858339421	-0.406977907262433	0.11211271204373	4.61562154269072e-05	0.000730279147401608	1768.6858339421	-8.04079130174501e-06	0.00144264411806148	0.230118985045511	0.999986344467128	CAFposE2neg	no interaction
ENSG00000103647.12	CORO2B	81.5681431402326	0.705917593182299	0.302791379079155	0.00137183561673843	0.00984415168462608	81.5681431402326	-0.423179708087607	0.336206722565451	0.0155577111173736	0.0946499115745617	81.5681431402326	-1.77171130947039e-06	0.00144268621820876	0.496303307903956	0.999986344467128	CAFpos	no interaction
ENSG00000103769.9	RAB11A	5108.30434333874	-0.29117440918929	0.130021915401326	0.00995713692801101	0.0494956366016547	5108.30434333874	0.0304933873428832	0.109697258859531	0.728348204211859	0.922561491750107	5108.30434333874	2.6589550881115e-05	0.00144277389999451	0.600223221597403	0.999986344467128	CAFneg	no interaction
ENSG00000103811.15	CTSH	4510.88380935582	1.02541635850196	0.0803220787270009	1.91315004247418e-38	1.07082834177365e-35	4510.88380935582	-0.0738028045774458	0.0755499848354528	0.287650920273064	0.640693297209735	4510.88380935582	7.51477835523198e-05	0.00144355889855161	0.779867961112963	0.999986344467128	CAFpos	no interaction
ENSG00000103942.12	HOMER2	4498.47698861152	0.235530894326398	0.0727806576407239	0.000633131799994195	0.00510923487734647	4498.47698861152	0.768425776325009	0.0736487951690771	1.45871534014547e-26	3.28532848551101e-24	4498.47698861152	-2.18975043911265e-05	0.00144263737170368	0.548733842531452	0.999986344467128	CAFposE2pos	no interaction
ENSG00000103966.10	EHD4	1356.77384394148	0.459228738916016	0.101502866621811	1.15395666592983e-06	2.0943340630812e-05	1356.77384394148	0.215089561879251	0.0986284144960567	0.0128382762690494	0.0813192366385937	1356.77384394148	-6.26739596735702e-05	0.00144330193518079	0.130830527199153	0.999986344467128	CAFpos	no interaction
ENSG00000104093.13	DMXL2	7301.27647217018	0.0379287159322568	0.0870504785842249	0.639163030655326	0.817981368937258	7301.27647217018	-0.335350666087066	0.0946989379082741	0.000106440496661498	0.00150883887388445	7301.27647217018	3.96106670545965e-06	0.00144261246779719	0.612900662986144	0.999986344467128	E2neg	no interaction
ENSG00000104154.6	SLC30A4	311.477825876977	0.0485835863135008	0.124334122077411	0.647547280898355	0.822916093144191	311.477825876977	-0.875874052678704	0.153102617803786	7.39946613299756e-10	3.17821513814607e-08	311.477825876977	6.08240128439842e-06	0.00144266756465801	0.0762920789025451	0.999986344467128	E2neg	no interaction
ENSG00000104205.12	SGK3	1657.66927362957	-0.089635604467037	0.150980220150774	0.437778662372433	0.675881545558281	1657.66927362957	1.89411314498847	0.186379442946903	1.25535456835313e-25	2.6799009539037e-23	1657.66927362957	-2.27015742166859e-06	0.00144267399751661	0.568864110972059	0.999986344467128	E2pos	no interaction
ENSG00000104213.12	PDGFRL	680.761873679493	0.397906908392699	0.0869772396725148	1.15073447939588e-06	2.09119838573852e-05	680.761873679493	0.111653026507166	0.0821888512606787	0.131040415980704	0.412380873437187	680.761873679493	-1.40505800746761e-05	0.00144262799814545	0.100323685645473	0.999986344467128	CAFpos	no interaction
ENSG00000104218.14	CSPP1	1335.79159829166	0.0444115859135074	0.0941109503687608	0.597508428374146	0.792540124642791	1335.79159829166	0.290322525655485	0.102332221889355	0.00131433980976491	0.0126252533909117	1335.79159829166	3.25643151575198e-06	0.00144262473405369	0.651182538541161	0.999986344467128	E2pos	no interaction
ENSG00000104231.10	ZFAND1	2763.9582627179	0.506642281302048	0.10914631353786	5.56917630156336e-07	1.08840061435441e-05	2763.9582627179	0.123007829744527	0.0997748199458862	0.154922785812079	0.457822439146728	2763.9582627179	9.31850542003523e-06	0.00144264519945285	0.172896758301853	0.999986344467128	CAFpos	no interaction
ENSG00000104267.9	CA2	5595.2044562406	-0.906144910312066	0.115356346227752	2.56320940718099e-16	2.12230705530672e-14	5595.2044562406	0.435165019915419	0.115639732606909	2.59094400272935e-05	0.000437523873329846	5595.2044562406	6.94629248061737e-06	0.00144264531821981	0.282722235795085	0.999986344467128	CAFnegE2pos	no interaction
ENSG00000104356.10	POP1	1095.72524138763	0.430615431978964	0.10387333283583	7.09653553618584e-06	0.000105640235912605	1095.72524138763	0.229947499573428	0.101490530572048	0.00988324245842336	0.0662728630486776	1095.72524138763	-4.85694845129133e-06	0.00144262753960835	0.499666653323572	0.999986344467128	CAFpos	no interaction
ENSG00000104368.17	PLAT	144.238631400122	-1.4980896638555	0.369884580219304	3.04048638021826e-06	4.95868600447484e-05	144.238631400122	3.32498219266764	0.273669615134865	4.40776345333917e-35	2.51544617298609e-32	144.238631400122	5.90065675520712e-06	0.00144269268710373	0.0167811927895015	0.961846072269113	CAFnegE2pos	no interaction
ENSG00000104369.4	JPH1	783.890010648825	0.340002506523835	0.0834491010785047	1.30574549435249e-05	0.000181262864111849	783.890010648825	-0.0221214957839683	0.0775310644380617	0.755361248307444	0.932105641241395	783.890010648825	-1.24914442810189e-05	0.00144261385521015	0.753954006121881	0.999986344467128	CAFpos	no interaction
ENSG00000104381.12	GDAP1	1247.09861078441	0.297915141829315	0.103219681109573	0.00140867480868143	0.0100415621996328	1247.09861078441	0.249406960560988	0.102777829787014	0.00552328883760975	0.0421331201303106	1247.09861078441	4.99888573977017e-06	0.00144262882792872	0.478617030926153	0.999986344467128	CAFposE2pos	no interaction
ENSG00000104413.15	ESRP1	7324.41599287598	0.394557212201796	0.0769195513419543	7.27509647645084e-08	1.7138118686023e-06	7324.41599287598	-0.231209229263533	0.0761332974074721	0.000959157503426073	0.00961375597162096	7324.41599287598	1.21937404202057e-05	0.0014425930405534	0.203773850363181	0.999986344467128	CAFposE2neg	no interaction
ENSG00000104419.14	NDRG1	1271.44556894778	-0.829171759041896	0.111029619093792	6.87207270346606e-15	4.69077626046832e-13	1271.44556894778	-0.0674462046914819	0.0969431524780065	0.426368514843727	0.770467591220691	1271.44556894778	-8.74077152512409e-06	0.00144264598985605	0.906337697643402	0.999986344467128	CAFneg	no interaction
ENSG00000104450.12	SPAG1	1694.17599884189	0.211290134992298	0.101737777078024	0.0207634558872235	0.0873289279448079	1694.17599884189	0.38666000446185	0.106073567733403	4.7999976502504e-05	0.000755273557662612	1694.17599884189	-3.40173303014689e-06	0.00144262795516583	0.630462535658934	0.999986344467128	E2pos	no interaction
ENSG00000104490.17	NCALD	183.745132725254	-0.860877974942858	0.185062041347827	2.46149868869786e-07	5.23461263692237e-06	183.745132725254	-0.45085974516085	0.186501080525342	0.00181991192908292	0.0166646608973578	183.745132725254	6.42194521703823e-07	0.00144267256934413	0.872342669754337	0.999986344467128	CAFnegE2neg	no interaction
ENSG00000104549.11	SQLE	6228.1797145216	-0.388995967680941	0.11344425030972	0.000143634690909012	0.00146066877172225	6228.1797145216	0.161876941370949	0.10607352102337	0.0707462031801669	0.280925964301218	6228.1797145216	2.32347219827678e-06	0.00144263653577225	0.721893331527996	0.999986344467128	CAFneg	no interaction
ENSG00000104611.11	SH2D4A	561.459941523495	0.863567601513681	0.198777370724428	1.00452330257847e-06	1.85439242387606e-05	561.459941523495	-0.414145699616797	0.206848463034363	0.00547326470189098	0.0418407830203884	561.459941523495	-2.78172710218022e-06	0.00144267625922816	0.466361387336993	0.999986344467128	CAFposE2neg	no interaction
ENSG00000104635.13	SLC39A14	1835.73825766885	0.576232424919322	0.0783337228588383	2.63696127882096e-14	1.65466364011398e-12	1835.73825766885	0.185353962216622	0.0765438585990478	0.00859093959301284	0.0593891778631526	1835.73825766885	-1.61156565903106e-05	0.0014426149119578	0.951264163731089	0.999986344467128	CAFpos	no interaction
ENSG00000104687.12	GSR	6462.08201199734	0.205853420209316	0.075617097343104	0.00380109873439815	0.0229955791571264	6462.08201199734	0.0212600782216634	0.071752173394904	0.750492339288007	0.930339558474681	6462.08201199734	0.000115425336645021	0.00144488775065797	0.45950739480363	0.999986344467128	CAFpos	no interaction
ENSG00000104689.9	TNFRSF10A	329.787351868473	0.396465502594556	0.181810480050699	0.00571527909039935	0.0317987675196652	329.787351868473	-0.0423084389027032	0.134481494421443	0.67138195800374	0.903601544565386	329.787351868473	7.58549642137463e-06	0.00144268109894553	0.544995150177732	0.999986344467128	CAFpos	no interaction
ENSG00000104691.14	UBXN8	360.549103198636	0.534088946828643	0.166909349841638	0.000182086421269318	0.00178177293204305	360.549103198636	0.452842916842677	0.168867759859207	0.000899580175196332	0.00912531577718662	360.549103198636	-1.19736735892824e-05	0.00144269077371656	0.0764075435629152	0.999986344467128	CAFposE2pos	no interaction
ENSG00000104728.15	ARHGEF10	982.723949560965	-0.0732964537967835	0.098780603345728	0.408510575770322	0.651948960624329	982.723949560965	-0.365824648219622	0.109722439791995	0.000167624633786492	0.00221788634324533	982.723949560965	6.3805145261677e-06	0.0014426379181968	0.347892375067506	0.999986344467128	E2neg	no interaction
ENSG00000104783.11	KCNN4	250.475757173308	-0.337812486738398	0.261456061526567	0.0350355252036304	0.128945845390426	250.475757173308	-0.604999666232153	0.28818547634776	0.00217313719676793	0.0193901318311739	250.475757173308	2.41681297924033e-06	0.00144268491111793	0.361894142787102	0.999986344467128	E2neg	no interaction
ENSG00000104812.14	GYS1	1860.79909869521	-0.360020464745234	0.147221927746158	0.00351052995557312	0.0214510243093165	1860.79909869521	-0.112696722475347	0.125853715241745	0.271929730866457	0.625508353261971	1860.79909869521	-3.14269848758002e-06	0.00144266156380075	0.533788592859736	0.999986344467128	CAFneg	no interaction
ENSG00000104856.13	RELB	157.766482789191	1.52203505157247	0.221080966137111	3.05609654278059e-13	1.65111810514011e-11	157.766482789191	0.605988639447516	0.239465718081976	0.000840809082150986	0.00863323209045625	157.766482789191	-1.35360777441155e-06	0.00144267856114235	0.697522785003766	0.999986344467128	CAFposE2pos	no interaction
ENSG00000104881.15	PPP1R13L	534.575792182603	-0.686672497390684	0.209328666163547	9.17701887543055e-05	0.00100401896109382	534.575792182603	-0.23072117219553	0.188875629811678	0.0615283138142526	0.257020873973497	534.575792182603	6.47106832544343e-07	0.00144267642958535	0.858677531030417	0.999986344467128	CAFneg	no interaction
ENSG00000104946.12	TBC1D17	705.718163325226	-0.632088958544344	0.189542431518482	8.79783108094977e-05	0.000968592055985288	705.718163325226	-0.200844510580087	0.167496314160686	0.0836284024865181	0.312515726969503	705.718163325226	-7.22470367140634e-07	0.00144267264699044	0.858976232241355	0.999986344467128	CAFneg	no interaction
ENSG00000104967.6	NOVA2	13.7593465647018	0.693536155621821	1.38063944200923	0.00993305945847359	0.0493934971579321	13.7593465647018	-0.0515431316176622	0.197583927921152	0.358886857547947	0.711062297202977	13.7593465647018	-2.3157247143067e-07	0.00144269307318838	0.843958100630552	0.999986344467128	CAFpos	no interaction
ENSG00000105053.10	VRK3	1004.78302028055	-0.239920284627099	0.0947863216775195	0.00547216041818358	0.0306728012330721	1004.78302028055	-0.0550565759867079	0.0870939527208158	0.47966071471365	0.812112269220928	1004.78302028055	5.05430908020684e-08	0.00144261424504032	0.738363212870174	0.999986344467128	CAFneg	no interaction
ENSG00000105185.11	PDCD5	2548.26650557675	0.347264194081126	0.112624832303458	0.000568681404860115	0.00467816513710028	2548.26650557675	0.130613734519714	0.103800492427418	0.141045363855491	0.431795609271071	2548.26650557675	2.04597146952333e-06	0.00144263598047746	0.754887907990597	0.999986344467128	CAFpos	no interaction
ENSG00000105219.8	CNTD2	11.5059867073538	0.109725053624727	0.250711735935396	0.172867632948527	0.393643089967249	11.5059867073538	1.01150054005399	0.988494770275842	0.0060281636804274	0.045212808139042	11.5059867073538	-1.51526491448018e-06	0.00144269341980393	0.211367576380132	0.999986344467128	E2pos	no interaction
ENSG00000105329.9	TGFB1	252.902102616287	-0.139558671326053	0.166428390354193	0.251967602270897	0.498837388027257	252.902102616287	-0.455051620855809	0.215052315529796	0.00358181083210143	0.0292412330659514	252.902102616287	3.11153051705963e-06	0.0014426781396124	0.348171067063057	0.999986344467128	E2neg	no interaction
ENSG00000105339.10	DENND3	216.521965099508	-0.748988034215868	0.188286054556956	5.92806262045674e-06	8.9677167835731e-05	216.521965099508	-0.928495686802176	0.187738497344844	5.27328289530199e-08	1.69873345161046e-06	216.521965099508	6.84941483572482e-06	0.0014426815766715	0.71123366927981	0.999986344467128	CAFnegE2neg	no interaction
ENSG00000105388.15	CEACAM5	307.306475585229	0.997825670000133	0.21200424600289	1.69735019547324e-07	3.73592674592415e-06	307.306475585229	-0.380470531566375	0.224263145108434	0.0113410193295687	0.0741703701284045	307.306475585229	3.40228288756066e-07	0.00144267749089302	0.922906779957001	0.999986344467128	CAFpos	no interaction
ENSG00000105404.10	RABAC1	220.504742690609	-0.562052554466441	0.255296068436448	0.00265005263508425	0.0170257973015307	220.504742690609	-0.0160256269179952	0.151327766081961	0.871680898201082	0.970849703081302	220.504742690609	-7.61977382476238e-07	0.00144268182781447	0.807012119611961	0.999986344467128	CAFneg	no interaction
ENSG00000105443.14	CYTH2	3201.97887218694	-0.418218957243391	0.220212161971266	0.00850436805681763	0.0435743764991025	3201.97887218694	-0.130935516977436	0.167098210380835	0.215617992465208	0.553777005966936	3201.97887218694	-8.69176957089241e-07	0.0014426783461102	0.805946201091004	0.999986344467128	CAFneg	no interaction
ENSG00000105514.7	RAB3D	5595.11808853881	-0.376529661142238	0.0727439537208938	5.22246198216166e-08	1.2775858481886e-06	5595.11808853881	-0.878912626214368	0.0730470556817193	2.0257928960371e-34	9.34674702968342e-32	5595.11808853881	-9.89610363401008e-06	0.00144257078519451	0.327306337152658	0.999986344467128	CAFnegE2neg	no interaction
ENSG00000105516.10	DBP	167.5913469669	-0.285100040713912	0.22838102156123	0.0535281274447846	0.176045698332322	167.5913469669	-0.601489955749087	0.260928161814101	0.00146000994636075	0.0137929473334199	167.5913469669	-3.4860015703891e-06	0.00144268432062556	0.252633576940602	0.999986344467128	E2neg	no interaction
ENSG00000105519.15	CAPS	143.899746112732	-0.887011769457198	0.431647988499997	0.00182224901162367	0.0124939716463866	143.899746112732	-0.141519250450458	0.228263728201682	0.141770096829262	0.432814876189742	143.899746112732	1.13705410154376e-06	0.00144268995333186	0.559330303836247	0.999986344467128	CAFneg	no interaction
ENSG00000105655.18	ISYNA1	1292.91767584345	-0.0676113236970982	0.199276981444216	0.478292213299258	0.710870298204463	1292.91767584345	1.04197083759929	0.376120976528384	0.00024469396438092	0.00304071048874049	1292.91767584345	-3.53619505821549e-06	0.00144269087849327	0.0994648722164175	0.999986344467128	E2pos	no interaction
ENSG00000105668.7	UPK1A	128.950581589319	-2.074408012933	0.279427842195805	5.81255000466813e-15	4.00665084804538e-13	128.950581589319	0.0512805281950663	0.16144751055812	0.598769828348136	0.873452815386373	128.950581589319	-2.52791154189971e-06	0.00144268630169153	0.344148368300619	0.999986344467128	CAFneg	no interaction
ENSG00000105784.15	RUNDC3B	132.606776351921	-0.844178372813792	0.28836714499783	0.000225648023070456	0.00212769055715963	132.606776351921	-0.113866020464212	0.18241566684995	0.272534580256051	0.626194715084707	132.606776351921	1.26846684348491e-05	0.00144271261584537	0.825756663533625	0.999986344467128	CAFneg	no interaction
ENSG00000105792.19	CFAP69	80.6971136534737	0.681526239369215	0.223270429978139	0.000203355462885326	0.00195034475130525	80.6971136534737	0.148941881936359	0.175324599934037	0.183051686859793	0.504565094845948	80.6971136534737	-2.04038848682521e-06	0.00144267858202734	0.465565711729149	0.999986344467128	CAFpos	no interaction
ENSG00000105810.9	CDK6	3877.36215488104	-0.406607480405415	0.098110491326176	7.15417320031259e-06	0.000106385064391046	3877.36215488104	-0.796801230114712	0.0985488671485417	4.83668483740194e-17	4.73829474173698e-15	3877.36215488104	1.16887247432958e-05	0.0014426402813243	0.609676370052604	0.999986344467128	CAFnegE2neg	no interaction
ENSG00000105825.11	TFPI2	436.487881188546	0.918013508653145	0.209608091197922	8.0628564207267e-07	1.51238002540521e-05	436.487881188546	0.466907234594817	0.217892372946581	0.00273280447332606	0.0235176722596422	436.487881188546	1.11464713363234e-06	0.00144267661896834	0.760527492319123	0.999986344467128	CAFposE2pos	no interaction
ENSG00000105835.11	NAMPT	4795.44063395189	0.436506640445203	0.134317624610428	0.000221226615754131	0.00209163786097808	4795.44063395189	0.0698924748682929	0.112776302074338	0.438149022014187	0.778973954241009	4795.44063395189	4.29261856196743e-06	0.00144265514578051	0.440536443412625	0.999986344467128	CAFpos	no interaction
ENSG00000105849.5	TWISTNB	1148.93534860977	0.277882384596671	0.106204145764432	0.00350757372063025	0.0214423237539446	1148.93534860977	0.112266563152407	0.0984936814046343	0.177797046457692	0.496517729167075	1148.93534860977	6.01985499418846e-06	0.00144263541701505	0.382229956453936	0.999986344467128	CAFpos	no interaction
ENSG00000105855.9	ITGB8	769.218414712931	-0.0643093666116456	0.135733039785764	0.554458430779257	0.764312562495729	769.218414712931	0.38296612396071	0.168684148292337	0.00362327810800274	0.029495587238909	769.218414712931	9.50234176187474e-07	0.001442666789356	0.832873989225595	0.999986344467128	E2pos	no interaction
ENSG00000105877.17	DNAH11	19.4922387004906	1.11090327117867	0.81540248991853	0.00452883656890415	0.026420756116929	19.4922387004906	-0.0279573406638048	0.190678455592279	0.618169634386261	0.88135454006835	19.4922387004906	-8.72802927992523e-08	0.00144269297878225	0.943417616364105	0.999986344467128	CAFpos	no interaction
ENSG00000105929.15	ATP6V0A4	353.843332972309	-0.185008010215154	0.1269031381887	0.0837714094596657	0.240503350957961	353.843332972309	-1.13255164664998	0.140297431097399	4.20933139957888e-17	4.18097687556783e-15	353.843332972309	5.20827454841971e-06	0.00144266095546823	0.324328510923751	0.999986344467128	E2neg	no interaction
ENSG00000105971.14	CAV2	3420.24012814365	-0.940904403096907	0.140457206445026	1.62144244122853e-12	8.0456893901102e-11	3420.24012814365	0.243282981245228	0.135271188435313	0.0230882477327843	0.127650254086592	3420.24012814365	4.07413572462213e-06	0.00144265858341737	0.443611742329891	0.999986344467128	CAFneg	no interaction
ENSG00000105974.11	CAV1	8477.64350127912	-2.09849614133088	0.150709182568052	8.26891059842843e-46	5.50985076208614e-43	8477.64350127912	0.542009268510537	0.155093659984668	4.15523359028531e-05	0.000667029248505621	8477.64350127912	0.587637007480385	0.245844769320634	0.000465431982090006	0.122636406852169	CAFnegE2pos	no interaction
ENSG00000105993.14	DNAJB6	7975.71934350886	0.0786146023202895	0.106571534164467	0.417897907235744	0.659335372189623	7975.71934350886	0.47671089040639	0.120305798831821	8.68857504689639e-06	0.000166212805309872	7975.71934350886	-6.70024785883632e-06	0.00144264846134727	0.285174316930832	0.999986344467128	E2pos	no interaction
ENSG00000106018.13	VIPR2	123.865008155657	-0.455979094679595	0.201191529321998	0.00349021218483964	0.021364190333535	123.865008155657	-0.804669263933947	0.20369302152198	5.15631867296841e-06	0.000104759695993561	123.865008155657	2.09619695421067e-06	0.0014426768550464	0.569771807477896	0.999986344467128	CAFnegE2neg	no interaction
ENSG00000106025.8	TSPAN12	306.311159492992	-0.22976439839479	0.167264608593591	0.0706863156522394	0.214699265174126	306.311159492992	-0.681235547186366	0.187548983589403	2.24311751395761e-05	0.00038608074370801	306.311159492992	1.42785046929636e-06	0.00144267231964025	0.729242301512309	0.999986344467128	E2neg	no interaction
ENSG00000106028.10	SSBP1	4674.03826033778	0.43670078396378	0.0954347680436385	4.5724141575888e-07	9.13468417545225e-06	4674.03826033778	0.0840988736148649	0.0874566078597709	0.283970491152157	0.636450278979374	4674.03826033778	4.32343452152141e-06	0.00144261464099712	0.576939140287461	0.999986344467128	CAFpos	no interaction
ENSG00000106052.13	TAX1BP1	10806.2736836525	-0.118492953936835	0.097610801587539	0.184206213795748	0.409337390764475	10806.2736836525	0.344211263605735	0.105397468698621	0.000236398890424263	0.00295819188953477	10806.2736836525	2.92110481659596e-07	0.00144262591001871	0.966390753156974	0.999986344467128	E2pos	no interaction
ENSG00000106080.10	FKBP14	363.83865599322	0.269100768010322	0.121776903562323	0.0107810187398402	0.0526067556028453	363.83865599322	0.580239439709714	0.125020596957751	3.49945439195179e-07	9.35564414356757e-06	363.83865599322	7.88057121535603e-06	0.00144265482110979	0.207185717972267	0.999986344467128	E2pos	no interaction
ENSG00000106105.13	GARS	14649.6773441833	0.966877780432908	0.112226661800566	5.42829860406632e-19	6.12565986828226e-17	14649.6773441833	0.449217628931396	0.113470238555565	1.10485574183053e-05	0.000206863628659544	14649.6773441833	1.23736829260222e-07	0.00144263421309935	0.984455212877844	0.999986344467128	CAFposE2pos	no interaction
ENSG00000106125.14	MINDY4	267.331861076019	0.19102566915074	0.104061222207261	0.0400098649345498	0.142893833596007	267.331861076019	-0.503384254375411	0.114698152129678	1.3340215811988e-06	3.13824188748132e-05	267.331861076019	4.80288813141475e-06	0.00144263828370429	0.893756014998037	0.999986344467128	E2neg	no interaction
ENSG00000106245.10	BUD31	3486.37727359274	0.175978408743355	0.0559152236979036	0.00114072822432988	0.00844816617120896	3486.37727359274	0.179725654223563	0.0558817104854484	0.000789400835884536	0.00822944617759221	3486.37727359274	8.78819600784458e-07	0.00144245911390612	0.9459699102647	0.999986344467128	CAFposE2pos	no interaction
ENSG00000106261.16	ZKSCAN1	10321.1423633578	-0.0639150549772865	0.0781732706367357	0.414266311167841	0.656046683133951	10321.1423633578	-0.2513044551521	0.0821689632158343	0.000847048241339201	0.00867239155037551	10321.1423633578	8.94009640748888e-06	0.00144259882701075	0.315364595513148	0.999986344467128	E2neg	no interaction
ENSG00000106263.17	EIF3B	17823.9426548302	0.231534414149751	0.0569904398727976	2.5411747772509e-05	0.000323463444511758	17823.9426548302	0.296795639350394	0.0574209845045162	7.17205647752991e-08	2.23004182169805e-06	17823.9426548302	-1.4016760419271e-05	0.00144250072968098	0.275270535979615	0.999986344467128	CAFposE2pos	no interaction
ENSG00000106305.9	AIMP2	2376.05400254067	0.791369909671588	0.101747588117046	4.52661997794365e-16	3.61283845310127e-14	2376.05400254067	0.254668940460789	0.100590614396773	0.00400798688201917	0.0320437319024707	2376.05400254067	-1.16776114573098e-05	0.00144264477058531	0.133409805505303	0.999986344467128	CAFposE2pos	no interaction
ENSG00000106344.8	RBM28	2302.20850912219	0.366591483179814	0.0591674443576762	1.71029001198014e-10	6.26494453864871e-09	2302.20850912219	0.188059809099761	0.058508504611487	0.000743925734132263	0.00784688036526088	2302.20850912219	-2.99253491421707e-05	0.00144263355472896	0.0174274563795039	0.978258558629456	CAFposE2pos	no interaction
ENSG00000106415.12	GLCCI1	4287.75571596768	-0.34637970647809	0.147763264851607	0.00487873312209889	0.0280246767559646	4287.75571596768	0.216678184551962	0.140849049244591	0.0463975117168042	0.212495552380868	4287.75571596768	1.16523556806065e-06	0.00144266050702078	0.920787624908011	0.999986344467128	CAFneg	no interaction
ENSG00000106443.15	PHF14	3590.57843206069	0.0908325940524599	0.0911996620448219	0.268371695724642	0.518824033795502	3590.57843206069	0.258516079223146	0.0967598138013094	0.00466116162556588	0.0365908862406525	3590.57843206069	-4.53128896094049e-06	0.00144261908425268	0.550089540873321	0.999986344467128	E2pos	no interaction
ENSG00000106477.18	CEP41	1136.39198987146	0.669390780798211	0.0781028633114893	1.52463419677742e-18	1.64109279350049e-16	1136.39198987146	0.142380017766863	0.0757071575970929	0.0411748884772309	0.195590976383206	1136.39198987146	-7.56528261320045e-06	0.00144257879633764	0.428085528609643	0.999986344467128	CAFpos	no interaction
ENSG00000106479.10	ZNF862	615.584454106705	-0.404959117357419	0.148941080602914	0.00139322514934924	0.0099517098084961	615.584454106705	-0.170161148211059	0.134000661137043	0.102514398898755	0.353828051990563	615.584454106705	-3.38924079905877e-06	0.00144266221090396	0.499875997444595	0.999986344467128	CAFneg	no interaction
ENSG00000106484.14	MEST	4229.97650702613	0.70399403757407	0.125064101963337	1.92967401834054e-09	6.06784910980655e-08	4229.97650702613	0.0377952351425164	0.105266262926961	0.677765460620839	0.905480981062942	4229.97650702613	3.54168415443978e-06	0.00144264757503153	0.553255815639479	0.999986344467128	CAFpos	no interaction
ENSG00000106526.10	ACTR3C	252.49547366567	0.464870059281662	0.158942927329824	0.000548932339157957	0.00453972235333174	252.49547366567	0.221275439836888	0.149185616492969	0.0498374974162411	0.2235264112714	252.49547366567	-7.30269604555001e-06	0.00144267257507015	0.127016568029941	0.999986344467128	CAFpos	no interaction
ENSG00000106541.11	AGR2	35494.5491640665	-0.551763365923224	0.199010816573768	0.000636504651681273	0.00513114311641147	35494.5491640665	-0.0256542428792132	0.137653262072548	0.792634744359811	0.943104130153762	35494.5491640665	3.19893552312288e-06	0.00144267609567184	0.407638681646839	0.999986344467128	CAFneg	no interaction
ENSG00000106546.12	AHR	3238.87512543954	0.646593511854513	0.11439280246854	1.56575014594128e-09	4.9907840073249e-08	3238.87512543954	0.127739567631379	0.104102270938584	0.136830087962635	0.423055440903978	3238.87512543954	-7.32457858533745e-06	0.00144264510998215	0.262883362437675	0.999986344467128	CAFpos	no interaction
ENSG00000106554.12	CHCHD3	4836.15716892626	0.219034162203968	0.0657021066350558	0.000500031288968961	0.00419366566963425	4836.15716892626	-0.00254169560089334	0.0629897904977253	0.970441141588819	0.993075742158179	4836.15716892626	1.4743125887794e-05	0.00144256216346743	0.183646881456524	0.999986344467128	CAFpos	no interaction
ENSG00000106571.12	GLI3	1380.66413970198	0.343392391175215	0.0899059199506615	4.24728459013562e-05	0.000509273806938883	1380.66413970198	0.0277701870678108	0.0821273370677208	0.713927766098444	0.918760495049443	1380.66413970198	-2.15034470895783e-05	0.00144268230653494	0.0137557771313908	0.918666911928838	CAFpos	no interaction
ENSG00000106591.3	MRPL32	1912.75530288239	0.297038619312329	0.0628826271821593	1.02668600483282e-06	1.89031806126653e-05	1912.75530288239	0.260395623653354	0.0627870481607762	1.19549348306255e-05	0.000220634106945079	1912.75530288239	3.61134655397151e-05	0.00144272891830545	0.522966973182054	0.999986344467128	CAFposE2pos	no interaction
ENSG00000106603.18	COA1	1846.26239266569	0.311273568609896	0.0693574463411317	2.59796587825477e-06	4.31749840076235e-05	1846.26239266569	0.0853566884435921	0.0665552402199408	0.170330208966271	0.485224032254577	1846.26239266569	-1.84638123614243e-06	0.00144253899872631	0.69279821607935	0.999986344467128	CAFpos	no interaction
ENSG00000106633.15	GCK	19.5272352826496	-0.0252440882174753	0.220459836945339	0.713382388963332	0.862257905222761	19.5272352826496	3.04178409351552	0.647456531984848	1.23716388392439e-07	3.69418685423184e-06	19.5272352826496	-1.4600893755895e-06	0.00144269359837947	0.202794242102053	0.999986344467128	E2pos	no interaction
ENSG00000106636.7	YKT6	5399.78468109437	-0.059876114157913	0.04777575857391	0.201087275690619	0.433227751922838	5399.78468109437	0.363644394843437	0.0485224332733949	1.32111122056603e-14	9.59180395317562e-13	5399.78468109437	-1.00214549134262e-05	0.00144239260324018	0.509659785774679	0.999986344467128	E2pos	no interaction
ENSG00000106638.15	TBL2	1875.48579567524	0.229211898762517	0.049289773685077	1.73761294991779e-06	3.02042459729189e-05	1875.48579567524	0.250962919037854	0.0492477049823494	1.37612542125444e-07	4.03334465168079e-06	1875.48579567524	-7.2590645905201e-06	0.00144239026126482	0.932387533281709	0.999986344467128	CAFposE2pos	no interaction
ENSG00000106682.14	EIF4H	16016.6226274032	0.0807906309105314	0.0323514067313962	0.0118903987279834	0.0566890457923923	16016.6226274032	0.10509267170969	0.0322931893328833	0.000987965733511436	0.00986792869162994	16016.6226274032	-1.69273188881355e-05	0.00144203719371985	0.453864765499793	0.999986344467128	E2pos	no interaction
ENSG00000106689.10	LHX2	250.689003780194	-0.114706290653559	0.125270797175597	0.276506601368207	0.527996298163936	250.689003780194	-0.399626040200897	0.146044521827277	0.00099556227529513	0.00992301548679181	250.689003780194	-1.39266536290557e-06	0.00144265848421099	0.863925793329996	0.999986344467128	E2neg	no interaction
ENSG00000106733.20	NMRK1	993.981136822453	-0.0198013872062136	0.110833367699361	0.837370715738116	0.92817874091599	993.981136822453	1.83949407616079	0.123300987174855	1.19032305999941e-51	1.89168785857462e-48	993.981136822453	-8.7530018078681e-06	0.00144265873929968	0.143493407539911	0.999986344467128	E2pos	no interaction
ENSG00000106771.12	TMEM245	8382.46630751777	0.00867085070427387	0.0674499276581758	0.916082612590568	0.966533933251255	8382.46630751777	-0.178431876819619	0.0692693828525505	0.00592979260784771	0.0447330293618385	8382.46630751777	-2.53328842728442e-06	0.00144254550740387	0.808314394757247	0.999986344467128	E2neg	no interaction
ENSG00000106772.17	PRUNE2	22.9129857324412	-3.1363327250335	0.711595840546608	4.29690349030342e-07	8.63887507755973e-06	22.9129857324412	-0.228263369534614	0.441846602090025	0.00651049627005231	0.0477660273593893	22.9129857324412	1.50643547844334e-06	0.00144269391221951	0.150033678723777	0.999986344467128	CAFnegE2neg	no interaction
ENSG00000106785.14	TRIM14	2054.13461850004	1.70203766009935	0.115676513280577	3.05217827191362e-50	2.66932065993045e-47	2054.13461850004	0.718783691840983	0.117967218287318	9.29300185426996e-11	4.56762218287365e-09	2054.13461850004	-8.7066118202956e-06	0.00144265086568296	0.175883001077599	0.999986344467128	CAFposE2pos	no interaction
ENSG00000106789.12	CORO2A	1198.2936910717	1.3385501084436	0.118914213551363	1.23386059881677e-30	3.67349177856235e-28	1198.2936910717	0.0425224643661091	0.103365556272131	0.629931502317399	0.885871283388446	1198.2936910717	1.51774462298527e-06	0.00144264142918949	0.807406639081407	0.999986344467128	CAFpos	no interaction
ENSG00000106829.18	TLE4	945.364330193881	-0.0483375959243535	0.103708214693678	0.599715121250642	0.794152899750188	945.364330193881	0.5097758046745	0.116580008372781	1.49862330724799e-06	3.47967681226753e-05	945.364330193881	-6.988606810936e-06	0.00144264616032564	0.277568850070223	0.999986344467128	E2pos	no interaction
ENSG00000106853.18	PTGR1	2949.69836841097	0.64090689692778	0.0679386855556125	3.98920432375633e-22	6.134168802453e-20	2949.69836841097	-0.0401119200618167	0.0646187198961674	0.511234661119412	0.828670026186567	2949.69836841097	0.000176800123014605	0.00144801727984641	0.31159365514229	0.999986344467128	CAFpos	no interaction
ENSG00000106993.11	CDC37L1	1131.9417904166	0.204552713301259	0.0846739388461385	0.00935662424568948	0.0470923762589956	1131.9417904166	0.168199901536453	0.0837213728826092	0.0272503303754742	0.144731331362944	1131.9417904166	2.9212550085857e-06	0.00144259489617855	0.288731567183475	0.999986344467128	CAFpos	no interaction
ENSG00000107014.8	RLN2	340.982265929869	-0.869696264131123	0.273164146227934	9.4273639795454e-05	0.00102499692436503	340.982265929869	0.183701805359136	0.210231157598001	0.117568044518616	0.384333794382536	340.982265929869	3.17682232043533e-06	0.00144268529800354	0.26964541320822	0.999986344467128	CAFneg	no interaction
ENSG00000107018.7	RLN1	19.581712130078	-0.721050507727723	0.503354798242423	0.00701008925334069	0.0375113494921592	19.581712130078	0.119596294302859	0.210587059159649	0.203567587651388	0.53611254026474	19.581712130078	6.46698492790489e-07	0.00144269022323488	0.72946350303155	0.999986344467128	CAFneg	no interaction
ENSG00000107020.9	PLGRKT	428.032569689508	-0.415278141556336	0.128518331171578	0.000268796714851586	0.00246964703277626	428.032569689508	0.115598479945697	0.111568125914912	0.21274713430733	0.54965272623702	428.032569689508	4.19317357965677e-06	0.00144265059719885	0.4732528459973	0.999986344467128	CAFneg	no interaction
ENSG00000107077.18	KDM4C	1579.13696284445	-0.0543093296713168	0.0649890429212805	0.381488708142654	0.629904690749155	1579.13696284445	0.206302642689408	0.0661726259889155	0.000878375722702998	0.00894829626910326	1579.13696284445	-0.00102825099347932	0.00172308272260378	0.852213771755206	0.999986344467128	E2pos	no interaction
ENSG00000107099.15	DOCK8	4662.32311224152	0.716530307177324	0.0831762703206466	7.26234499946532e-19	8.06523758551732e-17	4662.32311224152	0.0205987881495981	0.0764666148616971	0.786189054823477	0.940854683964304	4662.32311224152	-0.373275659466972	0.130285211263118	0.000133715384328274	0.0568853395539705	CAFpos	no interaction
ENSG00000107104.18	KANK1	1196.6727439037	0.158740856532456	0.0746024027125975	0.0239854808195416	0.0973119260967948	1196.6727439037	-0.207884426547417	0.0761951865127346	0.0030922992995775	0.0260693844269963	1196.6727439037	-5.60671580204439e-05	0.00144311376966076	0.800827571457464	0.999986344467128	E2neg	no interaction
ENSG00000107105.14	ELAVL2	112.383605830847	-0.203988640822881	0.213217087263012	0.131654297285562	0.329913786159899	112.383605830847	-0.771088636336976	0.27312685587327	0.00027622038854513	0.00336809907703409	112.383605830847	9.15295975519275e-07	0.00144268360206095	0.750039856414233	0.999986344467128	E2neg	no interaction
ENSG00000107159.12	CA9	25.3548201859564	-0.0805413506874705	0.243709761918693	0.149825441931848	0.359791901313257	25.3548201859564	2.77870272647245	0.906617528760872	8.36649958237928e-05	0.00122608651154478	25.3548201859564	8.24720325505374e-07	0.00144269417114446	0.333024852133613	0.999986344467128	E2pos	no interaction
ENSG00000107165.12	TYRP1	192.526347987109	-0.413355076162559	0.158273093815368	0.00175911846730507	0.0121317618102513	192.526347987109	-0.247497803222009	0.150559664465918	0.0303734328145878	0.1566082226197	192.526347987109	1.01199969055743e-06	0.0014426648047749	0.670913284710668	0.999986344467128	CAFneg	no interaction
ENSG00000107175.11	CREB3	1407.6545720984	-0.397528697089081	0.0900136667061258	2.38254945165966e-06	4.00709308618673e-05	1407.6545720984	0.0990610043239165	0.0829410628629272	0.186896936097689	0.511321131791363	1407.6545720984	7.3296844953747e-05	0.00144353324459033	0.0782191998847305	0.999986344467128	CAFneg	no interaction
ENSG00000107242.17	PIP5K1B	281.951032538246	-0.0975242536907764	0.111878283734158	0.318318257027427	0.572386833449291	281.951032538246	-0.553744275532403	0.128852709958843	1.78273879535279e-06	4.04409098632928e-05	281.951032538246	1.63073060068242e-06	0.00144264841928782	0.778944469156012	0.999986344467128	E2neg	no interaction
ENSG00000107249.21	GLIS3	44.9571578961485	0.160286597705903	0.244663553144541	0.186653036053336	0.412630546840665	44.9571578961485	0.929105845793387	0.406842656644163	0.000961853439993285	0.00963402643713162	44.9571578961485	-2.33763819072064e-06	0.00144269002870445	0.260282205520848	0.999986344467128	E2pos	no interaction
ENSG00000107262.19	BAG1	3187.81061212135	-0.367134110364044	0.0935240473549691	2.35548515218261e-05	0.000304061842569108	3187.81061212135	0.211984225699196	0.0909481530936359	0.00881873877854181	0.0605542106334535	3187.81061212135	1.6698045173401e-05	0.00144265642089629	0.034995338229083	0.999986344467128	CAFneg	no interaction
ENSG00000107282.7	APBA1	225.12408719634	-0.880184381545753	0.139156633929095	1.99112100478668e-11	8.5430108925357e-10	225.12408719634	-0.571704883172104	0.13824017136906	3.55696331043396e-06	7.55947195083758e-05	225.12408719634	8.63219550601261e-06	0.00144266921664679	0.102362427928664	0.999986344467128	CAFnegE2neg	no interaction
ENSG00000107338.9	SHB	1132.11239143244	0.34824084386318	0.122806849826109	0.00122777215303209	0.00899126941357802	1132.11239143244	0.804594182461216	0.123556964609732	5.55772567702785e-12	3.14198222760986e-10	1132.11239143244	-2.3353276508856e-06	0.00144264473376627	0.701391041546578	0.999986344467128	CAFposE2pos	no interaction
ENSG00000107362.13	ABHD17B	1562.86643174436	-0.292121828151104	0.122735231444698	0.00642226069619775	0.0348996869599593	1562.86643174436	0.538760517804447	0.125783981569051	2.12162084423419e-06	4.69745246673089e-05	1562.86643174436	3.91865432025371e-06	0.00144264816627716	0.511587422683519	0.999986344467128	CAFnegE2pos	no interaction
ENSG00000107443.15	CCNJ	844.510138042799	0.573913808176612	0.134625370662434	2.57941858766739e-06	4.30200289597495e-05	844.510138042799	0.0765247056564138	0.1135609093062	0.412449028956774	0.759481615312269	844.510138042799	-1.24046147165317e-06	0.00144265194317285	0.825126729034172	0.999986344467128	CAFpos	no interaction
ENSG00000107537.13	PHYH	666.148798343014	-0.227534616173066	0.08293433574161	0.0031496671063998	0.0196931598837589	666.148798343014	-0.229291602667283	0.0830790495878765	0.00228068397576054	0.0202361184276073	666.148798343014	1.3942081939654e-05	0.00144262354487853	0.101987178478093	0.999986344467128	CAFnegE2neg	no interaction
ENSG00000107554.16	DNMBP	2984.50746665976	0.139416419424964	0.0699657453909995	0.0366314360505265	0.133554894386404	2984.50746665976	0.404133578561133	0.0721792286863842	4.07906549237795e-09	1.58540417764896e-07	2984.50746665976	4.05918020743492e-06	0.00144255106598972	0.692844499308419	0.999986344467128	E2pos	no interaction
ENSG00000107562.16	CXCL12	1876.54522827625	-1.10788635768886	0.132828915027261	5.15920094014052e-18	5.30828667319016e-16	1876.54522827625	1.3026764700723	0.129760706791554	5.96675305972959e-25	1.2191781287616e-22	1876.54522827625	1.29829693634966e-05	0.00144267983172317	0.0218696949243458	0.999986344467128	CAFnegE2pos	no interaction
ENSG00000107581.12	EIF3A	20056.4881608743	0.265591879851959	0.0548137240482224	4.7483368944796e-07	9.38467205712615e-06	20056.4881608743	0.13305568439096	0.0539500317919219	0.00961285021737998	0.0648549984241443	20056.4881608743	-6.64559523360417e-06	0.00144245432306447	0.619932410218433	0.999986344467128	CAFpos	no interaction
ENSG00000107719.8	PALD1	34.0451515501696	1.81350602945416	0.347528614398038	9.89570045202136e-09	2.7311742884642e-07	34.0451515501696	-0.0204351486712834	0.174792263307075	0.777608293982109	0.938831720608035	34.0451515501696	-4.48837435143766e-06	0.00144269224707191	0.0355284948962257	0.999986344467128	CAFpos	no interaction
ENSG00000107731.12	UNC5B	239.463519696312	0.84131256170036	0.237262139259278	2.72259233158416e-05	0.000343527813308	239.463519696312	0.107831951259257	0.167165814960272	0.306688920565802	0.662444733817909	239.463519696312	-2.85054020280471e-06	0.00144268166145489	0.38335150560332	0.999986344467128	CAFpos	no interaction
ENSG00000107742.12	SPOCK2	29.8931411471465	-0.15676215494224	0.279699456206535	0.103751212299649	0.279297944153325	29.8931411471465	-0.846038465888046	0.93894655106061	0.00641117530705189	0.047170288280228	29.8931411471465	3.18383846475372e-06	0.00144269449005698	0.0146023380467673	0.936751574857304	E2neg	no interaction
ENSG00000107815.7	TWNK	1247.51500810009	0.636656996707879	0.109055584485911	5.85637901190848e-10	2.00362619837739e-08	1247.51500810009	0.372521675071257	0.10949023474681	0.000129976322456352	0.0017979219923532	1247.51500810009	-8.25176695478523e-06	0.00144264131037728	0.23032184324286	0.999986344467128	CAFposE2pos	no interaction
ENSG00000107819.13	SFXN3	327.214106405174	-0.703186561291652	0.117652461824361	2.33827287685981e-10	8.38960317074342e-09	327.214106405174	-0.616540231427075	0.117355940190139	1.42664846019784e-08	5.03835874721227e-07	327.214106405174	1.43852514606677e-06	0.00144264223930436	0.875425266830595	0.999986344467128	CAFnegE2neg	no interaction
ENSG00000107833.10	NPM3	480.743390430514	0.560327301989364	0.205618312741497	0.000705090944454331	0.00560587362826674	480.743390430514	0.249982928099122	0.190890069807104	0.0471144110393424	0.214474035994817	480.743390430514	-2.32790174610926e-06	0.00144267629279262	0.537361979756713	0.999986344467128	CAFpos	no interaction
ENSG00000107937.18	GTPBP4	8321.46623584689	0.390119281293076	0.092307079151476	5.76761994933273e-06	8.76289966894819e-05	8321.46623584689	0.307755481862055	0.0921934016399763	0.000216734218430444	0.00273847131290693	8321.46623584689	-1.94868943181065e-06	0.0014426063185462	0.808908335659881	0.999986344467128	CAFposE2pos	no interaction
ENSG00000107949.16	BCCIP	2316.86454512152	0.401803298142879	0.0945547729485533	4.99373364450749e-06	7.71272791253789e-05	2316.86454512152	0.14314168317676	0.0894704794433469	0.0754686741512443	0.291895199130678	2316.86454512152	-1.79039425674735e-06	0.00144261013667883	0.820174640636918	0.999986344467128	CAFpos	no interaction
ENSG00000107951.14	MTPAP	2467.48595013254	0.374019931879914	0.0913075288649205	1.04663835030459e-05	0.000149292664992988	2467.48595013254	0.133412945550356	0.0864304886790746	0.0841027024348894	0.313669088116355	2467.48595013254	4.05987524486081e-06	0.00144260655028731	0.616358065504271	0.999986344467128	CAFpos	no interaction
ENSG00000107957.16	SH3PXD2A	180.810773259184	0.196029307931805	0.165511338124883	0.116515283125235	0.302541910701691	180.810773259184	1.32110685441009	0.177385725613959	5.61111985690846e-15	4.2463411276911e-13	180.810773259184	-2.52803487087928e-05	0.0014427805439164	0.466584448845269	0.999986344467128	E2pos	no interaction
ENSG00000107959.15	PITRM1	5659.0494481821	-0.180809015569464	0.0580082701170233	0.00127239428407492	0.0092491497231482	5659.0494481821	0.036007957620015	0.0562990867864529	0.495142444225119	0.820548316558364	5659.0494481821	0.0018196944946625	0.00407119675250978	0.840643707906106	0.999986344467128	CAFneg	no interaction
ENSG00000107960.10	STN1	842.788220703232	0.229108220137465	0.0877598626878447	0.00467453743234543	0.0271301544134424	842.788220703232	0.387098041148785	0.0896079219524808	3.027216496153e-06	6.52082493139704e-05	842.788220703232	-1.1636707461803e-06	0.00144259851491065	0.889820197265483	0.999986344467128	CAFposE2pos	no interaction
ENSG00000107968.9	MAP3K8	311.578626328179	0.526599386774774	0.107637872818818	1.43220489376323e-07	3.20141263233688e-06	311.578626328179	0.144358000229013	0.101174305053514	0.101491000832049	0.351568786591349	311.578626328179	2.6032096697126e-06	0.00144262773847615	0.710673400628531	0.999986344467128	CAFpos	no interaction
ENSG00000107984.9	DKK1	20960.0523414297	-0.836325177273175	0.0878126429468491	1.93391058486375e-22	3.11048400160901e-20	20960.0523414297	-0.0418645720122305	0.0801124679494073	0.559188174435319	0.857097712133369	20960.0523414297	1.98268558752772e-05	0.00144266497189443	0.833581973813717	0.999986344467128	CAFneg	no interaction
ENSG00000108018.15	SORCS1	42.2714822742837	-0.234418034128225	0.268090585788308	0.0953312481434794	0.264100208923324	42.2714822742837	-1.14871296342829	0.35179002343278	5.13047081641571e-05	0.000801103974751025	42.2714822742837	3.03825444527218e-06	0.00144268974304153	0.172792677700143	0.999986344467128	E2neg	no interaction
ENSG00000108021.19	TASOR2	17881.8910792802	0.417815385153024	0.0892112264312261	6.39612267324669e-07	1.224363126768e-05	17881.8910792802	0.32217534068964	0.0893172667769155	6.40846435566039e-05	0.000970977390667484	17881.8910792802	4.40182019903403e-07	0.00144259933039511	0.957112115156999	0.999986344467128	CAFposE2pos	no interaction
ENSG00000108064.10	TFAM	3537.80537325834	0.286726205617107	0.119712602422561	0.00617627601518338	0.0338124531613698	3537.80537325834	0.0784546203134421	0.106146283101089	0.381570871118566	0.732958711354179	3537.80537325834	-9.11462908020964e-07	0.00144264377434401	0.7848000418344	0.999986344467128	CAFpos	no interaction
ENSG00000108100.17	CCNY	4763.12928289113	0.129679442608262	0.0454013952114099	0.00343058133369245	0.0211007141109268	4763.12928289113	0.0736076607640377	0.0449579486218348	0.0910035908167416	0.329849573572391	4763.12928289113	0.000108580324881615	0.0014443894221283	0.784170895080464	0.999986344467128	CAFpos	no interaction
ENSG00000108176.14	DNAJC12	1463.63109510477	-0.668617486936284	0.221876399164014	0.000228290620960362	0.00214682167950158	1463.63109510477	1.10126536175081	0.215460621281424	1.72212167226744e-08	6.00768445815639e-07	1463.63109510477	5.77508485011327e-06	0.00144268380600984	0.0994421514466096	0.999986344467128	CAFnegE2pos	no interaction
ENSG00000108179.13	PPIF	5223.75586159683	-0.0719685063129635	0.0765790580746236	0.317190776737964	0.57167060006367	5223.75586159683	0.971886741214881	0.0805026624526592	9.87348011102401e-35	5.04358521528487e-32	5223.75586159683	-0.442324856270915	0.121738146918385	1.09288383608036e-05	0.00981531116337501	E2pos	interaction
ENSG00000108312.14	UBTF	9203.34018571472	-0.185990143781131	0.0725201327748703	0.00671371265253523	0.0361744247774068	9203.34018571472	0.0226020615369273	0.069255448899618	0.724220696297532	0.921077885132279	9203.34018571472	-1.10771582692876e-05	0.00144257908260322	0.265769542085797	0.999986344467128	CAFneg	no interaction
ENSG00000108352.11	RAPGEFL1	2422.68370321497	-0.412473174039705	0.158013782007078	0.00177920931520363	0.0122461760686889	2422.68370321497	1.199274460089	0.155808194968774	8.25424992377248e-16	6.94473745057164e-14	2422.68370321497	3.87642100095567e-06	0.00144266597584673	0.555635861864848	0.999986344467128	CAFnegE2pos	no interaction
ENSG00000108370.16	RGS9	10.7945360478044	-0.099077115978109	0.261465852076031	0.00422400335196775	0.0249710515015145	10.7945360478044	0.0284753170895156	0.197508676670425	0.372149496924321	0.72242864474872	10.7945360478044	-1.39910844643998e-07	0.00144269465383775	0.800855188377872	0.999986344467128	CAFneg	no interaction
ENSG00000108375.12	RNF43	3572.7429049268	-0.17899567180594	0.0918059833427168	0.0329271066651291	0.123227869367519	3572.7429049268	-1.39049471029131	0.0960307284167017	9.38898974866074e-49	1.22082473068268e-45	3572.7429049268	-1.36899775350199e-05	0.00144264601613627	0.074478130885796	0.999986344467128	E2neg	no interaction
ENSG00000108379.9	WNT3	146.156770366561	0.0296153991057637	0.129202351555298	0.785007215779975	0.900544231500231	146.156770366561	-0.753183088422121	0.167045925380865	4.79020659706563e-07	1.23274200894069e-05	146.156770366561	7.02609255934693e-06	0.00144267430325477	0.126169045542291	0.999986344467128	E2neg	no interaction
ENSG00000108387.14	SEPTIN4	60.8267389679577	-1.1291258753462	0.240812640032731	1.7751092698843e-07	3.88179317645267e-06	60.8267389679577	-0.151492713400666	0.177175158536104	0.175626760491172	0.493018007492447	60.8267389679577	3.47487182550282e-06	0.00144268330830078	0.270944077086201	0.999986344467128	CAFneg	no interaction
ENSG00000108389.9	MTMR4	8657.38188530795	-0.176558138912268	0.0385413841730417	2.59636239631762e-06	4.31749840076235e-05	8657.38188530795	-0.133600428217009	0.0383435788679057	0.000267660976654912	0.00327770115504727	8657.38188530795	-1.50403284353511e-05	0.00144223646592944	0.427720914333062	0.999986344467128	CAFnegE2neg	no interaction
ENSG00000108417.3	KRT37	16.0121909424601	-1.57059157534708	0.574484204136239	0.000283862026364151	0.00258430796025606	16.0121909424601	0.0771151486265836	0.1969849635257	0.327398406237967	0.684116786621132	16.0121909424601	2.33028690388714e-06	0.0014426927480839	0.127287206096633	0.999986344467128	CAFneg	no interaction
ENSG00000108424.9	KPNB1	34854.1606999259	0.187416158667718	0.0721373514100132	0.00607154458306457	0.0333173032748324	34854.1606999259	0.146246257515121	0.0713304106049562	0.0274164957419465	0.145281259025931	34854.1606999259	-0.00165408095581193	0.00294770354965105	0.341758087358487	0.999986344467128	CAFpos	no interaction
ENSG00000108439.10	PNPO	2453.34643894561	0.344156452472242	0.134959366556478	0.00286742524572753	0.018237401580871	2453.34643894561	0.300390867445169	0.135453283147353	0.00664187526934075	0.0484687459068269	2453.34643894561	3.47949397320767e-06	0.00144265537752923	0.526604833660564	0.999986344467128	CAFposE2pos	no interaction
ENSG00000108474.16	PIGL	256.134516511604	0.342542232217842	0.0995205778435122	0.000176200682517596	0.00173977054093892	256.134516511604	-0.0527584439454329	0.0914030121577704	0.51457543538513	0.831025791749357	256.134516511604	-1.56271738758832e-05	0.00144266147656192	0.681871494388713	0.999986344467128	CAFpos	no interaction
ENSG00000108523.15	RNF167	2393.07702603688	-0.209632975116306	0.0650190759524396	0.000752128788752419	0.00592126645423886	2393.07702603688	0.00595292094687273	0.0620996431990371	0.919521810732053	0.9819606610974	2393.07702603688	9.52766568147794e-06	0.00144253681903646	0.741884253491361	0.999986344467128	CAFneg	no interaction
ENSG00000108559.11	NUP88	3527.12143984847	0.229916403882707	0.0954800735217033	0.0077671349970279	0.0405997459893207	3527.12143984847	0.123420325824097	0.0912747231946982	0.120012179406921	0.388884051213681	3527.12143984847	9.03685461483391e-07	0.0014426157426447	0.904349733360144	0.999986344467128	CAFpos	no interaction
ENSG00000108561.8	C1QBP	5839.0906873311	0.523279364936294	0.0864567565735346	2.29460608065648e-10	8.27536672335724e-09	5839.0906873311	0.143208090173127	0.0824798803019758	0.0723407201442592	0.284333421330953	5839.0906873311	-1.00786985678225e-06	0.00144259284591363	0.907090045924148	0.999986344467128	CAFpos	no interaction
ENSG00000108582.11	CPD	4296.2674511671	0.0618326137804907	0.104204030486978	0.495449032188311	0.723997279304515	4296.2674511671	0.416075529235059	0.117635226270599	6.1254544077408e-05	0.000935030676562612	4296.2674511671	-4.29892750590015e-06	0.00144264170922886	0.501464360341871	0.999986344467128	E2pos	no interaction
ENSG00000108651.9	UTP6	1452.1944554848	0.287655043878794	0.101729117457124	0.00183339427603943	0.0125572427766414	1452.1944554848	0.0892566310010241	0.0936095790521607	0.281934243090541	0.634041741969184	1452.1944554848	3.72995805137509e-06	0.00144262551420027	0.604039068828801	0.999986344467128	CAFpos	no interaction
ENSG00000108669.16	CYTH1	1155.06552716062	-0.242773838970837	0.0948505373331081	0.0050321310141621	0.0286938098130278	1155.06552716062	-0.0908963079695685	0.0885987012567578	0.250237665788634	0.599556083426936	1155.06552716062	-1.14557552301305e-05	0.0014426374355854	0.139792615771187	0.999986344467128	CAFneg	no interaction
ENSG00000108671.9	PSMD11	4603.72389773744	0.258973907737223	0.0619324383199961	1.39025701608512e-05	0.000189979164317179	4603.72389773744	-0.00727797335281723	0.0594518278562986	0.920634420907759	0.98204981324982	4603.72389773744	-1.58777034019968e-06	0.00144250150758255	0.893328792253799	0.999986344467128	CAFpos	no interaction
ENSG00000108759.3	KRT32	8.74918015973266	-3.50872928723201	1.01870263530196	4.59698783791719e-05	0.000546986826666456	8.74918015973266	-0.0172063816496908	0.190679458555343	0.72644370444275	0.921904786761273	8.74918015973266	1.2875351576952e-06	0.00144269432122829	0.133206121075885	0.999986344467128	CAFneg	no interaction
ENSG00000108799.12	EZH1	1192.97852038647	-0.257667719719629	0.0680769572173758	7.3547032551735e-05	0.000824634316102907	1192.97852038647	-0.00646375613267878	0.0640570282692145	0.9125915711726	0.979436226907241	1192.97852038647	2.27782335135366e-06	0.00144253523708359	0.832008089600959	0.999986344467128	CAFneg	no interaction
ENSG00000108813.10	DLX4	113.344756502099	-0.125449950094308	0.151250586203444	0.283090463112959	0.535611377059998	113.344756502099	-0.776923718348354	0.190785183434938	3.24253518147916e-06	6.92208667174575e-05	113.344756502099	3.51676495431844e-08	0.00144267320393855	0.991836237440932	0.999986344467128	E2neg	no interaction
ENSG00000108821.13	COL1A1	386.766174236294	-0.60925944585955	0.312928723178726	0.00390966395214697	0.0234697244454708	386.766174236294	0.21605827402326	0.244578932133614	0.0811155261932552	0.306686590309841	386.766174236294	-5.34002981092562e-06	0.00144269054534316	0.258275813973901	0.999986344467128	CAFneg	no interaction
ENSG00000108828.15	VAT1	2521.17494355761	-0.30861439930192	0.126793377876606	0.00509574131200484	0.0289974413090215	2521.17494355761	-0.00943931480622815	0.106905251070768	0.885449846478896	0.973310866390486	2521.17494355761	-5.35724634530812e-06	0.00144265376876941	0.354315962962643	0.999986344467128	CAFneg	no interaction
ENSG00000108829.9	LRRC59	14631.8747557028	0.210430858693597	0.0533214386246252	3.43959671328059e-05	0.000422937406053913	14631.8747557028	0.254882086867057	0.0536528975969343	8.43623259120866e-07	2.10431678807061e-05	14631.8747557028	-1.59517313541963e-06	0.00144243490776755	0.907934827198762	0.999986344467128	CAFposE2pos	no interaction
ENSG00000108840.15	HDAC5	450.80901749126	-0.569370209783852	0.265816169925408	0.00296810578623115	0.0187676024702813	450.80901749126	-0.339914316713761	0.262518474357769	0.023184414970822	0.128082922876658	450.80901749126	-2.03455433018964e-06	0.00144268346091776	0.496063879083189	0.999986344467128	CAFneg	no interaction
ENSG00000108846.15	ABCC3	1024.36669636811	1.61847837344334	0.228515443595247	7.28044343859859e-14	4.35364295026966e-12	1024.36669636811	0.00861346191397347	0.148620630034632	0.931574032087244	0.984733319744854	1024.36669636811	-8.15094064856749e-07	0.00144268025720753	0.80440800365078	0.999986344467128	CAFpos	no interaction
ENSG00000108854.15	SMURF2	5269.94351400966	0.232253036503024	0.089911690478824	0.0051343601768014	0.0291816011185954	5269.94351400966	0.095929477769049	0.0852079641717701	0.212343932820998	0.549312406831235	5269.94351400966	0.00133304619543982	0.0020718063516302	0.865886640450631	0.999986344467128	CAFpos	no interaction
ENSG00000108947.4	EFNB3	340.613860737897	-0.367997743252204	0.146456825810475	0.00287748535561538	0.0182771913668298	340.613860737897	-0.159880172835718	0.131196110535205	0.118797881704689	0.386640681087027	340.613860737897	2.01962359612504e-06	0.00144266020042347	0.689282475199266	0.999986344467128	CAFneg	no interaction
ENSG00000108960.7	MMD	459.511185446778	0.609789369642014	0.13804056302815	1.18478029331494e-06	2.14010441826709e-05	459.511185446778	-0.250899633872017	0.1358325773786	0.0209159201371483	0.119133952041098	459.511185446778	-3.15776821421116e-06	0.00144265619056538	0.560130892827871	0.999986344467128	CAFpos	no interaction
ENSG00000108984.13	MAP2K6	82.4481180734944	-1.8502394233056	0.184467901081786	6.99853755656761e-25	1.36014633373681e-22	82.4481180734944	-1.19607112984978	0.174313526218808	4.11187244324906e-13	2.62554069445497e-11	82.4481180734944	-0.95076600458017	0.381159167169645	0.000470336337055205	0.122636406852169	CAFnegE2neg	no interaction
ENSG00000109062.11	SLC9A3R1	6949.18450360466	-0.170585970025086	0.212326975468318	0.178732088024667	0.40189588747054	6949.18450360466	0.747947520427654	0.296765758743734	0.000661738488506631	0.00715617724297407	6949.18450360466	3.43923625371764e-07	0.00144268472579976	0.897967526674263	0.999986344467128	E2pos	no interaction
ENSG00000109063.14	MYH3	17.6895851132592	1.06230370376918	0.65524935242659	0.00353910406887617	0.0216067553384748	17.6895851132592	0.31248643371646	0.666771602824154	0.0139035141572517	0.0868604258546679	17.6895851132592	-4.11433349719442e-06	0.00144269523144105	0.00389810715078909	0.440713430579302	CAFpos	no interaction
ENSG00000109072.13	VTN	21.4152919105796	-0.168301187873953	0.327525885711762	0.00383082419028073	0.0231154475612757	21.4152919105796	-0.01090380202628	0.192714088436226	0.786174074300952	0.940854683964304	21.4152919105796	1.0687253995627e-06	0.0014426943933134	0.174692876203694	0.999986344467128	CAFneg	no interaction
ENSG00000109101.7	FOXN1	17.5384062876387	-1.33698501836093	0.898674382217472	0.00478402696781448	0.0275825666916473	17.5384062876387	2.01315245628614	0.541127257551386	9.15554123332888e-06	0.000174137907261041	17.5384062876387	3.11534576609683e-06	0.00144269452603025	0.202701078570414	0.999986344467128	CAFnegE2pos	no interaction
ENSG00000109107.13	ALDOC	513.824541419163	-0.782805059446968	0.139060528588201	1.6144448532001e-09	5.13430155246113e-08	513.824541419163	0.572284625798981	0.135791122253874	2.54652328307005e-06	5.57778292768008e-05	513.824541419163	-3.32393422149341e-06	0.0014426555961653	0.543641488565468	0.999986344467128	CAFnegE2pos	no interaction
ENSG00000109320.11	NFKB1	3438.48552806386	0.380398262065397	0.0394266182100827	1.41620028485751e-22	2.33139889247189e-20	3438.48552806386	0.23991035455423	0.0393946816721388	5.1015156513293e-10	2.25903957773879e-08	3438.48552806386	7.4807890842063e-06	0.00144220988184985	0.792772387772481	0.999986344467128	CAFposE2pos	no interaction
ENSG00000109321.10	AREG	18.3227471390067	0.159799027554003	0.282410326455728	0.10304613622939	0.278149032457149	18.3227471390067	1.23666981658734	0.64849625735152	0.00192947875857131	0.0175221172595844	18.3227471390067	3.50667999368034e-07	0.0014426922184108	0.807942650260791	0.999986344467128	E2pos	no interaction
ENSG00000109339.20	MAPK10	94.0608283144155	-0.556555860923198	0.225204292731161	0.0014462291972921	0.0102778492421069	94.0608283144155	-0.380845368685957	0.224790870051311	0.0114210842899773	0.0745236170618364	94.0608283144155	-7.73444242460119e-07	0.00144267931492567	0.820138050776303	0.999986344467128	CAFneg	no interaction
ENSG00000109381.19	ELF2	1825.65888652401	-0.464711728411851	0.194196826144157	0.00244912891161149	0.0159623891111685	1825.65888652401	-0.224167667719227	0.1767414941222	0.063094117171312	0.261224282402099	1825.65888652401	3.1934532351917e-06	0.00144267533764676	0.415946890111872	0.999986344467128	CAFneg	no interaction
ENSG00000109436.7	TBC1D9	59423.5882862026	-0.294732971418429	0.0896394941599308	0.000370180277838513	0.0032435395289883	59423.5882862026	-0.0678794363781729	0.0829934767735496	0.388381012942652	0.738305904853636	59423.5882862026	4.78721232521299e-06	0.00144260616805485	0.556569164215779	0.999986344467128	CAFneg	no interaction
ENSG00000109445.10	ZNF330	1360.93599062855	0.179810104442438	0.0845214873041092	0.0218974317440133	0.0910377183262301	1360.93599062855	0.285618941091783	0.0867361666822265	0.000307234290865376	0.00369274963214073	1360.93599062855	3.27923315338712e-07	0.00144259439214516	0.968820198896577	0.999986344467128	E2pos	no interaction
ENSG00000109452.12	INPP4B	9297.87651048349	0.3285756642459	0.11890083469103	0.00180232112214788	0.0123808932067822	9297.87651048349	-0.57165841965754	0.121706031905461	3.10189615636286e-07	8.38684701785595e-06	9297.87651048349	3.77269001010628e-06	0.00144264444761603	0.5409404263725	0.999986344467128	CAFposE2neg	no interaction
ENSG00000109519.12	GRPEL1	2470.61196515981	0.188404669114624	0.0586956125284931	0.000879167687045701	0.00675631936040912	2470.61196515981	0.143970512816048	0.0581687013567297	0.00955716741938793	0.0646317567846362	2470.61196515981	5.91187588605062e-06	0.00144248592899475	0.294068563594401	0.999986344467128	CAFpos	no interaction
ENSG00000109534.16	GAR1	1101.83193164888	0.311107490240815	0.0915784371613441	0.00023709662188845	0.00221622780900807	1101.83193164888	0.291329190965644	0.0917749007166087	0.000413054316403026	0.00479538627233156	1101.83193164888	-1.15824773971397e-06	0.00144260468142378	0.886550943213989	0.999986344467128	CAFposE2pos	no interaction
ENSG00000109586.11	GALNT7	3889.90524549497	0.865044608392719	0.121097776141831	7.66526130764643e-14	4.56425538203815e-12	3889.90524549497	0.110636318806469	0.10792905612256	0.22539936577889	0.567186335104762	3889.90524549497	-4.9261498210172e-06	0.00144264669552981	0.423835111473424	0.999986344467128	CAFpos	no interaction
ENSG00000109705.7	NKX3-2	28.6537166685217	-0.980258026576854	0.435855760207146	0.00113396281453729	0.00840441825414208	28.6537166685217	-0.0448879461825106	0.178469347919252	0.592163793290178	0.871011799200886	28.6537166685217	-5.83608141885739e-07	0.00144269016216802	0.758847840683041	0.999986344467128	CAFneg	no interaction
ENSG00000109787.12	KLF3	3979.04833985116	0.382549511788756	0.0977773986479307	2.28430099167032e-05	0.000295965034967063	3979.04833985116	-0.00442367348452837	0.0872718025477931	0.949830810077775	0.987943618761024	3979.04833985116	5.64653021957505e-06	0.00144262120555476	0.954112997747618	0.999986344467128	CAFpos	no interaction
ENSG00000109790.16	KLHL5	2714.23155179426	0.2892345895182	0.0819703245921974	0.000166868554379719	0.00166309948820185	2714.23155179426	0.167827016667149	0.0799612412864081	0.0219190168147962	0.122882280184117	2714.23155179426	-2.47320025171848e-06	0.00144258476893707	0.783061094417528	0.999986344467128	CAFpos	no interaction
ENSG00000109814.11	UGDH	44647.1649430035	0.375945870130682	0.16421140551751	0.00487344979142498	0.0280173307031265	44647.1649430035	0.660115165212424	0.16772889747131	6.88648208299333e-06	0.000134375652432543	44647.1649430035	-2.189306213228e-06	0.00144266714153054	0.635805180909514	0.999986344467128	CAFposE2pos	no interaction
ENSG00000109861.15	CTSC	1369.5572067833	0.550113262195878	0.0708604545806943	1.07742904332853e-15	8.14944032610603e-14	1369.5572067833	-0.0267309701063252	0.0672406027513805	0.674939168047887	0.904603766207851	1369.5572067833	1.47469991759893e-05	0.00144258167122757	0.631044245397206	0.999986344467128	CAFpos	no interaction
ENSG00000109917.10	ZPR1	2611.04885946633	0.0556850603139018	0.0478582582938963	0.24497543867605	0.490586452196075	2611.04885946633	0.215790723274589	0.0482303667313411	3.57024838243596e-06	7.57644845904771e-05	2611.04885946633	7.75416019619833e-06	0.00144238482030784	0.122789400490812	0.999986344467128	E2pos	no interaction
ENSG00000109971.13	HSPA8	120468.33148683	-0.0164507529854663	0.0898882802007769	0.841049463673304	0.929858975531978	120468.33148683	0.276055362889598	0.097567865213672	0.00121430212041685	0.0117847364911111	120468.33148683	-1.3581087875504e-06	0.0014426165440517	0.857189289853348	0.999986344467128	E2pos	no interaction
ENSG00000110013.12	SIAE	2015.93922629966	0.340873503487927	0.0642364370236267	4.32876177737443e-08	1.08163300152578e-06	2015.93922629966	0.131723584195895	0.0626336976699043	0.0269987401699055	0.143768793987401	2015.93922629966	-2.03076452141601e-05	0.00144258374598984	0.0437267182793324	0.999986344467128	CAFpos	no interaction
ENSG00000110025.12	SNX15	670.750600469111	-0.366552801762225	0.133887793303917	0.00152350107330321	0.010718124946572	670.750600469111	-0.185689857697092	0.124920471973409	0.0644723117166394	0.264377142913731	670.750600469111	-1.92961687461601e-06	0.00144265327262231	0.889275547662308	0.999986344467128	CAFneg	no interaction
ENSG00000110042.7	DTX4	301.657102344612	0.146115696516282	0.106576436823139	0.122433151451481	0.313257832923856	301.657102344612	-0.801699537244837	0.120282617920419	2.03837278575268e-12	1.18999371243349e-10	301.657102344612	-4.40034232579124e-06	0.00144264448675687	0.480950545282664	0.999986344467128	E2neg	no interaction
ENSG00000110090.12	CPT1A	14489.1700719034	0.0677968391848086	0.0514790460109638	0.174453492752245	0.396189008044867	14489.1700719034	0.209458803288321	0.0522833317147969	1.92867758181403e-05	0.000338476999419462	14489.1700719034	-0.269888786092886	0.0808472944816533	2.76429069339106e-05	0.0178750093397439	E2pos	interaction
ENSG00000110092.3	CCND1	62145.0458873876	0.0857462624641254	0.0356591253135822	0.0122620128703852	0.0579890239019553	62145.0458873876	0.497095728635081	0.0360390039908149	6.8871961912092e-45	7.57750516329732e-42	62145.0458873876	8.5225179117012e-06	0.00144212637072382	0.671592254761744	0.999986344467128	E2pos	no interaction
ENSG00000110171.19	TRIM3	441.409228026523	-0.601018965321114	0.226214086082033	0.000785251492495458	0.00613856096898824	441.409228026523	-0.0252552124240401	0.145299270790625	0.796250339210104	0.944734019222076	441.409228026523	-1.99301145094068e-06	0.00144267931598061	0.563655711799534	0.999986344467128	CAFneg	no interaction
ENSG00000110195.12	FOLR1	47.4742443466918	-0.648772909948929	0.362564720057047	0.00467813991794369	0.0271394716481295	47.4742443466918	-0.0460075960342335	0.170612027796678	0.61187813145672	0.878772257679031	47.4742443466918	1.05627465753522e-06	0.00144268776806569	0.58897132581497	0.999986344467128	CAFneg	no interaction
ENSG00000110218.8	PANX1	2428.08187708536	-0.0158145483081266	0.0749329090534602	0.857240448523118	0.936845173085285	2428.08187708536	-0.401010377638169	0.0803421062424643	1.14643490197685e-07	3.45297122874175e-06	2428.08187708536	7.29826767612925e-06	0.00144258575596221	0.429618395675698	0.999986344467128	E2neg	no interaction
ENSG00000110318.13	CEP126	100.888946692141	-0.415505485714899	0.190815578142562	0.00517517748753222	0.0293539759152973	100.888946692141	0.0555756453162365	0.135485321600294	0.575932145960111	0.864439919242056	100.888946692141	2.7110858932279e-06	0.00144267379609285	0.500671924006428	0.999986344467128	CAFneg	no interaction
ENSG00000110328.5	GALNT18	134.725101095893	0.813612994620119	0.262938327341025	0.000134683622557016	0.00138473764176365	134.725101095893	0.289040443369841	0.253156200243556	0.0400609591436982	0.191507987510801	134.725101095893	-1.79380901624281e-06	0.00144268299294268	0.649490475332426	0.999986344467128	CAFpos	no interaction
ENSG00000110375.2	UPK2	382.717961505223	-1.20838514797259	0.279748576812312	8.83925168793379e-07	1.64697268800609e-05	382.717961505223	-0.0718397353056579	0.16837586505464	0.459538426543301	0.796874690130627	382.717961505223	3.95469512074794e-07	0.0014426846513188	0.883336217968216	0.999986344467128	CAFneg	no interaction
ENSG00000110395.6	CBL	4624.67612030197	0.210125039953296	0.0672898178707022	0.000958724862068241	0.0072989319885315	4624.67612030197	-0.093892886614832	0.0655384598106751	0.124733715637207	0.398941488094583	4624.67612030197	-3.97182075288439e-06	0.00144253625234358	0.713303928903114	0.999986344467128	CAFpos	no interaction
ENSG00000110436.11	SLC1A2	824.485182699975	-0.975337066075456	0.363510989997514	0.000372589201973815	0.00326056329156948	824.485182699975	-0.052462774392481	0.17585836808965	0.555282809106723	0.855565013320421	824.485182699975	2.54985679389536e-06	0.00144268937190296	0.248925849248652	0.999986344467128	CAFneg	no interaction
ENSG00000110455.13	ACCS	218.357805047182	-0.410779544767999	0.210172332504848	0.0080592122944544	0.0417366978668765	218.357805047182	-0.220953209938023	0.188435598741379	0.0712062742274995	0.281859918397307	218.357805047182	-9.42354263627033e-07	0.00144267718262896	0.795002581881841	0.999986344467128	CAFneg	no interaction
ENSG00000110536.13	PTPMT1	3375.92154455783	0.196166558236674	0.0449017461269034	7.28370218158449e-06	0.000108000079388678	3375.92154455783	0.00384154793512881	0.0441897885386611	0.963134341342577	0.991129612506143	3375.92154455783	2.56564821258913e-05	0.00144244007765443	0.512391752325305	0.999986344467128	CAFpos	no interaction
ENSG00000110619.17	CARS	3934.03745575515	0.574548819285795	0.118608410275502	1.84408777142476e-07	4.01936451488267e-06	3934.03745575515	0.142395322906961	0.108196238800373	0.115046868249875	0.378889098912725	3934.03745575515	-3.02280050022109e-05	0.00144279831224528	0.811733550126216	0.999986344467128	CAFpos	no interaction
ENSG00000110660.14	SLC35F2	1165.44433519392	0.349536671103041	0.0674608335786115	6.92507952728443e-08	1.64241759025917e-06	1165.44433519392	0.241519508458301	0.0670882506349537	0.00013265809248068	0.00182528205568767	1165.44433519392	-1.26110722629905e-06	0.00144252593392046	0.819361129311648	0.999986344467128	CAFposE2pos	no interaction
ENSG00000110693.17	SOX6	61.709032027898	-2.71633646765296	0.308618385801547	1.19835604716912e-19	1.43321334769552e-17	61.709032027898	0.781234403523133	0.226690116754802	3.78055189851957e-05	0.000611688165209563	61.709032027898	6.73739899235718e-06	0.00144269208734856	0.016081082079265	0.959157515653255	CAFnegE2pos	no interaction
ENSG00000110713.15	NUP98	8102.73228633744	0.19335968590782	0.075983489854244	0.00751543612410435	0.0396394638841282	8102.73228633744	0.114119726935601	0.0740631742566337	0.0972783270544323	0.342702441344716	8102.73228633744	6.87316600286152e-05	0.0014433900435752	0.638223157802588	0.999986344467128	CAFpos	no interaction
ENSG00000110721.11	CHKA	2501.18520633727	0.0122482385874955	0.0611090902647384	0.835195777159705	0.927408084025805	2501.18520633727	-0.470492864202895	0.0642742897067232	3.89054809581388e-14	2.70128686477796e-12	2501.18520633727	-2.46694278420174e-06	0.00144251243523402	0.39970964976392	0.999986344467128	E2neg	no interaction
ENSG00000110756.17	HPS5	2090.46614842011	-0.690731617085453	0.0935343428765829	1.30766814764452e-14	8.71342875713801e-13	2090.46614842011	-0.163330495375224	0.088526505518952	0.0417067961569734	0.197592681494929	2090.46614842011	2.56051477347766e-05	0.0014427211400477	0.0377147237979554	0.999986344467128	CAFneg	no interaction
ENSG00000110799.13	VWF	51.1443201088756	-0.0152871230218374	0.223625315972099	0.786552460137607	0.901115815842929	51.1443201088756	6.3397436217115	0.6958206744943	9.13675137770553e-21	1.30682954955322e-18	51.1443201088756	-1.77887112996494e-06	0.00144269434682346	0.0639998238997331	0.999986344467128	E2pos	no interaction
ENSG00000110911.14	SLC11A2	4657.34409314897	0.190011694364767	0.0748321046893286	0.006511159587819	0.0353005254212907	4657.34409314897	-0.0143771107145447	0.0712484621926364	0.833834927351321	0.95747132595316	4657.34409314897	-2.30831691454298e-05	0.00144265835309266	0.878348281046284	0.999986344467128	CAFpos	no interaction
ENSG00000110921.13	MVK	915.54245461065	-0.600689825296617	0.203152645997008	0.000317686272671116	0.00286244946135668	915.54245461065	-0.0429991168939985	0.140329945854782	0.672360604413471	0.904087028760541	915.54245461065	-1.53427231253999e-07	0.00144267508230149	0.969042826345897	0.999986344467128	CAFneg	no interaction
ENSG00000110934.10	BIN2	57.4287044759494	-2.09707921240391	0.271576239759798	6.83933325242757e-16	5.34652459224687e-14	57.4287044759494	-0.317731926567393	0.248685213128664	0.0291589991724131	0.151989073436414	57.4287044759494	7.57810638521221e-07	0.00144268523587002	0.775164642313712	0.999986344467128	CAFneg	no interaction
ENSG00000111012.9	CYP27B1	288.178413600681	0.307596147435118	0.138698176339558	0.00841539342415864	0.0431975789377299	288.178413600681	0.528549893272556	0.142413045207446	2.17007556800658e-05	0.000375769865002398	288.178413600681	1.20221406533425e-06	0.00144265498873614	0.716485165017313	0.999986344467128	CAFposE2pos	no interaction
ENSG00000111052.7	LIN7A	5729.49176645718	-0.44309428296679	0.107244731889539	5.73928925393837e-06	8.73883291951683e-05	5729.49176645718	-0.0782031657929239	0.0955351928105995	0.357874394253088	0.7104276482313	5729.49176645718	-2.59089250037421e-05	0.00144274483070887	0.264780777528846	0.999986344467128	CAFneg	no interaction
ENSG00000111058.7	ACSS3	1924.60809380039	-0.215158008522866	0.118618255990252	0.0348642272773016	0.128513354191118	1924.60809380039	-0.41334328009036	0.126126452857666	0.000197355850127604	0.00253391447430442	1924.60809380039	6.29601347394947e-06	0.00144265264939715	0.290466807954518	0.999986344467128	E2neg	no interaction
ENSG00000111077.17	TNS2	238.982619791136	-0.606777366541019	0.269816306905715	0.00209185923226425	0.0140166428368309	238.982619791136	-0.192313232081181	0.211213780989753	0.109114314311406	0.368602276239026	238.982619791136	1.01090364255308e-06	0.00144268320383668	0.729736586547206	0.999986344467128	CAFneg	no interaction
ENSG00000111145.7	ELK3	853.389485801197	0.293896552514577	0.10177751776211	0.001453512626488	0.0103191284538034	853.389485801197	0.0770157249925243	0.0930545998026671	0.34796121602716	0.702592291431553	853.389485801197	-3.24560764241131e-06	0.00144262474101204	0.549904976024868	0.999986344467128	CAFpos	no interaction
ENSG00000111199.10	TRPV4	150.989696777699	-0.519921011808922	0.323873885922274	0.00929483825705153	0.0468525474535022	150.989696777699	-0.181919111718227	0.228153809034322	0.115515545653508	0.379820425168304	150.989696777699	-2.60231924202647e-06	0.00144268740901753	0.64449364481319	0.999986344467128	CAFneg	no interaction
ENSG00000111266.8	DUSP16	3890.97770687499	0.103846587000623	0.0596279968512121	0.072316538506867	0.2175715595198	3890.97770687499	0.394181738337391	0.0611950950545051	2.3134190981935e-11	1.21650122652433e-09	3890.97770687499	-6.92982266686867e-06	0.00144250045424781	0.567120899154714	0.999986344467128	E2pos	no interaction
ENSG00000111300.9	NAA25	5190.49019546051	0.38746914395561	0.0931044974022555	8.85076052524465e-06	0.000128473746918826	5190.49019546051	0.106022059799934	0.0865956488666916	0.178202160201433	0.497234782942078	5190.49019546051	-1.32102537713871e-06	0.00144260765097986	0.868674629251191	0.999986344467128	CAFpos	no interaction
ENSG00000111319.12	SCNN1A	1190.17571295753	1.91028183240342	0.186389564912402	4.27021053510734e-26	8.91836656981447e-24	1190.17571295753	0.167091497360635	0.162841133722283	0.137079058965328	0.42337330606372	1190.17571295753	-0.593023460121114	0.334218245367652	0.00159550557594239	0.26750997794787	CAFpos	no interaction
ENSG00000111331.12	OAS3	3325.20769300929	-0.143292670934279	0.138965516849731	0.205416430962664	0.439151579563811	3325.20769300929	-0.355095483808698	0.160971550636843	0.00533460146096612	0.0409339080988189	3325.20769300929	4.07341175091581e-06	0.00144266717013164	0.386200622986162	0.999986344467128	E2neg	no interaction
ENSG00000111344.11	RASAL1	226.464201842792	0.178797942516626	0.199890736454155	0.172953618727954	0.393710751075363	226.464201842792	-0.721560624516839	0.265299113681687	0.000395407253561807	0.00462051466314912	226.464201842792	6.13022300781837e-07	0.00144268242357937	0.837972281286082	0.999986344467128	E2neg	no interaction
ENSG00000111371.15	SLC38A1	90475.9755453427	-0.434539458801465	0.101772341427119	4.00611142350656e-06	6.34134809379268e-05	90475.9755453427	-0.203165897395721	0.0983068182252525	0.0195685051382863	0.113395302768157	90475.9755453427	7.48592829070025e-06	0.00144263088572464	0.303023297814282	0.999986344467128	CAFneg	no interaction
ENSG00000111424.10	VDR	825.226969567254	0.443859230709929	0.120214363001549	3.88712847289538e-05	0.000470117447893043	825.226969567254	-0.16047067374169	0.112206439811287	0.0878635193283065	0.322780214577344	825.226969567254	1.35778727691063e-05	0.00144267367299267	0.0285731493563678	0.999986344467128	CAFpos	no interaction
ENSG00000111450.13	STX2	611.946352323366	0.00446428825765636	0.12051095089989	0.967154907497081	0.988922076770672	611.946352323366	-0.317876554586559	0.14434932098138	0.00618598467449948	0.0459388051917788	611.946352323366	4.28926267639579e-06	0.00144266107671519	0.676646548464984	0.999986344467128	E2neg	no interaction
ENSG00000111490.12	TBC1D30	4288.48825374686	-0.0539795123173538	0.0925363763584616	0.52065257850476	0.740922559851226	4288.48825374686	0.612506288140207	0.101419498194769	1.61051831542976e-10	7.755974230839e-09	4288.48825374686	2.68591501242972e-05	0.00144274533474236	0.776061440932772	0.999986344467128	E2pos	no interaction
ENSG00000111641.11	NOP2	2285.04569265767	0.473118081517592	0.13798824186423	0.000100309317598651	0.00108137772046065	2285.04569265767	0.340550982985739	0.137848600595174	0.00280329557293253	0.0240236887834955	2285.04569265767	-8.00355365820837e-06	0.00144266502295076	0.142068616513556	0.999986344467128	CAFposE2pos	no interaction
ENSG00000111642.14	CHD4	22072.7771459997	0.0144936146715046	0.0382524842190125	0.74455042649087	0.878752877689503	22072.7771459997	-0.118697134441847	0.0382962377873553	0.00241076750313756	0.0212322706880397	22072.7771459997	-0.00189050165535236	0.00503482786964616	0.695702224229832	0.999986344467128	E2neg	no interaction
ENSG00000111653.19	ING4	552.036522358204	-0.418530801605186	0.124995044025011	0.000184646124130103	0.0018017804846252	552.036522358204	-0.134166915929691	0.112055250185534	0.136026475195241	0.421419005203572	552.036522358204	-6.81411341194384e-06	0.00144265431231676	0.251131949212514	0.999986344467128	CAFneg	no interaction
ENSG00000111666.10	CHPT1	2707.59901950746	-0.213367539498108	0.131589953614013	0.0528878966324443	0.174624902684708	2707.59901950746	0.491672855888627	0.141898441018185	5.84867504414711e-05	0.000898534899639486	2707.59901950746	6.57940294347422e-07	0.00144265551964682	0.90114920554222	0.999986344467128	E2pos	no interaction
ENSG00000111674.8	ENO2	1651.79504491978	-0.138120995948206	0.149799456008794	0.241397973501129	0.485886341081889	1651.79504491978	-0.570746196001368	0.181832149150156	0.000159780964609288	0.00213583844561369	1651.79504491978	-2.04808748028021e-07	0.00144267004293448	0.962966053378002	0.999986344467128	E2neg	no interaction
ENSG00000111684.10	LPCAT3	1493.17747805051	0.178500255628891	0.0562703735399734	0.00100882385933213	0.00761406270961945	1493.17747805051	-0.163867937330739	0.0567066997912222	0.00251383881273251	0.0219533549958288	1493.17747805051	1.4287162516696e-05	0.00144250031111981	0.267261645303333	0.999986344467128	CAFposE2neg	no interaction
ENSG00000111696.11	NT5DC3	1222.93794779099	-0.0649647721318186	0.0866216215751804	0.411057810390849	0.653602698607053	1222.93794779099	0.745362426882262	0.0919126628583415	4.63838736841973e-17	4.57536927796603e-15	1222.93794779099	1.29783451290546e-05	0.00144263376669024	0.108077358129529	0.999986344467128	E2pos	no interaction
ENSG00000111752.10	PHC1	724.773492401564	0.197170266356115	0.131314728396986	0.0722272799214285	0.217490064114601	724.773492401564	-0.406767519401346	0.144827259619728	0.000780693010773718	0.00816978265466605	724.773492401564	1.12061755473588e-05	0.00144267843627516	0.0332054094460202	0.999986344467128	E2neg	no interaction
ENSG00000111799.20	COL12A1	2458.1530442537	-0.627280194472054	0.122282360361127	2.94972681352618e-08	7.61541094126787e-07	2458.1530442537	0.587746909292019	0.122037391497643	1.51111479328687e-07	4.36635856330953e-06	2458.1530442537	7.07836645544038e-06	0.00144265140315691	0.248901337413471	0.999986344467128	CAFnegE2pos	no interaction
ENSG00000111816.7	FRK	711.181607538731	0.157283910709101	0.130019455247584	0.146477498362317	0.354122258912214	711.181607538731	1.63934132440207	0.139602017834297	4.52378707593441e-33	1.74874936613756e-30	711.181607538731	-5.21874494444997e-06	0.00144266057081502	0.326717920877037	0.999986344467128	E2pos	no interaction
ENSG00000111837.11	MAK	43.7084360955939	1.45371783848545	0.378793003267652	6.32812729421306e-06	9.54197039094001e-05	43.7084360955939	0.516962317852773	0.483047283468891	0.0124444026440834	0.0795834713781668	43.7084360955939	-3.41323463870152e-06	0.00144269092643028	0.10582385991866	0.999986344467128	CAFpos	no interaction
ENSG00000111845.4	PAK1IP1	1598.15761370398	0.659912139457185	0.126908360180173	2.24331980186978e-08	5.8894510295617e-07	1598.15761370398	0.377869350454449	0.12750374150166	0.000540303505189546	0.0060327564673896	1598.15761370398	-8.16244440824043e-07	0.00144264649873435	0.89103792442656	0.999986344467128	CAFposE2pos	no interaction
ENSG00000111859.16	NEDD9	4677.09417277882	0.654978040347923	0.0692016189820832	3.28714866615955e-22	5.16821025680568e-20	4677.09417277882	-0.17316421420928	0.0679386277413869	0.00659186101471342	0.0482021411520685	4677.09417277882	4.38391512973205e-05	0.0014428706798836	0.0507357363083119	0.999986344467128	CAFposE2neg	no interaction
ENSG00000111906.17	HDDC2	4518.03559726244	-0.069958089044904	0.0960935610768195	0.429323458164649	0.668616933789419	4518.03559726244	0.390136165527475	0.105714053906786	4.12659138357262e-05	0.000663175691676845	4518.03559726244	7.83071223277897e-06	0.00144263648952268	0.267288571281146	0.999986344467128	E2pos	no interaction
ENSG00000111907.20	TPD52L1	13664.161838158	-0.121619145154802	0.0804827864172145	0.105425905861646	0.28258581578762	13664.161838158	1.00125848619702	0.0842124238061716	9.31785060805548e-34	4.1647880389693e-31	13664.161838158	2.3786146884491e-06	0.00144258857246195	0.571101513914322	0.999986344467128	E2pos	no interaction
ENSG00000111912.19	NCOA7	1550.1375600543	0.60549253903172	0.195075085419526	0.000209619249235318	0.00199945613807076	1550.1375600543	-0.0114839526577551	0.135866709324324	0.905618840562031	0.977819232046392	1550.1375600543	7.16127433606259e-07	0.00144267361366878	0.855045669758596	0.999986344467128	CAFpos	no interaction
ENSG00000111961.17	SASH1	3377.00519972852	-0.343459407387059	0.105829214866024	0.0003469746320972	0.00307486765480438	3377.00519972852	0.381316935287788	0.106611216319016	6.22230752883221e-05	0.000946783665796671	3377.00519972852	-0.000132929615672609	0.00144571200754983	0.0276008337950909	0.999986344467128	CAFnegE2pos	no interaction
ENSG00000111962.7	UST	871.390655099441	-0.406514410627591	0.136314370868247	0.000587287636915498	0.00480579877389389	871.390655099441	0.352661171541604	0.135432077643892	0.00175614595264699	0.0161843785829316	871.390655099441	-3.552541839445e-06	0.00144265505008376	0.329584387979726	0.999986344467128	CAFnegE2pos	no interaction
ENSG00000111981.4	ULBP1	521.396465240026	0.969158944836353	0.103276332927351	4.38867294284483e-22	6.67507614013345e-20	521.396465240026	0.0400400684232862	0.0936893864268886	0.629461700706031	0.885700078889222	521.396465240026	1.59427974117984e-05	0.00144266669164769	0.306029877653662	0.999986344467128	CAFpos	no interaction
ENSG00000112118.18	MCM3	16987.7618911137	0.082954929471267	0.0579244449115922	0.132564617936442	0.331403262681931	16987.7618911137	0.164895546690996	0.0585359160955795	0.0030095434939633	0.0254857907603062	16987.7618911137	0.000702846138787433	0.00154727755943945	0.308665666010948	0.999986344467128	E2pos	no interaction
ENSG00000112159.11	MDN1	7181.12205814764	0.347290958295545	0.0880182451573137	2.34834564964764e-05	0.000303420135508027	7181.12205814764	0.0399169686253767	0.0806924792002663	0.587242427337877	0.869405696947899	7181.12205814764	1.41493759003965e-05	0.00144263251977896	0.119098605365174	0.999986344467128	CAFpos	no interaction
ENSG00000112167.9	SAYSD1	1023.05866056008	-0.311271534712944	0.0595881989122709	7.24581713102126e-08	1.70979290243475e-06	1023.05866056008	0.0328346723962701	0.0559687039045725	0.507948690096699	0.826685726269043	1023.05866056008	1.43357136174325e-05	0.00144251657185575	0.403861931392041	0.999986344467128	CAFneg	no interaction
ENSG00000112175.7	BMP5	2938.09296863568	-1.0561192500036	0.126435462521548	4.97529740669492e-18	5.15698789717645e-16	2938.09296863568	-0.219410525596397	0.121047981849898	0.0272324229041745	0.144689949776526	2938.09296863568	8.16573912252451e-06	0.00144265861966365	0.164839369092768	0.999986344467128	CAFneg	no interaction
ENSG00000112183.14	RBM24	260.253980303131	-0.623773207556186	0.286011167169141	0.00234745450732929	0.0154215638127036	260.253980303131	1.43934554012716	0.258723901178967	1.37990690476495e-09	5.78792036916515e-08	260.253980303131	7.23382538014448e-06	0.00144269268943805	0.0119534285151006	0.862403039142648	CAFnegE2pos	no interaction
ENSG00000112208.11	BAG2	1131.90057803564	0.612806502023983	0.100656269786621	1.42490801719192e-10	5.30285582036346e-09	1131.90057803564	0.0145674174283641	0.0894936200346456	0.854244006217596	0.964929976083229	1131.90057803564	-4.80861637901771e-06	0.0014426230776657	0.516422717282585	0.999986344467128	CAFpos	no interaction
ENSG00000112242.14	E2F3	1521.20606416981	0.571777568586106	0.181952865675194	0.000195160501442774	0.0018833661356474	1521.20606416981	0.499503223948458	0.18458362397572	0.000713003177720687	0.0075878604545677	1521.20606416981	-1.28288544498972e-05	0.00144269919551899	0.013784059077879	0.918666911928838	CAFposE2pos	no interaction
ENSG00000112246.9	SIM1	159.333430995105	0.218471590219528	0.255996117903666	0.111456773478415	0.293657433869979	159.333430995105	-2.31694308689572	0.332801670252754	1.62486411647705e-13	1.0709876247913e-11	159.333430995105	1.367923877582e-06	0.00144268814115435	0.547372836663916	0.999986344467128	E2neg	no interaction
ENSG00000112249.13	ASCC3	7329.06884462228	0.214057578609305	0.0903659070216928	0.0099670421992792	0.0495272803602677	7329.06884462228	0.0822509518816003	0.0853131323768825	0.267758310499697	0.620745829102968	7329.06884462228	3.86095001813065e-07	0.00144260696574076	0.960079798948936	0.999986344467128	CAFpos	no interaction
ENSG00000112294.12	ALDH5A1	4016.58068037894	-0.240163148112629	0.0536073589592718	3.6183947913555e-06	5.83014132254528e-05	4016.58068037894	-0.187012036999631	0.0533201055449138	0.000170812959163451	0.00225173986628095	4016.58068037894	-2.48278888334135e-05	0.00144254448563914	0.913644648607482	0.999986344467128	CAFnegE2neg	no interaction
ENSG00000112297.14	CRYBG1	9900.17720839575	-0.306669621270127	0.0807944927703032	6.03851749298515e-05	0.000698322109746622	9900.17720839575	-1.00918651957979	0.0814320844674115	6.72214965728689e-36	4.00612110617393e-33	9900.17720839575	2.13180990742574e-05	0.00144265957313169	0.421737778068643	0.999986344467128	CAFnegE2neg	no interaction
ENSG00000112306.7	RPS12	19070.4376186053	0.341420461638521	0.0491988183718024	1.37604558436011e-12	6.95126565413395e-11	19070.4376186053	0.0112400720931714	0.0477701339926091	0.841262505148959	0.961474838877449	19070.4376186053	-2.50132123767812e-05	0.00144249312152257	0.0947456557776691	0.999986344467128	CAFpos	no interaction
ENSG00000112312.9	GMNN	1747.90544026029	0.415184400798591	0.204716139484573	0.00714796862130234	0.0380599409885402	1747.90544026029	0.0257458947385634	0.140514489573563	0.819944498744732	0.953376546775096	1747.90544026029	-4.66193732493099e-06	0.00144267964931901	0.210549367733334	0.999986344467128	CAFpos	no interaction
ENSG00000112320.11	SOBP	350.028774780872	0.338084474301757	0.120951402002482	0.00154239091167977	0.0108292403548094	350.028774780872	0.0226798835749095	0.103842572871386	0.799706211968777	0.945880354908903	350.028774780872	-3.67109690205455e-07	0.00144264316389755	0.827445549961626	0.999986344467128	CAFpos	no interaction
ENSG00000112365.4	ZBTB24	1545.92956331383	0.228370674214065	0.091079610663698	0.00592178652753904	0.0327006941120181	1545.92956331383	0.161801021048104	0.0891016901689151	0.0386823183463305	0.186970955686949	1545.92956331383	-4.58662154415568e-06	0.00144261106090267	0.945319897696506	0.999986344467128	CAFpos	no interaction
ENSG00000112367.10	FIG4	988.746778783293	-0.370530546676701	0.113602908907734	0.000286330214137853	0.00260339095934437	988.746778783293	-0.167640114616875	0.106577269691186	0.0653072124241669	0.266198079026178	988.746778783293	4.94910813523185e-07	0.00144263625919877	0.451881684804956	0.999986344467128	CAFneg	no interaction
ENSG00000112378.11	PERP	20469.0916031498	-0.483133321478375	0.122077328016002	1.38134856883966e-05	0.000189316459586419	20469.0916031498	0.159210695529679	0.112351902348824	0.0844997832735885	0.314330403163105	20469.0916031498	-0.00109886473585569	0.00178273797411446	0.812105158568948	0.999986344467128	CAFneg	no interaction
ENSG00000112379.8	ARFGEF3	9931.01394643795	0.254169148088748	0.0571559005187499	3.88318866625869e-06	6.16770249795208e-05	9931.01394643795	-0.161458983123112	0.0566697605354186	0.00251806291423258	0.0219533549958288	9931.01394643795	-1.80874465152821e-05	0.00144252466093637	0.157933604980802	0.999986344467128	CAFposE2neg	no interaction
ENSG00000112406.4	HECA	2112.80673147121	-0.25477894369996	0.109770047028901	0.0088142384040006	0.0448011761667927	2112.80673147121	-0.0385582908680451	0.0976213238819478	0.658557420746669	0.898292123891357	2112.80673147121	3.09484864915019e-06	0.00144263647106856	0.637975965200205	0.999986344467128	CAFneg	no interaction
ENSG00000112414.14	ADGRG6	8760.86972549873	-0.276030632969903	0.115583883557868	0.00502126844378378	0.028655224035019	8760.86972549873	-0.307609811315847	0.11783828019345	0.00183149077282604	0.0167599568290024	8760.86972549873	2.86992451380538e-06	0.00144264160923235	0.647316074066522	0.999986344467128	CAFnegE2neg	no interaction
ENSG00000112562.18	SMOC2	168.239289475292	-1.0534929868418	0.264431113898629	4.24486921170039e-06	6.68149098755046e-05	168.239289475292	2.20977582636092	0.226441669416242	9.79211287503633e-24	1.79559731348262e-21	168.239289475292	1.11878700356509e-06	0.00144268165732653	0.720493882825868	0.999986344467128	CAFnegE2pos	no interaction
ENSG00000112578.9	BYSL	1383.42052909586	0.598783983257207	0.182752454259909	0.000114873538910086	0.00120768251688117	1383.42052909586	0.278153648679079	0.176138416563899	0.0271806343161188	0.144468455081177	1383.42052909586	-4.22486842628809e-06	0.00144267384131812	0.313487920085882	0.999986344467128	CAFpos	no interaction
ENSG00000112584.13	FAM120B	2536.60845832665	-0.172685700499864	0.0425460888899783	3.65596062064664e-05	0.000447575301528508	2536.60845832665	-0.0917750731678391	0.0418809506215667	0.0253791491823563	0.137395144116292	2536.60845832665	-0.000214749058827126	0.00145042695975496	0.246381047997568	0.999986344467128	CAFneg	no interaction
ENSG00000112667.12	DNPH1	241.207159954417	-0.201923334726187	0.231349677560583	0.13413782823863	0.334102995824698	241.207159954417	-1.10990232431485	0.300401039758803	1.06278265245238e-05	0.000199487930157827	241.207159954417	8.11863932640324e-06	0.00144269741296579	0.00158347912022669	0.26750997794787	E2neg	no interaction
ENSG00000112699.10	GMDS	1317.46712480666	0.56663470145701	0.0843892383612173	2.37652526601338e-12	1.16683221218685e-10	1317.46712480666	-0.061624131416176	0.0785907351600299	0.398967803196152	0.74820650488694	1317.46712480666	1.57115143666801e-05	0.00144263044110932	0.514160304028086	0.999986344467128	CAFpos	no interaction
ENSG00000112759.16	SLC29A1	2377.64369584081	0.102379038005958	0.11391995058348	0.304508139002897	0.558963976002562	2377.64369584081	0.416104484610936	0.128942846268519	0.000188220135629732	0.00242751361579086	2377.64369584081	-4.39555289057625e-05	0.00144298263305418	0.651728314242755	0.999986344467128	E2pos	no interaction
ENSG00000112812.15	PRSS16	288.320135479073	-0.322023907916366	0.139195936731066	0.00593075785712518	0.0327115075659253	288.320135479073	-0.367391868226619	0.142735677855308	0.00181000494960734	0.0165951928168165	288.320135479073	5.46163385755423e-07	0.00144265733008524	0.91586498186982	0.999986344467128	CAFnegE2neg	no interaction
ENSG00000112902.11	SEMA5A	334.725897168584	0.029132383368819	0.115577316402223	0.772203957773709	0.894194801483575	334.725897168584	-0.358708450541149	0.13759576257302	0.00173833510230726	0.0160409077214844	334.725897168584	-2.23917135153222e-06	0.00144265449290451	0.682735080005226	0.999986344467128	E2neg	no interaction
ENSG00000112964.13	GHR	41.6295349113779	-1.0552737841735	0.281166935620767	1.08041815207276e-05	0.000153174176311592	41.6295349113779	-0.0547820342589057	0.159422989579413	0.577865938013757	0.865195908239376	41.6295349113779	-7.29273012182032e-07	0.00144268487541757	0.790043195962844	0.999986344467128	CAFneg	no interaction
ENSG00000112972.14	HMGCS1	8406.23503990641	-0.632639069964228	0.128241626498528	9.18167096823765e-08	2.12713777911506e-06	8406.23503990641	0.266823968309726	0.125124841471501	0.010070256226651	0.0672431721801072	8406.23503990641	-1.8447660653825e-06	0.00144264820859318	0.753392143985478	0.999986344467128	CAFneg	no interaction
ENSG00000112983.17	BRD8	3570.18103129442	-0.319568581103882	0.0930365860072249	0.000190200625508944	0.00184568471064262	3570.18103129442	-0.0358988793259652	0.0844218412405451	0.633838279195736	0.887010832961715	3570.18103129442	-2.82033933242916e-06	0.00144260966657682	0.591377654194593	0.999986344467128	CAFneg	no interaction
ENSG00000113013.12	HSPA9	29774.1350940697	0.351332399101979	0.0880338122943314	1.85745183795782e-05	0.000245897100932297	29774.1350940697	0.130676920630451	0.0836246616457304	0.0900060570138344	0.32707231541384	29774.1350940697	7.44296676771711e-06	0.00144260736563464	0.373525761319724	0.999986344467128	CAFpos	no interaction
ENSG00000113161.15	HMGCR	6514.94776352864	-0.535336438454971	0.0893746630846992	3.20826983011601e-10	1.13081409906331e-08	6514.94776352864	0.315770389325727	0.0887425693370365	9.39444707702757e-05	0.00135118987110513	6514.94776352864	-1.02457424298439e-05	0.0014426172056597	0.415940264596204	0.999986344467128	CAFnegE2pos	no interaction
ENSG00000113231.13	PDE8B	9.59725769988751	0.250257484085904	0.458686869222041	0.0109248199041594	0.0530617858101017	9.59725769988751	1.66016533629701	0.927196878693678	0.00214408671463786	0.0191428665914265	9.59725769988751	-2.58273956645452e-06	0.00144269475702038	0.0126284566481814	0.883773290798705	E2pos	no interaction
ENSG00000113269.13	RNF130	5795.5266300104	0.12084815882309	0.0602964731228958	0.0380227334089057	0.137410152012091	5795.5266300104	-0.232832837515364	0.0615568863963016	6.70874159893878e-05	0.00101218492710571	5795.5266300104	1.67149917669793e-05	0.00144254691713598	0.160258846760722	0.999986344467128	E2neg	no interaction
ENSG00000113273.15	ARSB	550.894076156217	0.491609241362424	0.0969793513545414	7.03806223315112e-08	1.66638925259702e-06	550.894076156217	-0.116087641453564	0.0913379408460476	0.163571230536756	0.473553202505474	550.894076156217	-4.96584169781228e-07	0.00144261406952394	0.748705136632458	0.999986344467128	CAFpos	no interaction
ENSG00000113356.11	POLR3G	310.078729717089	0.572386474211889	0.167139615947611	7.47320720267463e-05	0.00083725050750221	310.078729717089	0.0491685257021616	0.128182570468301	0.612867137997319	0.879045194020824	310.078729717089	-4.37880201839323e-06	0.00144266967802573	0.557390484503736	0.999986344467128	CAFpos	no interaction
ENSG00000113369.8	ARRDC3	5449.54780872962	-0.549419483457017	0.180257068325843	0.000266385486113959	0.0024491012530832	5449.54780872962	0.137842019240864	0.147570297225052	0.198762920160188	0.529799859681543	5449.54780872962	4.53510445892735e-06	0.00144267369236694	0.284014436562007	0.999986344467128	CAFneg	no interaction
ENSG00000113407.13	TARS	10683.2539282596	0.88405299641661	0.124950343883919	1.22871226610945e-13	7.01770234272226e-12	10683.2539282596	0.331345609352054	0.1251433494772	0.00180501344799224	0.0165706722378903	10683.2539282596	-3.03667108718515e-06	0.00144264722474625	0.611698660026045	0.999986344467128	CAFposE2pos	no interaction
ENSG00000113448.18	PDE4D	173.95415492362	0.15016268208648	0.159974345131019	0.214632313624658	0.451224453808569	173.95415492362	-0.942271026779743	0.199312530539487	1.41213557943925e-07	4.11359983558445e-06	173.95415492362	1.44428709875008e-06	0.00144267486071222	0.706510678161734	0.999986344467128	E2neg	no interaction
ENSG00000113460.12	BRIX1	2509.37146676653	0.350006027033694	0.102939194553529	0.000176853933326977	0.00174206737606137	2509.37146676653	0.195403068913716	0.0996732973817737	0.0246506785510829	0.134366865593041	2509.37146676653	8.45723893972849e-07	0.00144262363269766	0.905927606284207	0.999986344467128	CAFpos	no interaction
ENSG00000113532.12	ST8SIA4	1906.95638593021	-1.25560518751502	0.146101290615678	4.91308365515361e-19	5.58933167370443e-17	1906.95638593021	-1.5600723352985	0.145841887749529	5.56223620810418e-28	1.34841804211041e-25	1906.95638593021	4.37304426010567e-06	0.00144266305253566	0.38523225233271	0.999986344467128	CAFnegE2neg	no interaction
ENSG00000113580.14	NR3C1	1513.45221055202	-0.0538648932421793	0.133008123733841	0.613688991996496	0.803052819376897	1513.45221055202	-0.521800871148423	0.167239031036282	0.000178601466371951	0.00233717911575299	1513.45221055202	2.99283994665604e-06	0.00144266738854796	0.513600341966935	0.999986344467128	E2neg	no interaction
ENSG00000113594.9	LIFR	613.426012879906	-0.31184709186016	0.117818811080231	0.00260266294148688	0.0167907157861807	613.426012879906	-0.0736373707156962	0.103398520832209	0.401679466204354	0.750420768693949	613.426012879906	2.38665589778113e-05	0.00144273987120874	0.297263998340559	0.999986344467128	CAFneg	no interaction
ENSG00000113645.14	WWC1	3946.16775293269	0.0974693139011544	0.112304521921977	0.320153684439403	0.57331846766836	3946.16775293269	1.08712152392256	0.125122832864241	2.07067143456268e-19	2.55317358004742e-17	3946.16775293269	-8.49690243440817e-06	0.00144265864992218	0.152885996234369	0.999986344467128	E2pos	no interaction
ENSG00000113649.11	TCERG1	4880.59523425568	0.320436371548985	0.0791076207368318	1.86466535891569e-05	0.000246618736931071	4880.59523425568	0.163864724896023	0.07691054543477	0.0205242427130655	0.117598390638368	4880.59523425568	-7.76807291536162e-06	0.00144258520830403	0.405083547500394	0.999986344467128	CAFpos	no interaction
ENSG00000113739.10	STC2	17923.1589752661	0.15587704304482	0.095010474481682	0.0735310038647647	0.219839990802196	17923.1589752661	0.683227933818314	0.100689902650692	1.10121161724125e-12	6.73556185896625e-11	17923.1589752661	2.12543659381763e-06	0.00144261976018158	0.773479700484844	0.999986344467128	E2pos	no interaction
ENSG00000113763.10	UNC5A	182.923339929445	0.139979535853142	0.228447846359466	0.237791162474712	0.480839846316277	182.923339929445	1.13933616691369	0.376579052909763	0.000110253298155279	0.00155211901920763	182.923339929445	-3.83696957175552e-06	0.0014426914119247	0.0701967090872458	0.999986344467128	E2pos	no interaction
ENSG00000113790.10	EHHADH	747.458164786736	-0.298336219444244	0.115417652126986	0.00378779190247803	0.0229448364031927	747.458164786736	0.522238355218898	0.116491905566733	1.17629067354784e-06	2.81345911434026e-05	747.458164786736	-3.60037978902459e-06	0.00144264042319737	0.574555928661788	0.999986344467128	CAFnegE2pos	no interaction
ENSG00000113916.17	BCL6	1259.60912013107	0.152961976560272	0.0933570370469769	0.0730440400215428	0.218913097455868	1259.60912013107	0.27801087032885	0.0973303855229502	0.00134499588128931	0.0128764900201346	1259.60912013107	-0.000494624966962785	0.00148953389938551	0.409785813375379	0.999986344467128	E2pos	no interaction
ENSG00000113971.19	NPHP3	1067.52145063944	-0.40962310401016	0.207691475662762	0.00881288138848563	0.0448011761667927	1067.52145063944	-0.712256561476243	0.211954012768147	5.37591497416914e-05	0.000834872007334866	1067.52145063944	8.28047511699837e-07	0.00144267663062361	0.81925137233052	0.999986344467128	CAFnegE2neg	no interaction
ENSG00000114021.11	NIT2	2564.5845005691	0.204833838646835	0.050075815165861	3.26616195663238e-05	0.000403028256253588	2564.5845005691	0.0526387961103865	0.0490821776918453	0.255595841760228	0.606039333795551	2564.5845005691	-1.42677647482333e-05	0.00144243366691971	0.329641527328405	0.999986344467128	CAFpos	no interaction
ENSG00000114023.15	FAM162A	1626.34996863475	0.283528818781069	0.118563633682006	0.00633669283439572	0.0345285602927178	1626.34996863475	-0.0326881265509727	0.10307026140191	0.7066634155429	0.916477055873764	1626.34996863475	3.00668597094823e-06	0.00144264426674738	0.624019577807626	0.999986344467128	CAFpos	no interaction
ENSG00000114120.11	SLC25A36	8094.31332003699	0.482497293396233	0.116801086105433	5.41224267589365e-06	8.29501771782912e-05	8094.31332003699	0.174040947341324	0.109433775749473	0.0588623384987134	0.250791786579416	8094.31332003699	1.29597310182933e-05	0.00144266743796717	0.778134941896967	0.999986344467128	CAFpos	no interaction
ENSG00000114166.7	KAT2B	1981.20586177462	-0.241826745347387	0.0999267024465433	0.0071461515261642	0.0380599409885402	1981.20586177462	-0.467691732572189	0.103612401777425	8.44492649341067e-07	2.10431678807061e-05	1981.20586177462	-1.11194832639835e-06	0.00144262335437666	0.81572392785616	0.999986344467128	CAFnegE2neg	no interaction
ENSG00000114251.14	WNT5A	74.8076592612649	1.3634114625952	0.241409560187573	9.94602252029542e-10	3.29018187060269e-08	74.8076592612649	-0.0678313529766881	0.163921630496324	0.49321344543385	0.8197108889194	74.8076592612649	8.79624843657008e-08	0.00144268162741536	0.962786070913242	0.999986344467128	CAFpos	no interaction
ENSG00000114268.11	PFKFB4	395.01795060097	-0.555911268932607	0.193435745536131	0.000470469227542734	0.00399228374833564	395.01795060097	-0.0374760858657825	0.136008375343397	0.703497934219801	0.9160852882604	395.01795060097	-3.64592140227622e-06	0.00144267559585484	0.459633740965896	0.999986344467128	CAFneg	no interaction
ENSG00000114279.13	FGF12	525.840837913199	-0.367995814812673	0.0945417335713645	2.51368339641155e-05	0.000320637846545003	525.840837913199	-0.361388218420278	0.0947640788091569	2.79059344016133e-05	0.000469023007927468	525.840837913199	3.80671589427744e-05	0.00144286282145795	0.0607014344661599	0.999986344467128	CAFnegE2neg	no interaction
ENSG00000114315.3	HES1	1199.76720137728	0.178675762714928	0.108314405564719	0.0625720805586765	0.197467551478926	1199.76720137728	-0.278020348303097	0.114255608911553	0.00411419151866719	0.0327576538107015	1199.76720137728	1.26003682304906e-06	0.00144263747332478	0.871434973392391	0.999986344467128	E2neg	no interaction
ENSG00000114316.12	USP4	3211.69856797864	-0.157667773723799	0.0543456006586263	0.00279389485904528	0.0178352968807576	3211.69856797864	0.0445549888793582	0.0529538618888784	0.382481264447199	0.733330333750648	3211.69856797864	1.35782683414628e-05	0.00144247885233597	0.726114402605315	0.999986344467128	CAFneg	no interaction
ENSG00000114395.10	CYB561D2	338.629602759704	-0.44104486560568	0.157156356206205	0.000885557594023051	0.00679364441511214	338.629602759704	0.113244440597833	0.12929622811542	0.254651211028163	0.604665422391223	338.629602759704	-3.58947407752379e-07	0.0014426628936409	0.710951479784877	0.999986344467128	CAFneg	no interaction
ENSG00000114405.10	C3orf14	9550.62274999305	-0.520408598391974	0.158810541952139	0.000147801980665935	0.00150086583124705	9550.62274999305	-0.196321778966412	0.144492161988471	0.0634460186261872	0.261660305748179	9550.62274999305	5.40236043578759e-06	0.00144266864861194	0.256123378500066	0.999986344467128	CAFneg	no interaction
ENSG00000114450.9	GNB4	2811.34112501968	-0.407038439048123	0.108225225270968	3.87889689479981e-05	0.000469527718416382	2811.34112501968	-0.183533277169276	0.102901074484705	0.0392160342495279	0.188540147183529	2811.34112501968	7.88931136333596e-06	0.0014426405741509	0.249837109905585	0.999986344467128	CAFneg	no interaction
ENSG00000114480.12	GBE1	1641.94785892915	-0.463778126316359	0.0940421099928658	1.68516190496116e-07	3.71931711926207e-06	1641.94785892915	-0.257805976075792	0.0924039908315469	0.00184574757411708	0.0168688354968669	1641.94785892915	2.40071209493061e-05	0.00144270900638955	0.253197410427795	0.999986344467128	CAFnegE2neg	no interaction
ENSG00000114631.10	PODXL2	2886.46444485571	0.340009275232722	0.165272839795014	0.0100939203676162	0.0499625849678292	2886.46444485571	0.547017666181901	0.171608541237297	0.000160603686972837	0.00214283072273553	2886.46444485571	-6.29148964809869e-06	0.00144267410561574	0.16054878905449	0.999986344467128	CAFposE2pos	no interaction
ENSG00000114648.11	KLHL18	1240.09998442385	0.279629024344805	0.0899467842618245	0.000779855771952748	0.00610496577670112	1240.09998442385	0.15174925674788	0.0868418047022614	0.0507027075021161	0.226342330025832	1240.09998442385	-8.99522543660853e-06	0.00144261692447773	0.270182849043433	0.999986344467128	CAFpos	no interaction
ENSG00000114656.10	KIAA1257	139.441592436975	-0.169839903612523	0.158253475051036	0.160758318134643	0.377558097626395	139.441592436975	-0.642843968491567	0.19024504966567	5.79692175455044e-05	0.000892501311682831	139.441592436975	6.50029464750958e-06	0.00144267964060414	0.108286734234843	0.999986344467128	E2neg	no interaction
ENSG00000114670.13	NEK11	325.721760764734	-0.419464643605085	0.131930269550291	0.000319338755297841	0.00287363807259337	325.721760764734	-0.291311122737806	0.129630881797205	0.0067750570264701	0.0493136884538653	325.721760764734	-4.1856367263699e-07	0.00144265132663883	0.746538475021199	0.999986344467128	CAFnegE2neg	no interaction
ENSG00000114686.8	MRPL3	5319.83279132418	0.418504309493624	0.101863545538076	8.68964998822375e-06	0.000126528899360265	5319.83279132418	0.191848052036356	0.0979768694678638	0.0266063539512275	0.142473808714245	5319.83279132418	-0.000425611052836786	0.00147646526942352	0.951940562094284	0.999986344467128	CAFpos	no interaction
ENSG00000114698.14	PLSCR4	20.4986740301443	-1.3671756196694	0.440804196769757	9.16714946792087e-05	0.00100372396325991	20.4986740301443	-0.201113586813598	0.286313458366852	0.0683685212620623	0.274683977418898	20.4986740301443	1.81454440921414e-06	0.00144269123489899	0.306583667778147	0.999986344467128	CAFneg	no interaction
ENSG00000114770.16	ABCC5	5470.10616474724	-0.802867415857299	0.085758227416136	6.89358482667425e-22	1.01538876294371e-19	5470.10616474724	-0.649685884757873	0.0859779033131202	3.67612237680889e-15	2.85758578019008e-13	5470.10616474724	2.74055738304503e-06	0.00144259358578187	0.749583681704967	0.999986344467128	CAFnegE2neg	no interaction
ENSG00000114790.12	ARHGEF26	2552.31026765872	-0.28360631727171	0.0681990199052981	1.31861030414091e-05	0.000182145251587797	2552.31026765872	0.375755795334734	0.0680046127768216	6.91900170269008e-09	2.54402265690427e-07	2552.31026765872	1.52684841008899e-05	0.00144257253109048	0.158871769270804	0.999986344467128	CAFnegE2pos	no interaction
ENSG00000114805.16	PLCH1	601.904851961652	-0.0183958803260837	0.0938356814642201	0.828371467386386	0.923617684712168	601.904851961652	-0.616684240159416	0.105974850842272	5.92340231918832e-10	2.59089979728901e-08	601.904851961652	6.23804471504545e-06	0.00144263267943575	0.376642794810719	0.999986344467128	E2neg	no interaction
ENSG00000114812.12	VIPR1	640.504199941213	-0.547241429200451	0.116379068925935	3.72339935642041e-07	7.61718233836123e-06	640.504199941213	-0.483717137100065	0.116711698828789	4.50195885001447e-06	9.33210397561695e-05	640.504199941213	5.8286964213284e-06	0.00144264470846147	0.359416353650079	0.999986344467128	CAFnegE2neg	no interaction
ENSG00000114850.6	SSR3	9655.3715528529	0.144475241401191	0.0947388543089717	0.0895405428302794	0.252507218021785	9655.3715528529	0.434461961845848	0.101092887812179	2.41264953109116e-06	5.30078744135128e-05	9655.3715528529	6.47269987891175e-05	0.00144334639631664	0.645302382885154	0.999986344467128	E2pos	no interaction
ENSG00000114942.13	EEF1B2	16437.7012059889	0.549086746857186	0.0765404682461384	1.27602486552332e-13	7.22891333735538e-12	16437.7012059889	0.0828482041607589	0.0720029516738419	0.20150253932902	0.533819377666785	16437.7012059889	9.41843555848709e-07	0.00144256500377968	0.922005778772282	0.999986344467128	CAFpos	no interaction
ENSG00000115053.15	NCL	42344.0141381898	0.209364857436159	0.0754636100596263	0.00478995729733302	0.0276053840451322	42344.0141381898	0.351167290078137	0.0769839741400669	8.95013448919967e-07	2.20713402756936e-05	42344.0141381898	-5.89799928585378e-06	0.00144257348078195	0.539215770394613	0.999986344467128	CAFposE2pos	no interaction
ENSG00000115109.13	EPB41L5	4814.80186589158	0.172550438322872	0.0803761529374179	0.0159840000828172	0.0714581831178472	4814.80186589158	-0.60539316143671	0.0837726325859349	5.36990889692051e-14	3.71042545664996e-12	4814.80186589158	-1.01692301249353e-05	0.00144260362076497	0.370821910755438	0.999986344467128	E2neg	no interaction
ENSG00000115112.7	TFCP2L1	27.1898919267988	-0.0464814938475245	0.225138559816909	0.496610035233775	0.724713174278183	27.1898919267988	3.84621016453618	0.594827289319887	7.76365690017475e-12	4.32076204837352e-10	27.1898919267988	-3.99988832003393e-07	0.00144269308425672	0.737399634052108	0.999986344467128	E2pos	no interaction
ENSG00000115129.13	TP53I3	333.706000732791	-0.215522727731544	0.136728872699696	0.057249385288963	0.185266107388635	333.706000732791	0.71225322676339	0.1431239454384	5.34316442999411e-08	1.71352647628264e-06	333.706000732791	-1.1574063540553e-05	0.00144268085993329	0.025975061465198	0.999986344467128	E2pos	no interaction
ENSG00000115155.16	OTOF	24.5552371056467	-0.00141381669090052	0.229869244299911	0.992323705942976	0.997110850989972	24.5552371056467	10.1873352161977	2.93178609493559	8.86358236998411e-16	7.41379056361887e-14	24.5552371056467	9.01013195396833e-10	0.00144269503216664	0.109612917345292	0.999986344467128	E2pos	no interaction
ENSG00000115170.13	ACVR1	1750.49001746198	0.537834219554332	0.144407992996548	2.68417915120091e-05	0.000339599628053837	1750.49001746198	0.158584023318266	0.129035853470477	0.121402090832372	0.392018359983496	1750.49001746198	-9.09778131464469e-06	0.00144267170539089	0.0813407017982392	0.999986344467128	CAFpos	no interaction
ENSG00000115183.14	TANC1	2483.77471490139	0.128005897081764	0.0563869874322117	0.0200835844353026	0.085331557221512	2483.77471490139	0.357733023620543	0.0573142100039777	9.14718599312266e-11	4.51145521584943e-09	2483.77471490139	-3.14995977729936e-05	0.00144263681731631	0.0102868329661518	0.792511501274344	E2pos	no interaction
ENSG00000115216.13	NRBP1	9009.96634863702	-0.151945879833775	0.0600721267884509	0.00906841114447161	0.0458930477918956	9009.96634863702	-0.0932216051852586	0.0591160184796052	0.0966503526497763	0.34126782488539	9009.96634863702	-6.32424541755574e-05	0.00144318875690175	0.042247114776392	0.999986344467128	CAFneg	no interaction
ENSG00000115221.10	ITGB6	1441.88944795609	0.888047036469707	0.132317045892462	1.45211841595174e-12	7.23113629694405e-11	1441.88944795609	-0.0769526731988491	0.112811863635964	0.405531735879519	0.7535819693757	1441.88944795609	-9.45307394096436e-06	0.00144266649299945	0.196755006166257	0.999986344467128	CAFpos	no interaction
ENSG00000115241.10	PPM1G	10769.9879862824	0.229121688648253	0.0636221599824004	0.00016838930061493	0.0016734882695346	10769.9879862824	0.0852710588135327	0.0617493913726355	0.141562455707239	0.432509555786921	10769.9879862824	-4.1934714078451e-05	0.00144281776151187	0.917173139689729	0.999986344467128	CAFpos	no interaction
ENSG00000115252.18	PDE1A	43.4882556119783	-2.08393300113231	0.323441074351479	6.61941403486278e-12	3.08751535299449e-10	43.4882556119783	-0.0886903602555544	0.176732006477577	0.369394300660909	0.719423567858521	43.4882556119783	7.02448311596805e-08	0.00144268777178111	0.97374215102937	0.999986344467128	CAFneg	no interaction
ENSG00000115255.10	REEP6	358.010367311429	-0.626968252682557	0.278621764787468	0.00198115779096481	0.0133601643223954	358.010367311429	0.032178399765061	0.157654605549234	0.739852153354572	0.926523882880289	358.010367311429	-1.47009309896414e-07	0.00144268358036192	0.960958377782765	0.999986344467128	CAFneg	no interaction
ENSG00000115289.13	PCGF1	623.323391314435	-0.215730544115503	0.0879597420166738	0.00808173759799542	0.0417914834474316	623.323391314435	-0.0177978178055256	0.080988850279509	0.808724523989674	0.948475058499242	623.323391314435	1.35746701121406e-05	0.0014426330540929	0.387931298359088	0.999986344467128	CAFneg	no interaction
ENSG00000115290.9	GRB14	818.091610739319	-0.419498862235385	0.117410947553095	7.09031975577754e-05	0.000804010083813574	818.091610739319	-0.861235415809824	0.118268898755313	2.34720773527855e-14	1.66198575434104e-12	818.091610739319	4.95615553435206e-06	0.00144264497184529	0.427966756912704	0.999986344467128	CAFnegE2neg	no interaction
ENSG00000115295.19	CLIP4	64.6260836006022	-0.283933218732487	0.29674809172479	0.0624388230141178	0.197135931957705	64.6260836006022	-1.16653864620738	0.346990605231267	3.62372909344189e-05	0.000589649570233213	64.6260836006022	3.40745821144544e-06	0.00144269000279912	0.130912621817963	0.999986344467128	E2neg	no interaction
ENSG00000115306.15	SPTBN1	9269.32283136441	0.048325459652658	0.0986428378556778	0.603289931755841	0.796905760766001	9269.32283136441	-0.373404568266961	0.11024542811721	0.000110479437900873	0.00155372759858948	9269.32283136441	3.61302290824029e-06	0.00144263364776762	0.593122054534581	0.999986344467128	E2neg	no interaction
ENSG00000115310.17	RTN4	6943.90435423142	0.140352857690508	0.0986856258536504	0.114009854294872	0.298157004200436	6943.90435423142	0.333863871833926	0.105431761254901	0.000356460552481116	0.00421708460060993	6943.90435423142	2.64608738942279e-06	0.00144262729842135	0.711261241936345	0.999986344467128	E2pos	no interaction
ENSG00000115380.19	EFEMP1	2343.09374937487	-0.876931366039603	0.154272074554885	1.0067006637304e-09	3.32234961971215e-08	2343.09374937487	-1.14048188197849	0.153695144987679	8.08567155505436e-15	6.02340417978868e-13	2343.09374937487	1.56162935420161e-05	0.00144270509890402	0.00122093714989604	0.219307444057992	CAFnegE2neg	no interaction
ENSG00000115414.18	FN1	5672.5326728553	0.225207123149173	0.0630456061582999	0.000200629867858726	0.00192816877812304	5672.5326728553	-0.037006831274433	0.0607706733137668	0.511292245060229	0.828670026186567	5672.5326728553	0.189918278010342	0.120909202426524	0.00242839709460782	0.341369282012435	CAFpos	no interaction
ENSG00000115419.12	GLS	1957.69499870927	0.625514798141394	0.173250504159064	3.30311663004528e-05	0.00040722917184338	1957.69499870927	0.0850709368583426	0.134732487875715	0.403899672400065	0.752349417623051	1957.69499870927	-4.84213346792003e-07	0.00144266828335951	0.913179297593507	0.999986344467128	CAFpos	no interaction
ENSG00000115468.11	EFHD1	1422.20748216924	-0.322088478530796	0.118237746526752	0.00191345257036272	0.0129597975881343	1422.20748216924	-0.354597662780312	0.120241574637807	0.000586356881240295	0.00644897009585196	1422.20748216924	6.67488259906305e-07	0.00144264179887942	0.913422562879348	0.999986344467128	CAFnegE2neg	no interaction
ENSG00000115474.6	KCNJ13	37.0617539130149	-2.48272514281611	0.370147689305844	1.22725431078428e-12	6.22209042420448e-11	37.0617539130149	-0.212899489277048	0.266305422870311	0.0760008721347512	0.293463267211628	37.0617539130149	-2.95800231765848e-06	0.00144269183792214	0.141079272682394	0.999986344467128	CAFneg	no interaction
ENSG00000115526.10	CHST10	554.805861798463	-0.0785637587011035	0.103654569617737	0.395058208986286	0.64078458413767	554.805861798463	0.273272412136598	0.112195519449629	0.00462503462537621	0.0363272214424799	554.805861798463	6.32388393976749e-06	0.00144264267035093	0.333210813543022	0.999986344467128	E2pos	no interaction
ENSG00000115541.10	HSPE1	6008.12472537008	0.393867225259972	0.121333657643376	0.000279339141323382	0.00254644469351015	6008.12472537008	-0.00310246671336993	0.102488416393397	0.992918995406188	0.998898248209919	6008.12472537008	0.000353166762496308	0.00146540953685769	0.851775948184006	0.999986344467128	CAFpos	no interaction
ENSG00000115594.11	IL1R1	2122.63287674916	-0.522513829709384	0.172104747998496	0.000343829806758924	0.00305279853171169	2122.63287674916	-1.37427303478986	0.169105010902589	2.75585607942419e-17	2.83575607942476e-15	2122.63287674916	4.42108201859018e-06	0.00144267156923609	0.314191941114665	0.999986344467128	CAFnegE2neg	no interaction
ENSG00000115616.2	SLC9A2	3390.86098187097	-0.296643232059936	0.0819334477430888	0.000110055866563684	0.00116491054525389	3390.86098187097	0.348945702911044	0.0822882158684126	5.15203931432788e-06	0.000104759695993561	3390.86098187097	-5.1488399727758e-06	0.001442587768041	0.567017003533293	0.999986344467128	CAFnegE2pos	no interaction
ENSG00000115641.18	FHL2	576.012308976574	-0.125237690656128	0.162117115963115	0.297323910300249	0.551053440639919	576.012308976574	0.750315417122804	0.203992497011439	1.63103814076224e-05	0.000291974199340706	576.012308976574	4.59494673173995e-06	0.00144267896358392	0.223078739222003	0.999986344467128	E2pos	no interaction
ENSG00000115652.14	UXS1	2757.27377166763	-0.0520296177759312	0.0676718293431966	0.420056501770717	0.66141677005927	2757.27377166763	0.385457723009056	0.0705367602336683	9.58029389752534e-09	3.46027635394709e-07	2757.27377166763	-7.97104433217564e-06	0.00144255367929213	0.264341975714472	0.999986344467128	E2pos	no interaction
ENSG00000115677.16	HDLBP	24896.1581762818	-0.0105016152793195	0.0838545431207242	0.912202489139723	0.965467773279793	24896.1581762818	0.218775655752759	0.0886411710882405	0.0053948458924608	0.0413296629886807	24896.1581762818	0.000120280022629984	0.00144512506723481	0.275866667602005	0.999986344467128	E2pos	no interaction
ENSG00000115685.14	PPP1R7	2246.06320880182	-0.311256251932907	0.0682014005360094	1.83022182926675e-06	3.16176469838638e-05	2246.06320880182	0.0515884364992455	0.0643622347429221	0.396179996467186	0.745774547985413	2246.06320880182	1.09008587241649e-05	0.00144255349552248	0.541432023090263	0.999986344467128	CAFneg	no interaction
ENSG00000115738.9	ID2	709.933068734194	-0.519148779520246	0.255513054704735	0.00448949634219741	0.0262355054420533	709.933068734194	-0.114987604332823	0.17316403820924	0.276820648276878	0.629670122821911	709.933068734194	5.82270623189125e-06	0.00144268773161459	0.854458443350606	0.999986344467128	CAFneg	no interaction
ENSG00000115758.12	ODC1	6500.23813700169	0.214190123909558	0.0816395188795835	0.0049272656789139	0.0282339183640631	6500.23813700169	0.0613805870736692	0.077306646490236	0.362540013056607	0.714478592729744	6500.23813700169	8.12215384802876e-06	0.00144259802796581	0.0638084733473141	0.999986344467128	CAFpos	no interaction
ENSG00000115761.15	NOL10	2806.1869246117	0.331730405922569	0.0843304041145716	2.70499506365044e-05	0.000341615486693688	2806.1869246117	0.182140547827774	0.0822351221733191	0.0152533838246463	0.0934743568311552	2806.1869246117	5.13767448056885e-06	0.00144259338154645	0.556818039388946	0.999986344467128	CAFpos	no interaction
ENSG00000115762.16	PLEKHB2	7759.87170153034	0.1824118278677	0.0606377801241274	0.00160731011648504	0.0112175014762969	7759.87170153034	0.0933102485492581	0.0594497054956083	0.0930802817734302	0.334420314043048	7759.87170153034	-3.17238129095069e-05	0.00144267080074102	0.430826160471136	0.999986344467128	CAFpos	no interaction
ENSG00000115839.17	RAB3GAP1	3978.22376785815	0.220746252365767	0.0670883074114813	0.000725743147026415	0.00575046650981916	3978.22376785815	0.0291234253788118	0.0642089748525951	0.57235989793978	0.864100975744505	3978.22376785815	1.21191967136587e-06	0.00144253152768314	0.910751137290426	0.999986344467128	CAFpos	no interaction
ENSG00000115840.13	SLC25A12	722.201465913394	0.351675855642528	0.0819940874732091	5.45779353889596e-06	8.34939956572158e-05	722.201465913394	-0.0200177060473668	0.0763939438695599	0.775310642359171	0.938635325391048	722.201465913394	4.26316996220276e-05	0.00144289731794069	0.219497171686338	0.999986344467128	CAFpos	no interaction
ENSG00000115875.18	SRSF7	8096.3184784461	0.0324598513736109	0.0528648441635956	0.524891046718154	0.743325616509173	8096.3184784461	0.381711089894227	0.0542934185374	3.85576279080206e-13	2.47304821510502e-11	8096.3184784461	3.46646063376522e-05	0.00144264654221885	0.0108868355277749	0.818588758800039	E2pos	no interaction
ENSG00000115902.10	SLC1A4	1894.21463010304	0.364383562360825	0.106340965144942	0.000161655439621287	0.001616901048335	1894.21463010304	-0.0800685215292083	0.0958459287737624	0.316423101968532	0.672481371093003	1894.21463010304	-0.000162262868512995	0.00144724056899357	0.0104718647119342	0.79852907987325	CAFpos	no interaction
ENSG00000115919.14	KYNU	10049.9462399655	-0.0838901486518097	0.104049924560498	0.370464735925516	0.620307891564645	10049.9462399655	-0.544721585162416	0.116525646562665	3.30426907653011e-07	8.86697197028333e-06	10049.9462399655	3.68780375494943e-05	0.00144287335356084	0.0553056104444807	0.999986344467128	E2neg	no interaction
ENSG00000115944.14	COX7A2L	6929.21952703298	-0.195757228931415	0.0812185949341563	0.0100104008709729	0.0496897975833713	6929.21952703298	0.443151550040626	0.083688808026038	1.62740177808718e-08	5.70508030195611e-07	6929.21952703298	-7.39974128730032e-05	0.00144353622300517	0.35074224860738	0.999986344467128	CAFnegE2pos	no interaction
ENSG00000115946.7	PNO1	1862.93049168214	0.428195297888874	0.105989758712827	1.18526545662649e-05	0.00016618656848271	1862.93049168214	0.431173558053077	0.106605528574106	7.83103167017873e-06	0.000151771336014318	1862.93049168214	-6.64150232284904e-06	0.00144263388966966	0.731761423803503	0.999986344467128	CAFposE2pos	no interaction
ENSG00000115977.18	AAK1	2174.09104651231	0.597527042508204	0.110875321860399	8.95366087847369e-09	2.49082657400561e-07	2174.09104651231	0.0307430956843792	0.0962017212553255	0.713189996902366	0.918242553397655	2174.09104651231	-2.417734061386e-06	0.00144263307162438	0.720416491571636	0.999986344467128	CAFpos	no interaction
ENSG00000115993.12	TRAK2	6947.5978948865	-0.674276067330239	0.0912567073408636	1.85131453408108e-14	1.20490438490216e-12	6947.5978948865	-0.394981730389876	0.0913420494133847	3.14583400853024e-06	6.74585664527856e-05	6947.5978948865	8.12012474449574e-06	0.00144261477970322	0.317436238363215	0.999986344467128	CAFnegE2neg	no interaction
ENSG00000116005.11	PCYOX1	7830.40690952838	-0.101838751840403	0.0928513686465371	0.221080432453607	0.4600766495056	7830.40690952838	0.261524009603331	0.098469861197024	0.00264416758060614	0.0228793278314638	7830.40690952838	-1.18789162481649e-05	0.00144264292312624	0.110498384283348	0.999986344467128	E2pos	no interaction
ENSG00000116016.13	EPAS1	5208.09613718373	1.44895364194761	0.177282597376876	1.79054580157378e-17	1.76444418319873e-15	5208.09613718373	-0.0523568517928865	0.13400512444805	0.598729943757524	0.873452815386373	5208.09613718373	-3.9430583899718e-06	0.00144267328123244	0.348570593657046	0.999986344467128	CAFpos	no interaction
ENSG00000116039.11	ATP6V1B1	206.820377305886	-0.579383077290654	0.203803026355247	0.000479834073163659	0.00405210789858434	206.820377305886	0.656013583245236	0.196846392804883	6.45749193299306e-05	0.000976337284541223	206.820377305886	-2.76648352415963e-06	0.00144267579745761	0.473352146166333	0.999986344467128	CAFnegE2pos	no interaction
ENSG00000116106.11	EPHA4	2172.40161067207	0.395746722369046	0.0864056229832719	1.14964671759181e-06	2.09119838573852e-05	2172.40161067207	0.560844932694947	0.0866909824926006	1.06378595769454e-11	5.80737807362787e-10	2172.40161067207	-0.724157965284216	0.124672037904312	2.53190172746266e-10	2.04653616630807e-06	CAFposE2pos	interaction
ENSG00000116117.17	PARD3B	935.325713734778	-0.47535957534058	0.155459953921666	0.000356055065259529	0.00313914267333261	935.325713734778	-0.314370600933504	0.153766393214325	0.00817028702348795	0.0571440661598769	935.325713734778	4.69254963299855e-07	0.00144266256077825	0.921591217810753	0.999986344467128	CAFneg	no interaction
ENSG00000116120.9	FARSB	3995.80087093127	0.418925711314142	0.105499754263089	1.31544739941197e-05	0.00018209676711292	3995.80087093127	0.297277633418051	0.104985561798237	0.00125556379937222	0.0121258129793524	3995.80087093127	0.000699379847968594	0.00154622183675912	0.801587882594326	0.999986344467128	CAFposE2pos	no interaction
ENSG00000116128.10	BCL9	2934.28596533902	-0.120696098239281	0.0983981534596129	0.173125502441857	0.393973842196926	2934.28596533902	0.534117037967943	0.10636416620014	5.92597922073016e-08	1.8835395732023e-06	2934.28596533902	2.36019236757757e-05	0.0014427230401606	0.0671111953198944	0.999986344467128	E2pos	no interaction
ENSG00000116212.14	LRRC42	1262.1387664662	0.0808532779496489	0.0680410021580239	0.214933368021313	0.451653794672208	1262.1387664662	-0.193779845984804	0.0700668026458428	0.00273037222146195	0.0235176722596422	1262.1387664662	8.88308973811762e-07	0.00144254573204251	0.466772640702137	0.999986344467128	E2neg	no interaction
ENSG00000116237.15	ICMT	10872.9301967182	0.179840774279504	0.0323855610367117	4.41384539898157e-08	1.09898467380692e-06	10872.9301967182	0.0847400770689052	0.0321559658374967	0.00596961424065827	0.0448677837541436	10872.9301967182	2.74659321632463e-05	0.00144211234685985	0.87963577130001	0.999986344467128	CAFposE2pos	no interaction
ENSG00000116254.17	CHD5	324.161748061575	0.340944690016166	0.207010293980342	0.0217732397374509	0.0907304775599019	324.161748061575	0.743257102786487	0.214850368656254	3.59007318455044e-05	0.000584838459665433	324.161748061575	-1.20255844178626e-06	0.00144267711608009	0.376774589353698	0.999986344467128	E2pos	no interaction
ENSG00000116260.16	QSOX1	6237.798887635	-0.124944794231886	0.150190195596961	0.283097387603498	0.535611377059998	6237.798887635	0.736861410663701	0.1833946987542	4.31644749654194e-06	9.02604510863148e-05	6237.798887635	-7.4553114160428e-06	0.00144268068370459	0.0737718595606377	0.999986344467128	E2pos	no interaction
ENSG00000116285.12	ERRFI1	4379.03311618684	0.441843782944111	0.118430978118098	4.20935067050446e-05	0.000505158181238155	4379.03311618684	0.167349677260226	0.110347894426786	0.0838080210237736	0.312896404255556	4379.03311618684	1.13095148779971e-05	0.00144266213243316	0.072739079848922	0.999986344467128	CAFpos	no interaction
ENSG00000116299.16	KIAA1324	6904.75996592541	-0.949488547614609	0.104852167174831	7.38087723163954e-21	9.38914682748473e-19	6904.75996592541	0.347136654866164	0.104572534804497	0.000199385202761752	0.00255309449874784	6904.75996592541	8.64367159212935e-06	0.00144263807110815	0.325015894619932	0.999986344467128	CAFnegE2pos	no interaction
ENSG00000116350.16	SRSF4	2843.48795478309	0.133760192839026	0.035786738061874	0.000168087549111867	0.001671676670023	2843.48795478309	-0.0962726266998353	0.0358902404716728	0.00610176323854755	0.0455583147011443	2843.48795478309	4.28923335611461e-05	0.00144243613010714	0.0839654661622852	0.999986344467128	CAFposE2neg	no interaction
ENSG00000116455.13	WDR77	2836.41537219559	0.58466847942007	0.0856005161950542	1.14389883080625e-12	5.82057321435342e-11	2836.41537219559	0.514166971240947	0.0858586290532382	2.77113951946464e-10	1.27037206881098e-08	2836.41537219559	-6.46250844999133e-06	0.00144259710228493	0.082741595561787	0.999986344467128	CAFposE2pos	no interaction
ENSG00000116514.16	RNF19B	918.464064820064	-0.339912603151351	0.0740829031871247	2.06065919507285e-06	3.52503717807511e-05	918.464064820064	-0.234868375125602	0.0730208768593504	0.000536630991613607	0.00600112046368211	918.464064820064	2.55881541890908e-05	0.00144267237235187	0.060694957471048	0.999986344467128	CAFnegE2neg	no interaction
ENSG00000116574.5	RHOU	540.137783137299	0.431958239235384	0.144344483356788	0.000519590666440133	0.00433291549195279	540.137783137299	0.314383252855519	0.143563718139813	0.0061100398571138	0.045587845631872	540.137783137299	4.0857144807185e-07	0.00144265697038238	0.45140580883622	0.999986344467128	CAFposE2pos	no interaction
ENSG00000116668.12	SWT1	143.825944972116	-0.603669877197125	0.205586612015937	0.000341047339938369	0.00303386867626039	143.825944972116	-0.161233227956261	0.165436058378055	0.150604439276994	0.449144139903847	143.825944972116	1.12315116878325e-06	0.00144267595334083	0.762429006540909	0.999986344467128	CAFneg	no interaction
ENSG00000116675.15	DNAJC6	905.980053437664	-0.561023944960359	0.101535989354896	4.51241200778237e-09	1.33492983562154e-07	905.980053437664	-0.0958055413081384	0.0913278177684657	0.228035236787268	0.570717861453983	905.980053437664	5.20451310995559e-06	0.00144262512016957	0.342908507923345	0.999986344467128	CAFneg	no interaction
ENSG00000116678.19	LEPR	204.489721087917	-0.742596635442172	0.155963477715966	1.85136056537594e-07	4.02894065183601e-06	204.489721087917	-0.345291701069671	0.153017475711754	0.00448031593692136	0.0353458129320388	204.489721087917	4.12487119655305e-06	0.00144266622143238	0.388313821252675	0.999986344467128	CAFnegE2neg	no interaction
ENSG00000116698.21	SMG7	7948.98064064048	0.0123386393039065	0.0581479698163023	0.83345619993391	0.926364866242417	7948.98064064048	0.174439646066835	0.0591398573185163	0.00203876451646584	0.0183977595451172	7948.98064064048	6.43199340121241e-06	0.00144249359996034	0.743091616649781	0.999986344467128	E2pos	no interaction
ENSG00000116701.14	NCF2	15.6497686046201	-0.00306271503356153	0.222958283475931	0.958068455971166	0.984595468889874	15.6497686046201	2.09301070745487	1.07148864490209	0.00112432178258795	0.0110220524032594	15.6497686046201	-1.39326591688477e-06	0.00144269442963654	0.187549844663709	0.999986344467128	E2pos	no interaction
ENSG00000116704.7	SLC35D1	2123.5255589481	0.0530912155527499	0.0896031090717097	0.514087160162752	0.736975886912959	2123.5255589481	-0.229548977253392	0.0955061312507729	0.0067749304939542	0.0493136884538653	2123.5255589481	4.79961310912958e-06	0.00144261880815078	0.527389909339913	0.999986344467128	E2neg	no interaction
ENSG00000116771.5	AGMAT	473.352345609779	1.01174280112755	0.0812446905658017	9.67010031042126e-37	4.66599012564568e-34	473.352345609779	0.275503084682435	0.0837280259821104	0.000328046656940629	0.00391657039584459	473.352345609779	-0.228263036841454	0.157108749559834	0.00235723733452981	0.336629925492726	CAFposE2pos	no interaction
ENSG00000116774.11	OLFML3	120.18535849121	-0.883769333918465	0.263332347677218	5.20957670349631e-05	0.00061002181432656	120.18535849121	1.92768189311888	0.219786394190218	8.2488410613397e-20	1.06291147477785e-17	120.18535849121	1.85539267979642e-06	0.00144268122860568	0.556695580669264	0.999986344467128	CAFnegE2pos	no interaction
ENSG00000116833.13	NR5A2	171.304657226834	-0.217590221670863	0.224864201351739	0.114725079338688	0.299449363026723	171.304657226834	2.1073983329853	0.244444862478639	3.56135501041561e-19	4.28050930369533e-17	171.304657226834	3.38141374418687e-06	0.00144268447469742	0.260968141830999	0.999986344467128	E2pos	no interaction
ENSG00000116898.11	MRPS15	1949.37149814839	0.395796297268268	0.0736433735377149	1.95535987820992e-08	5.19190716808186e-07	1949.37149814839	-0.0022208014179215	0.0690721476174771	0.971887473621157	0.99357000852172	1949.37149814839	5.83112727370334e-07	0.00144255542600737	0.642000670098163	0.999986344467128	CAFpos	no interaction
ENSG00000116922.14	C1orf109	933.433566126766	0.23994844001335	0.0783391196694247	0.00110791659488137	0.00825070617997602	933.433566126766	0.170721932713007	0.0771554996168722	0.0159162813233885	0.0963804283524243	933.433566126766	-4.27997674272458e-06	0.00144257688569409	0.647996281558059	0.999986344467128	CAFpos	no interaction
ENSG00000116954.7	RRAGC	1326.3202394753	-0.296042869395457	0.0877996294520358	0.000284426217262547	0.00258776076603044	1326.3202394753	-0.230648776858644	0.086938810567115	0.00323716958704876	0.02691932360672	1326.3202394753	1.43741230005369e-05	0.00144263471468417	0.949460950818599	0.999986344467128	CAFnegE2neg	no interaction
ENSG00000116977.18	LGALS8	1832.26807016685	0.085665403436053	0.188432426219261	0.462570136671142	0.69796542347839	1832.26807016685	-0.528690884339473	0.324703399067841	0.00662278203895824	0.0483540844835221	1832.26807016685	-9.7397565723165e-07	0.00144268563358158	0.713364383193215	0.999986344467128	E2neg	no interaction
ENSG00000116985.11	BMP8B	200.737789285773	0.378233580806432	0.161065883853024	0.0040844577903456	0.0242794468395522	200.737789285773	-0.678800756809414	0.171430777614721	5.96734175372576e-06	0.000119201383269038	200.737789285773	-1.3803956472392e-06	0.00144266706012999	0.760881056901271	0.999986344467128	CAFposE2neg	no interaction
ENSG00000116990.10	MYCL	410.426638929862	0.67802683543438	0.0979572820358542	5.01795460422621e-13	2.62000890958721e-11	410.426638929862	-0.303908902371745	0.101830908389307	0.000761598309186014	0.00799203273388669	410.426638929862	-2.02287295746748e-05	0.0014426885109747	0.43234337349106	0.999986344467128	CAFposE2neg	no interaction
ENSG00000117009.11	KMO	28.8205090296863	1.92682420510126	0.596238473671656	5.41137932264142e-05	0.000631011923847678	28.8205090296863	1.70858854588889	0.61320556686253	0.000208323249786626	0.00264321706424405	28.8205090296863	-2.29489620342098e-06	0.00144269317435928	0.105974039343433	0.999986344467128	CAFposE2pos	no interaction
ENSG00000117013.14	KCNQ4	57.8623945377541	0.856512903999344	0.285248897080499	0.000169579789129264	0.00168412348423406	57.8623945377541	-0.140736106028073	0.201480481126361	0.18705842684749	0.511469447371372	57.8623945377541	9.16503919494048e-07	0.00144268489403673	0.735599905707912	0.999986344467128	CAFpos	no interaction
ENSG00000117016.9	RIMS3	259.17475786316	-0.456407072825744	0.170018247698151	0.00116618727574526	0.00861132377282504	259.17475786316	-0.705514159680394	0.171853482248564	3.072336623887e-06	6.60458990954689e-05	259.17475786316	-7.50624460039707e-06	0.00144267874455146	0.0976401202002218	0.999986344467128	CAFnegE2neg	no interaction
ENSG00000117114.19	ADGRL2	1064.65278378384	-0.0753518413323123	0.116783548072641	0.453461643287133	0.690214826760117	1064.65278378384	-0.414784195739804	0.136353840731085	0.000359532713243594	0.00424640495253767	1064.65278378384	8.54538629448392e-06	0.00144266506827619	0.123161169762649	0.999986344467128	E2neg	no interaction
ENSG00000117115.12	PADI2	236.312817939123	-0.0472758688996643	0.126055063423678	0.663328189156605	0.832594902823534	236.312817939123	1.02681465788765	0.144545299030847	7.18511287034678e-14	4.89374616117e-12	236.312817939123	-7.05867132977529e-06	0.00144266720118404	0.130792779410491	0.999986344467128	E2pos	no interaction
ENSG00000117174.10	ZNHIT6	833.855213296835	0.421476583577527	0.126610488498282	0.000181942974879261	0.00178161514869524	833.855213296835	0.485026902096045	0.127765739332364	1.93169240498806e-05	0.000338590642996866	833.855213296835	-1.66191239504902e-06	0.00144264648156244	0.780293865653053	0.999986344467128	CAFposE2pos	no interaction
ENSG00000117298.14	ECE1	7622.56538253548	-0.031541537416516	0.120733035387172	0.734291226708217	0.874062709287593	7622.56538253548	1.09799780725153	0.142745909033962	9.70710031020289e-16	8.06835296200139e-14	7622.56538253548	6.16890018504241e-07	0.00144265725264188	0.905177551180809	0.999986344467128	E2pos	no interaction
ENSG00000117318.8	ID3	415.00960929876	-0.528927753668668	0.25491301691182	0.00392038088844316	0.0235038088140468	415.00960929876	-0.219374082142751	0.215545168870208	0.0769457210284552	0.296007167259278	415.00960929876	-3.07883883651052e-06	0.00144268345045674	0.978434175819124	0.999986344467128	CAFneg	no interaction
ENSG00000117322.17	CR2	13.1110471791435	-1.60181473070645	0.612135978149732	0.000386837871384963	0.00337470220342256	13.1110471791435	0.0659077435389847	0.193795634115955	0.382765082855176	0.733479230985743	13.1110471791435	9.99714942438681e-07	0.00144269243374684	0.478527926411954	0.999986344467128	CAFneg	no interaction
ENSG00000117360.12	PRPF3	6823.9825134051	-0.226675905697605	0.0697462074315265	0.000623089538629534	0.00505443009509743	6823.9825134051	-0.120286537340517	0.0679639719404523	0.057344211605288	0.245861588306485	6823.9825134051	1.34133033662535e-06	0.00144254471724935	0.118997203166655	0.999986344467128	CAFneg	no interaction
ENSG00000117394.20	SLC2A1	4403.35449587077	-0.998506142102437	0.129505436712022	8.0436777829899e-16	6.21851840979987e-14	4403.35449587077	-0.0712491596098568	0.109948126494944	0.408374999593671	0.756114902160294	4403.35449587077	6.65062612129476e-06	0.00144265690534329	0.246781710943226	0.999986344467128	CAFneg	no interaction
ENSG00000117395.12	EBNA1BP2	3473.48715445679	0.284940752677354	0.0919795298337967	0.000745733187668725	0.00588221222945235	3473.48715445679	0.165988089180696	0.0891803869953721	0.0371059296068325	0.181382813112278	3473.48715445679	-6.71595740168784e-06	0.00144261494984103	0.399586287249448	0.999986344467128	CAFpos	no interaction
ENSG00000117461.14	PIK3R3	11500.194442458	-0.171199154738366	0.0617740477473083	0.00406437056483443	0.0241908708267666	11500.194442458	-0.114550727519438	0.060896123290907	0.0458749920883886	0.210709701939699	11500.194442458	1.34326367356072e-05	0.00144253615200201	0.251147999504136	0.999986344467128	CAFneg	no interaction
ENSG00000117472.9	TSPAN1	985.940976228185	0.578228328263633	0.10638867946821	7.3108033177132e-09	2.07085163612876e-07	985.940976228185	0.344046789942668	0.106500810051687	0.000272232242183454	0.00332798099141021	985.940976228185	-3.76866816395473e-06	0.00144262838380283	0.593958929219532	0.999986344467128	CAFposE2pos	no interaction
ENSG00000117500.12	TMED5	2843.02759734641	0.249878929234596	0.105432412458068	0.00780180466715603	0.0407316566553653	2843.02759734641	0.142032768711626	0.100463096558048	0.110856076882372	0.371155072015113	2843.02759734641	3.93467061063898e-06	0.00144263218352821	0.566476285627986	0.999986344467128	CAFpos	no interaction
ENSG00000117543.20	DPH5	509.074398354671	0.558222603086826	0.119250101144347	4.18184908369319e-07	8.44395587707341e-06	509.074398354671	0.0310839316742938	0.102157587503324	0.734892806770059	0.925032256244388	509.074398354671	-2.01962360243442e-05	0.00144271099496819	0.766063366783272	0.999986344467128	CAFpos	no interaction
ENSG00000117592.8	PRDX6	9092.92421939334	-0.264094853412087	0.072579016387599	0.000104594347115025	0.0011189516048781	9092.92421939334	0.049220640502589	0.0687439305201708	0.456608497157056	0.794413250801287	9092.92421939334	2.62936689723636e-05	0.00144267400547546	0.52955194908947	0.999986344467128	CAFneg	no interaction
ENSG00000117595.10	IRF6	971.636109603478	-1.00976616512176	0.0851108959677078	1.59106306354591e-33	6.01722849951297e-31	971.636109603478	-0.727489313509311	0.0844003562261215	4.85338001290284e-19	5.7370160598801e-17	971.636109603478	0.252477311519076	0.165223694226056	0.00232759508301506	0.336629925492726	CAFnegE2neg	no interaction
ENSG00000117597.17	UTP25	987.345505153096	0.3438130970648	0.0965062952606841	0.000112134876652954	0.00118296204067377	987.345505153096	0.132490766477899	0.0910679957060461	0.102145342247519	0.352894886513591	987.345505153096	-8.98157766613871e-07	0.00144261351619364	0.907361267213712	0.999986344467128	CAFpos	no interaction
ENSG00000117598.11	PLPPR5	275.367155712177	-0.748122611936824	0.175175629619339	1.77879832964685e-06	3.08435254358717e-05	275.367155712177	-0.177852082886729	0.151670238344656	0.107658026898029	0.365495551560056	275.367155712177	6.14590228673647e-06	0.00144267561844933	0.155406643955389	0.999986344467128	CAFneg	no interaction
ENSG00000117616.17	RSRP1	1274.99814380294	-0.456543925722959	0.117039375459996	1.79063296989581e-05	0.000238631687121448	1274.99814380294	0.0341729527109201	0.0996611899664174	0.69241450277097	0.911029838022327	1274.99814380294	-3.10013599111859e-06	0.00144264026713609	0.531738425193242	0.999986344467128	CAFneg	no interaction
ENSG00000117625.13	RCOR3	1437.94107401424	-0.328247310705408	0.15320851375499	0.00960163807219522	0.0480872303307902	1437.94107401424	0.194967989908151	0.142894892097289	0.0654383127716924	0.266580514831534	1437.94107401424	5.55136040543749e-06	0.00144266826269493	0.24844288072419	0.999986344467128	CAFneg	no interaction
ENSG00000117791.15	2023-03-02	322.419567888699	-0.180982737825042	0.123776636470944	0.0851371987732668	0.243525106793606	322.419567888699	-0.389129904352303	0.135687176812909	0.00069895419333115	0.00745499017689444	322.419567888699	7.08815992893635e-06	0.00144266122604065	0.200443388241317	0.999986344467128	E2neg	no interaction
ENSG00000117859.18	OSBPL9	5649.84775658906	-0.321108036845104	0.144300281550137	0.0075602132341082	0.0397557548984878	5649.84775658906	0.224785537037533	0.139720688511303	0.038852138122147	0.187357428038122	5649.84775658906	3.11338871781832e-06	0.00144266073507208	0.539872745733664	0.999986344467128	CAFneg	no interaction
ENSG00000117868.15	ESYT2	9336.65866032201	-0.112898300942265	0.0397656533128178	0.00395827176880041	0.0236802466271159	9336.65866032201	-0.0567862158156733	0.0394110184978953	0.142051973355765	0.433213086334224	9336.65866032201	-1.7669999779436e-05	0.0014422847495397	0.334638233200683	0.999986344467128	CAFneg	no interaction
ENSG00000118058.20	KMT2A	16564.9686613343	0.0200127967586519	0.0721426598766115	0.765685025042901	0.891340666774837	16564.9686613343	-0.215240300718375	0.0750982595417933	0.00188363900502951	0.0171821994189649	16564.9686613343	-8.77546780081278e-06	0.00144257836370619	0.365352577657844	0.999986344467128	E2neg	no interaction
ENSG00000118242.15	MREG	8549.28662715225	0.140870549290102	0.108271783400261	0.143258967007906	0.348310359722611	8549.28662715225	0.610180713238516	0.118229159139051	2.70192152615952e-08	9.17947353649872e-07	8549.28662715225	4.08570327701907e-06	0.00144264194246757	0.5192840712778	0.999986344467128	E2pos	no interaction
ENSG00000118246.13	FASTKD2	2867.77975652747	0.332891863385349	0.101872869615897	0.000325584589240262	0.00291671264868053	2867.77975652747	0.172064468096852	0.0977016398781315	0.0438961335089925	0.204576864639661	2867.77975652747	6.0076741575565e-06	0.00144262858964775	0.406390122700645	0.999986344467128	CAFpos	no interaction
ENSG00000118369.12	USP35	333.327432761146	-0.0375750104639498	0.144452713231711	0.73451433637439	0.874062709287593	333.327432761146	0.75533078436946	0.187630050930833	4.03702812721571e-06	8.49141372111269e-05	333.327432761146	-3.21643300678441e-06	0.00144267387803356	0.429875585091291	0.999986344467128	E2pos	no interaction
ENSG00000118402.5	ELOVL4	330.524650483408	0.187014662050699	0.10550947592554	0.0464891019172646	0.159483868488476	330.524650483408	-0.381311296273049	0.114769288489722	0.000166133759389267	0.00220019551902286	330.524650483408	0.000143509919880142	0.00144623398565355	0.709560147639281	0.999986344467128	E2neg	no interaction
ENSG00000118418.14	HMGN3	2494.9331616199	-0.255595081996923	0.110995672179238	0.00952276711883438	0.0477948638069761	2494.9331616199	-0.0742214914661534	0.100227625529394	0.390032407029286	0.740264532608794	2494.9331616199	7.19519807461136e-06	0.00144264499921227	0.894670573054714	0.999986344467128	CAFneg	no interaction
ENSG00000118503.14	TNFAIP3	251.443620457447	1.07315583331775	0.139632891503516	1.11284606399827e-15	8.37207256641282e-14	251.443620457447	0.0750536483782571	0.119905473360237	0.434629309746427	0.775964905133353	251.443620457447	6.21440090566642e-06	0.00144266139382233	0.252216727733422	0.999986344467128	CAFpos	no interaction
ENSG00000118507.15	AKAP7	235.894518693584	0.360561294711708	0.180009149431082	0.0100863643301657	0.0499539233593422	235.894518693584	0.152229314423477	0.153805258305557	0.165192509760815	0.476456637852176	235.894518693584	-2.77921113485002e-06	0.00144267227943836	0.533605555146371	0.999986344467128	CAFpos	no interaction
ENSG00000118513.18	MYB	5933.87171415542	-0.283418320448164	0.118975133086597	0.00674103649354434	0.03630766884302	5933.87171415542	0.318762461548906	0.121316776145691	0.00204751432124649	0.0184534324743469	5933.87171415542	5.3968826010209e-06	0.00144264805491221	0.377219490197224	0.999986344467128	CAFnegE2pos	no interaction
ENSG00000118515.11	SGK1	721.579808380589	-0.0999225482308634	0.125312977411509	0.342762619806155	0.595844716535947	721.579808380589	1.18969593562992	0.140662495609498	1.59601503726602e-18	1.82622424624127e-16	721.579808380589	1.23370889298258e-05	0.00144268264484775	0.0122592895824383	0.865430896898243	E2pos	no interaction
ENSG00000118523.5	CCN2	134.207271962516	-0.363384836271518	0.178984381794961	0.00924663095459059	0.0466936510095944	134.207271962516	-0.111945429698319	0.14262569310421	0.281882483496395	0.634041741969184	134.207271962516	-4.69072170194271e-06	0.00144267536911876	0.255291206043894	0.999986344467128	CAFneg	no interaction
ENSG00000118680.12	MYL12B	32531.3179437697	-0.332953661243146	0.0685853471564374	4.03401613053666e-07	8.18086778472455e-06	32531.3179437697	-0.00578940723689383	0.0647195615252996	0.922568465236158	0.982551015596143	32531.3179437697	8.16838609117726e-06	0.00144254685694449	0.445840278037771	0.999986344467128	CAFneg	no interaction
ENSG00000118689.14	FOXO3	10109.1123234604	0.17651717670721	0.0564268902702256	0.00115613739520127	0.00855065040753246	10109.1123234604	0.263280413232069	0.0570297575111219	1.39571078081817e-06	3.26190380686965e-05	10109.1123234604	1.7715486551405e-05	0.00144251861437922	0.169658341985959	0.999986344467128	CAFposE2pos	no interaction
ENSG00000118777.10	ABCG2	842.649259281596	-1.04617716385061	0.249158700828696	1.6313552152191e-06	2.84988183852195e-05	842.649259281596	0.194325060104722	0.205554701198678	0.106312295113147	0.362322548404016	842.649259281596	8.94887493477911e-07	0.00144268198714359	0.770214219457648	0.999986344467128	CAFneg	no interaction
ENSG00000118894.14	EEF2KMT	607.779678309569	0.512365237265261	0.130210066453862	1.29781712741458e-05	0.000180341162501612	607.779678309569	0.421278748249048	0.13099425758968	0.000186266571245548	0.0024131981598959	607.779678309569	-4.13346995501647e-06	0.00144265115150246	0.477414386061784	0.999986344467128	CAFposE2pos	no interaction
ENSG00000118898.15	PPL	3162.43676676689	-0.424982291600052	0.188907959805141	0.00426035681286527	0.0251133623040707	3162.43676676689	-0.826916392666778	0.18976826718411	9.00361322197991e-07	2.21650051487054e-05	3162.43676676689	1.6121147861192e-06	0.00144267314390779	0.687438275043913	0.999986344467128	CAFnegE2neg	no interaction
ENSG00000118922.17	KLF12	1094.59741489373	0.0556967938203548	0.107155738556412	0.552919329339063	0.764092700668753	1094.59741489373	-0.757742633847753	0.122940993825364	5.69034584827766e-11	2.88613534283388e-09	1094.59741489373	9.85330297273827e-07	0.00144264371921925	0.87074439154733	0.999986344467128	E2neg	no interaction
ENSG00000118965.14	WDR35	726.703026928247	0.456763962394109	0.13575642055312	0.000136575757175287	0.00140065961947298	726.703026928247	0.653508144215508	0.13603082008146	1.38783180556711e-07	4.0593370787375e-06	726.703026928247	-1.98388726462506e-06	0.00144265248263449	0.570631773242225	0.999986344467128	CAFposE2pos	no interaction
ENSG00000118985.15	ELL2	540.20767678311	0.256772286322951	0.158195760770701	0.0401434021646691	0.14329250672659	540.20767678311	0.611480314584522	0.16955444089353	2.75617939104536e-05	0.00046433019823465	540.20767678311	-1.19532283917669e-06	0.00144266676589841	0.792869407279743	0.999986344467128	E2pos	no interaction
ENSG00000119138.4	KLF9	2256.52797190097	0.366674586912026	0.130009678935086	0.00119095333096298	0.00875920192547418	2256.52797190097	0.464606991673988	0.132372504939849	5.91992800849428e-05	0.000907531943252879	2256.52797190097	1.14978264186247e-06	0.00144264981895484	0.83998870711067	0.999986344467128	CAFposE2pos	no interaction
ENSG00000119139.17	TJP2	4924.40148173749	0.01914136847689	0.0591225157820595	0.741872268391683	0.877813178725251	4924.40148173749	-0.201385822068975	0.0606508575985425	0.000450810160073579	0.00514189610808006	4924.40148173749	7.95868079402024e-07	0.00144249499971058	0.946908007448375	0.999986344467128	E2neg	no interaction
ENSG00000119227.7	PIGZ	114.176428540989	-0.380037288551043	0.18376020200962	0.00775942065547861	0.0405745789357669	114.176428540989	-0.463061634506836	0.190260588776888	0.00158717184547067	0.0148180932805268	114.176428540989	2.60713135802997e-07	0.00144267277464947	0.482865174910937	0.999986344467128	CAFnegE2neg	no interaction
ENSG00000119280.16	C1orf198	1899.88140207216	0.160463399142195	0.0527645008890008	0.00171061540817311	0.0118381015858389	1899.88140207216	-0.0202223041532312	0.0517816922926263	0.690680826706227	0.910731578242808	1899.88140207216	-1.44809546675645e-05	0.00144246853435297	0.293142251999535	0.999986344467128	CAFpos	no interaction
ENSG00000119285.10	HEATR1	4052.17150462477	0.39911728218062	0.0899812713734005	2.1431194570457e-06	3.65715494663908e-05	4052.17150462477	0.217052491788721	0.0880943592112636	0.00617976990794976	0.0459388051917788	4052.17150462477	-2.99753054263282e-06	0.00144260241459487	0.716635082891312	0.999986344467128	CAFposE2pos	no interaction
ENSG00000119328.11	ABITRAM	1761.45261337112	0.48659012768589	0.108369671187858	1.21795030713248e-06	2.18217396257423e-05	1761.45261337112	0.190458056319229	0.103428203024979	0.0315709455713425	0.16098368431619	1761.45261337112	1.98602338780027e-06	0.00144262971006176	0.773004422499857	0.999986344467128	CAFpos	no interaction
ENSG00000119392.14	GLE1	6631.12560297178	-0.164022713366125	0.0442668351859221	0.000150421083057362	0.00152193941809231	6631.12560297178	-0.0489001042133709	0.0435291553372229	0.249852507058245	0.599101493454162	6631.12560297178	-0.000174796899976523	0.00144767800577832	0.444716159368183	0.999986344467128	CAFneg	no interaction
ENSG00000119408.16	NEK6	2744.81037120269	0.590415441511537	0.1425815057827	3.71953542116465e-06	5.94815379364613e-05	2744.81037120269	0.0277020786270229	0.114383292533623	0.793627691460392	0.943500695782394	2744.81037120269	-1.10378391250904e-05	0.00144267759504933	0.0366133850705719	0.999986344467128	CAFpos	no interaction
ENSG00000119487.16	MAPKAP1	4960.83385311423	0.0924594710719813	0.0427224228257196	0.0275115672226224	0.10769485667423	4960.83385311423	0.236045048694974	0.0431162089010589	9.75526576033635e-09	3.50576799422339e-07	4960.83385311423	-0.000321711632294104	0.00146100164433252	0.913881298564787	0.999986344467128	E2pos	no interaction
ENSG00000119508.17	NR4A3	303.168791706517	-0.088484825287276	0.158042646572029	0.448409359058356	0.685822730495527	303.168791706517	1.63437190212966	0.195940000371346	4.20088376953829e-18	4.58665958440505e-16	303.168791706517	-8.60468192369825e-07	0.00144267527292785	0.820934434220187	0.999986344467128	E2pos	no interaction
ENSG00000119509.12	INVS	837.230442603471	0.30911140980346	0.0895566077685744	0.000200019690566965	0.00192362579388559	837.230442603471	-0.0411115805236095	0.0826266383302955	0.580947083699455	0.866492118202348	837.230442603471	-7.17003499770082e-06	0.00144261120840711	0.0864242756239587	0.999986344467128	CAFpos	no interaction
ENSG00000119514.6	GALNT12	262.330902098256	-0.444278691917445	0.201457161400735	0.00438876349040703	0.0257227499017753	262.330902098256	-0.38776441152541	0.20442490501998	0.00763463010266509	0.0540852473295784	262.330902098256	3.02630043381565e-06	0.00144267701016793	0.925375696730173	0.999986344467128	CAFneg	no interaction
ENSG00000119535.17	CSF3R	6.48333993566766	6.75209134434489	3.03048527105407	9.77648912132556e-05	0.00105966237238349	6.48333993566766	-0.000894708753170155	0.196938215299139	0.970185658112418	0.993072958517083	6.48333993566766	-6.75144482032492e-07	0.00144269510639104	0.835396269412527	0.999986344467128	CAFpos	no interaction
ENSG00000119547.5	ONECUT2	1042.29821268147	0.524865348454117	0.156986135417452	0.00010416110045894	0.00111516930277119	1042.29821268147	0.0591818242404298	0.123845432972054	0.541879397073575	0.848073111945559	1042.29821268147	-3.29015966418322e-06	0.00144266468205447	0.392931565606574	0.999986344467128	CAFpos	no interaction
ENSG00000119599.16	DCAF4	844.401600355	-0.322326273850939	0.136169061096841	0.00528072340280295	0.0297716206992029	844.401600355	0.0234329981507496	0.111985355145018	0.801177690011844	0.946262964511924	844.401600355	-2.12052160459281e-05	0.00144273244160338	0.737864304185619	0.999986344467128	CAFneg	no interaction
ENSG00000119616.11	FCF1	2260.35944653828	0.288563447012093	0.0995183724772143	0.0014665177686125	0.0103909030859976	2260.35944653828	0.16487508658246	0.095856343587395	0.0499662771720335	0.224033749966017	2260.35944653828	-3.98222536198154e-07	0.00144261989190979	0.957473566170069	0.999986344467128	CAFpos	no interaction
ENSG00000119632.3	IFI27L2	73.2356568828202	-0.527074573948291	0.245504080925783	0.00335184858951877	0.0207257699130076	73.2356568828202	-0.0620982723630649	0.153625907270782	0.534773739628922	0.843966545063718	73.2356568828202	1.85867289470213e-06	0.00144268138322168	0.594042203471278	0.999986344467128	CAFneg	no interaction
ENSG00000119636.15	BBOF1	358.992651032706	0.0471073122131537	0.123407700913386	0.650771582361029	0.824990646129542	358.992651032706	0.700090794622963	0.145506500659766	1.2490893465184e-07	3.7065819342848e-06	358.992651032706	-1.0343629115346e-06	0.00144265778912228	0.842822217047115	0.999986344467128	E2pos	no interaction
ENSG00000119655.10	NPC2	1913.17301638658	-0.437518420864199	0.0739724227333717	7.9449767995871e-10	2.67245337395727e-08	1913.17301638658	-0.0616667943304889	0.0690287012282387	0.320569150310238	0.676168788805094	1913.17301638658	6.92107452911109e-07	0.00144255675303684	0.592356769264375	0.999986344467128	CAFneg	no interaction
ENSG00000119669.4	IRF2BPL	2022.68569257313	-0.24406764913153	0.0895741486968792	0.00332087618949043	0.020561513504221	2022.68569257313	-0.338302832372004	0.0916395484387455	5.26682913437242e-05	0.000819711176375721	2022.68569257313	1.26647954421252e-05	0.00144263238659712	0.116810017757667	0.999986344467128	CAFnegE2neg	no interaction
ENSG00000119684.15	MLH3	2434.56343184012	0.292107841961871	0.0877868657923437	0.000321460568424289	0.0028908725796665	2434.56343184012	0.083378356393963	0.082193917200319	0.263551181102529	0.614972569764864	2434.56343184012	6.1318863661574e-06	0.00144260462471537	0.463185512729245	0.999986344467128	CAFpos	no interaction
ENSG00000119686.9	FLVCR2	1258.88075371117	-0.315595771049352	0.106754964052914	0.00102401942758183	0.00770796334058774	1258.88075371117	0.14169789574701	0.0995233397602191	0.101340544698944	0.351478943969991	1258.88075371117	1.09437794558992e-05	0.00144264958981548	0.11319185514955	0.999986344467128	CAFneg	no interaction
ENSG00000119698.11	PPP4R4	24.2858372489088	-0.0446579163314456	0.218253824613403	0.584074047669076	0.782915595680661	24.2858372489088	2.32045733418771	0.521310887843845	4.36057166970469e-07	1.13812512028807e-05	24.2858372489088	-4.63549074080598e-09	0.00144269215378556	0.997205883432397	0.999986344467128	E2pos	no interaction
ENSG00000119699.7	TGFB3	710.687858546982	-0.506153164665315	0.116186632628628	2.08985078099396e-06	3.57060830017685e-05	710.687858546982	-1.40915520623711	0.117149555901481	1.59250878013043e-34	7.59255102740185e-32	710.687858546982	-1.8460183207237e-05	0.0014427000363251	0.439361002575742	0.999986344467128	CAFnegE2neg	no interaction
ENSG00000119705.9	SLIRP	1550.54307773988	0.375456585262279	0.0972360076010738	2.90471517339636e-05	0.000363882537344093	1550.54307773988	0.104474124761666	0.0900216498970834	0.192186335957357	0.519502598305718	1550.54307773988	3.02577167852021e-05	0.00144277339928352	0.945366493572932	0.999986344467128	CAFpos	no interaction
ENSG00000119711.12	ALDH6A1	3223.81193947177	-0.437441974815044	0.11068599587301	1.73917186813688e-05	0.000232659961289095	3223.81193947177	-0.292302415823804	0.109519194584236	0.00220634110751263	0.0196373969264176	3223.81193947177	-3.62628819272743e-06	0.00144263478364932	0.4497056338894	0.999986344467128	CAFnegE2neg	no interaction
ENSG00000119714.10	GPR68	277.65427560426	-0.326412678916133	0.148676629276784	0.0079585629016584	0.041353201144785	277.65427560426	-0.021375115804399	0.118008688125293	0.808260480314052	0.948414575411605	277.65427560426	-3.3301107606016e-06	0.00144266308715677	0.501276654824153	0.999986344467128	CAFneg	no interaction
ENSG00000119718.10	EIF2B2	2984.98409080549	0.312813750204687	0.0596722323451075	6.32751951573451e-08	1.51611268122728e-06	2984.98409080549	0.145961811880206	0.058591411259541	0.0087728171515068	0.0602967821806832	2984.98409080549	-3.218097911168e-06	0.00144248447914653	0.974698186348348	0.999986344467128	CAFpos	no interaction
ENSG00000119782.13	FKBP1B	19.3841304386776	-0.727852880399451	0.411190755310291	0.0041608860223975	0.0246170951440299	19.3841304386776	-0.0973114902034214	0.192617378886825	0.298390368650587	0.653179896358944	19.3841304386776	-1.54970255400987e-06	0.0014426900108275	0.435321132608368	0.999986344467128	CAFneg	no interaction
ENSG00000119862.12	LGALSL	591.866377251163	0.30348546456341	0.11222859391611	0.00240511509076485	0.0157412420323071	591.866377251163	0.0349885748136529	0.0987675168045343	0.675349547669744	0.904603766207851	591.866377251163	1.74338490304273e-06	0.00144263610959464	0.789551523645864	0.999986344467128	CAFpos	no interaction
ENSG00000119888.10	EPCAM	19552.749971899	0.237288770017744	0.0869237044476274	0.00186967201219293	0.0127310561881341	19552.749971899	-0.226532991193052	0.0872403906158621	0.00401286586340338	0.0320502783967744	19552.749971899	1.03769904309168e-05	0.00144261696371307	0.213816891429044	0.999986344467128	CAFposE2neg	no interaction
ENSG00000119899.12	SLC17A5	490.236422853603	0.116646592346082	0.0947180294530856	0.178333532099456	0.401451273273438	490.236422853603	-0.494953142867707	0.104610808439811	2.9693962792136e-07	8.07438687862968e-06	490.236422853603	-9.31699266645763e-06	0.00144263910182078	0.370678358827398	0.999986344467128	E2neg	no interaction
ENSG00000119929.12	CUTC	746.884886483956	-0.022249665953905	0.0942286530218644	0.795331736926682	0.904889622719839	746.884886483956	0.309226505353973	0.102726645421734	0.000695469238861158	0.00743445181123404	746.884886483956	5.22375279946908e-07	0.00144262317336233	0.949797219185412	0.999986344467128	E2pos	no interaction
ENSG00000119938.8	PPP1R3C	938.817831746044	0.624081521660151	0.219384454949915	0.000426908328098202	0.00366711371091353	938.817831746044	0.33802241726922	0.218065842696127	0.0181135676638226	0.106836436410579	938.817831746044	-5.82061196833128e-06	0.00144268362389155	0.0999422866041285	0.999986344467128	CAFpos	no interaction
ENSG00000119943.12	PYROXD2	537.327876405738	-1.10427350179666	0.188063439222351	2.76748937667854e-10	9.8789486856793e-09	537.327876405738	0.0357428594100301	0.134902985888829	0.715975103300496	0.919093521136489	537.327876405738	4.39317258624342e-07	0.00144267280607134	0.911456738642251	0.999986344467128	CAFneg	no interaction
ENSG00000119946.10	CNNM1	687.01829069471	0.209996672288053	0.0697516299994654	0.00145131081054177	0.0103087269908177	687.01829069471	-0.17908313247449	0.0705898283260723	0.00608606142193772	0.0455038873591088	687.01829069471	1.89475465649409e-06	0.00144254733185908	0.868703406685744	0.999986344467128	CAFposE2neg	no interaction
ENSG00000119979.16	DENND10	1486.42793960671	-0.0812941318619906	0.0629718681730587	0.17898043980867	0.40219580765099	1486.42793960671	-0.234295866539239	0.0648077405083409	0.000145664937243658	0.00197858081424125	1486.42793960671	5.40427887585851e-06	0.00144252391996172	0.164651286935151	0.999986344467128	E2neg	no interaction
ENSG00000120053.10	GOT1	2175.02919739279	0.0641962517841097	0.0512767812726017	0.209322036459211	0.4450080911841	2175.02919739279	0.0892771705040553	0.0509411391744053	0.0710538591928529	0.281536572999257	2175.02919739279	0.352931104014579	0.0767849056300443	1.76547516364621e-07	0.000570813429910092	interaction	interaction
ENSG00000120093.11	HOXB3	21.017639624356	3.51952400580686	0.71939132711919	4.88883519095497e-08	1.20651624033568e-06	21.017639624356	0.0437202271881365	0.197335839495312	0.396192957066743	0.745774547985413	21.017639624356	-9.10963136371321e-07	0.00144269350628533	0.404712249916423	0.999986344467128	CAFpos	no interaction
ENSG00000120149.8	MSX2	2421.9094536292	-0.271867872950714	0.08870456954268	0.000936352627292254	0.00713248901126865	2421.9094536292	-0.642391708462048	0.0906659667302998	1.34516069606472e-13	9.02436427819257e-12	2421.9094536292	-1.03891155101547e-05	0.00144262085789411	0.786740908194048	0.999986344467128	CAFnegE2neg	no interaction
ENSG00000120158.11	RCL1	1395.4263370847	0.0609833764338181	0.0746368984021497	0.38406881914837	0.632193269773337	1395.4263370847	0.59928229251587	0.0780972745871651	1.57757408669913e-15	1.28204785011691e-13	1395.4263370847	-2.48070304664343e-06	0.0014425705482489	0.794765742203213	0.999986344467128	E2pos	no interaction
ENSG00000120217.13	CD274	16.2849887084695	-1.4276951075132	0.524449876957722	0.000327497404992468	0.00293009666755729	16.2849887084695	0.0952398960807013	0.19958427006921	0.278267854060238	0.630755169037019	16.2849887084695	5.32955419652228e-06	0.00144269562388606	0.00276830217264019	0.36682272887624	CAFneg	no interaction
ENSG00000120254.15	MTHFD1L	3126.36219015025	1.28865079602816	0.08910160016115	7.98225922347645e-48	6.20531962856144e-45	3126.36219015025	0.578422223876706	0.0901774940142907	1.55586144283913e-11	8.2726714561071e-10	3126.36219015025	-2.15513247144467e-05	0.0014426789756308	0.544421666805305	0.999986344467128	CAFposE2pos	no interaction
ENSG00000120256.9	LRP11	4491.74894555917	0.171962531724364	0.0647373261358549	0.00546854986123422	0.0306728012330721	4491.74894555917	-0.157790030376662	0.064662387578647	0.00932848543490019	0.0634452340348918	4491.74894555917	-1.07886576990483e-06	0.0014425227440423	0.92346313661121	0.999986344467128	CAFpos	no interaction
ENSG00000120306.9	CYSTM1	1344.84835426508	0.312391514102119	0.119351932926106	0.00290046079642768	0.0183925839788178	1344.84835426508	-0.0720268665183134	0.105075020913767	0.425193863176157	0.770077257846371	1344.84835426508	2.7676995186124e-05	0.0014427753026268	0.695650564354945	0.999986344467128	CAFpos	no interaction
ENSG00000120437.8	ACAT2	1799.4898770207	-0.506025727169031	0.071943228451496	3.72031002276447e-13	1.98695794460089e-11	1799.4898770207	-0.0971655066723595	0.0677946092608553	0.126883303190378	0.404262768351386	1799.4898770207	1.69787036118233e-05	0.00144259832870214	0.294854355621193	0.999986344467128	CAFneg	no interaction
ENSG00000120526.10	NUDCD1	3474.44391820482	0.252903113132278	0.0969044150487313	0.00415897132604871	0.0246170951440299	3474.44391820482	0.235985383187427	0.0970020226244908	0.00548814692231944	0.041932139652743	3474.44391820482	4.5468505045628e-07	0.00144261692151561	0.951012660658268	0.999986344467128	CAFposE2pos	no interaction
ENSG00000120549.17	KIAA1217	873.256844027186	-0.274916793091997	0.129347322914508	0.0128805396473253	0.0601192099016086	873.256844027186	-0.423050851986291	0.135190031684521	0.000275793883096622	0.00336576784123804	873.256844027186	3.87421617455575e-06	0.00144265451510124	0.486669301705234	0.999986344467128	E2neg	no interaction
ENSG00000120594.16	PLXDC2	5788.91251663021	-0.209728308687253	0.0848141604043165	0.00783200657067958	0.04083206704304	5788.91251663021	-0.226311952251328	0.0855897095250104	0.00357030551916271	0.0291806170517624	5788.91251663021	-0.000766672657372496	0.00157210066509281	0.620634013248664	0.999986344467128	CAFnegE2neg	no interaction
ENSG00000120656.11	TAF12	1431.90208736065	0.174709791467479	0.0690523935805235	0.00754422347157651	0.0397313959494807	1431.90208736065	0.0921901478672487	0.0673825865672066	0.145297275578093	0.439270118916395	1431.90208736065	7.8314723180149e-06	0.0014425531546804	0.713136478256645	0.999986344467128	CAFpos	no interaction
ENSG00000120658.13	ENOX1	72.5070730141587	-0.00208270780178588	0.185727417766273	0.98353411442025	0.994532711958579	72.5070730141587	1.73722191968899	0.304251975422363	5.59501069100384e-10	2.46992092325395e-08	72.5070730141587	-1.5715192185574e-06	0.00144268696360433	0.526071851729385	0.999986344467128	E2pos	no interaction
ENSG00000120685.19	PROSER1	4801.38357454529	0.178345706579625	0.055961126554971	0.000976060235492048	0.0073946999865946	4801.38357454529	0.145081937484401	0.0555980940326512	0.00635572631578063	0.0468829053608098	4801.38357454529	1.08537882141332e-05	0.00144248046007636	0.737635557633332	0.999986344467128	CAFposE2pos	no interaction
ENSG00000120690.15	ELF1	12470.3571425361	-0.432971283071085	0.208457266033807	0.00583675469318686	0.0323204228024392	12470.3571425361	0.97210954550052	0.207085789789951	1.63719532361091e-07	4.65542837248646e-06	12470.3571425361	4.79559240188129e-06	0.00144268034969947	0.191092828268837	0.999986344467128	CAFnegE2pos	no interaction
ENSG00000120697.8	ALG5	1874.88283686488	0.315017764662478	0.104490621497952	0.000869916257950022	0.00669567557617968	1874.88283686488	0.0598492943160752	0.0938826683465167	0.463929315114309	0.799371279855434	1874.88283686488	4.09364408003372e-06	0.00144262920992316	0.560488699610031	0.999986344467128	CAFpos	no interaction
ENSG00000120699.12	EXOSC8	2078.72747877545	0.415960353518206	0.119697313605275	0.000114625537328559	0.00120598131115679	2078.72747877545	0.0596849871492678	0.103283465056274	0.530203395473503	0.840090746145731	2078.72747877545	7.90754411477123e-06	0.00144265197973437	0.204547808715218	0.999986344467128	CAFpos	no interaction
ENSG00000120708.16	TGFBI	627.951543084854	2.5143196079408	0.201471235144861	5.26394735043987e-37	2.63065768838233e-34	627.951543084854	-0.0878371451507084	0.152915700360878	0.39448030265609	0.744164042322613	627.951543084854	-2.9550857990812e-06	0.00144267793508228	0.420510355555101	0.999986344467128	CAFpos	no interaction
ENSG00000120738.7	EGR1	1537.08834434424	-0.0230545170357715	0.163942992450789	0.83968386827378	0.928956928899773	1537.08834434424	1.01791947319358	0.241611433614639	1.43412733810888e-06	3.33843621673119e-05	1537.08834434424	3.13539420896816e-06	0.00144268275260765	0.323338286706119	0.999986344467128	E2pos	no interaction
ENSG00000120800.4	UTP20	4190.77927022219	0.463470638459995	0.0945282496764199	1.76475585267325e-07	3.87056875336313e-06	4190.77927022219	0.245086306082362	0.0929458670626741	0.00315630147803981	0.0264003392049143	4190.77927022219	-1.60561808761211e-05	0.00144265367394084	0.177796844648127	0.999986344467128	CAFposE2pos	no interaction
ENSG00000120832.9	MTERF2	826.950376037514	-0.383508070849585	0.157560063486823	0.00339039066403576	0.0208895239275147	826.950376037514	0.360305875217849	0.158354169547267	0.00420455352806362	0.0333727686525494	826.950376037514	8.40758581399069e-07	0.00144266364422501	0.859252132357237	0.999986344467128	CAFnegE2pos	no interaction
ENSG00000120860.10	WASHC3	919.532817791568	-0.41499600813889	0.145019737864591	0.000838069222389548	0.00647906222590992	919.532817791568	-0.249980956784385	0.140005582391506	0.0230165777691211	0.127545544656214	919.532817791568	1.94432484632102e-06	0.00144265883874579	0.71553587150344	0.999986344467128	CAFneg	no interaction
ENSG00000120868.13	APAF1	1034.5038515423	-0.473304903934543	0.124327200501163	2.4013715543374e-05	0.000308561911476981	1034.5038515423	-0.0943578697417356	0.107835639447067	0.298469401878155	0.653252923498586	1034.5038515423	-4.11120309127717e-06	0.00144264794467122	0.494457587706008	0.999986344467128	CAFneg	no interaction
ENSG00000120875.8	DUSP4	4409.93982100158	0.949515234156223	0.0796268524135047	6.37796253245549e-34	2.56937770000793e-31	4409.93982100158	-0.370473632061158	0.0805985207089355	9.79734389664128e-07	2.39540871373778e-05	4409.93982100158	-7.6799844685118e-06	0.00144258651576735	0.142461199148267	0.999986344467128	CAFposE2neg	no interaction
ENSG00000120885.21	CLU	12650.0272623557	-0.42715729023655	0.155538297965213	0.00111658828528234	0.00829879199231743	12650.0272623557	0.0453718526518217	0.122065505986305	0.642414761708557	0.89102136146729	12650.0272623557	-4.1236573719266e-06	0.00144266566410288	0.394131057826877	0.999986344467128	CAFneg	no interaction
ENSG00000120889.12	TNFRSF10B	2558.76500046946	0.487485425543125	0.0610778859113851	2.67278515833699e-16	2.20001663062409e-14	2558.76500046946	-0.0889226351804957	0.0593423794373311	0.116438837451209	0.381715492107412	2558.76500046946	2.94202444538437e-05	0.00144264188085001	0.0355087746428231	0.999986344467128	CAFpos	no interaction
ENSG00000120899.17	PTK2B	166.157616335717	-0.200523158579277	0.148933628638752	0.0902194252769875	0.253705871764647	166.157616335717	-0.344339639450344	0.165406160759013	0.00679755771511248	0.0493530294412456	166.157616335717	-3.86518930570749e-06	0.00144266956546197	0.390845968845101	0.999986344467128	E2neg	no interaction
ENSG00000120915.13	EPHX2	136.955244295611	-0.512266440524789	0.15533125865922	0.000140670632195801	0.00143469690693575	136.955244295611	-0.223346968274866	0.142818529498247	0.0426323943183078	0.200714659623027	136.955244295611	-3.38722701518957e-06	0.0014426654713281	0.478436230942023	0.999986344467128	CAFneg	no interaction
ENSG00000120925.15	RNF170	563.098678364511	0.165722497417341	0.130690508844935	0.129030044518009	0.324674952875471	563.098678364511	0.448685949824429	0.145618040870182	0.00027706921096954	0.00337557148594321	563.098678364511	4.58280407078099e-07	0.00144265708905943	0.876189981359552	0.999986344467128	E2pos	no interaction
ENSG00000121005.8	CRISPLD1	10.9935966410636	-0.184563457509734	0.34878976293171	0.00468002180282545	0.0271394716481295	10.9935966410636	-0.0789693303212687	0.215872755241831	0.0716104803810921	0.282748002908506	10.9935966410636	1.61973585956979e-06	0.00144269463202915	0.0435213591961183	0.999986344467128	CAFneg	no interaction
ENSG00000121039.9	RDH10	1494.35401278999	0.329383194118467	0.121293300798618	0.00192320058423734	0.0130195190010803	1494.35401278999	0.929296883719387	0.122130939815365	1.90635902863684e-15	1.53183444868499e-13	1494.35401278999	2.56155582668916e-05	0.0014427570979215	0.0163712841427275	0.959157515653255	CAFposE2pos	no interaction
ENSG00000121060.16	TRIM25	8400.60863959974	0.0989506514683683	0.0510442972420216	0.0462986583793984	0.159217775056014	8400.60863959974	-0.260262424013159	0.0521388309778686	2.01207376265147e-07	5.6428805935694e-06	8400.60863959974	5.39341146564546e-05	0.00144292319003424	0.0686443895840285	0.999986344467128	E2neg	no interaction
ENSG00000121064.12	SCPEP1	2132.23668403892	0.192956244958135	0.0564335896011778	0.000391550914119506	0.00340520319532271	2132.23668403892	0.394530770294975	0.0568941088861141	7.41747605527265e-13	4.63284541565785e-11	2132.23668403892	-0.241002910690541	0.0905714211730877	0.000218969417835641	0.0784756997032077	CAFposE2pos	no interaction
ENSG00000121101.15	TEX14	684.380495757861	-2.33701520249964	0.0946239526865821	6.28708034406899e-136	8.79751152545574e-132	684.380495757861	-0.153945149003285	0.0813279448045807	0.0350037773011904	0.173845627115502	684.380495757861	0.485866129943575	0.142280050770234	2.30076386521888e-05	0.0169064312023311	CAFneg	interaction
ENSG00000121104.7	FAM117A	250.86637743617	-0.91246920826293	0.204708177971078	5.89283726760636e-07	1.14525655396689e-05	250.86637743617	-0.0586389350841599	0.142796661677885	0.55849998988784	0.856824698023977	250.86637743617	-7.03833042639374e-06	0.00144268493411067	0.0557081029906916	0.999986344467128	CAFneg	no interaction
ENSG00000121152.9	NCAPH	2557.69888347242	0.0522372897683416	0.0597177027347421	0.364968465976223	0.614635184066107	2557.69888347242	-0.19107046891831	0.0611451703884099	0.000990874988138259	0.00988318337192575	2557.69888347242	0.000232105263415786	0.00145204223847717	0.228247262394128	0.999986344467128	E2neg	no interaction
ENSG00000121210.15	TMEM131L	2028.48937047698	-0.361700718173713	0.068031177570221	3.72717712166073e-08	9.41414972263514e-07	2028.48937047698	-0.310485558464774	0.0678966881853043	1.72220510890382e-06	3.94123194762422e-05	2028.48937047698	-7.05389848374123e-06	0.00144254276211279	0.513060634592017	0.999986344467128	CAFnegE2neg	no interaction
ENSG00000121211.7	MND1	620.993275192925	-0.0244590277187013	0.0968296652926346	0.777335839699005	0.896868996903764	620.993275192925	-0.313519277072782	0.108086488423806	0.00090709281187274	0.0091819876066637	620.993275192925	1.2668963246045e-05	0.00144265733855674	0.0653398622248494	0.999986344467128	E2neg	no interaction
ENSG00000121236.20	TRIM6	18.276845179218	0.911918250683435	0.422979750758717	0.00151897851751237	0.0107024503502269	18.276845179218	-0.0806970457507794	0.196083504907081	0.328988038793683	0.685061576987075	18.276845179218	-1.84324870102886e-06	0.00144269066486028	0.330355261454607	0.999986344467128	CAFpos	no interaction
ENSG00000121270.15	ABCC11	24.5363839821689	-0.0032531412213075	0.217806286931493	0.960402743039907	0.985257740715353	24.5363839821689	2.28882915609246	0.676322989450202	2.77420590979456e-05	0.00046681726032696	24.5363839821689	9.76558074296929e-09	0.00144269313710095	0.994002859068612	0.999986344467128	E2pos	no interaction
ENSG00000121297.6	TSHZ3	320.864393949468	1.36681329333169	0.187320801562261	1.88697009951643e-14	1.22242465752469e-12	320.864393949468	0.396348374460786	0.197384195999915	0.00596425360098634	0.0448510616482165	320.864393949468	-5.18975043855387e-06	0.00144267726651555	0.197565650887019	0.999986344467128	CAFposE2pos	no interaction
ENSG00000121310.16	ECHDC2	296.213884341028	-0.360672810625028	0.122805794329687	0.000866460088716419	0.00668009698149248	296.213884341028	-0.0770648287766901	0.105454271502173	0.386937245091436	0.736571004516793	296.213884341028	2.45889680298496e-06	0.00144264565283491	0.682780714618542	0.999986344467128	CAFneg	no interaction
ENSG00000121316.10	PLBD1	808.44895392262	0.264569850935187	0.117542943351232	0.00997891686838628	0.0495686843235105	808.44895392262	-0.18960847380698	0.115123884353236	0.0456475551828249	0.210069813957511	808.44895392262	4.75301531574703e-06	0.00144264655591133	0.439047001856317	0.999986344467128	CAFpos	no interaction
ENSG00000121350.15	PYROXD1	879.052262989843	0.290138062331457	0.116995794723962	0.00482984772328993	0.0277894980230247	879.052262989843	0.375058974415466	0.119922421660194	0.000352332202289153	0.00417856001903238	879.052262989843	9.22784733326429e-07	0.00144264044141806	0.898373940997088	0.999986344467128	CAFposE2pos	no interaction
[truncated: 2,684 more rows]

## Sheet: CAFnoE2_vs_noCAFnoE2
gene	baseMean	log2FoldChange	lfcSE	pvalue	padj
[truncated: 19,675 more rows]

## Sheet: noCAFE2_vs_noCAFnoE2
gene	baseMean	log2FoldChange	lfcSE	pvalue	padj
[truncated: 19,675 more rows]

[truncated: 3 more sheets: interaction_effect, CAFE2_vs_CAFnoE2, CAFE2_vs_noCAFE2]
