# Supplementary material for: Cancer-associated fibroblasts rewire the estrogen receptor response in luminal breast cancer, enabling estrogen independence
Source: Oncogene. 2024 Feb 22;43(15):1113–26. doi: 10.1038/s41388-024-02973-x (PMC10997519; doi:10.1038/s41388-024-02973-x)
Supplement: Supplementary file 11 — STable 2 [file 41388_2024_2973_MOESM11_ESM.xlsx]

## Sheet: summary_significant_genes
gene_id	hgnc_symbol	cells.baseMean	cells.log2FoldChange	cells.lfcSE	cells.pvalue	cells.padj	treatment.baseMean	treatment.log2FoldChange	treatment.lfcSE	treatment.pvalue	treatment.padj	inter.baseMean	inter.log2FoldChange	inter.lfcSE	inter.pvalue	inter.padj	effect_specific	effect_interaction
ENSG00000000003.14	TSPAN6	897.517574788175	0.279908892506678	0.101082461113991	0.00221126092065388	0.0196060556784684	897.517574788175	0.0204767585165073	0.0901295166336224	0.789711484202192	0.925924553345897	897.517574788175	-0.00208862491134926	0.0149574555445757	0.167212979782766	0.99982625328014	CAFpos	no interaction
ENSG00000000457.13	SCYL3	1185.49279768454	-0.221091568914765	0.114402561330972	0.0255997914762959	0.125752588893367	1185.49279768454	-0.359488359457921	0.120553648127853	0.000532357522447395	0.00880579795241781	1185.49279768454	0.00147421412177955	0.0148686554746372	0.256792669786033	0.99982625328014	E2neg	no interaction
ENSG00000000460.16	C1orf112	2254.97221270974	0.585748352169512	0.1147922991753	4.34691940699125e-08	1.65032645039362e-06	2254.97221270974	0.168624114408819	0.107415624339599	0.0613950941588543	0.269296103678131	2254.97221270974	-0.0023893210251776	0.0150401023450892	0.0197281904910932	0.99982625328014	CAFpos	no interaction
ENSG00000001630.15	CYP51A1	11622.7011717581	-0.0897991071820839	0.112532847822587	0.283161689551836	0.59084621989768	11622.7011717581	0.332455526717494	0.128039018469522	0.00193513777328982	0.0244894430086101	11622.7011717581	-0.00144567841093524	0.0148711040641511	0.238952902922608	0.99982625328014	E2pos	no interaction
ENSG00000002586.18	CD99	3376.20251992729	-0.54867338573336	0.133034596999821	4.33149362194679e-06	0.000101364051562771	3376.20251992729	0.183784459254603	0.12295574376271	0.0682011043780829	0.28883083712225	3376.20251992729	-0.00048759967103522	0.0147819535611821	0.690896130721295	0.99982625328014	CAFneg	no interaction
ENSG00000002919.14	SNX11	2239.97963771862	0.0798004653582833	0.0590411889850306	0.156694094785716	0.419262739817053	2239.97963771862	0.239628504476399	0.0603128860485268	2.59542610341229e-05	0.000692517899555335	2239.97963771862	-0.00330275109244426	0.0151324955067355	0.200865446773161	0.99982625328014	E2pos	no interaction
ENSG00000003056.7	M6PR	2338.83581524516	0.254127521192754	0.0791637947524563	0.000532848618091053	0.00624500330316074	2338.83581524516	-0.00360800318305534	0.073734680723701	0.953623352911514	0.983592918546398	2338.83581524516	-8.92126478713732e-06	0.0146919807640895	0.934361026655631	0.99982625328014	CAFpos	no interaction
ENSG00000003137.8	CYP26B1	64.7913128666385	-0.810447726450426	0.275944033261868	0.000232540027536296	0.00315542670444927	64.7913128666385	1.16759969457281	0.227986681966	1.74246016621976e-08	1.02783549061104e-06	64.7913128666385	0.00129920944094614	0.0148879099211247	0.0500247737031525	0.99982625328014	CAFnegE2pos	no interaction
ENSG00000003436.15	TFPI	4303.85158294503	0.147576171260546	0.132725997742106	0.174870063787913	0.447520645495243	4303.85158294503	-1.03969579899529	0.149767054876874	3.43711939219144e-13	4.46044357486662e-11	4303.85158294503	-0.0007582950700964	0.0148093536319702	0.995807615552378	0.99982625328014	E2neg	no interaction
ENSG00000003756.16	RBM5	3684.02798172151	-0.162165135114567	0.0486837423707166	0.000691139116274961	0.00771429555240942	3684.02798172151	-0.110694318070926	0.0481501527798906	0.0186864856025177	0.125234545528611	3684.02798172151	0.00282272639887398	0.0148724753864026	0.355703753450382	0.99982625328014	CAFneg	no interaction
ENSG00000004455.16	AK2	3764.25063462362	0.3696453909923	0.0894549151725251	9.37710227322865e-06	0.000203123118285795	3764.25063462362	0.12841479587973	0.0844302096306569	0.0887978543230271	0.33802383212299	3764.25063462362	-0.00242151042248461	0.0150072969939637	0.16946632945595	0.99982625328014	CAFpos	no interaction
ENSG00000004478.7	FKBP4	29392.1584033273	-0.328753341016632	0.0666539561855366	2.85202631903612e-07	9.12840262426919e-06	29392.1584033273	0.620810745514263	0.0670016415418626	3.20780465222916e-21	1.06491654443189e-18	29392.1584033273	-0.00130243021321654	0.014720138584631	0.567314096901583	0.99982625328014	CAFnegE2pos	no interaction
ENSG00000004534.14	RBM6	2903.43858321284	-0.0410870218178408	0.0764402490299456	0.574192925456442	0.813397242323182	2903.43858321284	-0.167291075622993	0.0789135012341833	0.0193710826232373	0.128284432557521	2903.43858321284	0.393994794272629	0.125773232997436	5.91605715417832e-05	0.0397706942189638	interaction	interaction
ENSG00000004777.18	ARHGAP33	373.389952131562	-0.9690493278343	0.398074456004471	0.000691179265256157	0.00771429555240942	373.389952131562	0.00564453209673645	0.166943875753748	0.948783735678762	0.981882771732052	373.389952131562	0.000610554005527664	0.0148303175278104	0.158096933761848	0.99982625328014	CAFneg	no interaction
ENSG00000004799.7	PDK4	178.47299438543	0.460127310541832	0.321613287465506	0.0145310595099446	0.0831462960466845	178.47299438543	0.663391033687237	0.329139569438531	0.0023127165543388	0.0277662143088195	178.47299438543	-0.000369473268692867	0.0148148532456397	0.531712391772575	0.99982625328014	E2pos	no interaction
ENSG00000004838.13	ZMYND10	95.698055412967	-0.789837464915932	0.426135488590832	0.00303594936628334	0.0251673502925056	95.698055412967	0.355814638888494	0.44124703840201	0.0227050528433957	0.142718903275858	95.698055412967	0.000132460864729155	0.0148125078395934	0.756996261556494	0.99982625328014	CAFneg	no interaction
ENSG00000004864.13	SLC25A13	2465.34266040866	0.390519339925657	0.164570518211935	0.00342660362185944	0.0276198569746152	2465.34266040866	-0.0935389002768747	0.131426672214685	0.338639521618654	0.657431496371166	2465.34266040866	0.000162690418742968	0.0147880127807262	0.863784705282701	0.99982625328014	CAFpos	no interaction
ENSG00000004948.13	CALCR	1800.6548698419	-1.20206688240004	0.153330516917563	2.85802308078988e-16	4.12103833113895e-14	1800.6548698419	0.369277246222943	0.155282181154618	0.00302381288319622	0.0338992282300429	1800.6548698419	0.0029768917381012	0.0152303614132984	0.00411920555938751	0.605366076963276	CAFnegE2pos	no interaction
ENSG00000005022.5	SLC25A5	30171.2907030658	0.142818349603057	0.0731377373064625	0.0387747007479955	0.168701265826771	30171.2907030658	0.412078384325903	0.0760702756642888	9.78760022790672e-09	6.2096885890386e-07	30171.2907030658	-0.0172264953236489	0.0402867870359206	0.0599223627493213	0.99982625328014	E2pos	no interaction
ENSG00000005073.5	HOXA11	21.2448781430927	0.852501376111445	0.423929733303316	0.00219556971504516	0.0195032717375667	21.2448781430927	0.149194347679713	0.234475496203021	0.111636744557969	0.38262053506963	21.2448781430927	-0.000280326596422272	0.0148154735992995	0.525401351325335	0.99982625328014	CAFpos	no interaction
ENSG00000005189.19	REXO5	1103.39814954399	-0.283769035269574	0.0991843002873162	0.00161185454414475	0.0154114022891268	1103.39814954399	0.417073089098156	0.0999430034129596	6.0057145985411e-06	0.000202675120317197	1103.39814954399	-0.000307374172564304	0.0147404588537066	0.506592387635713	0.99982625328014	CAFnegE2pos	no interaction
ENSG00000005238.19	FAM214B	218.611810622401	-0.912852715480114	0.18341372322335	4.6135094930489e-08	1.73352976414627e-06	218.611810622401	-0.0523268264176295	0.13113250185655	0.582717743701845	0.823675194706787	218.611810622401	0.00188062527599464	0.0149700131309751	0.0337539085151529	0.99982625328014	CAFneg	no interaction
ENSG00000005471.15	ABCB4	35.3229988486408	-1.02555170994009	0.412524981337587	0.000608056440796402	0.00696629670334562	35.3229988486408	-0.397356945803448	0.482877218848563	0.0185379150400976	0.124677683224231	35.3229988486408	0.000488721384868584	0.0148242543023039	0.236959662986134	0.99982625328014	CAFneg	no interaction
ENSG00000005844.17	ITGAL	70.8869268573518	0.588524587249422	0.323954362124738	0.0051312947234359	0.0375637088087423	70.8869268573518	0.0716500636485125	0.171185505725961	0.429624190223984	0.72949748012934	70.8869268573518	0.0006549225168439	0.0148294656430291	0.226278118850106	0.99982625328014	CAFpos	no interaction
ENSG00000005882.11	PDK2	906.379452533257	-0.696879015364779	0.221407406870548	0.000126170648929083	0.0019038964201508	906.379452533257	-0.0125957337722311	0.140561720818154	0.911027750789109	0.970299271992429	906.379452533257	0.000300755041914049	0.0148040580348399	0.798428778294756	0.99982625328014	CAFneg	no interaction
ENSG00000006007.11	GDE1	6764.02712340901	0.217643176205479	0.080581613602886	0.00374579943581188	0.0295421474840964	6764.02712340901	0.0944382385236114	0.0770492420616928	0.180659882601668	0.489769205044021	6764.02712340901	-0.0016698997697617	0.0148354287335347	0.371963915790202	0.99982625328014	CAFpos	no interaction
ENSG00000006047.12	YBX2	953.428225865817	-0.219018373998436	0.127076965466076	0.0413576727284287	0.175787504978789	953.428225865817	0.585212746502573	0.134497719903014	1.30037982567048e-06	5.08573205793042e-05	953.428225865817	-0.000666969301341632	0.0147932108484209	0.530651249039575	0.99982625328014	E2pos	no interaction
ENSG00000006071.12	ABCC8	147.924602984423	-0.79700871287162	0.252959265335888	0.000112283605501393	0.00171979449413346	147.924602984423	-0.31771983273026	0.250122444434296	0.0260045795041701	0.156564897689594	147.924602984423	0.000730947395042696	0.0148306868605146	0.201566595469429	0.99982625328014	CAFneg	no interaction
ENSG00000006125.17	AP2B1	9703.20951020814	-0.364464063578443	0.122084184892832	0.000648949072574698	0.00732312095731527	9703.20951020814	-0.107342129233878	0.10806172636884	0.217732341342196	0.538973137131032	9703.20951020814	0.00282920977168673	0.015165014667193	0.192492368204285	0.99982625328014	CAFneg	no interaction
ENSG00000006453.13	BAIAP2L1	1610.84194995628	0.563132393215967	0.0776853120126175	5.79317447110021e-14	6.26496708901178e-12	1610.84194995628	0.236941603647418	0.0770227941683344	0.000822597755742543	0.0125054131663736	1610.84194995628	-0.00296210759071923	0.0151159224409346	0.141630230237855	0.99982625328014	CAFposE2pos	no interaction
ENSG00000006625.17	GGCT	2525.68293539988	-0.0444931271693168	0.0763055092550248	0.530265381141443	0.785303279986938	2525.68293539988	0.254377455186596	0.0803058674605441	0.000537453546519137	0.00886953685151524	2525.68293539988	-0.00194813418383064	0.0148814812495857	0.305681384452381	0.99982625328014	E2pos	no interaction
ENSG00000006652.13	IFRD1	4708.3169284346	0.874171909789403	0.141404604750262	4.65600413872538e-11	3.135115994354e-09	4708.3169284346	0.231186117749776	0.136178808860942	0.028808941677892	0.169060894837896	4708.3169284346	-0.00254658132022596	0.0151024605361627	0.0230220937063513	0.99982625328014	CAFpos	no interaction
ENSG00000006695.10	COX10	1004.00565345318	0.237069709672494	0.0765455745078687	0.000972227299835593	0.0103032997068694	1004.00565345318	0.0695132129433106	0.0727634180502071	0.311714734846708	0.632063613627381	1004.00565345318	-0.00110907323843823	0.014743560823725	0.581074057506808	0.99982625328014	CAFpos	no interaction
ENSG00000006740.16	ARHGAP44	819.401006246525	0.380199175395735	0.100993706720427	4.08759587778761e-05	0.000732382156446385	819.401006246525	-0.229780095196787	0.100316170483492	0.00837299903965733	0.072500617107912	819.401006246525	-0.000575384834479665	0.0147550088247022	0.673460810085373	0.99982625328014	CAFpos	no interaction
ENSG00000006747.14	SCIN	725.083206699812	-0.224004022551728	0.172500469946487	0.078527702582445	0.271819339079632	725.083206699812	-0.601471861466189	0.196230234903788	0.000173102394790417	0.0035149881730202	725.083206699812	0.000764860045133342	0.0148237875249884	0.367799840415305	0.99982625328014	E2neg	no interaction
ENSG00000006756.15	ARSD	6699.44451544296	-0.477535714343747	0.0439623810667487	2.93949851696197e-28	1.23415709793035e-25	6699.44451544296	-0.241855372593766	0.0436088946125779	1.22465996966912e-08	7.56797448789037e-07	6699.44451544296	0.0103451818371128	0.0200315119437453	0.0113715012373722	0.896489877126937	CAFnegE2neg	no interaction
ENSG00000007237.18	GAS7	9.41623479885676	-0.195549823427541	0.361199844575102	0.0106638344608019	0.0663873689175523	9.41623479885676	2.00038878622413	0.747089489645179	0.0002813681603889	0.00519602909385712	9.41623479885676	0.000166597302924725	0.0148181599457287	0.151567916447915	0.99982625328014	E2pos	no interaction
ENSG00000007908.15	SELE	12.7076527938609	4.3269353464779	0.834922638909282	1.68835802968526e-08	7.04716692215119e-07	12.7076527938609	-0.00219091631992425	0.186106646907611	0.955338611004645	0.984346852318767	12.7076527938609	-0.000300916290441492	0.0148214186419982	0.103316887618594	0.99982625328014	CAFpos	no interaction
ENSG00000007923.15	DNAJC11	2302.05395549138	0.241815883645709	0.0819615469271259	0.00152919057764115	0.0147894278427015	2302.05395549138	0.0210904634931232	0.0761676824676223	0.76580184192323	0.91433767927853	2302.05395549138	-0.0017967781506557	0.0148601703229003	0.452748150363331	0.99982625328014	CAFpos	no interaction
ENSG00000007968.6	E2F2	1856.0324893011	0.0397937631991438	0.0961864505975712	0.646531717168015	0.853689784716808	1856.0324893011	0.302037641747509	0.106520839325396	0.00111717564748678	0.015899982420612	1856.0324893011	-0.000720179379228817	0.0147713873641933	0.619876936777898	0.99982625328014	E2pos	no interaction
ENSG00000008086.11	CDKL5	1602.64601936137	-0.381761224399276	0.217912087955021	0.0143309922211843	0.0822246438735553	1602.64601936137	-0.475514123211874	0.22908246859101	0.00359888648996058	0.038627146349013	1602.64601936137	0.00535790393092555	0.0162960532279131	0.242624451386877	0.99982625328014	E2neg	no interaction
ENSG00000008256.15	CYTH3	636.834951694569	0.288118563095885	0.09209497911275	0.000639906663138979	0.00723824692259028	636.834951694569	-0.0995050845680672	0.0867974076566747	0.196271381617951	0.511459286709794	636.834951694569	-0.00181677382920489	0.0148883413309904	0.273509952734673	0.99982625328014	CAFpos	no interaction
ENSG00000008513.14	ST3GAL1	8944.70342032176	0.57757896923439	0.126047098998853	5.77127231100974e-07	1.72714700712084e-05	8944.70342032176	-1.45714397949861	0.124925734069178	1.47863508494999e-32	9.17718079898312e-30	8944.70342032176	0.00287464186337029	0.0151811931367852	0.0224234787946512	0.99982625328014	CAFposE2neg	no interaction
ENSG00000009830.11	POMT2	1413.9828009594	0.295394591445583	0.11823984330101	0.00446470581433785	0.0338536759459612	1413.9828009594	0.224850267372591	0.116511476337399	0.0198286578143166	0.130620253945256	1413.9828009594	-0.000935887498013045	0.0148039919297659	0.470728712590431	0.99982625328014	CAFpos	no interaction
ENSG00000010278.12	CD9	13485.4343320477	-0.374657164370559	0.11712208595051	0.000328320332860828	0.00422231779422371	13485.4343320477	0.609035725752392	0.118369997898826	2.56925376428177e-08	1.46704389940489e-06	13485.4343320477	0.000279919986870204	0.0147616976491016	0.831525337943164	0.99982625328014	CAFnegE2pos	no interaction
ENSG00000010319.6	SEMA3G	28.0866779376724	-1.82420270661408	0.880219984031987	0.00100802431633596	0.0106195919673032	28.0866779376724	-0.0118729321448932	0.18322926617636	0.801415483386333	0.931157905367077	28.0866779376724	0.000166750877979093	0.0148178100381874	0.651018352322146	0.99982625328014	CAFneg	no interaction
ENSG00000010610.9	CD4	5.87485633924542	-0.0364065714892864	0.227361374336263	0.119221754285131	0.352548994643456	5.87485633924542	-0.0370085492550042	0.194708410866689	0.000817649286974827	0.0124679967700162	5.87485633924542	0.000187020735731377	0.0148196131034381	0.00438647353475114	0.615403165301521	E2neg	no interaction
ENSG00000010810.17	FYN	246.595837897195	0.191438318337122	0.158980949841822	0.113742996520995	0.342765732602322	246.595837897195	-0.410523094007054	0.187838213467017	0.00382280471119051	0.0402386592610724	246.595837897195	-0.000712810391281975	0.0148175185760276	0.423070308765669	0.99982625328014	E2neg	no interaction
ENSG00000010818.9	HIVEP2	1405.34796259717	0.116085289161671	0.181983014684331	0.345634348586376	0.649090545666926	1405.34796259717	-0.51885378697468	0.273436022198375	0.00392433827184003	0.0409315588149798	1405.34796259717	0.000297354796895283	0.0148087511902992	0.636582658144694	0.99982625328014	E2neg	no interaction
ENSG00000011052.21	NME1-NME2	16156.8933387874	0.621312181588125	0.166259015504882	2.15754114173988e-05	0.000419032650317507	16156.8933387874	0.330182125173984	0.165892142038912	0.00817164600425122	0.071389379871901	16156.8933387874	-0.00175334260808144	0.0149410510176547	0.0684544880010213	0.99982625328014	CAFpos	no interaction
ENSG00000011201.11	ANOS1	88.546217261433	-0.0977520089152339	0.166520340572676	0.402379475667001	0.696660644650872	88.546217261433	-0.533037046145439	0.243320240246784	0.00214119021574689	0.0262876882027169	88.546217261433	0.000569454620144786	0.0148179027438183	0.409489094059274	0.99982625328014	E2neg	no interaction
ENSG00000011260.13	UTP18	5472.18371895133	0.288178417514472	0.0976194099337146	0.00122853602803359	0.0124290232460521	5472.18371895133	0.0527452821235384	0.0881458366149275	0.491364105747002	0.768831720535709	5472.18371895133	-0.00065952808604994	0.014755583100911	0.471790970637004	0.99982625328014	CAFpos	no interaction
ENSG00000011275.18	RNF216	3603.67224443102	0.220361068639265	0.0584949373392845	9.18311732690643e-05	0.00146578386061255	3603.67224443102	0.0058552871272409	0.0564520222733505	0.961049317726673	0.986551057856195	3603.67224443102	0.0020661621317223	0.01479489702543	0.436078482509948	0.99982625328014	CAFpos	no interaction
ENSG00000012171.19	SEMA3B	915.419653288337	0.260645834315969	0.257283903618963	0.0748218127014202	0.262336158292026	915.419653288337	1.7893559250219	0.283587306946697	1.30898385524887e-11	1.43736496412905e-09	915.419653288337	0.000196823076902537	0.0148092721758619	0.723722781367109	0.99982625328014	E2pos	no interaction
ENSG00000012822.15	CALCOCO1	1768.90452998453	-0.9073840646824	0.146081713419621	3.92787038836603e-11	2.70871255043117e-09	1768.90452998453	-0.245446219973615	0.1410925859357	0.0243366520538459	0.149229256043235	1768.90452998453	0.384818283024256	0.303093874499644	0.00322389647175615	0.540815028918866	CAFneg	no interaction
ENSG00000013016.15	EHD3	157.353662016682	-0.313869489644336	0.137438794743132	0.00676693261072412	0.0468922150573237	157.353662016682	-0.922488306870362	0.144770361900016	1.26061130378048e-11	1.41694695759577e-09	157.353662016682	0.000639093484899948	0.0147998965601771	0.547022715440858	0.99982625328014	CAFnegE2neg	no interaction
ENSG00000013288.8	MAN2B2	1352.59612915699	-0.601168212681605	0.271393552207566	0.00227942533162429	0.0200732860018117	1352.59612915699	-0.0174208956180544	0.151329913815109	0.846615003646252	0.949129801194642	1352.59612915699	0.000337423022341804	0.0148106347299635	0.583509366277782	0.99982625328014	CAFneg	no interaction
ENSG00000013374.15	NUB1	1648.70091208137	-0.192978709350904	0.0727043370088144	0.00508137694261209	0.0373707655104521	1648.70091208137	-0.16990277399929	0.0722450397535744	0.0106280957119503	0.0853712564574399	1648.70091208137	0.0039996267021015	0.0154693347830381	0.0822509643830098	0.99982625328014	CAFneg	no interaction
ENSG00000013392.7	RWDD2A	611.379838741334	-0.427785476646409	0.0875613471834441	2.29631297257782e-07	7.5529649040434e-06	611.379838741334	-0.50239571853101	0.0880135877648917	1.56498057783698e-09	1.16963862558235e-07	611.379838741334	0.420139799378924	0.136297901430328	6.85329281651379e-05	0.0442284105206534	CAFnegE2neg	interaction
ENSG00000013583.8	HEBP1	1730.04429557343	-0.34791021490283	0.093531688132014	5.60232253462364e-05	0.000953541952963565	1730.04429557343	0.108046368769118	0.0863547850709083	0.161184557917091	0.461075707883974	1730.04429557343	-0.00187274115154776	0.0148989240378617	0.260651440083577	0.99982625328014	CAFneg	no interaction
ENSG00000013588.7	GPRC5A	16779.4256956115	1.48012844842547	0.0890952089279055	3.49180040178067e-63	8.30757512256985e-60	16779.4256956115	1.09173322992687	0.0893526175077538	1.60880920650963e-35	1.43535946393281e-32	16779.4256956115	-0.00440215304762915	0.0156947657733233	0.0140917102383706	0.985617901218359	CAFposE2pos	no interaction
ENSG00000013619.13	MAMLD1	443.614249990264	-0.25134140413817	0.13480402188662	0.0248225859103318	0.123335333752171	443.614249990264	0.536826195786636	0.139639933859147	1.19679564912285e-05	0.000358253761419934	443.614249990264	0.000658871486550941	0.0147960140994549	0.565975109618107	0.99982625328014	E2pos	no interaction
ENSG00000014138.8	POLA2	6252.52896417284	0.0469297737046016	0.0487944967707703	0.342234157685486	0.645874220116381	6252.52896417284	0.259506414250613	0.0497040193440123	6.15600054213489e-08	3.29126995277062e-06	6252.52896417284	-0.0113036853639375	0.0215894107483471	0.0926129517166916	0.99982625328014	E2pos	no interaction
ENSG00000014914.20	MTMR11	821.246554688913	-0.639902370431179	0.119048560979264	8.00279451720934e-09	3.504291157459e-07	821.246554688913	-0.0666535448370505	0.101143194469889	0.436673254447765	0.734217986718709	821.246554688913	0.000699744827929579	0.0147834126575184	0.546691865700824	0.99982625328014	CAFneg	no interaction
ENSG00000015133.18	CCDC88C	1377.29912700865	0.222434554310557	0.135203910558653	0.0457851847451766	0.187488098748536	1377.29912700865	-0.480196603369226	0.147244472474056	0.000125654441845002	0.00269326900501111	1377.29912700865	0.00257714881476099	0.0151119749120257	0.0191239007849839	0.99982625328014	E2neg	no interaction
ENSG00000016402.13	IL20RA	154.637013172342	0.459659640638334	0.129729002086035	6.66655527635943e-05	0.00111565154243881	154.637013172342	-0.114592396021408	0.117050516688295	0.216877812518513	0.538185293380478	154.637013172342	0.00022785501063935	0.0147715628706678	0.889294544798453	0.99982625328014	CAFpos	no interaction
ENSG00000017797.12	RALBP1	4541.88602238192	-0.249734261858715	0.0705616175918053	0.000191111477121042	0.00269843356666951	4541.88602238192	-0.0373654315613062	0.0666308051331288	0.558449703113814	0.810328403192605	4541.88602238192	0.00258567033918442	0.014987722968526	0.231147697391712	0.99982625328014	CAFneg	no interaction
ENSG00000018625.14	ATP1A2	4.78409958964393	-4.83376358043163	2.5854147861417	0.000354093398264265	0.00449134963440573	4.78409958964393	0.0472981402024333	0.194347996743681	0.212555039409333	0.533190407403084	4.78409958964393	0.000149713621177259	0.0148186831788282	0.294195902010512	0.99982625328014	CAFneg	no interaction
ENSG00000019186.9	CYP24A1	224.41234980652	1.27061899954055	0.232783108519632	2.88237006168025e-09	1.36697118373706e-07	224.41234980652	2.03466264534139	0.2247690602981	7.77119663405377e-21	2.52122345343449e-18	224.41234980652	0.000421741377756427	0.0148088717718567	0.459929176975445	0.99982625328014	CAFposE2pos	no interaction
ENSG00000019485.13	PRDM11	567.731214877916	-0.300983666182974	0.129733011957734	0.0064780959654541	0.0453530259474533	567.731214877916	-0.323099011359802	0.132723069367834	0.0028232718840283	0.0323711542540878	567.731214877916	0.000474912221591741	0.0147820842647869	0.60255303456506	0.99982625328014	CAFnegE2neg	no interaction
ENSG00000019549.9	SNAI2	110.940874860465	0.121193970760293	0.212122506896487	0.290332736991683	0.598397317435211	110.940874860465	-1.1738489940282	0.365736328663816	5.78392001408299e-05	0.00137261144759737	110.940874860465	0.00120082801487847	0.0148833386493609	0.0274617015642118	0.99982625328014	E2neg	no interaction
ENSG00000020181.17	ADGRA2	144.192656187965	0.418787360939468	0.174780698156872	0.00285196243299572	0.0240077504830862	144.192656187965	-0.039371889879045	0.129719184259762	0.678349734406066	0.874746382894905	144.192656187965	-0.000886647868781481	0.0148295544361729	0.301489840966973	0.99982625328014	CAFpos	no interaction
ENSG00000020426.10	MNAT1	2112.36948105621	0.385939051488262	0.100305747758201	3.13605811486474e-05	0.000584776550013247	2112.36948105621	0.175151801462747	0.0959208618920019	0.0351994498818491	0.192070278460595	2112.36948105621	-0.00236759774414021	0.0150156800834707	0.128600705168702	0.99982625328014	CAFpos	no interaction
ENSG00000020577.13	SAMD4A	878.578947885842	-0.212967625136841	0.172910641122001	0.092818475988777	0.30174988493277	878.578947885842	-0.99712035285458	0.194604151984055	1.95536250481866e-08	1.14396720312649e-06	878.578947885842	0.002155118487119	0.0150293863768254	0.0247223895151333	0.99982625328014	E2neg	no interaction
ENSG00000021355.12	SERPINB1	1964.89053056286	0.30111875237031	0.0781559748840827	4.16127992936482e-05	0.000742528387396035	1964.89053056286	-0.280942104941009	0.0791097601536105	0.000121195650523408	0.00260552396268321	1964.89053056286	0.0035507842538976	0.0153156562614319	0.795686536688725	0.99982625328014	CAFposE2neg	no interaction
ENSG00000023330.14	ALAS1	1157.23411409919	0.326424167234851	0.0947177167831994	0.000180022812303019	0.0025698256456256	1157.23411409919	0.0446175245943352	0.0855737828160568	0.56213954876458	0.812776466992239	1157.23411409919	-0.000469702876569135	0.0147384230203686	0.659286312159382	0.99982625328014	CAFpos	no interaction
ENSG00000023445.13	BIRC3	74.785998513058	1.43460992374274	0.487167866861343	0.000127494344525079	0.00191375580241377	74.785998513058	0.0298356989338373	0.177514215241905	0.660846500356153	0.865069582080155	74.785998513058	0.000125114316723897	0.0148145585330238	0.745751942276899	0.99982625328014	CAFpos	no interaction
ENSG00000023572.8	GLRX2	923.132420077463	0.411852121244492	0.134604836927471	0.000428604699509038	0.00519383029328652	923.132420077463	0.38161361217555	0.136063101125615	0.00080225523211328	0.0123009596545833	923.132420077463	-0.00190985040312337	0.0149540248590059	0.118116086747505	0.99982625328014	CAFposE2pos	no interaction
ENSG00000023608.4	SNAPC1	690.441266293294	0.337557293512178	0.143011407103484	0.00480312737135522	0.0357853043977535	690.441266293294	0.176500468073976	0.132404546489722	0.0842538097858338	0.32753898003616	690.441266293294	0.000547842682342606	0.0147924779578546	0.612290363770311	0.99982625328014	CAFpos	no interaction
ENSG00000023734.10	STRAP	5678.61401257732	0.253727234042711	0.0827580055379582	0.000974282336164261	0.0103174186563389	5678.61401257732	0.121685648498658	0.0794567475619414	0.0926126104851613	0.345518405864345	5678.61401257732	-0.00144571724711602	0.0148056048480214	0.18878411165466	0.99982625328014	CAFpos	no interaction
ENSG00000023839.10	ABCC2	124.921872388629	-2.0713890588225	0.197393023839273	5.52845494686056e-27	2.19218595462318e-24	124.921872388629	-0.184301833356747	0.159154229717769	0.0958122413470285	0.352131876627628	124.921872388629	0.002321529666342	0.0150679017822606	0.00416307937148898	0.605366076963276	CAFneg	no interaction
ENSG00000024422.11	EHD2	173.254901812801	-0.528797579280979	0.27736990603912	0.00516457551408787	0.0377492654703555	173.254901812801	0.193229417392937	0.213658187821798	0.0970193927746563	0.355024822316898	173.254901812801	0.000367532385386411	0.0148118888966164	0.545671809633509	0.99982625328014	CAFneg	no interaction
ENSG00000025039.14	RRAGD	338.150098622932	0.343476243983649	0.119664874257927	0.00112924880754414	0.0116222254705786	338.150098622932	-0.195400703336339	0.116890188393894	0.04119475826588	0.212909186910006	338.150098622932	0.000476694436291515	0.0147730055591558	0.714340459355518	0.99982625328014	CAFpos	no interaction
ENSG00000026025.15	VIM	82.5615953551423	-1.73877512247802	0.314236102605283	1.57996201202003e-09	7.96959636805155e-08	82.5615953551423	-0.181450264293537	0.23030808135401	0.102194358487091	0.365244587015859	82.5615953551423	0.00183278974165594	0.0149786225575595	0.00290803740601744	0.515585445150389	CAFneg	no interaction
ENSG00000026297.15	RNASET2	1105.7521727724	-0.339256076335199	0.142725586494407	0.00450323222524321	0.0340665818841266	1105.7521727724	0.285899226419659	0.142050767343954	0.0106332815398479	0.0853712564574399	1105.7521727724	-0.00141247049333665	0.0148772508345178	0.229859590642777	0.99982625328014	CAFneg	no interaction
ENSG00000026508.17	CD44	9464.21988937394	-0.411023473761884	0.134176901449058	0.000431689840723421	0.00522090092004992	9464.21988937394	0.415967192902333	0.135842936690206	0.000315111972998573	0.00570117036065225	9464.21988937394	0.002257013194614	0.0150270524018633	0.0549876513132446	0.99982625328014	CAFnegE2pos	no interaction
ENSG00000026950.16	BTN3A1	17.1371961665946	-0.675527869388619	0.446236867463736	0.00663611593960285	0.046215910389452	17.1371961665946	-0.184715093258993	0.26138453323275	0.0783439634743771	0.314017566247286	17.1371961665946	0.000849854189297375	0.0148483598753919	0.04493729589187	0.99982625328014	CAFneg	no interaction
ENSG00000027001.9	MIPEP	1046.21284021137	-0.27546578612954	0.111431220899945	0.00510996519209677	0.0375037291090907	1046.21284021137	-0.0332525314171804	0.0969518353473934	0.666193338242321	0.86816778376932	1046.21284021137	0.000884883089685762	0.0147930143974832	0.517227661393191	0.99982625328014	CAFneg	no interaction
ENSG00000028839.9	TBPL1	832.612301570916	0.102819458672134	0.107904686684227	0.278780307506948	0.586895083089206	832.612301570916	0.301600853522681	0.119137031420158	0.00303351672399586	0.033963491164738	832.612301570916	-0.00063737165867286	0.0147799112394757	0.625199779098939	0.99982625328014	E2pos	no interaction
ENSG00000029534.19	ANK1	370.822931838274	-0.605302438467655	0.197520267484088	0.000218302491278099	0.00299353320172417	370.822931838274	0.601820804676994	0.19507048222698	0.000158842411661001	0.00326255457044717	370.822931838274	0.000389613264957385	0.0148022124112168	0.636540484512454	0.99982625328014	CAFnegE2pos	no interaction
ENSG00000030419.16	IKZF2	1289.54416637777	-0.0154432350206301	0.1650053603599	0.888978903795731	0.962656130982045	1289.54416637777	-0.640199225009765	0.268078448707743	0.00103881552350874	0.0150702150387066	1289.54416637777	0.000434445572950776	0.0148137277936326	0.491590985771852	0.99982625328014	E2neg	no interaction
ENSG00000031698.12	SARS	17572.5774165977	0.78332573296102	0.119055068325196	4.24109771601076e-12	3.34484364066594e-10	17572.5774165977	0.619533719721436	0.119914656964834	2.20565916650271e-08	1.27990994316367e-06	17572.5774165977	-0.00181647562485213	0.0149240007195693	0.167713233231	0.99982625328014	CAFposE2pos	no interaction
ENSG00000033030.13	ZCCHC8	2052.66361428509	0.436127462364221	0.0817515940448738	1.89727905728481e-08	7.80508891721631e-07	2052.66361428509	0.0368601276855041	0.0752375132072889	0.603749960629227	0.833971663348611	2052.66361428509	-0.00144236445644998	0.0147982906682632	0.52395669912688	0.99982625328014	CAFpos	no interaction
ENSG00000033050.7	ABCF2	3150.06974997591	0.43669650667182	0.0973634006236613	1.46089428075337e-06	3.93476714297253e-05	3150.06974997591	0.00556426298349101	0.0861044550846826	0.954202082403567	0.983592918546398	3150.06974997591	-0.00211697466745354	0.0149540943407523	0.169708579847271	0.99982625328014	CAFpos	no interaction
ENSG00000033327.12	GAB2	2812.42068996269	-0.360828927585805	0.101176375385021	9.37550247348195e-05	0.00148540841075422	2812.42068996269	0.143505668467046	0.0946271891623641	0.0825912273343331	0.324165457849218	2812.42068996269	0.00357365744655549	0.0153806811116937	0.0184672704130581	0.99982625328014	CAFneg	no interaction
ENSG00000033627.16	ATP6V0A1	2110.37919690425	-0.0908637819579034	0.0720403096891355	0.183627465874845	0.461006344594338	2110.37919690425	-0.229617664409034	0.0747464459146991	0.000936982562722199	0.0138605451635849	2110.37919690425	0.00315405332375692	0.0151691238269563	0.124926373321247	0.99982625328014	E2neg	no interaction
ENSG00000033867.16	SLC4A7	3575.40800971074	0.467180409711271	0.241765067362676	0.00645699298361864	0.0452496685523594	3575.40800971074	-0.116693124239665	0.168161421049829	0.255161956609845	0.579748200193165	3575.40800971074	0.000295719434031215	0.0148065295199114	0.662549481036395	0.99982625328014	CAFpos	no interaction
ENSG00000034510.5	TMSB10	23970.4053437112	-0.566675582746494	0.185092337360223	0.000241997460276352	0.00326513586525985	23970.4053437112	0.14964016559832	0.152945198305482	0.176297455761408	0.484786540378954	23970.4053437112	-0.00063804208190762	0.0148126360884242	0.463301218076004	0.99982625328014	CAFneg	no interaction
ENSG00000035403.17	VCL	4335.84061830855	-0.329821055351058	0.116595988011295	0.00134927779082345	0.0134229578964546	4335.84061830855	0.0314037086512571	0.0995266269385979	0.708585026637659	0.890723076369547	4335.84061830855	0.00145301223511711	0.0148633438863807	0.272250104099657	0.99982625328014	CAFneg	no interaction
ENSG00000036530.8	CYP46A1	21.088899092393	-0.988818977961029	0.683491682618511	0.00430703884130425	0.0330955721319496	21.088899092393	-0.0720325470815001	0.194446855683935	0.276687760129264	0.600569837859849	21.088899092393	0.000504856263140005	0.0148277773391048	0.0890844558776657	0.99982625328014	CAFneg	no interaction
ENSG00000037965.5	HOXC8	20.8933220796748	1.67385985445204	0.395817076205256	1.32950033994522e-06	3.62187354059504e-05	20.8933220796748	0.0172577805333394	0.173450730396654	0.80682089292423	0.933184917071251	20.8933220796748	-0.000391894088221613	0.0148200286817931	0.330740413868182	0.99982625328014	CAFpos	no interaction
ENSG00000039139.9	DNAH5	59.287243251755	1.51686155769784	0.299765827209269	2.02072963211635e-08	8.24169014241739e-07	59.287243251755	0.150205551359712	0.212617435114255	0.145337512597493	0.437429113170988	59.287243251755	-1.03771385101275	0.496094114008826	0.000916432461345728	0.279099503222956	CAFpos	no interaction
ENSG00000039560.13	RAI14	148.179108955374	1.0408588694831	0.296796478755711	2.5226084771112e-05	0.00048531315378386	148.179108955374	0.0996619980767619	0.179746208611281	0.295595592425324	0.618125668288144	148.179108955374	-0.000220631249112639	0.0148099079356554	0.69979797118248	0.99982625328014	CAFpos	no interaction
ENSG00000040933.15	INPP4A	1144.06658274134	0.113347884274094	0.189404447781677	0.341267650875182	0.644757041841234	1144.06658274134	-0.963761766158542	0.284255311716981	3.52043983808721e-05	0.000895798194094384	1144.06658274134	0.00141780020517313	0.0149078574598541	0.0134676865605207	0.971882804208542	E2neg	no interaction
ENSG00000041353.9	RAB27B	2919.23091614021	0.0161728121420702	0.148864843674113	0.883626977096251	0.960726482679866	2919.23091614021	-0.770078129631873	0.209126439167674	1.55829436417042e-05	0.00044223960335055	2919.23091614021	0.000147364405144084	0.0147985222348717	0.847576133338533	0.99982625328014	E2neg	no interaction
ENSG00000041515.15	MYO16	79.8986536799325	-0.0908522269103065	0.206647323575877	0.391508012547895	0.688232699416624	79.8986536799325	0.711904569111938	0.419874069254268	0.00366062171596623	0.0389990914681103	79.8986536799325	0.000564490084966879	0.0148272837737977	0.292774261615267	0.99982625328014	E2pos	no interaction
ENSG00000042445.13	RETSAT	1119.84334167674	-0.387224872051239	0.10202025322597	3.59527060246717e-05	0.000655459614945324	1119.84334167674	-0.109687527285908	0.0928859171380066	0.177177274337199	0.48519852939513	1119.84334167674	0.000134351482190001	0.0147402946668711	0.955815168384709	0.99982625328014	CAFneg	no interaction
ENSG00000042493.15	CAPG	588.181128200546	-0.835138033964525	0.307367480053646	0.000410880568467101	0.00506067309306978	588.181128200546	0.155512619876251	0.208993726827531	0.147318380127344	0.440469521815433	588.181128200546	-0.000173988296876039	0.0148092959931344	0.75174298812244	0.99982625328014	CAFneg	no interaction
ENSG00000042753.11	AP2S1	2919.1324842037	-0.310176604973168	0.121127442880032	0.00327279802988111	0.026620622151882	2919.1324842037	0.149324790513123	0.112177525319094	0.107381864580274	0.374683893210143	2919.1324842037	-0.000646953868153785	0.014783733695346	0.616565014248736	0.99982625328014	CAFneg	no interaction
ENSG00000043039.6	BARX2	968.526673438833	-0.44336550937898	0.11659299674222	2.64433902252544e-05	0.000503977831062092	968.526673438833	0.3935467723898	0.115728096351714	0.000106423957032949	0.00233364360467794	968.526673438833	-0.00061665749374606	0.0147749314384862	0.615652084916939	0.99982625328014	CAFnegE2pos	no interaction
ENSG00000043591.5	ADRB1	54.9269099892452	-0.0849912003425886	0.183086356210953	0.45786415379978	0.740205073102136	54.9269099892452	1.09223772769125	0.258138918429572	1.3559665958319e-06	5.28864020642088e-05	54.9269099892452	0.000562784254267381	0.0148208171396087	0.363323904672704	0.99982625328014	E2pos	no interaction
ENSG00000044524.10	EPHA3	260.874012580906	0.263277125867231	0.22807046316568	0.0668785531372136	0.243047695018769	260.874012580906	-0.968403623428698	0.260155346489456	1.06149509401841e-05	0.000323778685194718	260.874012580906	0.000282779575739052	0.0148083985128613	0.542541898719184	0.99982625328014	E2neg	no interaction
ENSG00000046653.14	GPM6B	18.927933119033	-0.0385466779549846	0.197749282244545	0.687849098468308	0.875294819636064	18.927933119033	-0.917938420827448	0.508436429213263	0.00243839830879595	0.0288148975583737	18.927933119033	0.000167734530938279	0.0148147715294916	0.646139642365967	0.99982625328014	E2neg	no interaction
ENSG00000047457.13	CP	5.64518374032677	6.75579368819507	2.69036060786732	1.90568377077881e-06	5.02839848943947e-05	5.64518374032677	-0.000684815108257625	0.1893136131826	0.972498605524564	0.99178031126956	5.64518374032677	3.67332567220202e-06	0.0148179351053883	0.900003404742803	0.99982625328014	CAFpos	no interaction
ENSG00000048052.21	HDAC9	103.328894623721	-1.15637232548802	0.372517720714392	8.98492175091072e-05	0.00143788966361267	103.328894623721	-1.05045818588787	0.379524177003305	0.00023678449933364	0.00453704527246672	103.328894623721	-0.000144200617216584	0.0148124702301823	0.909069318899284	0.99982625328014	CAFnegE2neg	no interaction
ENSG00000048162.20	NOP16	1119.23074657427	0.577810415121307	0.176843146976131	0.00011712599710882	0.00178439019074537	1119.23074657427	0.104222451476314	0.138481668120751	0.300120496083299	0.621324702200141	1119.23074657427	-0.00120563205354756	0.014862887494245	0.183715849446212	0.99982625328014	CAFpos	no interaction
ENSG00000048471.13	SNX29	2349.09887762322	-0.522803146310978	0.130476131184694	1.02114936750229e-05	0.000219862854013501	2349.09887762322	-0.10168891427552	0.111938218337427	0.256530758985782	0.58087057681392	2349.09887762322	0.00238573411345773	0.0150540203512961	0.0496741091169821	0.99982625328014	CAFneg	no interaction
ENSG00000048540.14	LMO3	58.8086919419115	-0.0287001665710809	0.185137499703776	0.784289905291083	0.921604084370068	58.8086919419115	-2.04036693475054	0.355761498939007	4.95153008665072e-10	4.17481585806253e-08	58.8086919419115	0.000306011185194278	0.0148158174572466	0.461631709059713	0.99982625328014	E2neg	no interaction
ENSG00000048544.5	MRPS10	3159.68226185473	0.267204548546817	0.101594715960796	0.00346447840723527	0.0277995667584505	3159.68226185473	0.176429042203657	0.0986904901900357	0.0430411834569831	0.218377513231639	3159.68226185473	-0.00205225840969112	0.0149506865351566	0.685285394926225	0.99982625328014	CAFpos	no interaction
ENSG00000049130.14	KITLG	3145.02971298999	-0.322326385146778	0.256303055586264	0.032741364023537	0.149706268877639	3145.02971298999	-0.823475818675486	0.274704499944426	0.000130818984744668	0.0027997616300302	3145.02971298999	0.000559295494501267	0.0148211227618985	0.35489161686326	0.99982625328014	E2neg	no interaction
ENSG00000049167.13	ERCC8	566.015392881019	0.412768324036643	0.1271512969421	0.000240666797479362	0.00325025405299706	566.015392881019	-0.00834263593119789	0.105079119762382	0.923622229121658	0.975019456347206	566.015392881019	-0.000568676842670567	0.0147824776411717	0.73174930091171	0.99982625328014	CAFpos	no interaction
ENSG00000049246.14	PER3	1771.57979478706	-0.467046282966803	0.173569829124861	0.00112909092138918	0.0116222254705786	1771.57979478706	-0.152531359251946	0.146892111116869	0.146651391543359	0.439154313883248	1771.57979478706	0.00103812088883131	0.0148431687640394	0.257965367199767	0.99982625328014	CAFneg	no interaction
ENSG00000049323.15	LTBP1	2383.48543908839	-0.0299094356683281	0.0898275828776079	0.710959478073983	0.885597430148874	2383.48543908839	-0.708685678016387	0.0996030816884828	9.32225879487936e-14	1.30465925781277e-11	2383.48543908839	0.00447803876431813	0.0157527675973925	0.00581596364216666	0.661646768868122	E2neg	no interaction
ENSG00000049449.8	RCN1	718.711850351843	0.709426055837656	0.158942858494184	7.60103817449721e-07	2.2143840804275e-05	718.711850351843	-0.16096617448018	0.140585857659154	0.124722447897173	0.406672668737355	718.711850351843	-0.00128051060068485	0.0148664433496307	0.198167645801117	0.99982625328014	CAFpos	no interaction
ENSG00000049541.10	RFC2	2177.50538002505	0.00649901920068139	0.0867807755370945	0.936618638829729	0.981048701262744	2177.50538002505	0.361937059061871	0.0949487187992993	2.72299792976277e-05	0.000718498991633337	2177.50538002505	-0.00291420235391741	0.0151505033066398	0.078682051214711	0.99982625328014	E2pos	no interaction
ENSG00000049759.17	NEDD4L	2044.75748208641	-0.0716832196331084	0.087925446650193	0.381366105210199	0.679342127999429	2044.75748208641	-0.265800778021292	0.0944904413239798	0.0015787249957124	0.0210030748497619	2044.75748208641	0.00192507630901494	0.0149118119840191	0.300097625185156	0.99982625328014	E2neg	no interaction
ENSG00000050030.13	NEXMIF	257.377172985643	-0.184746625263492	0.220669805519644	0.156322442382029	0.418511415041911	257.377172985643	-0.585039419059641	0.316744978704457	0.00363772867951877	0.038895848304337	257.377172985643	7.21011612226075e-06	0.0148073303098298	0.973189079477518	0.99982625328014	E2neg	no interaction
ENSG00000050344.8	NFE2L3	595.016144351045	0.504230445371882	0.127552936562488	1.08766608860003e-05	0.000231737812160677	595.016144351045	0.0739612799983585	0.108306409381195	0.40886615141558	0.713080551185999	595.016144351045	-0.000668598642320976	0.0147883380621637	0.584319677552452	0.99982625328014	CAFpos	no interaction
ENSG00000050405.13	LIMA1	2142.55722372005	0.912907313458221	0.302441732500289	0.000144632444553514	0.00212191998561296	2142.55722372005	-0.063945854236776	0.166395555706244	0.474165588905887	0.75834629543021	2142.55722372005	-0.000706820975340713	0.0148328598631176	0.19753600076594	0.99982625328014	CAFpos	no interaction
ENSG00000050438.16	SLC4A8	751.447916625882	-0.0260270923091247	0.111364651883805	0.78858392322455	0.92263220260884	751.447916625882	-0.618278436535202	0.132338787889924	2.77835825317288e-07	1.2876968851962e-05	751.447916625882	-0.00144965071046857	0.0148746127834549	0.219348194620337	0.99982625328014	E2neg	no interaction
ENSG00000051180.16	RAD51	2325.21919358357	0.145322015186079	0.0826482006730288	0.0579900231428872	0.220396054410201	2325.21919358357	0.463477533950802	0.0866283166343201	1.23651075202617e-08	7.57561844857236e-07	2325.21919358357	-0.00439757624283332	0.0156834694547676	0.0178983080374517	0.99982625328014	E2pos	no interaction
ENSG00000052795.12	FNIP2	1122.38941417463	0.135025273581383	0.167429446931406	0.264572731821343	0.571719004957565	1122.38941417463	0.443454744456427	0.220440035890184	0.00425909579083731	0.043583220368604	1122.38941417463	-0.000213299325528782	0.0148006434737638	0.779181622941136	0.99982625328014	E2pos	no interaction
ENSG00000052802.12	MSMO1	3757.16757171638	-0.33959123508674	0.11476097004272	0.000800733898547881	0.0087255545051687	3757.16757171638	0.345855209356699	0.115879516397094	0.00056425906080252	0.00920548353480683	3757.16757171638	-0.000290369140917035	0.0147600383253064	0.829807800082	0.99982625328014	CAFnegE2pos	no interaction
ENSG00000053108.16	FSTL4	475.545155162329	0.268266485393672	0.208678811325632	0.0567687075174478	0.217414392514092	475.545155162329	-1.0483753427641	0.22917570045944	2.58896244055292e-07	1.21570522496358e-05	475.545155162329	-0.000502671085404861	0.0148138794783349	0.474137358352319	0.99982625328014	E2neg	no interaction
ENSG00000053372.4	MRTO4	2414.59615099354	0.472277712401141	0.145507294858155	0.000184695527354079	0.00261820124426959	2414.59615099354	0.173747668347296	0.131942548794863	0.0923681017065885	0.345136506306835	2414.59615099354	-0.00163510921685462	0.014911633954529	0.128695020810492	0.99982625328014	CAFpos	no interaction
ENSG00000053524.12	MCF2L2	21.9881824289205	-0.0581244342716122	0.213409751553543	0.49378175510152	0.763924846003489	21.9881824289205	-1.49518584747558	0.609091859884433	0.000484792989273691	0.00815654888223796	21.9881824289205	0.000389194347294967	0.0148226768381508	0.181287172001221	0.99982625328014	E2neg	no interaction
ENSG00000053747.15	LAMA3	1115.43494086864	-0.0708357697714491	0.130765446196821	0.503198275424458	0.768682988622301	1115.43494086864	0.357349238739858	0.160533637108057	0.0042773566654147	0.0437040493651498	1115.43494086864	0.00195206105242161	0.0149755768671567	0.0644580670666702	0.99982625328014	E2pos	no interaction
ENSG00000054598.6	FOXC1	1035.15391932922	0.0323432852824415	0.12038121699813	0.749297867555984	0.903410379623303	1035.15391932922	0.788394863444097	0.14400102747471	3.04687400869069e-09	2.12401907084976e-07	1035.15391932922	0.000948203666181931	0.0148217954283264	0.125922817268708	0.99982625328014	E2pos	no interaction
ENSG00000055044.10	NOP58	6116.48445467701	0.38757786727813	0.109723746990511	9.86036222580505e-05	0.0015450637728716	6116.48445467701	0.138069947306443	0.101347277830729	0.111845047221292	0.383168446980237	6116.48445467701	-0.00195727751380013	0.0149405181212422	0.173493503040027	0.99982625328014	CAFpos	no interaction
ENSG00000055163.19	CYFIP2	1387.10594519887	-0.441527809235142	0.142367347810741	0.000332214015630151	0.00426087607647836	1387.10594519887	-1.23711444285085	0.141678267905409	1.43501632368514e-19	3.93939577319334e-17	1387.10594519887	0.00310782244042201	0.01526508340431	0.00727628967255694	0.729165575012631	CAFnegE2neg	no interaction
ENSG00000055211.12	GINM1	4032.70361214906	0.253674733254494	0.094315464958335	0.00316799547734846	0.0259901110583889	4032.70361214906	0.0422120375815449	0.0858983789914327	0.570892646733698	0.817531750265463	4032.70361214906	-0.000729571266049548	0.0147557373015177	0.649389633470455	0.99982625328014	CAFpos	no interaction
ENSG00000055732.12	MCOLN3	562.917851647772	-0.0268648564048524	0.137854975572751	0.802583695435637	0.928410885747896	562.917851647772	-0.680335907295977	0.182935910222958	1.47765895614027e-05	0.000424418140822985	562.917851647772	0.000807780127204514	0.0148242105825661	0.347568493320033	0.99982625328014	E2neg	no interaction
ENSG00000055813.5	CCDC85A	47.096256273497	-0.268700226785514	0.301387251555148	0.0655524514366664	0.23945427992259	47.096256273497	-0.673281495562404	0.402356949839884	0.00404219533949247	0.0418436102039557	47.096256273497	0.000248646991646809	0.014814031534926	0.582348604858125	0.99982625328014	E2neg	no interaction
ENSG00000056736.9	IL17RB	904.997046232387	0.128126029114444	0.0729714232044672	0.0619425949170716	0.230990214848798	904.997046232387	0.958566981561166	0.0731077492844515	2.28070735206026e-40	2.17047316337735e-37	904.997046232387	0.00427123833976247	0.015574723140925	0.0501535220228134	0.99982625328014	E2pos	no interaction
ENSG00000056972.18	TRAF3IP2	1389.95032180631	-0.393183075542971	0.103171345384714	2.91308509704309e-05	0.000547882605537419	1389.95032180631	0.0564287139969057	0.0906153261223843	0.422597700151346	0.723574118681383	1389.95032180631	0.000421970457061368	0.0147492093229915	0.789440043246962	0.99982625328014	CAFneg	no interaction
ENSG00000057704.12	TMCC3	409.668858104289	-0.0673715908736554	0.136425368129399	0.53640628594954	0.789565950473942	409.668858104289	-0.419479448238028	0.17557083893045	0.00213468997066368	0.0262469417150939	409.668858104289	0.00143918239900765	0.0148927203262881	0.143701532184671	0.99982625328014	E2neg	no interaction
ENSG00000058085.14	LAMC2	702.668007901165	0.36123114799796	0.135261461752082	0.0018414357181091	0.0170139125411051	702.668007901165	0.961542712334977	0.134569430388583	5.79041712313711e-14	8.52146437451363e-12	702.668007901165	0.000304111203262428	0.0147757684966446	0.769493381085831	0.99982625328014	CAFposE2pos	no interaction
ENSG00000059588.9	TARBP1	1740.54155278643	0.406858142470269	0.142857260025102	0.000863462804657864	0.00932370010324584	1740.54155278643	-0.0676376294491155	0.116508567537046	0.463426804562214	0.752350464588378	1740.54155278643	-0.000371172082542596	0.0147836791610787	0.735556178515497	0.99982625328014	CAFpos	no interaction
ENSG00000059769.19	DNAJC25	532.197174689563	0.341526652661722	0.154284287596678	0.00669594369390259	0.0465131855136056	532.197174689563	-0.0541056907460748	0.122240545284149	0.571426176241667	0.817583447995573	532.197174689563	3.24707662039996e-05	0.0147834390150303	0.88963001030909	0.99982625328014	CAFpos	no interaction
ENSG00000059804.15	SLC2A3	19.3854959802933	-0.175706875464549	0.335809775368921	0.00311056413994248	0.0256666491894098	19.3854959802933	-0.000717514357803863	0.184774709864296	0.976162746718137	0.992442491403968	19.3854959802933	0.000219599545114287	0.0148193739411139	0.208790675285113	0.99982625328014	CAFneg	no interaction
ENSG00000060140.8	STYK1	115.323473293161	-0.205210790929717	0.1807041541838	0.109254058139229	0.334407792630526	115.323473293161	0.481842160333096	0.206025764150369	0.00183786952543239	0.0235296748659617	115.323473293161	0.000114133184217369	0.0147973073670079	0.906759849519711	0.99982625328014	E2pos	no interaction
ENSG00000061455.10	PRDM6	576.172773951724	-0.0650323183150797	0.104321634712446	0.480409218306682	0.754604048341537	576.172773951724	0.284980364128944	0.11525753342209	0.00420006256396278	0.0431958884009861	576.172773951724	0.0006213910947053	0.0147759363263248	0.622537447627116	0.99982625328014	E2pos	no interaction
ENSG00000061794.12	MRPS35	2327.10052758981	0.478137070898597	0.237130828836779	0.00518740498533216	0.0378730874494871	2327.10052758981	0.19894415725189	0.198760045471052	0.0913559437083857	0.342564706255385	2327.10052758981	-0.00148209461484869	0.0149121906067404	0.0327456497488344	0.99982625328014	CAFpos	no interaction
ENSG00000062038.13	CDH3	6030.84963262373	-0.129117372162011	0.103100336749232	0.157947810316391	0.421518974063653	6030.84963262373	-0.412166916801483	0.112978338588088	3.9719374105807e-05	0.000999989533263482	6030.84963262373	0.000630482756207021	0.0147717083728436	0.630425558336671	0.99982625328014	E2neg	no interaction
ENSG00000062716.12	VMP1	26038.2128131509	0.411175465725614	0.11366351188163	4.93461757087472e-05	0.000859044705173617	26038.2128131509	0.0199926713823971	0.0967441043251375	0.813917034538658	0.936222116368693	26038.2128131509	-0.000877095533030285	0.0147919863152799	0.522194366711156	0.99982625328014	CAFpos	no interaction
ENSG00000063180.8	CA11	141.878239874768	0.588986532558703	0.241188744366832	0.00133220653461721	0.0133209977778018	141.878239874768	0.117091684900641	0.168595988168952	0.255698581787568	0.580301630368448	141.878239874768	-0.000563269744622087	0.0148177424448885	0.410748636535345	0.99982625328014	CAFpos	no interaction
ENSG00000063438.16	AHRR	190.045412576202	0.57767181443772	0.338886374722603	0.00632780578646157	0.0445191856095313	190.045412576202	-1.64023297814198	0.31919461094862	1.30041550635617e-08	7.93309032189499e-07	190.045412576202	-0.000628011518743671	0.014829189884542	0.211990349472478	0.99982625328014	CAFposE2neg	no interaction
ENSG00000063978.15	RNF4	1832.14230538252	1.11453648113112	0.387435755436043	0.000186820597554654	0.00264307634300564	1832.14230538252	-0.0104442696007952	0.167323095572061	0.892895807979099	0.964379854557205	1832.14230538252	-0.000666190994381612	0.0148338579883021	0.195672856047673	0.99982625328014	CAFpos	no interaction
ENSG00000064102.14	INTS13	2537.4239283443	-0.438955530659793	0.102101522014083	3.30857987653137e-06	8.14309960991126e-05	2537.4239283443	-0.083389200092417	0.0914202895364599	0.298489765170466	0.620353535921086	2537.4239283443	0.00120556440887997	0.0148109179630481	0.579766639082356	0.99982625328014	CAFneg	no interaction
ENSG00000064195.7	DLX3	397.119180967691	-0.588224302387243	0.132947184810071	1.13903947691364e-06	3.18195470311981e-05	397.119180967691	0.00846862344110916	0.105783755457508	0.916065826642737	0.972242172875356	397.119180967691	0.00237051673058552	0.0150515506911693	0.0577269796312767	0.99982625328014	CAFneg	no interaction
ENSG00000064199.6	SPA17	316.065639866979	0.116001303253366	0.1332548644738	0.286576382787136	0.59474930674666	316.065639866979	0.379063760792509	0.157100153577307	0.00237337981137195	0.0283277565278717	316.065639866979	-0.000911302332001713	0.0148240530085264	0.369350007639426	0.99982625328014	E2pos	no interaction
ENSG00000064205.10	CCN5	1948.48758975124	-0.241034768836923	0.224732740292617	0.0845682551270776	0.284829073549914	1948.48758975124	1.22073100062881	0.254312600276406	8.63073819312806e-08	4.40013527524654e-06	1948.48758975124	0.00049187791263232	0.0148166220466591	0.473369235941663	0.99982625328014	E2pos	no interaction
ENSG00000064651.13	SLC12A2	9716.03737721502	-0.0042778806752554	0.145252806890886	0.912035786371	0.972025597315666	9716.03737721502	-0.70626330758863	0.201825395689138	3.29735738475809e-05	0.000848104084097688	9716.03737721502	0.000730559824014088	0.0148226073525255	0.36292168694695	0.99982625328014	E2neg	no interaction
ENSG00000064787.13	BCAS1	1329.37986524258	-0.606499658513688	0.0963616585207629	4.1912593791775e-11	2.86269031759612e-09	1329.37986524258	-0.537155216153286	0.0965004284735838	3.35274444454641e-09	2.28997258114354e-07	1329.37986524258	0.00367741406187362	0.0154102992317093	0.014895322875599	0.99982625328014	CAFnegE2neg	no interaction
ENSG00000065150.18	IPO5	5662.22224867701	0.36488469017616	0.135473292267116	0.00170043842416463	0.0160434623297754	5662.22224867701	-0.0183622726989064	0.109699177922464	0.838009293694363	0.945210387759721	5662.22224867701	1.4546065840952e-05	0.0147728746120156	0.988949214747453	0.99982625328014	CAFpos	no interaction
ENSG00000065154.11	OAT	3151.94683386215	-0.252361424174288	0.107401964429668	0.00942056315777947	0.0606032172497981	3151.94683386215	-0.275878986756976	0.109295763948894	0.00412095845515659	0.0425971628872993	3151.94683386215	0.000676830801483047	0.0147729930148833	0.628824441116074	0.99982625328014	E2neg	no interaction
ENSG00000065183.15	WDR3	2465.89382062278	0.612668804029671	0.147223319225285	3.51490482031481e-06	8.53320855612141e-05	2465.89382062278	-0.0900526175317224	0.121033725464022	0.340116837965679	0.658427665762037	2465.89382062278	-0.000816593913440478	0.0148120550496979	0.38871088567168	0.99982625328014	CAFpos	no interaction
ENSG00000065357.19	DGKA	973.183524631488	-0.705913062732208	0.102943833345231	7.09354655953829e-13	6.5329275572522e-11	973.183524631488	0.428709457108531	0.100906533176928	3.23007397167653e-06	0.00011702869529361	973.183524631488	0.0029884082069778	0.0151853122785279	0.0653925207683146	0.99982625328014	CAFnegE2pos	no interaction
ENSG00000065518.7	NDUFB4	2281.24716849849	0.0323368673560971	0.0799825622043578	0.66572650722949	0.862598338086682	2281.24716849849	0.431539218045905	0.0860692929933352	8.31356233930856e-08	4.26892454653344e-06	2281.24716849849	-0.00217720635361731	0.0149413260005708	0.228949072831202	0.99982625328014	E2pos	no interaction
ENSG00000065621.14	GSTO2	889.266254999548	0.305535442034167	0.0928010215947715	0.000331318672849667	0.00425321407817356	889.266254999548	0.203266776229427	0.0911633210710069	0.0114408417756728	0.089735173817434	889.266254999548	-0.254511613326968	0.189706782391679	0.00328067949218315	0.540815028918866	CAFpos	no interaction
ENSG00000065809.13	FAM107B	2568.87451768621	0.0247349388893295	0.10691317972904	0.778139292397266	0.918194343898104	2568.87451768621	-0.442482524996899	0.124966543313872	5.74058316846836e-05	0.0013680605130198	2568.87451768621	0.000727956071715898	0.0147896445208725	0.563516172948319	0.99982625328014	E2neg	no interaction
ENSG00000065882.15	TBC1D1	1842.74741222801	0.285097650489079	0.0917571797699787	0.00071672264246379	0.00795584426218554	1842.74741222801	0.0368271435373744	0.08349133494552	0.624856435247017	0.844505831466687	1842.74741222801	-0.000557122248032813	0.01473845339538	0.80409458476765	0.99982625328014	CAFpos	no interaction
ENSG00000065911.11	MTHFD2	19120.9514992872	0.776097928549511	0.101381751770033	1.08701000342923e-15	1.37319184061524e-13	19120.9514992872	0.19433690443979	0.0976826666856369	0.0220034048120373	0.139599379418592	19120.9514992872	-0.00360063014098834	0.0153906260401255	0.0215475895270797	0.99982625328014	CAFpos	no interaction
ENSG00000065923.9	SLC9A7	7593.57190934411	0.598089639804389	0.129151444891183	4.31528143116703e-07	1.32190219806672e-05	7593.57190934411	-0.500363150070691	0.130501616829674	1.3951701144993e-05	0.000406450069070971	7593.57190934411	-0.00302847600400696	0.0152298071693825	0.711895059145413	0.99982625328014	CAFposE2neg	no interaction
ENSG00000065970.8	FOXJ2	1952.71220858448	-0.397477062409179	0.107131438729436	4.49482121907341e-05	0.000792142875336702	1952.71220858448	-0.138565626306829	0.0989556943994702	0.115626063444198	0.390111570708088	1952.71220858448	0.00298338390547005	0.0151927336590751	0.0867630159616169	0.99982625328014	CAFneg	no interaction
ENSG00000065978.18	YBX1	17132.1193773439	0.218417295987763	0.0752781119640938	0.00206226110115187	0.0186557523567446	17132.1193773439	0.393595834832179	0.0769823468567828	4.60863859342954e-08	2.53031984312333e-06	17132.1193773439	-0.00444505908806782	0.0156711869357485	0.0323276149026122	0.99982625328014	CAFposE2pos	no interaction
ENSG00000065989.15	PDE4A	39.8295803981816	0.55231156552634	0.245682781636667	0.00246488479719071	0.0212862858317588	39.8295803981816	-0.105768449952522	0.170776281038989	0.291639254475876	0.61514505898913	39.8295803981816	-0.00127979320621957	0.0148861974012385	0.0471993250271261	0.99982625328014	CAFpos	no interaction
ENSG00000066027.11	PPP2R5A	4345.47026989209	-0.359294978770158	0.13660600391433	0.00214647922045235	0.0191571287997184	4345.47026989209	0.770257929337024	0.137757645418342	1.59047819047617e-09	1.18250396713788e-07	4345.47026989209	0.00076326900583145	0.0148024856334795	0.574666853297664	0.99982625328014	CAFnegE2pos	no interaction
ENSG00000066044.14	ELAVL1	4943.93546175691	0.131534285811377	0.0444841801142587	0.00234552734763228	0.020528757135163	4943.93546175691	0.094723338855825	0.0441363472804263	0.0269189783918577	0.160454538655014	4943.93546175691	-0.0060295663844566	0.0161904957763444	0.0217761657810665	0.99982625328014	CAFpos	no interaction
ENSG00000066135.12	KDM4A	4544.68678795798	0.00170415894120391	0.060589853168265	0.971158990680699	0.992614933692575	4544.68678795798	-0.186910420525064	0.0621979041115211	0.00141575062993828	0.0192841987045506	4544.68678795798	0.0015619172777107	0.0147353968401787	0.378810552346265	0.99982625328014	E2neg	no interaction
ENSG00000066248.14	NGEF	106.727040398301	-0.795644589276951	0.336515930541153	0.00103631206132032	0.0108469657976661	106.727040398301	0.00548583505750902	0.159747624994215	0.951822944956119	0.983039885057128	106.727040398301	0.000214367589349495	0.0148114080651242	0.587889759741598	0.99982625328014	CAFneg	no interaction
ENSG00000066583.11	ISOC1	19332.8381110192	0.0175287800357734	0.0910938030617872	0.834247581402781	0.938838521081098	19332.8381110192	0.60339410370446	0.101117221347093	2.37933551875531e-10	2.10962823169143e-08	19332.8381110192	-0.00150453222918568	0.0148489305238563	0.329899469402415	0.99982625328014	E2pos	no interaction
ENSG00000067064.10	IDI1	12077.7757806506	-0.873429859116294	0.114643642042233	2.0560374430438e-15	2.46638105037397e-13	12077.7757806506	0.328495621408652	0.114803141151484	0.000914543858312163	0.0136132571192973	12077.7757806506	0.000904516648525107	0.0147956324782538	0.503698578978808	0.99982625328014	CAFnegE2pos	no interaction
ENSG00000067082.14	KLF6	2694.70708409569	-0.237711767355838	0.0902244071438735	0.00409260021757911	0.0318375303029656	2694.70708409569	-0.102401212916283	0.0851955275417304	0.179939765432854	0.489264790772189	2694.70708409569	-0.00776394505945015	0.0179495368718208	0.614675989930296	0.99982625328014	CAFneg	no interaction
ENSG00000067182.7	TNFRSF1A	2581.12357323487	0.64709639956748	0.107911151111	2.19341391884273e-10	1.28851784738601e-08	2581.12357323487	-0.0824262775829908	0.0959514898938612	0.321604504420197	0.64136690424676	2581.12357323487	-0.000742709498024718	0.0147738815264313	0.486591922648612	0.99982625328014	CAFpos	no interaction
ENSG00000067533.5	RRP15	2799.71573151461	0.562983340564189	0.128106405274247	1.401339315315e-06	3.78865884964424e-05	2799.71573151461	-0.0495395998526068	0.106422039070143	0.575529829476603	0.819053689551815	2799.71573151461	-0.00112096281254643	0.0148293177676323	0.562748241529771	0.99982625328014	CAFpos	no interaction
ENSG00000067715.13	SYT1	3281.27300523216	-0.744469591480071	0.346451619332347	0.00180997924186661	0.0167840836962741	3281.27300523216	-1.00864956493058	0.335710456295417	0.000117396770264067	0.00253914984169629	3281.27300523216	0.000978335771247525	0.0148577220655018	0.0488599428439882	0.99982625328014	CAFnegE2neg	no interaction
ENSG00000067798.14	NAV3	35.2940280441845	-0.79585139215504	0.405088130763016	0.00243961857336757	0.0211320116109357	35.2940280441845	-1.95425893798597	0.38325758975423	1.6353161425664e-08	9.76742173018215e-07	35.2940280441845	0.000306170779437403	0.0148172809230556	0.434057658715382	0.99982625328014	CAFnegE2neg	no interaction
ENSG00000068024.16	HDAC4	433.517768866803	0.546629477868848	0.12675462579807	2.06161021134277e-06	5.37034411805074e-05	433.517768866803	-0.119593920493656	0.113295257232412	0.193624493200371	0.509022033229336	433.517768866803	0.000125281173647226	0.0147666845322495	0.917882528678349	0.99982625328014	CAFpos	no interaction
ENSG00000068366.19	ACSL4	172.543068000223	-0.792021494800751	0.247101412619552	9.49795209824821e-05	0.00150147581619594	172.543068000223	0.103693011538464	0.163817521279195	0.309241565633513	0.629104082858544	172.543068000223	0.00034306052460753	0.0148087207874989	0.610383719484266	0.99982625328014	CAFneg	no interaction
ENSG00000068615.17	REEP1	473.991008466763	-0.710504708769864	0.208378066877493	5.44086079015437e-05	0.00092793653260996	473.991008466763	-0.46277078284495	0.213719895004055	0.00288886332798616	0.0328332197507981	473.991008466763	0.00045444554048645	0.014807996041351	0.554398347421925	0.99982625328014	CAFnegE2neg	no interaction
ENSG00000068654.15	POLR1A	4256.9823311993	0.31027497564018	0.12472835039748	0.0038319152071142	0.0300890398707459	4256.9823311993	-0.166039781455278	0.117197257126655	0.0812760817685653	0.320856213287132	4256.9823311993	0.00031454774497549	0.0147711022308949	0.946429942910254	0.99982625328014	CAFpos	no interaction
ENSG00000068697.6	LAPTM4A	12303.4615327793	-0.00298257973697122	0.0714692103283491	0.964021652025952	0.990528257588027	12303.4615327793	0.268185548124707	0.0753553445738554	9.86584338121409e-05	0.0021733783065869	12303.4615327793	0.00142363871784526	0.0147761041330378	0.205800005054048	0.99982625328014	E2pos	no interaction
ENSG00000069020.18	MAST4	3243.83871041503	-0.415729511381703	0.156646320750575	0.00164507857865656	0.0156452343173367	3243.83871041503	-0.11945850502359	0.130871372349197	0.231497778286475	0.554282251767767	3243.83871041503	0.00176648117965918	0.0149399112587749	0.0805514643603473	0.99982625328014	CAFneg	no interaction
ENSG00000069399.14	BCL3	677.993684843128	0.710344289187748	0.219886671832098	9.57308637143219e-05	0.00151167929150658	677.993684843128	0.207535592797279	0.192089147491704	0.0803737614188665	0.3187896419838	677.993684843128	-3.95448060740673e-05	0.0147993138014038	0.95820813065894	0.99982625328014	CAFpos	no interaction
ENSG00000069424.14	KCNAB2	159.326748314414	-0.764201583441266	0.305872205573836	0.000776638356021147	0.0085442579559084	159.326748314414	-0.307516598362647	0.298685077338058	0.0322480400522713	0.182633010670556	159.326748314414	0.000469115432934872	0.0148187562753534	0.396372874992367	0.99982625328014	CAFneg	no interaction
ENSG00000069431.11	ABCC9	15.5992888664547	-0.293674307010743	0.635675411916326	0.00556988979300418	0.0400756939491606	15.5992888664547	-0.125257663720068	0.246639356644848	0.0230270540803779	0.144298154959348	15.5992888664547	0.000126279718433716	0.0148172386191813	0.542579374756759	0.99982625328014	CAFneg	no interaction
ENSG00000069535.13	MAOB	3675.7643674562	-0.702547661339067	0.156337886282165	6.47751367721487e-07	1.90260303996383e-05	3675.7643674562	0.122447252820965	0.13081894445928	0.217741371757244	0.538973137131032	3675.7643674562	-0.000271664106833388	0.0147866311489398	0.789311947869858	0.99982625328014	CAFneg	no interaction
ENSG00000069667.15	RORA	133.474248114242	-0.135830359176656	0.154664038739884	0.243814811690308	0.546922279685745	133.474248114242	-0.769898144639953	0.194718081881453	5.08017937523938e-06	0.000173907819140389	133.474248114242	0.00100484059547353	0.0148452748229336	0.0853822042080554	0.99982625328014	E2neg	no interaction
ENSG00000069702.10	TGFBR3	34.0385958593777	-1.21624406914392	0.526032193500167	0.000792524095581454	0.00864932002608699	34.0385958593777	-0.0366924938947104	0.17812281838494	0.58863788611233	0.826667786628005	34.0385958593777	0.000154641326943548	0.0148153097148022	0.643784097360533	0.99982625328014	CAFneg	no interaction
ENSG00000070010.18	UFD1	2738.49261909674	-0.0532606707965066	0.0809765523624493	0.479865993605095	0.754033988059084	2738.49261909674	0.289338763462472	0.0863127471973131	0.000221950366574958	0.00430481179736078	2738.49261909674	-0.00277907275850957	0.015093434199046	0.121233506106451	0.99982625328014	E2pos	no interaction
ENSG00000070214.15	SLC44A1	15471.6620738745	0.463333877256281	0.156037802081592	0.000471588796890469	0.00563813239163438	15471.6620738745	-0.245818993139176	0.149757794667903	0.0322007443295583	0.182551876610185	15471.6620738745	-0.000568121534425696	0.0147989305311707	0.576199912897211	0.99982625328014	CAFpos	no interaction
ENSG00000070501.11	POLB	663.025712692201	0.207370436885928	0.126664938071654	0.0520375755782466	0.204920383828819	663.025712692201	0.450330407672797	0.136292967635831	0.00012301196842959	0.00264059526215398	663.025712692201	-0.00102671632405258	0.0148239582892884	0.381391936922556	0.99982625328014	E2pos	no interaction
ENSG00000070540.12	WIPI1	1062.4859445	-0.692206175255664	0.102130476775918	1.31578115670647e-12	1.16663205043384e-10	1062.4859445	-0.104075195108482	0.0918849442085691	0.196207577822709	0.511429639203919	1062.4859445	0.435690663537929	0.160260090482539	0.000219052727110584	0.100977048548633	CAFneg	no interaction
ENSG00000070614.14	NDST1	2411.15217055791	0.0454870454072064	0.126237439082221	0.656038435295343	0.858394721722435	2411.15217055791	-0.43046730738636	0.157442565462205	0.00069524048884241	0.0109181055866066	2411.15217055791	0.000867353729007068	0.0148200042211917	0.384882611045483	0.99982625328014	E2neg	no interaction
ENSG00000070669.16	ASNS	11329.4318427818	1.51411192765834	0.199408645150298	1.80410426050208e-15	2.18250748463281e-13	11329.4318427818	0.481980931772395	0.21137986929167	0.00211213659808273	0.0260369170445864	11329.4318427818	-0.00149885301289087	0.0149098320290185	0.0327022968527422	0.99982625328014	CAFposE2pos	no interaction
ENSG00000070731.10	ST6GALNAC2	2704.15525233077	-0.880188689084077	0.124224803316269	9.90712493698129e-14	1.04393196126959e-11	2704.15525233077	0.188982539435212	0.11657996714852	0.0478362640083332	0.232618037690623	2704.15525233077	0.00187588975788997	0.0149397819881763	0.133174352153452	0.99982625328014	CAFneg	no interaction
ENSG00000070756.15	PABPC1	58887.1670759475	0.262834452001581	0.0933315804028526	0.00206945179160649	0.0186852778780409	58887.1670759475	-0.0328943267623651	0.0847357960979998	0.663004685348994	0.866242096649246	58887.1670759475	-0.00112036991525916	0.014789281979222	0.491071529960519	0.99982625328014	CAFpos	no interaction
ENSG00000070759.16	TESK2	483.948196971103	-0.826682897680055	0.095542509581639	4.53139492014037e-19	9.37473369347881e-17	483.948196971103	-0.0659934221006638	0.0834371092231776	0.379287632496478	0.690252480983741	483.948196971103	0.00274915007354456	0.0151044367092349	0.0811914365468766	0.99982625328014	CAFneg	no interaction
ENSG00000070770.8	CSNK2A2	3576.70849994689	0.235967790470646	0.0937757711500087	0.00625879949408147	0.0441424717282673	3576.70849994689	0.0492958193461966	0.0858935205943875	0.485337214300782	0.765387203227086	3576.70849994689	-0.00196977536614166	0.0149215357690918	0.782353954039315	0.99982625328014	CAFpos	no interaction
ENSG00000070778.12	PTPN21	1049.27360406704	-0.529375397336132	0.155222519335943	8.28192597907913e-05	0.00134498854779698	1049.27360406704	-0.0672074588731106	0.121708777944271	0.480498023597907	0.76140945785736	1049.27360406704	0.000246897918006044	0.0147854372940327	0.826220532631641	0.99982625328014	CAFneg	no interaction
ENSG00000070785.16	EIF2B3	1080.12385282205	0.340891259729475	0.152041549556496	0.00674533160185711	0.0467652300225888	1080.12385282205	0.144254168443338	0.13402670587423	0.166704297617002	0.469554824088931	1080.12385282205	-0.00145097631454491	0.0148876911118821	0.163526430608284	0.99982625328014	CAFpos	no interaction
ENSG00000070814.17	TCOF1	3190.39564612085	0.456847042938301	0.208215674110261	0.00376363611651318	0.0296532224543926	3190.39564612085	0.100435523418103	0.151099961708501	0.30571909549386	0.62469797998495	3190.39564612085	-0.000625631340367752	0.01481698510693	0.421445657657637	0.99982625328014	CAFpos	no interaction
ENSG00000070882.12	OSBPL3	170.178599341111	1.1289556363944	0.290672197483119	5.79703781650836e-06	0.000131145348384559	170.178599341111	0.162275714670803	0.212143697413472	0.131596970599728	0.417331634407897	170.178599341111	-0.000995334966963327	0.0148570590622483	0.144961343941552	0.99982625328014	CAFpos	no interaction
ENSG00000071282.11	LMCD1	622.085416315348	0.0806533589196228	0.171903280551056	0.495519331743471	0.764783014460113	622.085416315348	-0.744620699199754	0.260088184327987	0.000246652373402008	0.00465485724991617	622.085416315348	-0.000348229942606987	0.0148099969700788	0.80134355918957	0.99982625328014	E2neg	no interaction
ENSG00000071462.11	BUD23	4013.28067490501	0.258887454411916	0.13104201477837	0.0188476169032362	0.100805444471224	4013.28067490501	0.328750511163533	0.136549694942887	0.00324753531357179	0.036066673521075	4013.28067490501	-0.00311193377915554	0.0152617031206645	0.0394385857696024	0.99982625328014	E2pos	no interaction
ENSG00000071539.13	TRIP13	2842.49403025054	-0.23729425738888	0.0836811471794866	0.0024698636807914	0.0213123985436851	2842.49403025054	-0.0888037138034686	0.0790784206832535	0.191283107228717	0.505754094404508	2842.49403025054	0.000300455304445852	0.0147111695867611	0.430410850835704	0.99982625328014	CAFneg	no interaction
ENSG00000071575.11	TRIB2	922.182074983242	-0.401224508134073	0.117106284141134	0.000126403023881304	0.00190538877075567	922.182074983242	-0.820861550427238	0.118096154165763	2.58835861663786e-13	3.42118696782458e-11	922.182074983242	0.00297566128068449	0.0152040938284189	0.0227791134243127	0.99982625328014	CAFnegE2neg	no interaction
ENSG00000071909.18	MYO3B	5.14124943647177	6.46504448707388	3.06680250897466	0.000205321802242637	0.00285669466570531	5.14124943647177	-0.000789165940620703	0.189314153630049	0.977122794593744	0.992770668528519	5.14124943647177	2.31158336771835e-06	0.0148179364294994	0.709891479171261	0.99982625328014	CAFpos	no interaction
ENSG00000072042.12	RDH11	3654.07057532874	0.347091189426366	0.096250971108413	8.85691672392061e-05	0.00142378925939152	3654.07057532874	0.147897054677682	0.0912627150865842	0.0643468994190447	0.277976329906998	3654.07057532874	-0.00277539993672703	0.0151144809900097	0.429956787837764	0.99982625328014	CAFpos	no interaction
ENSG00000072182.12	ASIC4	11.4418056455701	-0.152534910653599	0.3052691289346	0.00317310039722726	0.0260023009015035	11.4418056455701	0.038601747530282	0.191180181458234	0.299435071287783	0.620731090019731	11.4418056455701	0.000205386396451543	0.0148192752865083	0.182751932143091	0.99982625328014	CAFneg	no interaction
ENSG00000072274.12	TFRC	20027.5563361898	-0.310819816187813	0.190454432370262	0.0255029367976534	0.125449490967092	20027.5563361898	-0.819273189557509	0.199313813509557	2.89549490838548e-06	0.000105982537992827	20027.5563361898	0.00162044672074475	0.0149278362196993	0.0449390366233454	0.99982625328014	E2neg	no interaction
ENSG00000072401.14	UBE2D1	1005.43362431945	0.548828588279727	0.132130676581495	4.83354973149331e-06	0.000112193369783849	1005.43362431945	0.138578931277074	0.117718047218872	0.139966510243018	0.430144657420684	1005.43362431945	-0.00119226811562342	0.0148403002802944	0.33029714525522	0.99982625328014	CAFpos	no interaction
ENSG00000072422.16	RHOBTB1	1151.56813544228	0.0377486779839328	0.119522525744433	0.738304653509372	0.898514693771666	1151.56813544228	-0.91221881536185	0.14403757018485	1.55518028685693e-11	1.65673123842408e-09	1151.56813544228	0.00146622818806048	0.0148848778429964	0.179670507324271	0.99982625328014	E2neg	no interaction
ENSG00000072682.18	P4HA2	1125.05269098652	0.282403628357572	0.112416730639713	0.00441313506819903	0.033598668319222	1125.05269098652	0.449102820829645	0.115620716703873	1.4602051928443e-05	0.000420250587255087	1125.05269098652	-0.00160243178026123	0.0148822716210967	0.241451773627556	0.99982625328014	CAFposE2pos	no interaction
ENSG00000072694.20	FCGR2B	4.56689226589698	-0.13282353680716	0.286605731541535	0.000144043483577447	0.00211896770248486	4.56689226589698	-0.000870655704647536	0.186425830040592	0.954230972555483	0.983592918546398	4.56689226589698	0.000187237949322695	0.0148193471878938	0.109128390189856	0.99982625328014	CAFneg	no interaction
ENSG00000072756.16	TRNT1	2380.87611907989	0.43524535483385	0.143134431958439	0.000420933875494011	0.00512261813527452	2380.87611907989	0.0661038532087719	0.116236027437152	0.498128512910296	0.773249261482618	2380.87611907989	-0.000695508847846785	0.014800809505088	0.527281996378667	0.99982625328014	CAFpos	no interaction
ENSG00000073417.14	PDE8A	4998.46111359939	0.34455260737503	0.138405491532649	0.00321284138633339	0.0262375919850738	4998.46111359939	-0.0924622070066532	0.117458202289034	0.32404610938582	0.643149469405506	4998.46111359939	0.000227892600368505	0.0147776347789685	0.83763250667592	0.99982625328014	CAFpos	no interaction
ENSG00000073711.10	PPP2R3A	1132.5702428576	-0.465597376726373	0.178662909372314	0.00131704960265203	0.0131962184271757	1132.5702428576	-0.088383502012399	0.136146290437445	0.365425782996972	0.679650724340191	1132.5702428576	0.000870818036139205	0.0148287232208809	0.328872858357551	0.99982625328014	CAFneg	no interaction
ENSG00000073792.15	IGF2BP2	453.359047014233	0.51616971971338	0.0825276486971583	5.78181101580164e-11	3.75160692048038e-09	453.359047014233	-0.212689699432482	0.084018478935122	0.00492574315952968	0.0488298497238098	453.359047014233	-0.0008474482971066	0.0147366501145042	0.547616737329677	0.99982625328014	CAFposE2neg	no interaction
ENSG00000073910.20	FRY	204.748060647089	0.184291981354344	0.18747929123128	0.148835767896593	0.406687023227476	204.748060647089	-0.629704734733203	0.239943720222579	0.000575484060994767	0.0093778938021693	204.748060647089	-0.000871124776061302	0.0148395459628032	0.213809662890167	0.99982625328014	E2neg	no interaction
ENSG00000074410.13	CA12	24605.1287547058	0.54577516153341	0.2004520270529	0.000730359981599489	0.00809463411283596	24605.1287547058	0.267739599240162	0.191213050824317	0.0346393082983528	0.190174658714555	24605.1287547058	-0.000326970493978518	0.0148010642881387	0.686513142518676	0.99982625328014	CAFpos	no interaction
ENSG00000074527.11	NTN4	2548.39478585739	2.03870618381308	0.125405893103181	9.64142784917541e-61	1.96616260781398e-57	2548.39478585739	-0.489180881362311	0.130615754686099	2.09828044295341e-05	0.000572714212679922	2548.39478585739	-0.00147436910470224	0.0148750957241313	0.226701126608015	0.99982625328014	CAFposE2neg	no interaction
ENSG00000074590.13	NUAK1	919.293719534047	0.104791832665662	0.125086274707085	0.315040700715684	0.621418543970759	919.293719534047	-0.36925075837382	0.147432062528498	0.00203930373876431	0.0253896490798019	919.293719534047	-0.000304840223449562	0.0147828444845873	0.777989726190093	0.99982625328014	E2neg	no interaction
ENSG00000074800.13	ENO1	66386.387232435	-0.710696406064309	0.135866245647399	1.58912156047278e-08	6.71072918248928e-07	66386.387232435	-0.535371814762882	0.137321876464247	9.84101586435745e-06	0.000305224171787011	66386.387232435	0.00151245852652456	0.0148867184783961	0.191068501779049	0.99982625328014	CAFnegE2neg	no interaction
ENSG00000074803.17	SLC12A1	3.87199247017153	-0.0206068213835429	0.219050342914999	0.682291507128991	0.872655789290058	3.87199247017153	-6.06548287978586	2.71175684585203	2.96797874951167e-05	0.000774937056504436	3.87199247017153	-2.150217618634e-06	0.0148179430065073	0.811410361943535	0.99982625328014	E2neg	no interaction
ENSG00000074935.13	TUBE1	394.305253892588	1.00528339993707	0.202160768133077	4.32179540950625e-08	1.64516345255205e-06	394.305253892588	0.0435116754153802	0.139825705284395	0.657872807414352	0.863295915011493	394.305253892588	-0.000780976064935081	0.0148274682030771	0.320899328954359	0.99982625328014	CAFpos	no interaction
ENSG00000075336.11	TIMM21	875.802704412482	0.382237650530204	0.0949353274647858	1.39196312482596e-05	0.000289232512472934	875.802704412482	0.138079515285764	0.0896739960974638	0.08076566814499	0.319663681080995	875.802704412482	-0.00265636938823067	0.015078577866476	0.107057311638826	0.99982625328014	CAFpos	no interaction
ENSG00000075399.13	VPS9D1	309.599978710648	-0.585386639575383	0.352273830360648	0.00648441576625614	0.0453750171878953	309.599978710648	-0.128986202293957	0.201223468393918	0.185964080092232	0.497502305819836	309.599978710648	0.00014311057005957	0.0148104053236015	0.772087804457968	0.99982625328014	CAFneg	no interaction
ENSG00000075426.11	FOSL2	3486.82733614501	-1.9344770354886	0.732502711704541	0.000252521277395242	0.00337511973064687	3486.82733614501	0.057287219676124	0.193750372391907	0.282457119658124	0.605598585629276	3486.82733614501	0.000278532095240513	0.0148199587604781	0.237394027026195	0.99982625328014	CAFneg	no interaction
ENSG00000075461.5	CACNG4	18036.318763738	-0.59224194136552	0.158056339571595	2.07740931656689e-05	0.000406790370287961	18036.318763738	-0.165980220243341	0.139387557368174	0.0984964476632709	0.357952339713135	18036.318763738	0.000847540054467287	0.0148194939906819	0.397222093680705	0.99982625328014	CAFneg	no interaction
ENSG00000075643.5	MOCOS	1638.19120300572	0.192727778545825	0.069798284188477	0.00339773222950058	0.0274646815266822	1638.19120300572	0.307631515552785	0.0710028711097288	4.56856201670013e-06	0.000158676941090984	1638.19120300572	0.00191033936141703	0.0148347556258958	0.352460368639103	0.99982625328014	CAFposE2pos	no interaction
ENSG00000075651.15	PLD1	573.996894684819	-0.111926224614153	0.112277923744338	0.247168625614657	0.551646674585559	573.996894684819	-0.289248787946497	0.124898308252875	0.00507673412028229	0.0498420767311071	573.996894684819	0.00219168758340803	0.0150059605184462	0.066862781916527	0.99982625328014	E2neg	no interaction
ENSG00000075785.12	RAB7A	7679.66342954582	-0.061308464867597	0.0927650439405995	0.502674465148557	0.768593817469192	7679.66342954582	-0.337223572322329	0.10220216870135	0.000215553997228249	0.00419214347470472	7679.66342954582	0.00427080114277271	0.0156632893427545	0.00681535968960989	0.704378981165223	E2neg	no interaction
ENSG00000075886.10	TUBA3D	10.8394589940186	-5.21769982151327	2.33999982270795	1.58866862739414e-05	0.000323051918177369	10.8394589940186	1.41960951916691	0.629383034699231	0.000904636542057741	0.0135200963290348	10.8394589940186	0.00090862194519405	0.0148577988390223	0.000135358678902638	0.0704476427553277	CAFnegE2pos	no interaction
ENSG00000075914.12	EXOSC7	944.834426194737	0.371337630301586	0.118705044521738	0.000438835037754912	0.00529980555325834	944.834426194737	0.114316680620446	0.106415218763044	0.193854612633503	0.509238456873672	944.834426194737	-0.00205535008878607	0.0149705919348503	0.118719546810021	0.99982625328014	CAFpos	no interaction
ENSG00000075945.12	KIFAP3	1015.75266309034	-0.264073190994789	0.099341887165701	0.0034856598899768	0.0279224438436693	1015.75266309034	-0.00338613205893699	0.0882009965874513	0.95080364008609	0.9827633019116	1015.75266309034	0.0051305619352951	0.0160862483606063	0.0015168782268806	0.370001960713401	CAFneg	no interaction
ENSG00000076108.11	BAZ2A	9136.3142015802	-0.150277482181515	0.124025108364589	0.14866287667828	0.406543666630429	9136.3142015802	-0.400769224975086	0.139501980571197	0.000597766905187357	0.00964194640853052	9136.3142015802	0.00184842711232559	0.0149450023920421	0.0665990951449818	0.99982625328014	E2neg	no interaction
ENSG00000076258.9	FMO4	153.933286962465	-0.662837822917172	0.170559277381546	1.01507755399883e-05	0.000218885681017119	153.933286962465	0.0611370698790173	0.12517461041945	0.518698321440669	0.784615718826486	153.933286962465	0.000572994017141688	0.0148040557250581	0.549610055746837	0.99982625328014	CAFneg	no interaction
ENSG00000076382.16	SPAG5	6047.95072793639	-0.318954612453649	0.075441458482401	8.02820512488108e-06	0.000176311735627196	6047.95072793639	0.245955058797298	0.0748904332713404	0.000379708829909861	0.00665072827848253	6047.95072793639	-0.00123695903631416	0.0147515289848439	0.64562382961845	0.99982625328014	CAFnegE2pos	no interaction
ENSG00000076554.15	TPD52	8974.3561411702	0.437827331458094	0.104573622378591	5.40745517335493e-06	0.000123308981788565	8974.3561411702	-0.106825621954698	0.0950083280744679	0.193781340362719	0.509218072377995	8974.3561411702	-0.000466797017083158	0.0147532671782738	0.580794353828978	0.99982625328014	CAFpos	no interaction
ENSG00000076555.15	ACACB	835.044684330258	-0.87917033504967	0.136675984698951	9.86136514923577e-12	7.40899934238635e-10	835.044684330258	-0.0349739344937879	0.10968479741304	0.695919745614826	0.884775059552159	835.044684330258	-0.000997192068163119	0.0148229862623894	0.383398294691169	0.99982625328014	CAFneg	no interaction
ENSG00000076641.4	PAG1	310.759279926888	-0.608750895817548	0.285588389172346	0.00257450765629146	0.0221258860888384	310.759279926888	-0.242215395800487	0.247944346155523	0.0588629353722363	0.263077145409729	310.759279926888	0.000283958371775801	0.0148101110800684	0.692323256961394	0.99982625328014	CAFneg	no interaction
ENSG00000076662.9	ICAM3	272.975132892798	-0.539053535769346	0.243570041429341	0.00267233005981182	0.0228291511692482	272.975132892798	0.174379871983256	0.189550046981332	0.123681855823632	0.404576667444879	272.975132892798	-0.000256988185762379	0.014805401860069	0.751103290023505	0.99982625328014	CAFneg	no interaction
ENSG00000076716.8	GPC4	3136.08301347805	0.00682329395771001	0.0816243358858466	0.929395651118299	0.978762295810677	3136.08301347805	-0.438642057563844	0.0890987148460836	1.2813308841824e-07	6.4178941655101e-06	3136.08301347805	0.000382857306602623	0.0147210647476078	0.82454720256541	0.99982625328014	E2neg	no interaction
ENSG00000077044.10	DGKD	1876.54556296304	-0.244009148342596	0.132862306138902	0.0275654320207606	0.131957257577585	1876.54556296304	-0.511927023456543	0.141555538344415	3.26004236680293e-05	0.000840019941987578	1876.54556296304	0.00111299488020963	0.0148367793947532	0.0718499065617043	0.99982625328014	E2neg	no interaction
ENSG00000077152.9	UBE2T	5093.97419028116	0.118217385264572	0.100853540452186	0.174246819774863	0.446566131469689	5093.97419028116	0.419295085323005	0.110498764951716	2.22457416006731e-05	0.000603722359980245	5093.97419028116	-0.00241909426627528	0.0150416574301282	0.0912967407846384	0.99982625328014	E2pos	no interaction
ENSG00000077713.18	SLC25A43	3558.76188981011	0.197246688678771	0.0783954172150828	0.00702504743638156	0.0482359558221966	3558.76188981011	0.0302177906113053	0.0739396982690411	0.656491567823277	0.862522104503652	3558.76188981011	-0.00222387922325743	0.0149361946628777	0.37409681510243	0.99982625328014	CAFpos	no interaction
ENSG00000078070.12	MCCC1	3094.88266072035	-0.217182129841912	0.0710567690036857	0.00122949762609909	0.0124299423601732	3094.88266072035	-0.21737198581753	0.071263349596379	0.00102068610755722	0.0148524915243418	3094.88266072035	7.92163000411864e-05	0.0146643064994782	0.972022348340442	0.99982625328014	CAFnegE2neg	no interaction
ENSG00000078081.7	LAMP3	330.76378187673	1.05066368457966	0.225885795726653	2.03826624386137e-07	6.79818939979465e-06	330.76378187673	-0.614485081644946	0.242942488536503	0.000771136929404396	0.0119263051649488	330.76378187673	-3.37720120190495e-05	0.0148012925784106	0.969323793237488	0.99982625328014	CAFposE2neg	no interaction
ENSG00000078114.18	NEBL	7355.30605449237	0.0167519047148852	0.123682095202039	0.886746575337057	0.96143911308951	7355.30605449237	-0.337024674700319	0.152258718268245	0.00485158797975694	0.0481951415525611	7355.30605449237	0.000980303690166	0.014829060464341	0.34520683649774	0.99982625328014	E2neg	no interaction
ENSG00000078304.19	PPP2R5C	5383.45016104922	0.0466860140084075	0.100254142200913	0.596037298857416	0.826372198850619	5383.45016104922	0.273825423960902	0.111504807727201	0.00364279583225182	0.038895848304337	5383.45016104922	-0.00338298157144345	0.0153294697031524	0.0166149382905763	0.99982625328014	E2pos	no interaction
ENSG00000079102.16	RUNX1T1	73.3913168506324	0.173368797411302	0.198962459836007	0.1751572817737	0.447781664255997	73.3913168506324	-1.61975422090707	0.274049752457565	1.70757599362044e-10	1.5525890005689e-08	73.3913168506324	0.000553670009989393	0.0148214038341255	0.379776213248127	0.99982625328014	E2neg	no interaction
ENSG00000079156.16	OSBPL6	317.306023510328	0.527640424999555	0.178106962322832	0.000378156650546852	0.00472282256041672	317.306023510328	0.2380874692902	0.167662544640332	0.0431545965988001	0.218520703580798	317.306023510328	-0.000765304176707157	0.0148193510833915	0.397828675112446	0.99982625328014	CAFpos	no interaction
ENSG00000079257.7	LXN	4240.6357599428	2.23578841568745	0.218815848609621	8.95839138025506e-26	3.19702592382853e-23	4240.6357599428	-0.15827665912345	0.179444352961768	0.149494299529844	0.443388972738111	4240.6357599428	-0.622235034057758	0.42871430998866	0.00258293942422519	0.480047987183286	CAFpos	no interaction
ENSG00000079263.18	SP140	5.75763971663088	-0.0359717828244704	0.228271935984199	0.00230717039033937	0.0202426904253807	5.75763971663088	-0.0256917768144945	0.191921145786948	0.00207513709490324	0.0256917450388064	5.75763971663088	0.000150819401215917	0.014819066255258	0.000732817081391406	0.241291240636101	CAFnegE2neg	no interaction
ENSG00000079277.19	MKNK1	1011.78590287788	-0.279940215507369	0.0862620981005345	0.000473171230531497	0.00564759140120161	1011.78590287788	0.0606328121479268	0.0791177170757723	0.383027295321166	0.692203397988307	1011.78590287788	0.00222806937847048	0.0149557887883184	0.185310165373585	0.99982625328014	CAFneg	no interaction
ENSG00000079308.16	TNS1	200.378508160156	0.0149621859240923	0.126405467340937	0.90018847206985	0.967853134091589	200.378508160156	-0.432248715367391	0.162589725811618	0.000965366870755556	0.0142214778947735	200.378508160156	-1.14971541920136e-05	0.0147845642078776	0.997713985570485	0.99982625328014	E2neg	no interaction
ENSG00000079337.15	RAPGEF3	48.6158965029418	-0.0767451564467984	0.19432348334933	0.480716977091059	0.754855046361301	48.6158965029418	-0.938771198625728	0.370200456274183	0.000482913777422767	0.00813883609528925	48.6158965029418	0.000693862446623388	0.0148347143177193	0.148348618779573	0.99982625328014	E2neg	no interaction
ENSG00000079385.21	CEACAM1	21.0503999765886	2.28270065858117	0.473653542102262	7.10605264224846e-08	2.57459140781971e-06	21.0503999765886	-0.0418698981198033	0.183783714433883	0.501941113938127	0.775657585009375	21.0503999765886	-0.000348381160749994	0.0148204145160597	0.286601410618219	0.99982625328014	CAFpos	no interaction
ENSG00000079459.12	FDFT1	3991.19629869905	-0.700661095091609	0.102357659280191	1.796592209295e-12	1.52656867783846e-10	3991.19629869905	0.15296152287367	0.0959229057665636	0.073931548723044	0.30387931414381	3991.19629869905	0.00236182521418183	0.0150175944750824	0.121766724603772	0.99982625328014	CAFneg	no interaction
ENSG00000079739.15	PGM1	513.730797175855	0.0274057503447118	0.114528559179658	0.780781475019915	0.919231561730159	513.730797175855	-0.413804713550338	0.13818711241941	0.000392607038088945	0.00684305918036593	513.730797175855	-5.19765180866051e-05	0.0147729488155802	0.945412191526707	0.99982625328014	E2neg	no interaction
ENSG00000079950.13	STX7	2406.23090302153	-0.312465080201511	0.130654284451412	0.0050312036425788	0.0371165023244509	2406.23090302153	-0.0227621220777829	0.107856096698571	0.765422913650473	0.914169357091234	2406.23090302153	-0.00157902341718032	0.0148955610114962	0.514543295914635	0.99982625328014	CAFneg	no interaction
ENSG00000080031.9	PTPRH	47.0001635396732	1.86700449917996	0.667977886913776	0.000201014432543028	0.00281321669073698	47.0001635396732	1.84553465428408	0.671060915554179	0.000214777704420862	0.00418651854877523	47.0001635396732	0.000137057919698122	0.0148163488439855	0.91272580067669	0.99982625328014	CAFposE2pos	no interaction
ENSG00000080561.13	MID2	2274.58199416391	0.0464447443077237	0.114216087749133	0.638450789662985	0.850132759200797	2274.58199416391	-0.46761629551616	0.135936995230422	7.10101649465312e-05	0.0016482440725394	2274.58199416391	0.000997986178690638	0.0148209121568983	0.257703890212233	0.99982625328014	E2neg	no interaction
ENSG00000080573.6	COL5A3	2.57295258751834	-0.00130132615584698	0.223951078689993	0.994804845834856	0.99891652597766	2.57295258751834	0.0341447617031999	0.193830981578572	0.00475594835268321	0.0474431605412668	2.57295258751834	-1.02320966232066e-06	0.0148179434735441	0.222530401248578	0.99982625328014	E2pos	no interaction
ENSG00000080608.9	PUM3	2124.55172982236	0.627923239858139	0.0988663446103025	2.36374461979365e-11	1.68712272237772e-09	2124.55172982236	0.0794009456440159	0.0893384772832456	0.312007544517498	0.632477662310038	2124.55172982236	-0.00227131509404906	0.0149902519006101	0.151295770757542	0.99982625328014	CAFpos	no interaction
ENSG00000080644.15	CHRNA3	33.540681477206	-0.655408553668921	0.35859409819076	0.00421018604280348	0.0325513376132171	33.540681477206	-0.0119957751210233	0.159971576545377	0.886971289232994	0.962329041834902	33.540681477206	0.000482208931857883	0.0148212103058928	0.365038186128904	0.99982625328014	CAFneg	no interaction
ENSG00000080709.14	KCNN2	19.1469264615147	-0.0722942682192968	0.197579843844104	0.494922935080191	0.764489744460558	19.1469264615147	-1.14543743319455	0.412800541251119	0.000244603088254624	0.00463976756604927	19.1469264615147	0.000446179272156631	0.0148221102729144	0.280530119793792	0.99982625328014	E2neg	no interaction
ENSG00000080986.12	NDC80	2159.79126339583	-0.222803262460027	0.115972003568078	0.0266959790861463	0.129148017461052	2159.79126339583	0.314737833897811	0.120759063131454	0.00205902118453067	0.0255143467093536	2159.79126339583	-0.000362196827453324	0.0147676868644442	0.406841626707132	0.99982625328014	E2pos	no interaction
ENSG00000081059.19	TCF7	57.151564584827	0.788862490817822	0.354848054487265	0.00148427386684065	0.0144924825233586	57.151564584827	-0.0775972923530152	0.179653647187235	0.370819142750728	0.683819049575848	57.151564584827	-0.000664937015942264	0.0148324083401896	0.157857297644814	0.99982625328014	CAFpos	no interaction
ENSG00000081277.12	PKP1	1338.35413009833	-1.13519323674977	0.220896844484128	1.64566493492438e-08	6.90937263118984e-07	1338.35413009833	0.316735704783101	0.223652650603858	0.0229323555548803	0.143831008587837	1338.35413009833	9.81097264769464e-05	0.0148007081448787	0.979984913504999	0.99982625328014	CAFneg	no interaction
ENSG00000081307.12	UBA5	2682.75046360322	-0.31613262015973	0.149260358687966	0.00980160376076575	0.0624354724163013	2682.75046360322	-0.611284097150901	0.154734615955243	6.06912862295229e-06	0.000204133049071984	2682.75046360322	0.00133247542966795	0.0148706354441823	0.196044929158953	0.99982625328014	E2neg	no interaction
ENSG00000081377.16	CDC14B	426.651432899352	0.942353626155546	0.18212971059457	1.6622787205383e-08	6.95865945327981e-07	426.651432899352	-0.516197763995966	0.192732765086922	0.000686002150400042	0.0108206416541001	426.651432899352	0.000177892620491773	0.0147942044181671	0.821176385385518	0.99982625328014	CAFposE2neg	no interaction
ENSG00000081721.11	DUSP12	843.650101183296	0.461753783101958	0.132875572244952	8.5954158005893e-05	0.00138487088660736	843.650101183296	0.0262335835658748	0.108168027546008	0.768417429469459	0.915382267182397	843.650101183296	0.00287697440141694	0.0151869993565345	0.775981571449309	0.99982625328014	CAFpos	no interaction
ENSG00000081791.8	DELE1	1226.52859781887	-0.336131846934615	0.131450235496569	0.00287857272778556	0.0241422404557093	1226.52859781887	-0.0433839161053859	0.108472753597364	0.682408501359518	0.877918290997397	1226.52859781887	0.000597845690224477	0.0147884855223836	0.609902386300001	0.99982625328014	CAFneg	no interaction
ENSG00000081913.13	PHLPP1	906.697772976793	-0.0657312597034064	0.0924818287572523	0.434274918126212	0.722357778635711	906.697772976793	-0.334203226901353	0.102003886250986	0.000231473985564636	0.00445923231300294	906.697772976793	0.00213447552496652	0.0149654019915185	0.163314012622566	0.99982625328014	E2neg	no interaction
ENSG00000082175.14	PGR	5822.36903288219	-0.829541260820877	0.221593942924632	1.27918049490624e-05	0.000268139523711991	5822.36903288219	0.768268420897417	0.223838827239138	3.73938421753155e-05	0.000943104411753762	5822.36903288219	0.00162156499338318	0.0149322918232941	0.02611440445371	0.99982625328014	CAFnegE2pos	no interaction
ENSG00000082196.20	C1QTNF3	130.069427164917	-0.530600520386753	0.206327999196751	0.00115473562610324	0.0118333460607493	130.069427164917	-0.0930701437491352	0.14658678939493	0.352489417902034	0.669387580225027	130.069427164917	0.000190056756392072	0.0147988805525677	0.811604143921267	0.99982625328014	CAFneg	no interaction
ENSG00000082212.12	ME2	716.632576312663	0.603488129139949	0.145614101325278	3.83211603232325e-06	9.13246349940141e-05	716.632576312663	0.137298137349581	0.126926933815141	0.158364544606495	0.457344502176354	716.632576312663	-0.000810949940768728	0.0148103911204421	0.4484124591537	0.99982625328014	CAFpos	no interaction
ENSG00000082438.15	COBLL1	6277.22547306691	-0.0804431275657552	0.140629246481634	0.472029493020821	0.749333160342945	6277.22547306691	-0.644814356959016	0.179126964224564	2.44461982379423e-05	0.000655957668884636	6277.22547306691	0.00103780272072169	0.0148443720338165	0.308624298906045	0.99982625328014	E2neg	no interaction
ENSG00000082458.11	DLG3	4707.82666174148	0.150182505010985	0.0556078258394293	0.00513068298321478	0.0375637088087423	4707.82666174148	0.00390637599058413	0.0542065556884699	0.942124151923149	0.980153473886034	4707.82666174148	0.000200076787618162	0.0145713920332991	0.948508583540006	0.99982625328014	CAFpos	no interaction
ENSG00000082512.14	TRAF5	1795.11024955436	-0.611814953331006	0.111278062875219	8.5426204208303e-09	3.70656250782227e-07	1795.11024955436	-0.521351031503128	0.11202598061862	4.62216005129208e-07	2.03019491483675e-05	1795.11024955436	0.0023366809174317	0.0150241201132498	0.244112386552312	0.99982625328014	CAFnegE2neg	no interaction
ENSG00000082515.17	MRPL22	1466.53049601141	0.0703347163383279	0.0888436218516347	0.408854744797707	0.701415277552336	1466.53049601141	0.250539527166037	0.0948023231573409	0.00296487067697917	0.0334525201682074	1466.53049601141	-0.000797446338921469	0.0147603368707601	0.626964092927895	0.99982625328014	E2pos	no interaction
ENSG00000082516.8	GEMIN5	4161.25196210138	0.413181410652685	0.124465425537339	0.000183719522650538	0.00261035676238467	4161.25196210138	-0.00813216553665091	0.10304107127199	0.922329160930778	0.974339434047721	4161.25196210138	-0.000313594453934168	0.0147690151519268	0.802960005798468	0.99982625328014	CAFpos	no interaction
ENSG00000082781.11	ITGB5	3495.35902401607	0.403704655154911	0.113048722628607	7.51465542517714e-05	0.00123727458125033	3495.35902401607	0.0465052746755675	0.0974706518449705	0.581033840543727	0.822316299748185	3495.35902401607	-0.00101550289854781	0.0148045301649594	0.345042183934375	0.99982625328014	CAFpos	no interaction
ENSG00000083123.14	BCKDHB	1127.84586102131	-0.269353400815086	0.150868099364755	0.0295349731761454	0.138688073055748	1127.84586102131	-0.364218051239016	0.160076274983251	0.0037173639858093	0.0394244954661425	1127.84586102131	0.000321856240871544	0.0147892533496377	0.74626573814405	0.99982625328014	E2neg	no interaction
ENSG00000083290.19	ULK2	2444.71138211161	-0.503779944944857	0.121618246547093	5.51960128114358e-06	0.000125665563458253	2444.71138211161	-0.186221516787369	0.113896118160612	0.0447245825510438	0.222755803834682	2444.71138211161	0.00216943502762971	0.0149968326676693	0.0941092545620072	0.99982625328014	CAFneg	no interaction
ENSG00000083454.21	P2RX5	36.2764024461563	1.96769551572117	0.565018618208995	2.00821092838775e-05	0.000396000169793288	36.2764024461563	0.0338086982456439	0.182883281778998	0.568071937670395	0.81644215148957	36.2764024461563	-9.84725080312632e-05	0.0148154456187926	0.806758975434403	0.99982625328014	CAFpos	no interaction
ENSG00000083750.12	RRAGB	313.275881757164	-0.454869673709894	0.125462039644728	5.18069382669249e-05	0.000891016920193197	313.275881757164	0.00766814044672512	0.101684782497472	0.937590438028986	0.978228783897389	313.275881757164	0.000389566106410658	0.0147720579188915	0.75449171337181	0.99982625328014	CAFneg	no interaction
ENSG00000084073.8	ZMPSTE24	5252.53013445813	0.347859470987812	0.138666813561238	0.00289768870181986	0.0242607074595182	5252.53013445813	-0.10039828392661	0.118384899653974	0.305263607383744	0.624482372514035	5252.53013445813	0.000484370682739291	0.0147866437908051	0.934519761513788	0.99982625328014	CAFpos	no interaction
ENSG00000084234.16	APLP2	25490.7046352073	0.00297068780942658	0.0461651349488789	0.902674869928087	0.968921254847992	25490.7046352073	-0.200517373067609	0.0469465969686808	1.22146268389709e-05	0.000364016280013173	25490.7046352073	0.00235748985731725	0.0147276044442694	0.455052685316834	0.99982625328014	E2neg	no interaction
ENSG00000084444.13	FAM234B	2311.18887828048	-0.758121750959813	0.121985325131845	4.40853232495513e-11	2.99675233041593e-09	2311.18887828048	0.0289209927680679	0.101526838396714	0.728087117899456	0.898495759987937	2311.18887828048	0.00248178283073557	0.0150707534834221	0.0549159394113043	0.99982625328014	CAFneg	no interaction
ENSG00000084731.14	KIF3C	1292.96762581101	-0.485534519762097	0.108250524384437	1.13739186806153e-06	3.18195470311981e-05	1292.96762581101	0.171084313030731	0.101067213354889	0.0467325986837006	0.229400566965661	1292.96762581101	0.0019304043251961	0.0149321601420794	0.183248159009032	0.99982625328014	CAFneg	no interaction
ENSG00000085117.11	CD82	56.1103754155379	-1.46763410136003	0.345431352973714	1.14887174644586e-06	3.19690919698142e-05	56.1103754155379	0.595282271756873	0.342071183809877	0.00435782955044029	0.0443709107222077	56.1103754155379	0.000841438620951949	0.0148452052846429	0.0971317244517418	0.99982625328014	CAFnegE2pos	no interaction
ENSG00000085185.15	BCORL1	518.143376393668	-0.332253665348731	0.190160556453655	0.0195674967508985	0.103301041464155	518.143376393668	-0.411199120207775	0.200998160950255	0.0045542460391019	0.0457830015550561	518.143376393668	0.000924459555548548	0.0148381505048647	0.16812075942018	0.99982625328014	E2neg	no interaction
ENSG00000085276.17	MECOM	1096.10022113331	-0.216040506210279	0.158606719244528	0.0785498954966521	0.271830244415687	1096.10022113331	-0.461267485746118	0.179053397859482	0.00107766696435217	0.0154299858737485	1096.10022113331	0.00156467603537744	0.0149127958802107	0.0852974260874692	0.99982625328014	E2neg	no interaction
ENSG00000085741.12	WNT11	14.1121650287374	-0.0666834572382662	0.210125363943693	0.47536546319771	0.75131374963159	14.1121650287374	-1.37280086406929	0.538843391799649	0.000433791462696401	0.00741601572454027	14.1121650287374	-0.000471866890866293	0.0148262437116564	0.119464704577036	0.99982625328014	E2neg	no interaction
ENSG00000085831.15	TTC39A	6001.2752578916	-0.808033694759825	0.0837265841978189	4.80381219723643e-23	1.39947794113367e-20	6001.2752578916	0.114409333362559	0.0784457362497272	0.103055771087002	0.36613268597983	6001.2752578916	0.184295794415839	0.250795445200159	0.00602039797330633	0.679252453855414	CAFneg	no interaction
ENSG00000085978.21	ATG16L1	2173.98194832968	0.016249822393271	0.0541787540483904	0.758565939882464	0.909390930933961	2173.98194832968	-0.1498159909687	0.055033867339938	0.00428233594623397	0.0437040493651498	2173.98194832968	0.00179306549378616	0.0147191938816303	0.523897743050789	0.99982625328014	E2neg	no interaction
ENSG00000085999.11	RAD54L	1603.85174961016	0.0208135669544932	0.0918423489825417	0.828449768526593	0.936703431288041	1603.85174961016	0.267372469559993	0.100115251459169	0.00235262268889329	0.028127042616375	1603.85174961016	-0.00172051602333614	0.0148848525724791	0.17615105184743	0.99982625328014	E2pos	no interaction
ENSG00000086062.12	B4GALT1	6756.45436021825	0.63183217025241	0.124744724622291	4.8000478700379e-08	1.78905178445929e-06	6756.45436021825	0.0282760874753938	0.103362126622521	0.723426210835346	0.895661966997881	6756.45436021825	-0.000995435105168974	0.0148134038574693	0.428347143086549	0.99982625328014	CAFpos	no interaction
ENSG00000086189.9	DIMT1	1113.33723205778	0.315688834332025	0.135101865806754	0.00510795941076928	0.0375037291090907	1113.33723205778	-0.00858799150208298	0.110241661665792	0.924119119161461	0.975098753301609	1113.33723205778	-6.45455277870247e-05	0.0147738019535166	0.869327045269379	0.99982625328014	CAFpos	no interaction
ENSG00000086548.8	CEACAM6	261.36927391454	0.666308831488816	0.237964041590097	0.000416363126996258	0.00508957227187114	261.36927391454	-0.899452697143579	0.242314891030905	1.11979968652477e-05	0.000337952230975497	261.36927391454	0.000120743443070869	0.0148029130605468	0.858866832727361	0.99982625328014	CAFposE2neg	no interaction
ENSG00000086712.12	TXLNG	3177.09112314699	0.40306868851829	0.135201567751181	0.000585229845047049	0.0067590259207497	3177.09112314699	-0.0528282655240622	0.110990457259904	0.559832359163754	0.811165948747726	3177.09112314699	-4.73282957916044e-05	0.0147723111911466	0.968157949281534	0.99982625328014	CAFpos	no interaction
ENSG00000086717.18	PPEF1	10.7196879925664	-3.17765593721831	0.817474255965045	6.11802880223541e-06	0.000137752146927304	10.7196879925664	-0.121984643363467	0.238290338100415	0.0474815940581114	0.231568074881975	10.7196879925664	0.000830356926898955	0.0148510566477101	0.000163384842278928	0.0823765951665072	CAFneg	no interaction
ENSG00000087074.7	PPP1R15A	920.467182110353	-0.481572644110201	0.17917687096453	0.00099612486526348	0.0105175166062398	920.467182110353	0.0761199999159594	0.133803324625873	0.435851029537657	0.733613187908273	920.467182110353	0.000717358642200343	0.0148164166049233	0.421598801718198	0.99982625328014	CAFneg	no interaction
ENSG00000087085.13	ACHE	28.0840212413982	0.0427134755225071	0.210782208236971	0.605651684997615	0.831235246932117	28.0840212413982	-1.26351938373933	0.679772485679157	0.00177218216971793	0.022873327733023	28.0840212413982	-3.58536755066892e-05	0.0148153278781773	0.86205725301726	0.99982625328014	E2neg	no interaction
ENSG00000087128.9	TMPRSS11E	37.8039201523557	-0.0326473174158811	0.185560996735871	0.755832926396644	0.90767351092051	37.8039201523557	1.25575176636774	0.308737620168204	2.5469035702046e-06	9.37037331563678e-05	37.8039201523557	-0.000261138822286489	0.0148122420414039	0.616695162489285	0.99982625328014	E2pos	no interaction
ENSG00000087258.14	GNAO1	48.581959456829	-0.971456427203056	0.352960150256593	0.000325511131824037	0.004200714637231	48.581959456829	1.55171918690945	0.280901378668566	1.61827041701645e-09	1.19693317113523e-07	48.581959456829	-6.91393360001552e-05	0.014808965053166	0.918078536040087	0.99982625328014	CAFnegE2pos	no interaction
ENSG00000087263.16	OGFOD1	3522.67717768384	0.0400843186700884	0.0956649894500086	0.645571222166905	0.853339519060914	3522.67717768384	0.392374798384936	0.106942407430995	4.18726667795353e-05	0.00104865318996117	3522.67717768384	-0.00127181802848856	0.0148251357507666	0.38472454185102	0.99982625328014	E2pos	no interaction
ENSG00000087269.15	NOP14	2971.19807596162	0.489380101015772	0.0976308201526072	8.83942421127378e-08	3.16247570465998e-06	2971.19807596162	0.108304245057447	0.0897655949956787	0.185967936845127	0.497502305819836	2971.19807596162	-0.00240496369687899	0.0150193994434562	0.133768847634119	0.99982625328014	CAFpos	no interaction
ENSG00000087301.8	TXNDC16	1235.13143830144	-0.450628595837866	0.199852517895114	0.00342992349126513	0.0276275440112233	1235.13143830144	0.0526516865763471	0.138229153700215	0.591608664678747	0.827209573121018	1235.13143830144	0.000455255026559586	0.0148061508440792	0.571049296368633	0.99982625328014	CAFneg	no interaction
ENSG00000087510.6	TFAP2C	7475.87061573467	-0.281490123439659	0.0684381123389263	1.56436277455251e-05	0.00031993235826271	7475.87061573467	0.445443093333118	0.0689018275763772	1.36548857563458e-11	1.48796560436516e-09	7475.87061573467	0.00501795814988605	0.0159103260520621	0.321197732774975	0.99982625328014	CAFnegE2pos	no interaction
ENSG00000087589.16	CASS4	32.8393863388053	-0.86224830176531	0.358647128619936	0.000892342944664092	0.00955603566022499	32.8393863388053	-0.108327258940672	0.1895878525763	0.251188824234901	0.575464687201606	32.8393863388053	0.00104375796552609	0.0148647915919102	0.0312152159387085	0.99982625328014	CAFneg	no interaction
ENSG00000087884.14	AAMDC	705.759459172414	-0.118871986672997	0.119788608271973	0.241948378278601	0.544421989269709	705.759459172414	0.387927658324639	0.135546782096051	0.000655538196639672	0.0104091298743396	705.759459172414	-0.00172294864213383	0.0149203009979446	0.140288269836153	0.99982625328014	E2pos	no interaction
ENSG00000087995.15	METTL2A	4736.15090747535	0.21776167370799	0.0638677985938373	0.000360818403825305	0.0045528729696724	4736.15090747535	0.106988398154126	0.0623074926695715	0.0678302912949078	0.288435331615969	4736.15090747535	-0.00203787760658893	0.0148277032410506	0.333109877134581	0.99982625328014	CAFpos	no interaction
ENSG00000088280.18	ASAP3	611.878929979751	0.00414499674704786	0.120165109716586	0.966692085935014	0.991497075849203	611.878929979751	-0.6303737507845	0.148305560588704	1.78977882357201e-06	6.80296169505839e-05	611.878929979751	0.000338336241332584	0.0147844219852653	0.713012845696546	0.99982625328014	E2neg	no interaction
ENSG00000088325.15	TPX2	14169.6213052048	-0.00517944420585652	0.0833451468741792	0.953247808013283	0.987633361836959	14169.6213052048	0.228687128824594	0.0888129727481369	0.00392428693141896	0.0409315588149798	14169.6213052048	-0.00174271438565058	0.0148682481919056	0.308712864430926	0.99982625328014	E2pos	no interaction
ENSG00000088448.14	ANKRD10	722.575773977648	-0.191898162544876	0.0697753830262589	0.0037140883667912	0.0293244532278454	722.575773977648	-0.297211523282255	0.0713223372792957	8.80397555616993e-06	0.000277432121554803	722.575773977648	0.00175421604439653	0.0148132685236589	0.395312370023553	0.99982625328014	CAFnegE2neg	no interaction
ENSG00000088812.17	ATRN	4952.0666308473	-0.0389060251385242	0.0979956438861936	0.669733872126355	0.864791580126005	4952.0666308473	-0.262634789710007	0.108475931709735	0.00458832779598749	0.0460607449280741	4952.0666308473	0.00122701921880774	0.0148243451940445	0.384990206549203	0.99982625328014	E2neg	no interaction
ENSG00000089006.16	SNX5	7992.48881113451	0.228056084819524	0.0916084557570636	0.00644303816949915	0.0451962505501722	7992.48881113451	0.0716800496768361	0.0852867201647691	0.348538335283475	0.664891719386825	7992.48881113451	0.00417685334424229	0.0156058697446045	0.465540568462899	0.99982625328014	CAFpos	no interaction
ENSG00000089220.4	PEBP1	19047.680948095	-0.252678554921547	0.0718314881330031	0.000201849402674844	0.00281937399528708	19047.680948095	0.0156066310712195	0.0675802117236196	0.805583113182864	0.93288707233596	19047.680948095	-0.00713218008256993	0.0173147707135003	0.329522170924882	0.99982625328014	CAFneg	no interaction
ENSG00000089289.15	IGBP1	3333.332318423	-0.324117320746611	0.106932986824716	0.000790861353171107	0.00864932002608699	3333.332318423	-0.0428089903009317	0.0937328934642228	0.597631119175568	0.831136301966302	3333.332318423	0.00176557537543436	0.0149023563095457	0.220811996235263	0.99982625328014	CAFneg	no interaction
ENSG00000089356.18	FXYD3	7033.63777391846	-0.451672397722956	0.145957840988766	0.000345996356923475	0.0044059750179149	7033.63777391846	0.245675908582317	0.140593356815515	0.0241878834016966	0.148942907520813	7033.63777391846	8.4821183321253e-05	0.0147784026056705	0.768994241109551	0.99982625328014	CAFneg	no interaction
ENSG00000089685.14	BIRC5	4151.70889502417	-0.143363035576483	0.090568087896541	0.082263778833521	0.280550958913178	4151.70889502417	0.379436802732975	0.0959915775122971	1.40458991930728e-05	0.000406583072036247	4151.70889502417	-0.00264155459054674	0.0150760861774692	0.10644286106049	0.99982625328014	E2pos	no interaction
ENSG00000090013.9	BLVRB	1411.63310386113	-0.0839968587361534	0.199885654462628	0.434747013080354	0.722806150911024	1411.63310386113	0.811551737353429	0.387689446255685	0.00152693172023587	0.0204474205500629	1411.63310386113	-0.000387970945794712	0.0148183037818264	0.400516423707132	0.99982625328014	E2pos	no interaction
ENSG00000090238.11	YPEL3	797.305658838593	-0.925841275794017	0.282584248204588	6.22443249406308e-05	0.0010490410136098	797.305658838593	-0.0659990766133004	0.163184056920291	0.473252037930328	0.75787031164405	797.305658838593	0.000216564326875696	0.0148087811451012	0.707518800542783	0.99982625328014	CAFneg	no interaction
ENSG00000090339.8	ICAM1	346.669030753393	2.18244478443896	0.177247454945411	3.4605690900303e-36	2.46998118800913e-33	346.669030753393	-0.0899512505259363	0.142365450261875	0.365098491202726	0.679236408434629	346.669030753393	-0.00186885768555893	0.0149677728744421	0.0303637721001091	0.99982625328014	CAFpos	no interaction
ENSG00000090382.6	LYZ	3.34831726373667	-0.101975740947055	0.257458387967014	0.00369779678563019	0.0292443485400947	3.34831726373667	0.0236752893689613	0.188690313835897	0.484080914790497	0.764254229839448	3.34831726373667	0.000241664585907512	0.0148204594875133	0.041014358811893	0.99982625328014	CAFneg	no interaction
ENSG00000090520.11	DNAJB11	3214.33269902067	0.360342496739718	0.136163189296875	0.00193331219633333	0.0176458002574542	3214.33269902067	0.246522380376655	0.133293313816782	0.0198419993455739	0.130647850857042	3214.33269902067	-0.00122479170957669	0.0148482554766849	0.284190698787881	0.99982625328014	CAFpos	no interaction
ENSG00000090621.13	PABPC4	5114.31790003677	0.382198102345546	0.0587148337214404	1.86412030474102e-11	1.37166584279268e-09	5114.31790003677	0.129984043537939	0.0573171565608222	0.0174396240746192	0.119572830770985	5114.31790003677	-0.0012137037249314	0.0146564634563905	0.595729606824051	0.99982625328014	CAFpos	no interaction
ENSG00000090861.15	AARS	29017.1082578416	0.430272993392177	0.13105633520234	9.91824375812343e-05	0.00155074402680407	29017.1082578416	0.291865066556832	0.130326404361777	0.00615974359177133	0.057772890783532	29017.1082578416	-0.0017016846932408	0.0149142363740031	0.154856923306702	0.99982625328014	CAFpos	no interaction
ENSG00000090863.11	GLG1	18111.3749361064	0.0115691947004009	0.0681406059416163	0.853227140509589	0.947820008379396	18111.3749361064	-0.25326306135807	0.071412364200454	0.000132236644979257	0.0028174300105655	18111.3749361064	0.00147143860252854	0.0147673835319575	0.488049825473485	0.99982625328014	E2neg	no interaction
ENSG00000090989.17	EXOC1	2502.20589295596	-0.257589445086651	0.108178028504565	0.00730985467112995	0.0497369758962727	2502.20589295596	0.075289971609712	0.0973332326321237	0.366972541554208	0.680859504898144	2502.20589295596	0.00104352967335347	0.0148048529630241	0.455526999903894	0.99982625328014	CAFneg	no interaction
ENSG00000091127.13	PUS7	2677.95957283029	0.543353503567076	0.136976875318205	9.48237258351303e-06	0.000205092225196437	2677.95957283029	-0.071141741632567	0.113165164348614	0.41999051307427	0.721290251941194	2677.95957283029	0.000235162885594291	0.0147755487106324	0.836758348555129	0.99982625328014	CAFpos	no interaction
ENSG00000091129.19	NRCAM	26890.1053532475	-0.583276481154	0.18573419694303	0.000183211993049616	0.00260752861493845	26890.1053532475	-0.0312731538236094	0.130875690687208	0.739882696667495	0.904575667602646	26890.1053532475	0.00177470177017907	0.0149507676287876	0.0410566517655834	0.99982625328014	CAFneg	no interaction
ENSG00000091622.15	PITPNM3	323.264075846673	-0.383809408391309	0.173820779208051	0.00545593188134209	0.0394146900840882	323.264075846673	-0.00508722301025958	0.125741503547501	0.95612250662692	0.984608915170919	323.264075846673	-0.000303054485098135	0.0147944549187313	0.70686032761352	0.99982625328014	CAFneg	no interaction
ENSG00000091651.8	ORC6	1256.75069020627	0.105178547451344	0.072937231714466	0.128549623312257	0.37041701105823	1256.75069020627	0.401908854956645	0.0759499701153076	2.49825485605777e-08	1.43223245261946e-06	1256.75069020627	-0.00446514253930571	0.015675887576679	0.0338547000090191	0.99982625328014	E2pos	no interaction
ENSG00000091732.15	ZC3HC1	634.550320082861	0.162657073846303	0.0880711070152654	0.0438238308623116	0.181909039127507	634.550320082861	0.270464225295237	0.0908874009995597	0.000899241257873508	0.0134556278366293	634.550320082861	-0.00462014570478084	0.0158028701768949	0.00856953688620651	0.818111882379028	E2pos	no interaction
ENSG00000092068.19	SLC7A8	119.788481528569	-1.46738417285668	0.215035578099524	5.12558604183595e-13	4.7822052775953e-11	119.788481528569	-0.0463424369617697	0.139650922650812	0.628382471669298	0.846702903451059	119.788481528569	0.00206666298544864	0.0150143613143081	0.00675500143943856	0.704378981165223	CAFneg	no interaction
ENSG00000092621.12	PHGDH	6802.38021130697	0.728469900847417	0.274606715722342	0.000525399308580385	0.00617290134155144	6802.38021130697	0.272318058277292	0.257048958558319	0.0434506603613913	0.21909508182934	6802.38021130697	-0.000887851761731312	0.0148450599010167	0.143768458887692	0.99982625328014	CAFpos	no interaction
ENSG00000092841.18	MYL6	28879.8834388186	-0.34648714053226	0.158999196477016	0.00707584635957845	0.0484449433011906	28879.8834388186	0.261372898962953	0.15669585470326	0.0246743081339671	0.150395281217925	28879.8834388186	-0.00122826121974766	0.0148607920226367	0.211048338117871	0.99982625328014	CAFneg	no interaction
ENSG00000092871.16	RFFL	912.728536489722	0.376428039006594	0.122772527985207	0.000548150462866574	0.00639807674359799	912.728536489722	0.00933839726515777	0.102644285304614	0.914185893590922	0.971560722975761	912.728536489722	-0.00148464556086952	0.0148731820954343	0.43118342039999	0.99982625328014	CAFpos	no interaction
ENSG00000092969.11	TGFB2	1151.26711260781	0.0870103769207499	0.18577349420206	0.449026418341198	0.733896510398512	1151.26711260781	-0.763435715082282	0.307889047467068	0.00066659754648374	0.0105729777511726	1151.26711260781	-6.80638774879177e-05	0.0148076294245073	0.838930314919721	0.99982625328014	E2neg	no interaction
ENSG00000092978.10	GPATCH2	4810.017675622	-0.102684761730086	0.128626391326661	0.332450722946117	0.638038998394168	4810.017675622	-0.391711104174806	0.15328738150497	0.00151712975064989	0.0203543488632775	4810.017675622	0.000840950278724532	0.0148162145495057	0.418676995455441	0.99982625328014	E2neg	no interaction
ENSG00000093009.9	CDC45	2988.87341471206	0.0550315575791061	0.0838298536037054	0.473870014445223	0.750193463037103	2988.87341471206	0.489967595601828	0.0907005933764131	8.41217174780874e-09	5.40917800450314e-07	2988.87341471206	-0.00253939627147096	0.0150378675354148	0.141901437664283	0.99982625328014	E2pos	no interaction
ENSG00000093144.18	ECHDC1	1944.00571413778	0.295535964359823	0.169596637453519	0.0236468123055104	0.118524664909115	1944.00571413778	0.409817153745827	0.180461718932019	0.00291179239388556	0.033014961415978	1944.00571413778	-0.00213995441599194	0.0150209800491105	0.0182149519739406	0.99982625328014	E2pos	no interaction
ENSG00000093167.17	LRRFIP2	2718.35608576423	-0.305789690411979	0.108905960946138	0.00164676833456686	0.0156508774806538	2718.35608576423	0.505378466039148	0.110826905163186	5.52124935203942e-07	2.38114303626473e-05	2718.35608576423	-0.000810779412087263	0.0147823656364822	0.565675655872533	0.99982625328014	CAFnegE2pos	no interaction
ENSG00000094631.18	HDAC6	1358.04663766862	-0.452707557585093	0.154537390287097	0.000560758064315704	0.00651858417598264	1358.04663766862	0.20775369386376	0.143026281954118	0.0556284889507562	0.253867224991063	1358.04663766862	0.000952215023586383	0.0148273737954648	0.277057707901577	0.99982625328014	CAFneg	no interaction
ENSG00000094755.16	GABRP	88.2124706390652	0.0899022591650663	0.196960223422107	0.423534610570171	0.713303039864227	88.2124706390652	-1.69967547830352	0.344478850621856	3.82959789106801e-08	2.13544960527327e-06	88.2124706390652	0.000624097354300091	0.0148299596905461	0.178403766885118	0.99982625328014	E2neg	no interaction
ENSG00000094804.9	CDC6	3570.23494982461	0.128655732096051	0.0806754083007929	0.0862675916417405	0.288115316481863	3570.23494982461	0.26448081182986	0.0838963919804871	0.000578384429997173	0.0094144101918012	3570.23494982461	-0.00229490741801748	0.0149645037525119	0.209976746715229	0.99982625328014	E2pos	no interaction
ENSG00000095370.19	SH2D3C	7.65884582974858	-0.0510458180072635	0.230852568059394	0.109479172879807	0.334988405816459	7.65884582974858	2.52604385433917	1.45452250369249	0.00246291318936446	0.0290010157480836	7.65884582974858	0.000203700991231195	0.0148196389388668	0.0884866140427546	0.99982625328014	E2pos	no interaction
ENSG00000095585.16	BLNK	207.450375665097	-1.41658506056763	0.18368678563291	7.72058788801767e-16	1.01111368900415e-13	207.450375665097	-0.908701832746035	0.183482741539999	4.37223974932194e-08	2.42854951056695e-06	207.450375665097	0.000632046057071623	0.014814605855083	0.454314094862761	0.99982625328014	CAFnegE2neg	no interaction
ENSG00000095596.11	CYP26A1	37.176464140621	1.38082191765117	0.529723002283289	0.000360885196480169	0.0045528729696724	37.176464140621	-0.0928574029129945	0.20637929804104	0.176836764879407	0.484984595322484	37.176464140621	-0.000158853541797233	0.0148157161513812	0.804630745282467	0.99982625328014	CAFpos	no interaction
ENSG00000096006.11	CRISP3	690.795104379577	-0.130533513812192	0.143656215267294	0.245323506974513	0.549159959551697	690.795104379577	-1.28092242047986	0.170283172496699	3.04474132780168e-15	5.43296030679612e-13	690.795104379577	-7.73266337550968e-05	0.0147895602085217	0.926521233284813	0.99982625328014	E2neg	no interaction
ENSG00000096060.14	FKBP5	5533.58536303799	0.18768423366024	0.117054140973701	0.0732138092623279	0.258183578858629	5533.58536303799	0.419142597911257	0.126403234606158	0.000133125734001442	0.00283214583140177	5533.58536303799	-0.000833248706071975	0.0147990617338466	0.496603649412415	0.99982625328014	E2pos	no interaction
ENSG00000096092.5	TMEM14A	1359.35588267328	-0.567138325411214	0.138527185464549	5.33185838327513e-06	0.000121974805162264	1359.35588267328	0.023288505751594	0.110098225604488	0.796996210297418	0.929623822303369	1359.35588267328	0.000575086480779048	0.0147901730028761	0.877382160694026	0.99982625328014	CAFneg	no interaction
ENSG00000096746.17	HNRNPH3	13992.5417327326	0.382264263007374	0.0982548895806128	2.2893728572708e-05	0.000441632399155954	13992.5417327326	0.185488470700941	0.0946407870343284	0.0240206348359386	0.148246676300485	13992.5417327326	-0.00201000606765335	0.014933971531871	0.203852901232221	0.99982625328014	CAFpos	no interaction
ENSG00000096968.13	JAK2	2067.82897503534	-0.839779791085005	0.187710056604676	5.88118399957369e-07	1.75269105624038e-05	2067.82897503534	1.15491697207614	0.184289068999407	2.1283198572431e-11	2.20157724363371e-09	2067.82897503534	0.000930192767901827	0.0148365862014557	0.172932130270468	0.99982625328014	CAFnegE2pos	no interaction
ENSG00000097096.8	SYDE2	2456.72548860099	-0.0353220824562484	0.152366896174196	0.750638212587009	0.90440247169814	2456.72548860099	-0.63604992636087	0.219028457719434	0.000258589641974963	0.00484431383096141	2456.72548860099	0.000285829263552733	0.0148027223197334	0.702412468347873	0.99982625328014	E2neg	no interaction
ENSG00000099194.5	SCD	68627.9989084566	-0.482305808080847	0.137363696661027	6.85826731231818e-05	0.00114288647357148	68627.9989084566	0.198267354299765	0.128409280645928	0.0507862129125631	0.240320222091128	68627.9989084566	0.000588067360754243	0.0147903446609102	0.606072657029986	0.99982625328014	CAFneg	no interaction
ENSG00000099204.18	ABLIM1	1154.85192133072	0.997507436233126	0.179353021985273	1.83340651810201e-09	9.0560131646734e-08	1154.85192133072	-0.282467931169398	0.178464325688189	0.0236939265747878	0.146865306927962	1154.85192133072	-0.00155283130131944	0.0149127620790378	0.13321609456041	0.99982625328014	CAFpos	no interaction
ENSG00000099250.17	NRP1	3751.47240657557	0.573581473486127	0.128356205520588	8.45441822276258e-07	2.43320201874871e-05	3751.47240657557	-0.0847503952252043	0.109355936096614	0.307039018124478	0.626217695756972	3751.47240657557	-1.11925938777137e-05	0.0147670115955935	0.993467182655122	0.99982625328014	CAFpos	no interaction
ENSG00000099282.9	TSPAN15	3259.9136253113	0.921120619582651	0.180848872209846	2.09326250362517e-08	8.51319721915933e-07	3259.9136253113	0.338755836376904	0.183546190705588	0.00997678609022994	0.0821803932129442	3259.9136253113	-0.000674854816804533	0.0148144192694869	0.596110635234563	0.99982625328014	CAFpos	no interaction
ENSG00000099284.13	H2AFY2	1150.91604326782	0.411703587494271	0.117232961387826	9.24726687892128e-05	0.00146998590976171	1150.91604326782	0.0407619892601589	0.0999219291648398	0.636228138280093	0.851984678606785	1150.91604326782	-0.000767812927378266	0.0147867809667585	0.712505108683298	0.99982625328014	CAFpos	no interaction
ENSG00000099290.15	WASHC2A	1818.42933872789	-0.327625599362427	0.0726715313391266	2.14736390223392e-06	5.54063476887521e-05	1818.42933872789	-0.23202240284613	0.0719502741885221	0.000515619586424204	0.00857863589301342	1818.42933872789	0.00141569496848701	0.0147652034372299	0.0632432141606912	0.99982625328014	CAFnegE2neg	no interaction
ENSG00000099338.22	CATSPERG	84.4481436303698	-0.616183319914555	0.347143226268742	0.0050174158522353	0.0370530839579198	84.4481436303698	-0.16025627293346	0.220205770732634	0.125537489943673	0.407896847558141	84.4481436303698	-0.000179289467177935	0.0148110489273243	0.788571949818127	0.99982625328014	CAFneg	no interaction
ENSG00000099860.8	GADD45B	1335.90367118407	0.0581677994480906	0.131131600962471	0.585939216328842	0.820993552522008	1335.90367118407	0.543560240163909	0.164224767184167	8.5053702416668e-05	0.00191504984542261	1335.90367118407	-0.000833556547664564	0.0148199753030885	0.359889379229768	0.99982625328014	E2pos	no interaction
ENSG00000099942.12	CRKL	7656.5365971449	0.333235358155299	0.116565192065775	0.00117728513011153	0.0119699040116397	7656.5365971449	0.0373540973283816	0.0998485970566485	0.663690659535205	0.866488399932784	7656.5365971449	0.00124697450019675	0.0148354712048166	0.345833162664369	0.99982625328014	CAFpos	no interaction
ENSG00000099954.18	CECR2	77.4772669006621	0.139335471513268	0.188283150613524	0.255651518295882	0.56279423077436	77.4772669006621	-0.707064945712123	0.278555810284306	0.000635761702685032	0.0101402215707585	77.4772669006621	0.000199733052616032	0.0148070434181597	0.741796856087344	0.99982625328014	E2neg	no interaction
ENSG00000099968.17	BCL2L13	2946.80295978282	0.213254931710779	0.0590626429052116	0.000169517119927749	0.00243937186186352	2946.80295978282	-0.018755172701689	0.0570627026949344	0.745431737346405	0.906777848369828	2946.80295978282	-0.00224465755085468	0.0148380493283559	0.381281010401582	0.99982625328014	CAFpos	no interaction
ENSG00000099984.11	GSTT2	2.8754011129103	-0.0857573544450665	0.247712584660744	0.00357782102283906	0.0284214775186575	2.8754011129103	-0.018609932062496	0.188710116974543	0.473432907380793	0.757906779506653	2.8754011129103	0.00027417896245664	0.0148214327214956	0.0057069359004962	0.657704773238395	CAFneg	no interaction
ENSG00000099994.10	SUSD2	236.701126620933	-0.939929098386819	0.27592963666129	3.86248368614722e-05	0.000697936134427235	236.701126620933	0.106183883189084	0.174559307870282	0.285722611859172	0.608487286929685	236.701126620933	0.000183994594172979	0.0148075431605411	0.75592618044367	0.99982625328014	CAFneg	no interaction
ENSG00000100003.17	SEC14L2	212.215404846569	0.259748779790954	0.215431788894489	0.06555702164261	0.23945427992259	212.215404846569	1.78466569236892	0.223839791031061	5.51610643673129e-17	1.15797675565205e-14	212.215404846569	0.000336643678513775	0.0148065789009379	0.620876071333993	0.99982625328014	E2pos	no interaction
ENSG00000100027.14	YPEL1	427.959869058473	-0.562047615949404	0.253263361238353	0.00240928475197121	0.0209327692236086	427.959869058473	0.0715058789967054	0.15620193581487	0.45709484583031	0.748884302103487	427.959869058473	0.000773998507576092	0.0148332599933145	0.25561714251398	0.99982625328014	CAFneg	no interaction
ENSG00000100028.11	SNRPD3	5680.47592269065	0.0884216655572628	0.0669611808251878	0.16481534011061	0.432171010301057	5680.47592269065	0.230415606915653	0.068989545879334	0.000350600070814054	0.00620944914500078	5680.47592269065	-0.00628664363101715	0.0166737151839113	0.007951333567442	0.782271070007995	E2pos	no interaction
ENSG00000100097.11	LGALS1	717.233842408286	-0.677196197305827	0.309949176859159	0.00199410294049546	0.0181426510360565	717.233842408286	0.202190419005996	0.238110329095647	0.0848558482597016	0.32916229182262	717.233842408286	-0.000374941405110978	0.0148146321616217	0.498207557444311	0.99982625328014	CAFneg	no interaction
ENSG00000100100.12	PIK3IP1	249.24940247406	-0.837195613889278	0.244336086096864	4.15256058643294e-05	0.000741899904522281	249.24940247406	-0.243297669448662	0.221593231330512	0.0543444957913042	0.250328388970915	249.24940247406	0.000660109622849442	0.0148248159723339	0.318884487742579	0.99982625328014	CAFneg	no interaction
ENSG00000100154.14	TTC28	595.612757532493	0.535589152163465	0.200671306802178	0.000915039140759626	0.00977708363349076	595.612757532493	0.0110006645346355	0.134985860557044	0.90921317194042	0.969846321251397	595.612757532493	-0.00174376606907672	0.0149489218612363	0.0302573024966652	0.99982625328014	CAFpos	no interaction
ENSG00000100209.9	HSCB	775.311577213232	0.627334673048811	0.123529826674449	4.30659147920145e-08	1.64375918089841e-06	775.311577213232	0.475943487440775	0.124702602470422	1.70907635149081e-05	0.000477437669619008	775.311577213232	-0.00163023947316287	0.0148948164313872	0.203480210672798	0.99982625328014	CAFposE2pos	no interaction
ENSG00000100219.16	XBP1	61055.8012452018	1.32028995661077	0.0823380432068625	4.75546315730768e-59	7.54269295228523e-56	61055.8012452018	1.37665014662051	0.0823264599778852	5.46101389496221e-64	1.29926622250976e-60	61055.8012452018	-0.58709054596446	0.120783696300956	4.88057117208558e-08	0.000157486270580858	CAFposE2pos	interaction
ENSG00000100285.9	NEFH	6.05244854695971	-1.33552703659306	1.5246135649957	0.00695330567061022	0.0479046517605989	6.05244854695971	0.0446083502007405	0.190038677381646	0.362775528285606	0.677209450278152	6.05244854695971	-1.34012173550959e-05	0.014816838753638	0.934090960836753	0.99982625328014	CAFneg	no interaction
ENSG00000100290.2	BIK	72.4544976830955	0.853618197789307	0.27061111434002	0.000106431026931141	0.00164604865595021	72.4544976830955	-0.831601115249632	0.301794299212286	0.00031075782980069	0.0056582500260266	72.4544976830955	0.000583119899144081	0.014823348615985	0.313990973968648	0.99982625328014	CAFposE2neg	no interaction
ENSG00000100292.16	HMOX1	311.735432010934	-1.67624007393045	0.234481233310652	4.39187215022396e-14	4.89796679253492e-12	311.735432010934	-0.0755184850041229	0.154787472016593	0.438657853868655	0.735216727013626	311.735432010934	0.000831559292492812	0.0148373526172326	0.246806939302656	0.99982625328014	CAFneg	no interaction
ENSG00000100307.12	CBX7	736.950900372935	-0.366666690907339	0.167162870187274	0.00605895005337923	0.0429025357202324	736.950900372935	-0.0299673324614824	0.124758336499349	0.751642452668582	0.909065153930696	736.950900372935	0.000591358398578489	0.0148053904227789	0.531389981881594	0.99982625328014	CAFneg	no interaction
ENSG00000100311.16	PDGFB	845.804777562414	-0.463590053785607	0.203511047257877	0.00314193672295424	0.0258508050260356	845.804777562414	-0.342695730091294	0.204467392339751	0.0144609368127274	0.105807213224851	845.804777562414	0.000509189655205081	0.0148095412893688	0.518936386977426	0.99982625328014	CAFneg	no interaction
ENSG00000100342.20	APOL1	22.2001519881897	1.36075798247722	0.519297667946505	0.00037466397251005	0.00468740421348025	22.2001519881897	0.7774069039565	0.672888396840285	0.00649674418374246	0.0602214436512491	22.2001519881897	-0.000326057052934425	0.0148190739098363	0.353685148614403	0.99982625328014	CAFpos	no interaction
ENSG00000100410.7	PHF5A	2156.56112963099	0.151951231749762	0.0614807101891892	0.00997751810100197	0.0630775336101874	2156.56112963099	0.269000489597614	0.0624523020214427	5.61229657271441e-06	0.000190751270417853	2156.56112963099	-0.131630586344152	0.217379647338955	0.00560250193242324	0.657704773238395	E2pos	no interaction
ENSG00000100418.7	DESI1	899.39557385364	0.418018883781829	0.117329116422203	7.46692355385858e-05	0.0012336844181867	899.39557385364	0.0671945681476272	0.101468825164831	0.435585090832992	0.733404505177001	899.39557385364	-0.00105495509504336	0.0148129312382714	0.342118533822386	0.99982625328014	CAFpos	no interaction
ENSG00000100422.13	CERK	910.298817651003	0.132861188018476	0.090073453868796	0.10925412325134	0.334407792630526	910.298817651003	-0.543716603731808	0.0975977534063155	2.51103496933242e-09	1.80125749684524e-07	910.298817651003	-0.00112348541917348	0.0147929673766259	0.481642336593226	0.99982625328014	E2neg	no interaction
ENSG00000100439.10	ABHD4	1143.56478908551	-0.823217565725572	0.103866749095035	2.42647505450605e-16	3.57092076320349e-14	1143.56478908551	-0.2920883160025	0.102554495759236	0.00117513731333434	0.0165598076484183	1143.56478908551	0.00653189083307843	0.0169813475022011	0.468903708191801	0.99982625328014	CAFnegE2neg	no interaction
ENSG00000100462.15	PRMT5	4393.52417093895	0.218502119825242	0.0831586855855997	0.00473639141126249	0.0353879770666049	4393.52417093895	-0.0208390182802513	0.0774071358439612	0.767082996906797	0.914779325654133	4393.52417093895	0.00145419004791376	0.0148099043228858	0.563907798925463	0.99982625328014	CAFpos	no interaction
ENSG00000100505.13	TRIM9	15.7149094230295	-2.30479888161207	0.599706069886141	6.54774322617619e-06	0.000146733178263211	15.7149094230295	0.0256417943140541	0.177030588471368	0.708272705975902	0.890565742782172	15.7149094230295	0.000483224180286678	0.0148267379485589	0.0829032319431595	0.99982625328014	CAFneg	no interaction
ENSG00000100522.8	GNPNAT1	7389.91025840022	0.471308454861546	0.191640376316661	0.00197019727491295	0.0179594930391969	7389.91025840022	0.0877817338192139	0.141538336023703	0.395456966045699	0.701142454509275	7389.91025840022	-0.000795519717903271	0.0148256451597507	0.343985795134194	0.99982625328014	CAFpos	no interaction
ENSG00000100575.13	TIMM9	628.300555677145	0.420193550471329	0.103623515726948	9.99918791100203e-06	0.000215943127730036	628.300555677145	0.157331581052253	0.097933275015933	0.0623577858739454	0.271883931758539	628.300555677145	-0.00163483243522854	0.0148733793732046	0.25486480966027	0.99982625328014	CAFpos	no interaction
ENSG00000100591.7	AHSA1	6533.23749616147	0.128360381996149	0.105960347393212	0.170203093869863	0.440632782914815	6533.23749616147	0.285335297747811	0.114715132538266	0.0034639088557392	0.0377748654818007	6533.23749616147	-0.00153960230567697	0.0148738806708002	0.211345998531945	0.99982625328014	E2pos	no interaction
ENSG00000100625.8	SIX4	3934.67849023244	0.53959628692602	0.1850074589312	0.000423279798714297	0.00513802646823689	3934.67849023244	-0.108863445730134	0.143168777623713	0.269731748217884	0.593285162682634	3934.67849023244	7.56546495815896e-05	0.0147925333257065	0.714456002326996	0.99982625328014	CAFpos	no interaction
ENSG00000100629.16	CEP128	646.348807592793	-0.0222117135514302	0.103594108046621	0.807465591755982	0.930703081327957	646.348807592793	0.285454973495349	0.116205331524167	0.00362816430600125	0.0388246217902308	646.348807592793	0.000190537789513251	0.0147593509598205	0.788078235204264	0.99982625328014	E2pos	no interaction
ENSG00000100644.16	HIF1A	27506.4997225632	0.172446520303326	0.154027816289758	0.14213452338672	0.39527962621185	27506.4997225632	0.518662200514107	0.181704037365904	0.00037166093845343	0.0065177640005193	27506.4997225632	0.00141027295448512	0.0148903817337453	0.115957373183098	0.99982625328014	E2pos	no interaction
ENSG00000100711.13	ZFYVE21	3738.11303181168	-0.123780435506706	0.0904930494841702	0.134867505162061	0.381839277308296	3738.11303181168	0.331446466002035	0.0963903207913421	0.000135912637619151	0.00287430059557537	3738.11303181168	-0.00230797871439572	0.0149945318064905	0.154044681354416	0.99982625328014	E2pos	no interaction
ENSG00000100714.15	MTHFD1	14962.3355245111	0.288891082022148	0.0501962296199971	3.68752716088601e-09	1.70907305914441e-07	14962.3355245111	0.124615777607821	0.0493695672287201	0.00853330321496824	0.0733812671046215	14962.3355245111	9.98317373823294e-06	0.0145058792169395	0.194298152479308	0.99982625328014	CAFpos	no interaction
ENSG00000100749.7	VRK1	2618.33058806322	0.179828132037176	0.0977393346547853	0.0416895948691825	0.176540779222065	2618.33058806322	0.332605332241139	0.102627260090925	0.000263369589753375	0.00491451097219533	2618.33058806322	-0.00126254212964348	0.014818415181391	0.404980387878878	0.99982625328014	E2pos	no interaction
ENSG00000100784.10	RPS6KA5	892.316001930589	-0.105581768891502	0.151953666421512	0.362252556712088	0.663734468882692	892.316001930589	-0.579712340204045	0.197603038823117	0.000268652452374234	0.005006545375512	892.316001930589	0.000175434168756345	0.0147961437137137	0.634119165824468	0.99982625328014	E2neg	no interaction
ENSG00000100823.11	APEX1	5213.95029762328	0.420793625624173	0.210406783197082	0.00713161492445486	0.0487566106544986	5213.95029762328	0.125759391756467	0.159791365946092	0.242121091194945	0.565898450126839	5213.95029762328	-0.000528195331342546	0.0148119648463929	0.490852398852211	0.99982625328014	CAFpos	no interaction
ENSG00000100852.12	ARHGAP5	3853.3308578174	0.0815961341327001	0.160574762980987	0.48061834925822	0.754849481313796	3853.3308578174	-0.628941793390139	0.226947121436062	0.000398990439149386	0.00692893980396288	3853.3308578174	0.00199620508101115	0.0150006032345841	0.163047324772952	0.99982625328014	E2neg	no interaction
ENSG00000100889.11	PCK2	4985.91532337497	0.733792510197554	0.229545703409769	0.00010800282982426	0.0016667463737744	4985.91532337497	0.266106036874534	0.217415227178597	0.0419291805724213	0.21553440859608	4985.91532337497	-0.00122943979704798	0.0148768211752506	0.0835033954188938	0.99982625328014	CAFpos	no interaction
ENSG00000100897.17	DCAF11	3115.74275299554	-0.311064325129193	0.109692618663258	0.00146702513589645	0.0143535187216737	3115.74275299554	0.00159425156755412	0.0948348096124881	0.991317500713113	0.996342837617383	3115.74275299554	0.00022332770914536	0.0147535267774435	0.80498020211528	0.99982625328014	CAFneg	no interaction
ENSG00000100906.10	NFKBIA	2864.37171415262	0.52267708706303	0.120927427364742	2.14893673892355e-06	5.54063476887521e-05	2864.37171415262	0.0448633845017549	0.101878202905537	0.600954247026783	0.832875910321099	2864.37171415262	-0.00303862580720328	0.0152254940171606	0.0210451796129268	0.99982625328014	CAFpos	no interaction
ENSG00000100987.14	VSX1	35.29373839619	1.16651886219246	0.331000207860521	2.26017548423598e-05	0.0004371816400741	35.29373839619	0.088676169028036	0.183964065179931	0.319154794185783	0.63880183496944	35.29373839619	-0.000581528918259677	0.0148263875802898	0.237773660762063	0.99982625328014	CAFpos	no interaction
ENSG00000101000.5	PROCR	64.2445020975555	-0.452409877765557	0.331729399237763	0.0162711404071162	0.0904480254328599	64.2445020975555	1.2325155368656	0.28101037751673	5.7736457584571e-07	2.47503883489415e-05	64.2445020975555	0.00068936702494496	0.0148312742979778	0.259740365186153	0.99982625328014	E2pos	no interaction
ENSG00000101004.14	NINL	1355.14971404281	-0.0950923002295587	0.128665624076535	0.368550364386004	0.669999269170089	1355.14971404281	0.442918217647135	0.154178140174045	0.000496074531966537	0.00830183346286321	1355.14971404281	-0.000266400618257257	0.0147846792186362	0.797992203646692	0.99982625328014	E2pos	no interaction
ENSG00000101115.12	SALL4	277.041458430992	-0.63541083363163	0.118676400681222	9.41935688568177e-09	4.0622755148975e-07	277.041458430992	-1.48001328177572	0.122409854845036	6.66662043669398e-35	5.59800039610627e-32	277.041458430992	0.00252096041245887	0.0150851172541495	0.0489102417440571	0.99982625328014	CAFnegE2neg	no interaction
ENSG00000101144.12	BMP7	9843.95379551403	0.264252613590492	0.12965245076304	0.0159552212593947	0.089143163787812	9843.95379551403	-0.476742540189099	0.136197924437445	6.83538393888125e-05	0.00159697390716088	9843.95379551403	-0.000879761417884172	0.0148101665339045	0.450810184333353	0.99982625328014	E2neg	no interaction
ENSG00000101180.15	HRH3	5.43014319721429	-5.96064149041363	2.57572931784669	1.84166481301029e-05	0.000366663391990542	5.43014319721429	0.00513994579113351	0.184985584504533	0.91826592590726	0.972860387875552	5.43014319721429	0.000318495778095831	0.0148224562660769	0.0177418789075958	0.99982625328014	CAFneg	no interaction
ENSG00000101188.4	NTSR1	51.6448233827565	-0.738300569378461	0.520179227015331	0.00613379717557257	0.0433679815162449	51.6448233827565	-0.188107778738286	0.286714514916496	0.0559444872164108	0.254658021369344	51.6448233827565	5.82749240104546e-05	0.0148135018639114	0.925708247353229	0.99982625328014	CAFneg	no interaction
ENSG00000101222.12	SPEF1	4.66296482196274	-0.0310926162350908	0.220885722108755	0.517884474581409	0.777925985081543	4.66296482196274	-0.135952921873388	0.271902038448952	1.96985436205275e-05	0.000541804836576167	4.66296482196274	0.000375591044831134	0.0148245062057849	0.00685431387398909	0.704378981165223	E2neg	no interaction
ENSG00000101224.17	CDC25B	3396.03370900651	-0.431728584695515	0.169284651005152	0.00178615158741488	0.0166649110525146	3396.03370900651	-0.0776804139865391	0.130458930113969	0.43169704682249	0.73110396765821	3396.03370900651	0.000804298263820708	0.014820333855945	0.386916460836404	0.99982625328014	CAFneg	no interaction
ENSG00000101265.15	RASSF2	37.8428174301174	-0.0144752986680985	0.176159411065772	0.893812462133691	0.96504007444076	37.8428174301174	-0.679129484934902	0.342465492164992	0.00239617198254241	0.028433379094591	37.8428174301174	0.00059868668309847	0.0148266095825822	0.245910462336909	0.99982625328014	E2neg	no interaction
ENSG00000101276.14	SLC52A3	88.5418773647735	-0.972089389569247	0.242275367721038	3.89706614532585e-06	9.2548437060744e-05	88.5418773647735	0.198606171744842	0.193430178432441	0.0910753411472929	0.342322570415757	88.5418773647735	0.00135151394104522	0.014893651086019	0.0495426639881874	0.99982625328014	CAFneg	no interaction
ENSG00000101290.13	CDS2	2927.95686011095	0.137695006852956	0.0802332535624154	0.0631921716808025	0.2341568705371	2927.95686011095	-0.240817876153932	0.0831239682458287	0.00136976695039829	0.0188194641163962	2927.95686011095	0.00242865873969112	0.0149947879746411	0.127858218473339	0.99982625328014	E2neg	no interaction
ENSG00000101311.15	FERMT1	133.417752731954	-0.38495834545831	0.199351480271345	0.00920963867879736	0.0595145279039531	133.417752731954	-0.686975686438149	0.206000516874499	5.82381325473505e-05	0.00137537376992782	133.417752731954	0.00039488719642458	0.0148051662211715	0.61008685182486	0.99982625328014	E2neg	no interaction
ENSG00000101331.15	CCM2L	75.6188261303337	0.0333463543248515	0.170529219633574	0.767499796457914	0.913728072909412	75.6188261303337	0.546469103943903	0.281479794443503	0.00349686216186382	0.0379307414644375	75.6188261303337	-0.000415767801900712	0.0148137408711186	0.499067133023992	0.99982625328014	E2pos	no interaction
ENSG00000101333.16	PLCB4	2000.25095072475	-0.399606948996162	0.111202128472844	7.14007575467492e-05	0.00118654925958073	2000.25095072475	-0.313063716989469	0.111105262019062	0.00101991173252119	0.0148524915243418	2000.25095072475	0.00213419943906913	0.0149787238872174	0.197082329672197	0.99982625328014	CAFnegE2neg	no interaction
ENSG00000101336.13	HCK	141.956987322202	-0.271758073554582	0.374986748621235	0.0476184088718503	0.192496014626158	141.956987322202	1.06733005744431	0.484131550519995	0.00097855985701724	0.0143713394639106	141.956987322202	0.000254395643709464	0.0148165949284308	0.496329738142132	0.99982625328014	E2pos	no interaction
ENSG00000101337.15	TM9SF4	4426.82303580393	-0.0512029222739592	0.0774291919206849	0.481794935404759	0.755566144978384	4426.82303580393	-0.216602028728509	0.0811857723340799	0.00345058134929743	0.0377156000274896	4426.82303580393	0.00146418065720478	0.0148045122335479	0.426455262739005	0.99982625328014	E2neg	no interaction
ENSG00000101346.13	POFUT1	2287.78201061538	0.31170030591667	0.106416420047172	0.00105654856034659	0.0110169691007652	2287.78201061538	-0.146358558474151	0.100413442423103	0.0881289432984395	0.336644545246246	2287.78201061538	-0.000194724539810531	0.0147488011433662	0.892787343590441	0.99982625328014	CAFpos	no interaction
ENSG00000101361.16	NOP56	7759.08080132984	0.464510575225261	0.0850853975893624	7.89677943943321e-09	3.46850850762797e-07	7759.08080132984	0.153504622022161	0.0814250884589536	0.0368735123942266	0.198110428093416	7759.08080132984	-0.00387552866888883	0.0154577845180049	0.0377151338445388	0.99982625328014	CAFpos	no interaction
ENSG00000101384.11	JAG1	1569.59400975709	-0.473629819103252	0.108267672980493	2.0410361375816e-06	5.32646999341451e-05	1569.59400975709	-0.51296600663042	0.108896007739573	2.6265921377982e-07	1.22933123826457e-05	1569.59400975709	0.00258351116694289	0.0150816756135362	0.0233268571054926	0.99982625328014	CAFnegE2neg	no interaction
ENSG00000101391.20	CDK5RAP1	910.274997610154	0.304286300586916	0.102622570187944	0.00100789577322301	0.0106195919673032	910.274997610154	0.0520827835363974	0.0917668937699974	0.518512856060718	0.784615718826486	910.274997610154	-0.00108478932430617	0.0147998800674524	0.467090284592421	0.99982625328014	CAFpos	no interaction
ENSG00000101417.11	PXMP4	699.02962848672	-0.401820230338276	0.0923421707218654	3.09247439717635e-06	7.62436477024048e-05	699.02962848672	0.0556391464049475	0.0822468890417907	0.452262340911597	0.745329590915845	699.02962848672	0.000313811316550197	0.014726373211926	0.850002609956511	0.99982625328014	CAFneg	no interaction
ENSG00000101463.5	SYNDIG1	19.4716057507508	-2.4572854450887	0.67343172727348	1.33330974024806e-05	0.000278667592123588	19.4716057507508	0.0515342578824984	0.1870099447902	0.412274421761279	0.71514449072292	19.4716057507508	0.000693208956933891	0.0148397462391182	0.020993914692845	0.99982625328014	CAFneg	no interaction
ENSG00000101493.10	ZNF516	1364.39493577633	0.204322136472155	0.0762383229972749	0.00436942759350789	0.0334013333290491	1364.39493577633	0.0557729194307869	0.0725194023086402	0.408242448135191	0.712253843452682	1364.39493577633	-0.00243866514803898	0.0149777295965667	0.210775084822173	0.99982625328014	CAFpos	no interaction
ENSG00000101695.8	RNF125	279.700310872719	0.884774533857555	0.153159243570285	5.74590890154985e-10	3.13064311334443e-08	279.700310872719	-0.109653841935961	0.130272124253765	0.266032267876729	0.589874281444597	279.700310872719	-0.00147941451165074	0.0148921654138884	0.141137310851996	0.99982625328014	CAFpos	no interaction
ENSG00000101751.10	POLI	1318.72115002224	-0.265824341459688	0.105565610897701	0.00457935098156273	0.0344961663650702	1318.72115002224	-0.307950632300763	0.107765693972396	0.0010196523960531	0.0148524915243418	1318.72115002224	0.00113983868032252	0.014812089094397	0.413813135732926	0.99982625328014	CAFnegE2neg	no interaction
ENSG00000101773.18	RBBP8	5111.5526217249	0.177118173698492	0.106239067273687	0.0586062564138054	0.222146657011968	5111.5526217249	0.317769591379728	0.112759924351167	0.00123878749260381	0.0172523819091897	5111.5526217249	0.000214262708214757	0.0147549343895896	0.99849721456666	0.99982625328014	E2pos	no interaction
ENSG00000101811.13	CSTF2	2694.79724736515	0.0149324196577016	0.0699859234559965	0.826240057920071	0.935706213947561	2694.79724736515	0.188340597224385	0.0722182770948884	0.00491545292374991	0.0487617201832251	2694.79724736515	-0.00430564910363067	0.0155966441354323	0.0716806757031684	0.99982625328014	E2pos	no interaction
ENSG00000101849.15	TBL1X	8057.27774297828	0.289430428449799	0.0767849650873644	5.10816369613051e-05	0.000880664695196414	8057.27774297828	-0.254340628793729	0.0769262403937112	0.000337567229353937	0.00604613826728664	8057.27774297828	-0.00129228104732703	0.0147645383197532	0.544505090753821	0.99982625328014	CAFposE2neg	no interaction
ENSG00000101871.14	MID1	36.3718830181973	-0.828739770724809	0.368215414226121	0.00130477000135672	0.0130889611871871	36.3718830181973	-0.477116793805606	0.406724783159388	0.0120660662366456	0.0932051382727901	36.3718830181973	0.000389385843244068	0.0148184484189873	0.409354922118095	0.99982625328014	CAFneg	no interaction
ENSG00000101955.14	SRPX	29.8651056316857	-0.277148194243892	0.341410106726329	0.0551600472813327	0.213078724943472	29.8651056316857	-0.734854046326289	0.475191985420235	0.00439838554369069	0.0446564392860487	29.8651056316857	2.25624070719924e-05	0.0148126006146272	0.512049436169805	0.99982625328014	E2neg	no interaction
ENSG00000102007.10	PLP2	4528.16251532844	-0.509956577338583	0.116112854893723	2.07180952809703e-06	5.387082151837e-05	4528.16251532844	0.204738203124465	0.110638799948489	0.0275975509907215	0.163195957080592	4528.16251532844	-0.000746010726062284	0.014783562867111	0.579712637576344	0.99982625328014	CAFneg	no interaction
ENSG00000102048.15	ASB9	94.7050634807995	0.239144945032964	0.207994369635884	0.0811717989713531	0.277406614870976	94.7050634807995	-0.555061439799694	0.25776178321791	0.0022113722905099	0.0268299972663011	94.7050634807995	-0.712437404261506	0.448930565801487	0.00226022106594503	0.453894378252516	E2neg	no interaction
ENSG00000102096.9	PIM2	628.139773129636	-0.450399048878863	0.0909192799436381	1.3922117240247e-07	4.81206352553332e-06	628.139773129636	0.183499830756416	0.085384536007452	0.0157177724411999	0.112113339200295	628.139773129636	0.00102728586733795	0.0147688471800615	0.579811701341539	0.99982625328014	CAFneg	no interaction
ENSG00000102098.17	SCML2	265.488504870276	-0.461082246402586	0.188153303017993	0.00206495631456708	0.0186587887324288	265.488504870276	0.0232530013100867	0.13048519987809	0.800841132614835	0.931047014312548	265.488504870276	0.000797891672362651	0.0148248627196688	0.342329930815477	0.99982625328014	CAFneg	no interaction
ENSG00000102172.15	SMS	11230.0030600621	0.190005697309774	0.082860680637845	0.0130662112148399	0.0769743367573936	11230.0030600621	0.523493834826146	0.0858696274106975	1.24268211497021e-10	1.14447014136772e-08	11230.0030600621	-0.00105128126073092	0.0147604733082489	0.375862957216352	0.99982625328014	E2pos	no interaction
ENSG00000102243.12	VGLL1	10.7905707052534	-0.129391308799645	0.260497253388608	0.11173064933869	0.338975120451647	10.7905707052534	-2.28268496506289	0.74264457611436	8.23634489597574e-05	0.00186625116492149	10.7905707052534	-3.12320855245814e-05	0.0148165362339101	0.894125227342787	0.99982625328014	E2neg	no interaction
ENSG00000102271.13	KLHL4	176.097601320108	-2.31663363114117	0.271234868927351	7.01418269552115e-19	1.39065913859117e-16	176.097601320108	0.144183102019683	0.189516085190144	0.175270999675462	0.483103595359572	176.097601320108	0.000681837022465004	0.0148295878178495	0.23765351532948	0.99982625328014	CAFneg	no interaction
ENSG00000102317.17	RBM3	7108.36833666272	-0.388237014209125	0.10307321000607	3.85457626440583e-05	0.000697390065581664	7108.36833666272	-0.215558979625247	0.100344294585092	0.0140075895669878	0.103659067428072	7108.36833666272	0.000811066696671865	0.0147733820414957	0.587340460121224	0.99982625328014	CAFneg	no interaction
ENSG00000102349.17	KLF8	77.8927370044871	-0.769395820191368	0.454938210280173	0.00408496496497123	0.0317954606733721	77.8927370044871	-0.0519994094939043	0.176552147759849	0.506422958301689	0.777777631999542	77.8927370044871	0.000293490916397266	0.0148166508216835	0.468774956975845	0.99982625328014	CAFneg	no interaction
ENSG00000102362.15	SYTL4	2368.85135790995	-0.237457709046274	0.111775172045204	0.015371800467378	0.0865952847955094	2368.85135790995	1.17185126328061	0.114182839713552	6.35759448511882e-26	3.24123790268111e-23	2368.85135790995	-0.00328313083396207	0.0152984809206669	0.0225395513317257	0.99982625328014	E2pos	no interaction
ENSG00000102393.9	GLA	3832.87813187657	0.0773502341920482	0.0961853738911179	0.373183112847196	0.673562398842525	3832.87813187657	1.22437048054674	0.104671619190997	8.17271539177627e-33	5.30297782807301e-30	3832.87813187657	-0.00185538018403283	0.0149146992581621	0.210806243235494	0.99982625328014	E2pos	no interaction
ENSG00000102401.19	ARMCX3	2835.60490472594	-0.287877690970604	0.119380897674822	0.00487383960706099	0.0362553727935361	2835.60490472594	0.448361698570903	0.122879452804955	3.3062239207914e-05	0.00084885515232549	2835.60490472594	-0.00113897175703125	0.0148264065865469	0.388376654656119	0.99982625328014	CAFnegE2pos	no interaction
ENSG00000102547.18	CAB39L	919.50814733911	-0.186769799269669	0.178551792061131	0.137616626393159	0.386860445404164	919.50814733911	-0.437449112382704	0.219884836274493	0.00498426561276092	0.0493414643704314	919.50814733911	-0.000200230436707063	0.0148004234624217	0.792580936683683	0.99982625328014	E2neg	no interaction
ENSG00000102683.7	SGCG	461.18205378402	-0.56389640490106	0.128250515025229	1.41197787170863e-06	3.81020493736118e-05	461.18205378402	-0.265674519141316	0.124476077111919	0.00979300327167335	0.0812762335483355	461.18205378402	9.25750316177148e-05	0.0147678083393902	0.734290476828796	0.99982625328014	CAFneg	no interaction
ENSG00000102738.7	MRPS31	667.501854332053	0.249134914552671	0.100923034988838	0.00602092872531461	0.0426968492567641	667.501854332053	0.118677878457688	0.0950659423899455	0.149029051489874	0.44298884312351	667.501854332053	-0.00121532268029421	0.0148138683049046	0.421070556599509	0.99982625328014	CAFpos	no interaction
ENSG00000102743.14	SLC25A15	1190.2868074618	0.318503041761325	0.0895395421260607	0.000111713623959801	0.00171474406669479	1190.2868074618	0.102688194899825	0.0838372956111061	0.170437413871466	0.474823201212954	1190.2868074618	-0.00201360363576386	0.0149180504810961	0.242224111346521	0.99982625328014	CAFpos	no interaction
ENSG00000102796.10	DHRS12	282.763083496664	-0.68397059434823	0.135961306912973	4.79777146158632e-08	1.78905178445929e-06	282.763083496664	-0.23724817436334	0.128664392717425	0.020878452193507	0.13498184106083	282.763083496664	0.000557924094679598	0.0147886225437831	0.627590171967269	0.99982625328014	CAFneg	no interaction
ENSG00000102804.14	TSC22D1	6866.98609061403	-0.189389199079294	0.062242553370314	0.00181068223413395	0.0167840836962741	6866.98609061403	-0.237041668675662	0.0628651995763081	8.04733033480011e-05	0.00183214737686239	6866.98609061403	-0.000298479007324674	0.0146227867715715	0.80689679950925	0.99982625328014	CAFnegE2neg	no interaction
ENSG00000102882.11	MAPK3	4178.05880714549	-0.51221471483809	0.202058314512158	0.00130412789752101	0.0130889611871871	4178.05880714549	-0.0257156561035509	0.135830851022199	0.816258692819585	0.936781070712214	4178.05880714549	-2.4701909882697e-05	0.0147960411416603	0.976979423527415	0.99982625328014	CAFneg	no interaction
ENSG00000102886.14	GDPD3	597.713691940352	-1.54647070636527	0.182212914022625	1.2763573429939e-18	2.36623390535557e-16	597.713691940352	-0.192555142394938	0.162907410804329	0.0874051476535192	0.335405506116663	597.713691940352	-0.000159406348097707	0.014794325103478	0.94176853524513	0.99982625328014	CAFneg	no interaction
ENSG00000102900.12	NUP93	2502.31306109628	0.201689449444256	0.0702887065049595	0.00245256687199591	0.0212184194531767	2502.31306109628	0.238886532179244	0.0709193660281967	0.000284532894860599	0.00524091235372265	2502.31306109628	-0.00562830085457137	0.0162665547928263	0.0252674353359123	0.99982625328014	CAFposE2pos	no interaction
ENSG00000102935.11	ZNF423	66.6643581872801	0.467429157745078	0.279057679959171	0.0100015695279555	0.0631552994301175	66.6643581872801	-1.07659262923047	0.295982068210608	1.28184328902937e-05	0.000377284803111221	66.6643581872801	0.000570816657272424	0.0148231046883555	0.370236082430707	0.99982625328014	E2neg	no interaction
ENSG00000102962.4	CCL22	15.1232552057145	1.02410301073583	0.669726232146252	0.00380763085683776	0.0299305784588981	15.1232552057145	0.00906138859794535	0.179430063848641	0.875575692483563	0.958237893085841	15.1232552057145	-0.000265034952388317	0.0148185412447275	0.376983135977672	0.99982625328014	CAFpos	no interaction
ENSG00000103005.11	USB1	967.283705229699	0.223045558283581	0.0877472965473191	0.0058345102937602	0.0416575681503242	967.283705229699	0.280859437961528	0.0892468116499842	0.000491452464691272	0.00823413607214543	967.283705229699	-0.00142260125686761	0.014815621947753	0.304753399704692	0.99982625328014	CAFposE2pos	no interaction
ENSG00000103018.16	CYB5B	2712.86111800389	-0.0194432156139408	0.0598975099411581	0.710276029829606	0.885354501146228	2712.86111800389	0.213136289401681	0.0613479435698173	0.000244745707687223	0.00463976756604927	2712.86111800389	-0.00510809945368376	0.0159096334567925	0.0332219427332353	0.99982625328014	E2pos	no interaction
ENSG00000103021.9	CCDC113	171.773724514245	0.439517064087283	0.168256942879109	0.00155690073533335	0.0150167283762727	171.773724514245	-0.154288990778892	0.147413031513674	0.142390401516091	0.433765040896757	171.773724514245	-3.98595678378347e-05	0.0147881803331294	0.920313986090965	0.99982625328014	CAFpos	no interaction
ENSG00000103042.8	SLC38A7	278.266661254103	0.458101883962379	0.243085298869007	0.0073215585631155	0.0497691659468923	278.266661254103	-0.255210117893005	0.227072674376914	0.0486733291137143	0.234179903302417	278.266661254103	-5.39717498239736e-05	0.0148026508922116	0.933928595142711	0.99982625328014	CAFpos	no interaction
ENSG00000103047.7	TANGO6	545.997561822247	0.341764904831918	0.133628307589933	0.00278066843650494	0.0235293668826959	545.997561822247	0.129503065736706	0.119172467776585	0.17662208812976	0.484873185123231	545.997561822247	-0.00132677817853679	0.0148598049072688	0.240949542886282	0.99982625328014	CAFpos	no interaction
ENSG00000103064.13	SLC7A6	3741.56152293947	0.449747800754793	0.131302008368497	0.00013594130133819	0.00201512157487296	3741.56152293947	-0.328062326258951	0.131455605962182	0.00349243289370979	0.0379307414644375	3741.56152293947	0.00188021325103831	0.0149461531444115	0.0819272655422378	0.99982625328014	CAFposE2neg	no interaction
ENSG00000103089.8	FA2H	277.62814476816	-0.648976308686716	0.209283246428929	0.00017528359990352	0.00251222227773368	277.62814476816	0.0163416435372313	0.136638619488973	0.866963389024796	0.955078127668541	277.62814476816	0.000684809401434067	0.0148208650858225	0.330585830423778	0.99982625328014	CAFneg	no interaction
ENSG00000103187.7	COTL1	1555.53652305118	-0.0647867007804918	0.116586376839359	0.513095778789093	0.774765534035893	1555.53652305118	0.652977435429662	0.136434046224857	1.46898353245058e-07	7.28115969643475e-06	1555.53652305118	-0.00286934754211364	0.015187346040673	0.0119465305306986	0.896489877126937	E2pos	no interaction
ENSG00000103257.8	SLC7A5	13015.5301842558	0.617538598071788	0.352346263780943	0.0052360778945454	0.0381352101758345	13015.5301842558	0.470552351579797	0.379330097042729	0.0118793863294256	0.092269379227276	13015.5301842558	5.19103706918979e-05	0.0148095110123292	0.915807112561211	0.99982625328014	CAFpos	no interaction
ENSG00000103351.12	CLUAP1	1574.09566152241	0.172470377786053	0.0581823794695993	0.00229698891697939	0.0201905891563305	1574.09566152241	-0.1059012209322	0.0576999071652143	0.0473360292673616	0.231095012924619	1574.09566152241	-0.00190710618388894	0.0147666966987047	0.67493226034152	0.99982625328014	CAFpos	no interaction
ENSG00000103365.15	GGA2	7266.59424988376	-0.453643742195024	0.0571811245300833	5.81277238905027e-16	7.75489026670024e-14	7266.59424988376	0.0350074916874073	0.05444793937208	0.492835606234733	0.770139932019794	7266.59424988376	0.00579956489386926	0.016249279194265	0.0398013121423806	0.99982625328014	CAFneg	no interaction
ENSG00000103479.15	RBL2	5408.81430465491	-0.447941015416251	0.16123582328542	0.000924853177527672	0.00985980515997574	5408.81430465491	-0.225087874884669	0.151674218766316	0.0416800357892905	0.214895006126988	5408.81430465491	0.000949908740675016	0.0148302478251129	0.233366624581294	0.99982625328014	CAFneg	no interaction
ENSG00000103494.12	RPGRIP1L	387.611219076225	0.348516698206296	0.15780250151307	0.00668295352862684	0.0464455509353204	387.611219076225	-0.0656916840589148	0.125413929082265	0.471896946541209	0.756745688390443	387.611219076225	-0.000262239702429509	0.0147882591946902	0.788873413110955	0.99982625328014	CAFpos	no interaction
ENSG00000103528.16	SYT17	118.108116232672	0.0479730623624793	0.161107244246926	0.67439315991061	0.86760655711283	118.108116232672	-0.690125443912064	0.248417320369184	0.000336322256538643	0.00603899397747061	118.108116232672	0.000207229105816137	0.0148046486156075	0.753014313848533	0.99982625328014	E2neg	no interaction
ENSG00000103534.16	TMC5	99.9073676377192	2.68244514772307	0.329387147248485	2.22825254704775e-17	3.65612702403524e-15	99.9073676377192	0.202871364591288	0.272041502240465	0.0672825854616546	0.286906878403148	99.9073676377192	-0.00134089731173846	0.0149007710487166	0.00515684884486188	0.62556841551129	CAFpos	no interaction
ENSG00000103550.13	KNOP1	2420.31116467523	0.380101104297179	0.0724453677999595	4.48266580601118e-08	1.69734892256789e-06	2420.31116467523	-0.0142566199840145	0.0677360812937692	0.798219015852154	0.930021495139287	2420.31116467523	0.000249963551960504	0.0146676973556115	0.472332733271338	0.99982625328014	CAFpos	no interaction
ENSG00000103642.11	LACTB	1687.28070576676	0.317642459019425	0.117680003644879	0.00225598466147368	0.0199036965652267	1687.28070576676	-0.575221556136228	0.12123736528574	2.09223404724914e-07	1.00900814271897e-05	1687.28070576676	-0.00326484469914912	0.0152974612026616	0.608809466704524	0.99982625328014	CAFposE2neg	no interaction
ENSG00000103647.12	CORO2B	94.124195939176	0.730560183700953	0.280922519696087	0.000632293981125838	0.00717487804496927	94.124195939176	0.00198994866230327	0.154102372312532	0.983883887028791	0.994865938340821	94.124195939176	-0.000805530072857735	0.014838625372294	0.185071618162907	0.99982625328014	CAFpos	no interaction
ENSG00000103769.9	RAB11A	4643.41605834224	-0.286864897942239	0.114969311419491	0.00344909776223452	0.0277072991310623	4643.41605834224	-0.18200651044417	0.110518214571487	0.049037012991987	0.235078989961165	4643.41605834224	0.00144721970468036	0.0148619073139302	0.251010005662269	0.99982625328014	CAFneg	no interaction
ENSG00000103811.15	CTSH	4075.74045858304	0.99874476493082	0.127836540401428	2.28007994594427e-16	3.39043137795359e-14	4075.74045858304	-0.200746478607829	0.121989945973489	0.0410543250346971	0.212337134010979	4075.74045858304	-0.00119113592804785	0.014838161668919	0.328242070356664	0.99982625328014	CAFpos	no interaction
ENSG00000103942.12	HOMER2	3655.93408834916	0.240286742176205	0.0616985507091497	5.03445986738454e-05	0.000871114116447446	3655.93408834916	0.167492155584834	0.0610777386740187	0.00362658748496853	0.0388246217902308	3655.93408834916	0.00515587998326723	0.0159342178854349	0.0448779607091985	0.99982625328014	CAFposE2pos	no interaction
ENSG00000103966.10	EHD4	1347.53663348906	0.474396016565637	0.0757837183972238	7.97460615384636e-11	4.99287293184898e-09	1347.53663348906	0.266717516683882	0.0754733796627185	0.000134746191281631	0.00285924858881187	1347.53663348906	-0.00647337233757266	0.0168365559410811	0.0276988415227071	0.99982625328014	CAFposE2pos	no interaction
ENSG00000104081.13	BMF	849.103901298148	-0.760906721568489	0.482648706904041	0.00474077350011118	0.0353946347877025	849.103901298148	-1.0358945838175	0.452629811504845	0.000799755556092027	0.0122890318226197	849.103901298148	0.0007210204122797	0.0148389977258478	0.0631210845696296	0.99982625328014	CAFnegE2neg	no interaction
ENSG00000104147.8	OIP5	743.821946120878	0.0413837549517329	0.111939609590135	0.660210221930709	0.859978183963945	743.821946120878	0.435421697466832	0.130947836614598	0.000114831305857113	0.00249121108071473	743.821946120878	-0.00132820175077061	0.0148561579446715	0.265692818546297	0.99982625328014	E2pos	no interaction
ENSG00000104205.12	SGK3	1650.32511163185	-0.0864177142787012	0.151424417499872	0.446843581771472	0.732068004107629	1650.32511163185	1.85268511243608	0.19055458302641	1.12157325856153e-23	4.85165401998964e-21	1650.32511163185	-0.000526759034837686	0.0148090907469486	0.964998224734052	0.99982625328014	E2pos	no interaction
ENSG00000104213.12	PDGFRL	636.309881246732	0.3941355518342	0.0911445154004937	3.4533207856331e-06	8.44112229707406e-05	636.309881246732	0.0134547634968936	0.0824494731148049	0.86039822166944	0.953523966374907	636.309881246732	-0.00388062107061495	0.015477535024746	0.0384187825802516	0.99982625328014	CAFpos	no interaction
ENSG00000104231.10	ZFAND1	2451.29821862272	0.503965605641972	0.111999113173723	1.02166368481703e-06	2.87657773190593e-05	2451.29821862272	0.0207362272200898	0.095642690501053	0.815583280866661	0.936781070712214	2451.29821862272	-0.000284315565041019	0.0147555506293179	0.729401181925443	0.99982625328014	CAFpos	no interaction
ENSG00000104267.9	CA2	4979.81884803245	-0.919556865457186	0.0837235592301788	4.02067306654562e-29	1.73924569772542e-26	4979.81884803245	0.177778021572769	0.0806309932101	0.0151460592619749	0.108921912324782	4979.81884803245	0.00374586641793854	0.0154034495709655	0.0471107144659487	0.99982625328014	CAFneg	no interaction
ENSG00000104325.6	DECR1	3433.72923258103	-0.221391086691396	0.0967579345258671	0.0116782249185163	0.0709390045582213	3433.72923258103	0.297705205443401	0.0992032116459669	0.000694409828380849	0.0109170708151284	3433.72923258103	-0.000592236278808696	0.0147524857341354	0.771523474954489	0.99982625328014	E2pos	no interaction
ENSG00000104356.10	POP1	988.244007801277	0.423087672181005	0.117416395865075	6.52039479805613e-05	0.00109247225049591	988.244007801277	-0.0269428855405701	0.09960204777141	0.76594611655697	0.914422913590307	988.244007801277	-8.80650546125068e-05	0.0147580543901121	0.994780071253759	0.99982625328014	CAFpos	no interaction
ENSG00000104368.17	PLAT	179.338244730369	-1.52777676802515	0.337972240089832	4.0217162588222e-07	1.24804346944972e-05	179.338244730369	3.37536644887303	0.236332526520081	2.69117920571324e-47	4.26850924017295e-44	179.338244730369	1.5460083176876	0.407126033447739	6.37801686869706e-06	0.00761739177100616	CAFnegE2pos	interaction
ENSG00000104369.4	JPH1	725.586761034644	0.336528245552961	0.0941928992521074	0.000107895900549404	0.0016667463737744	725.586761034644	-0.124359872885377	0.0893105268897616	0.113386479415156	0.386255530863315	725.586761034644	-0.000833041671409961	0.0147617299332717	0.620221165252263	0.99982625328014	CAFpos	no interaction
ENSG00000104408.9	EIF3E	19393.429447851	0.202975179083542	0.0659518251613224	0.00135887439267785	0.0134989088068729	19393.429447851	0.0991651604859531	0.0642405535116678	0.118598130837222	0.395356907030446	19393.429447851	-0.00361304381805435	0.0152824616482143	0.425065227208953	0.99982625328014	CAFpos	no interaction
ENSG00000104413.15	ESRP1	7312.04615638582	0.36954233255538	0.116297753641144	0.000337802098439183	0.00432477574459133	7312.04615638582	-0.0855384665624092	0.102078207860717	0.313012298871381	0.63301485489812	7312.04615638582	-0.00017611239534547	0.0147584925571242	0.891956836219681	0.99982625328014	CAFpos	no interaction
ENSG00000104419.14	NDRG1	1239.34824431883	-0.840552981968218	0.081999400999352	1.0084844010571e-25	3.51124751831466e-23	1239.34824431883	-0.223137604781609	0.0794134272208053	0.00205821603896582	0.0255143467093536	1239.34824431883	0.204777938464982	0.185827617452158	0.00383764082432994	0.580346496395194	CAFnegE2neg	no interaction
ENSG00000104490.17	NCALD	162.730799529218	-0.871245796106126	0.172071689775499	3.11448857000997e-08	1.23498123158034e-06	162.730799529218	-0.889552179522369	0.172056384870698	1.35825037633727e-08	8.25064856264445e-07	162.730799529218	8.45715354480522e-05	0.0147917459047389	0.922443605904961	0.99982625328014	CAFnegE2neg	no interaction
ENSG00000104549.11	SQLE	5989.06496019669	-0.394518019691224	0.098471705384263	1.2241514365863e-05	0.000258885359366954	5989.06496019669	0.120910840684463	0.0911335705694124	0.132083751486662	0.417792056829625	5989.06496019669	0.000483215040813114	0.0147449788550595	0.756639196520034	0.99982625328014	CAFneg	no interaction
ENSG00000104611.11	SH2D4A	585.085580221737	0.88237291561932	0.171095599581649	1.90852109628071e-08	7.82877547396757e-07	585.085580221737	-0.248989396206795	0.166692385442273	0.0350388097691798	0.191639467224154	585.085580221737	-0.000606121388214395	0.0148074705329622	0.489547134296232	0.99982625328014	CAFpos	no interaction
ENSG00000104635.13	SLC39A14	1641.46943927306	0.55559755493895	0.110597799457409	5.20862805923143e-08	1.92624781206033e-06	1641.46943927306	0.030832902747256	0.0950952036326737	0.708396884854061	0.890643432384333	1641.46943927306	-0.00171592890729648	0.0148963714708468	0.225332901630457	0.99982625328014	CAFpos	no interaction
ENSG00000104689.9	TNFRSF10A	293.595400079713	0.398542084422017	0.176991060550198	0.00436585777279236	0.0333990459306597	293.595400079713	-0.316991279244383	0.181212554150807	0.0142863910175374	0.105108825530565	293.595400079713	5.6982334631597e-05	0.0147911561528089	0.338435015897448	0.99982625328014	CAFpos	no interaction
ENSG00000104691.14	UBXN8	309.610791744604	0.526740606114451	0.176381220763642	0.000365648824652044	0.00459070973782579	309.610791744604	-0.0314742104096219	0.128473017306308	0.738062250096637	0.903743233841954	309.610791744604	-2.56470064214817e-05	0.0147899104892184	0.932329953837748	0.99982625328014	CAFpos	no interaction
ENSG00000104812.14	GYS1	1873.90713162734	-0.366723429535452	0.140570511052796	0.00218894601101675	0.019456540664548	1873.90713162734	-0.14983689272183	0.125925619485333	0.128962999535954	0.412860914639099	1873.90713162734	0.00089858110154742	0.0148163530588187	0.41637104873482	0.99982625328014	CAFneg	no interaction
ENSG00000104824.16	HNRNPL	16313.9484786897	-0.0454731640517164	0.0491391935110602	0.361180244440274	0.662961037596105	16313.9484786897	0.179479942344457	0.0498164532218559	0.000242034820751737	0.00461287992821235	16313.9484786897	-0.00386870381505569	0.0152243036807579	0.0969938397091465	0.99982625328014	E2pos	no interaction
ENSG00000104856.13	RELB	102.072926534121	1.48928043935581	0.273851861980565	2.8395253296539e-09	1.35114080269365e-07	102.072926534121	-0.00168664440798864	0.156173369765888	0.98380942951699	0.994865938340821	102.072926534121	-0.00105518692732349	0.0148626689570898	0.0448661279535352	0.99982625328014	CAFpos	no interaction
ENSG00000104881.15	PPP1R13L	630.456846667099	-0.627510256388528	0.269300759387299	0.00166542436546135	0.0157966331009707	630.456846667099	0.00451003065658574	0.150325522358181	0.962837875587141	0.987038468510337	630.456846667099	0.000915389135758107	0.0148468696632523	0.218237711902184	0.99982625328014	CAFneg	no interaction
ENSG00000104901.6	DKKL1	10.0221583110349	0.219189576498183	0.381171659784265	0.0203084688148438	0.10611397962368	10.0221583110349	1.23111114109212	0.957487779793088	0.0042831499167667	0.0437040493651498	10.0221583110349	-0.0005141005127379	0.0148293140258908	0.0318717817809982	0.99982625328014	E2pos	no interaction
ENSG00000104946.12	TBC1D17	757.103215014199	-0.5815817358639	0.234650496511625	0.00115900095594661	0.0118685356141592	757.103215014199	-0.059923394680342	0.149330142498259	0.532091409907194	0.794353155869608	757.103215014199	0.000430009215952149	0.0148104411171814	0.538492637297313	0.99982625328014	CAFneg	no interaction
ENSG00000104967.6	NOVA2	14.2782961495206	1.16676690070698	0.571530897579248	0.00156016813755537	0.0150380824872403	14.2782961495206	0.0135707182628527	0.178514040286133	0.824145256989023	0.940258659783833	14.2782961495206	-0.000397471220222654	0.0148225597582278	0.171189091223741	0.99982625328014	CAFpos	no interaction
ENSG00000104998.3	IL27RA	396.064901266546	0.378076015555959	0.187944109912835	0.00853503447342501	0.0561205053469102	396.064901266546	0.473143649720479	0.19463649503273	0.00152661378401985	0.0204474205500629	396.064901266546	-0.00113258865014288	0.0148578395670604	0.178785687280639	0.99982625328014	E2pos	no interaction
ENSG00000105011.8	ASF1B	5868.62151075283	-0.169718953808875	0.112263637885731	0.0862736455943438	0.288115316481863	5868.62151075283	0.290979249387579	0.119611575145427	0.00354174143643244	0.0382727925852181	5868.62151075283	-0.00102783213569784	0.0148132200025951	0.427728833747293	0.99982625328014	E2pos	no interaction
ENSG00000105185.11	PDCD5	2481.5773414503	0.340262285904519	0.128699837628298	0.00244880736197462	0.0211987417175183	2481.5773414503	0.236195910773424	0.125873163886089	0.0196242394034929	0.129415288387883	2481.5773414503	-0.00162409118603976	0.0149002291883779	0.17916747017598	0.99982625328014	CAFpos	no interaction
ENSG00000105227.14	PRX	201.65588076888	-0.684762940475861	0.372537043528916	0.00365913934854105	0.0289868003331984	201.65588076888	-0.0533601951168996	0.170404456267348	0.529013264456047	0.792243427413981	201.65588076888	0.000297274327149833	0.0148146469342256	0.516811585783676	0.99982625328014	CAFneg	no interaction
ENSG00000105270.14	CLIP3	47.3807014684951	-0.482182225947807	0.284186717095153	0.00912236030386674	0.0590842528755434	47.3807014684951	-0.728228103101089	0.289163653189089	0.000652498481063103	0.0103839641217121	47.3807014684951	0.00134527032645453	0.0148975673175179	0.021088030141103	0.99982625328014	E2neg	no interaction
ENSG00000105339.10	DENND3	247.319132262661	-0.773713917236428	0.150798261570461	2.48451608204644e-08	1.00187760088172e-06	247.319132262661	-0.501169987768457	0.151380684422293	8.85372551232472e-05	0.00197788625490509	247.319132262661	0.00233854872882112	0.0150565098126104	0.0358703104953034	0.99982625328014	CAFnegE2neg	no interaction
ENSG00000105388.15	CEACAM5	308.676600136534	1.02783303060422	0.166922702910671	4.97621137439874e-11	3.30397290090893e-09	308.676600136534	-0.491350553637094	0.179570583903629	0.000620569070316141	0.0099311922407656	308.676600136534	0.000816410120283182	0.0148217781143783	0.379471917436601	0.99982625328014	CAFposE2neg	no interaction
ENSG00000105443.14	CYTH2	3475.38242093905	-0.430802060211357	0.208333330333613	0.00536599318417551	0.038922536943143	3475.38242093905	-0.0448870360801274	0.140215149975889	0.637886867887277	0.853005624270808	3475.38242093905	0.000582443094270587	0.0148146606728938	0.388126904740717	0.99982625328014	CAFneg	no interaction
ENSG00000105499.13	PLA2G4C	98.8828812516345	-0.039761173157748	0.155607418094721	0.722222475797386	0.889766621386699	98.8828812516345	-0.502720489762995	0.236196588853949	0.00272767080793858	0.0315538904240869	98.8828812516345	0.00112769215277657	0.0148642860459679	0.129512290123091	0.99982625328014	E2neg	no interaction
ENSG00000105514.7	RAB3D	5702.36421923855	-0.377390027817208	0.0728285607598131	5.44548389773178e-08	2.00863779431838e-06	5702.36421923855	-0.725347871199693	0.0731596899032128	2.94992593010514e-24	1.35839331136293e-21	5702.36421923855	-0.00297293376197653	0.0151032630548869	0.259994937635604	0.99982625328014	CAFnegE2neg	no interaction
ENSG00000105518.13	TMEM205	1639.40261553435	-0.196395321488884	0.155653311252348	0.102280277611514	0.32025684643658	1639.40261553435	-0.473805966499009	0.178751595086368	0.00080085372805449	0.012292674159116	1639.40261553435	-0.000925314996074186	0.0148327145818672	0.309051561862275	0.99982625328014	E2neg	no interaction
ENSG00000105519.15	CAPS	166.004850257278	-0.839323382370265	0.473052122709295	0.00315192332500298	0.0259036255353549	166.004850257278	0.00114246544813294	0.17048182169519	0.994611035918148	0.997951647373258	166.004850257278	0.00012307445605027	0.0148134971603497	0.770292556965325	0.99982625328014	CAFneg	no interaction
ENSG00000105559.11	PLEKHA4	65.7269622965848	0.162665879795546	0.2507885142803	0.15636211569758	0.418539133992678	65.7269622965848	1.9526192233257	0.384020126443352	1.6787308452781e-08	9.98495117347702e-07	65.7269622965848	-0.000231614539054226	0.0148145623802949	0.584236616211576	0.99982625328014	E2pos	no interaction
ENSG00000105668.7	UPK1A	77.5217908348175	-2.03426983370568	0.349033351877827	2.67837193592417e-10	1.53549234479187e-08	77.5217908348175	-1.8631263945111	0.34849553387291	4.04900404837683e-09	2.7263930561594e-07	77.5217908348175	7.00695727872481e-05	0.0148122249619118	0.938341705562278	0.99982625328014	CAFnegE2neg	no interaction
ENSG00000105784.15	RUNDC3B	119.589217926281	-0.923490575817111	0.194934278868897	1.55771948036931e-07	5.33248095498126e-06	119.589217926281	-0.565246960042456	0.196971322101147	0.000343138454571034	0.00612287679875188	119.589217926281	0.000874137203809218	0.0148344871900973	0.26514668296825	0.99982625328014	CAFnegE2neg	no interaction
ENSG00000105792.19	CFAP69	70.0089754531477	0.608231190515607	0.294719767635378	0.00309563137013265	0.0255582057886892	70.0089754531477	-0.0993997474510621	0.178160210987935	0.296253909722141	0.618549738377002	70.0089754531477	0.000188941817666389	0.014808589712751	0.742084886476042	0.99982625328014	CAFpos	no interaction
ENSG00000105810.9	CDK6	3295.12872911777	-0.350653608020721	0.167641432857802	0.00826386070548122	0.0548681914282532	3295.12872911777	-1.45716338384788	0.167755215261503	2.21606495136282e-19	5.96874097749136e-17	3295.12872911777	0.000227260893188995	0.014791146915283	0.720314525788054	0.99982625328014	E2neg	no interaction
ENSG00000105825.11	TFPI2	464.515937517664	0.890488848847576	0.244478375100028	1.73387062457133e-05	0.000347626448957243	464.515937517664	0.721151828487387	0.251093275617257	0.000246812917699121	0.00465485724991617	464.515937517664	-0.000129163808092728	0.0148035806924199	0.979984906205336	0.99982625328014	CAFposE2pos	no interaction
ENSG00000105835.11	NAMPT	4149.86707000127	0.41009457366038	0.165205790895928	0.00245504401628714	0.021226985664748	4149.86707000127	-0.115924045067488	0.135543647593971	0.218079176753453	0.539173548501097	4149.86707000127	2.65010633310619e-05	0.0147868412947292	0.90055741680386	0.99982625328014	CAFpos	no interaction
ENSG00000105929.15	ATP6V0A4	332.270579149793	-0.198145967440414	0.106997847591453	0.0358340638484679	0.159953490130356	332.270579149793	-1.18578583669661	0.116625215473461	1.66009329838328e-25	8.17166614980046e-23	332.270579149793	-0.00154793299075205	0.0148794693791937	0.246437146478114	0.99982625328014	E2neg	no interaction
ENSG00000105971.14	CAV2	3204.08808097679	-0.950543751409664	0.1205829551456	2.47185567286917e-16	3.60058568675586e-14	3204.08808097679	0.0870758146240998	0.104577756020568	0.32254615471412	0.641899673573687	3204.08808097679	0.00254870664404678	0.0150867766348245	0.0508303977289804	0.99982625328014	CAFneg	no interaction
ENSG00000105974.11	CAV1	8036.13547119591	-2.11153411305079	0.131531403798057	2.49289459617488e-59	4.44825879504955e-56	8036.13547119591	0.456188455856957	0.134372951084805	8.36092693368427e-05	0.00188848468320163	8036.13547119591	0.68789419627376	0.1999440884188	2.06044925672886e-05	0.0190997328225065	CAFnegE2pos	interaction
ENSG00000105993.14	DNAJB6	7316.36897569619	0.0823789360617803	0.0861259255048313	0.301983160200497	0.608871414104815	7316.36897569619	0.328986722620297	0.0926312603407587	8.6129472372021e-05	0.00193317329891604	7316.36897569619	-0.00261410795945558	0.0150625497538642	0.0962550866618792	0.99982625328014	E2pos	no interaction
ENSG00000106018.13	VIPR2	112.897244546965	-0.345875281608773	0.271014622501439	0.0314569858621038	0.144807634047576	112.897244546965	-1.10719963202251	0.28126604420511	4.19086179887209e-06	0.000148448020295035	112.897244546965	0.000273030561559635	0.0148106029457111	0.630485955266811	0.99982625328014	E2neg	no interaction
ENSG00000106025.8	TSPAN12	320.549581247691	-0.224544336257553	0.16964401760285	0.0756940555062977	0.264382833949694	320.549581247691	-0.528338982008847	0.193477546078941	0.0005616572591479	0.00919456120910124	320.549581247691	0.000845343421967413	0.0148295346698541	0.273504982369506	0.99982625328014	E2neg	no interaction
ENSG00000106028.10	SSBP1	4560.49331714934	0.44360082458626	0.112641257495317	1.6703287204319e-05	0.000336303843218129	4560.49331714934	0.243873915490871	0.110137707941121	0.00872534470434693	0.0744941959656414	4560.49331714934	-0.00270521306636522	0.0151192552144863	0.0536960230709842	0.99982625328014	CAFpos	no interaction
ENSG00000106049.8	HIBADH	3575.81846011873	0.186604986169274	0.0735839648536162	0.00701620459985608	0.0482216276663195	3575.81846011873	0.0586659489311574	0.0704565344446152	0.370588483475124	0.683597391995547	3575.81846011873	-0.00025418213961143	0.0146786005769347	0.909496328612858	0.99982625328014	CAFpos	no interaction
ENSG00000106105.13	GARS	11989.0785521396	0.961267299066458	0.125780208098363	1.60826111188747e-15	1.9791316700167e-13	11989.0785521396	0.190112216646791	0.118850516259979	0.0492982734899543	0.235972281858578	11989.0785521396	-0.00273646751893941	0.0151420898372754	0.0292262192183681	0.99982625328014	CAFpos	no interaction
ENSG00000106263.17	EIF3B	16128.1090369108	0.218173050359916	0.0815715789712678	0.00354046625866198	0.0282028857105907	16128.1090369108	0.0744906135771735	0.0772902690216593	0.295779073931394	0.618227891058023	16128.1090369108	-0.00159694941712958	0.0148269152299982	0.386784754813023	0.99982625328014	CAFpos	no interaction
ENSG00000106305.9	AIMP2	2266.43198490953	0.773609163919094	0.152626557607433	3.8678497660163e-08	1.48823599487555e-06	2266.43198490953	0.191384237283577	0.140375987913006	0.0703728869562277	0.294855580070487	2266.43198490953	-0.00206533917935511	0.0149958309000212	0.12616576416714	0.99982625328014	CAFpos	no interaction
ENSG00000106344.8	RBM28	2193.39114338113	0.356428904567858	0.0806755843275495	2.72553262094877e-06	6.81383155237192e-05	2193.39114338113	0.0995169631209013	0.0761392788663464	0.152572356274506	0.448519929400223	2193.39114338113	-0.0035891735156537	0.0153358855330554	0.0651071407093702	0.99982625328014	CAFpos	no interaction
ENSG00000106399.11	RPA3	4067.4443707263	0.0710515719605065	0.108981272051837	0.433172324449265	0.721413026544138	4067.4443707263	0.395342744398016	0.124989826674481	0.000240167050692106	0.00459568987751986	4067.4443707263	-0.00160669336635852	0.0148924733723865	0.20432060909946	0.99982625328014	E2pos	no interaction
ENSG00000106462.10	EZH2	5516.75958321752	0.053443094241171	0.0701792313135872	0.422749291378029	0.712568914207269	5516.75958321752	0.343731602096605	0.073943845239602	6.67601155819195e-07	2.82789510365549e-05	5516.75958321752	-0.00361930668487107	0.015319595997191	0.100409359710746	0.99982625328014	E2pos	no interaction
ENSG00000106477.18	CEP41	1163.16544971694	0.649985680728743	0.115877339513088	2.23374722047711e-09	1.07725478284833e-07	1163.16544971694	0.271819493708947	0.114643824113805	0.00513218884653561	0.0502482824309299	1163.16544971694	-0.00138198798980686	0.0148504931136198	0.279304726945289	0.99982625328014	CAFpos	no interaction
ENSG00000106479.10	ZNF862	616.53509235255	-0.407522366145017	0.146033137026728	0.00110627899529301	0.0114518728483015	616.53509235255	-0.237711634115538	0.140132121152636	0.0288548489032862	0.169060894837896	616.53509235255	0.000900406134107928	0.0148191446538135	0.39877844738846	0.99982625328014	CAFneg	no interaction
ENSG00000106484.14	MEST	3923.90171732566	0.692098057610998	0.142306051075526	1.09585561702377e-07	3.87211359728078e-06	3923.90171732566	0.0600768500358441	0.115023936424896	0.534845673693446	0.795395056544839	3923.90171732566	-0.00159237296105166	0.0149029021428681	0.248944511679079	0.99982625328014	CAFpos	no interaction
ENSG00000106526.10	ACTR3C	235.057267036118	0.477065937191988	0.14279138793953	0.000126829500417922	0.00190778832293556	235.057267036118	0.045512823857887	0.115089898876719	0.622857078344682	0.843516533307933	235.057267036118	-0.00101502635286854	0.0148276940615852	0.339905783582972	0.99982625328014	CAFpos	no interaction
ENSG00000106541.11	AGR2	41916.7904730408	-0.587768081077585	0.165669576561814	4.94742826622719e-05	0.000860225803902474	41916.7904730408	0.337232480277105	0.165571858164821	0.00725780765176516	0.065303327536993	41916.7904730408	0.000942030760640253	0.0148308154570422	0.326434165618719	0.99982625328014	CAFneg	no interaction
ENSG00000106546.12	AHR	2975.44074141309	0.571840390632633	0.221657974179233	0.00114560136450584	0.0117566207608346	2975.44074141309	-0.0764103201276522	0.149561576325106	0.439330145326061	0.735738834412191	2975.44074141309	8.85159365410949e-05	0.0147997904428761	0.903116022446226	0.99982625328014	CAFpos	no interaction
ENSG00000106554.12	CHCHD3	4825.31439705806	0.209998314849962	0.0840758571222138	0.00696271342895244	0.0479463261930999	4825.31439705806	0.1679982017769	0.0830928092598445	0.0246563608636697	0.150395281217925	4825.31439705806	-0.00245100069574966	0.015006173332449	0.173809677317309	0.99982625328014	CAFpos	no interaction
ENSG00000106591.3	MRPL32	1775.98278324363	0.28124935451205	0.092293278965063	0.000890724898601448	0.00955185586275254	1775.98278324363	0.154194283583949	0.0889174675091996	0.0494877667181285	0.236583345579801	1775.98278324363	-0.00243626630254046	0.0150191833511188	0.176864067539835	0.99982625328014	CAFpos	no interaction
ENSG00000106603.18	COA1	1888.68079932208	0.31391438466149	0.0627785940033284	2.02975970412224e-07	6.7856720787693e-06	1888.68079932208	0.25161311591866	0.0626567993243379	2.24410609969366e-05	0.000607867449205445	1888.68079932208	-0.00252047601463305	0.0149225961537992	0.0801340791905758	0.99982625328014	CAFposE2pos	no interaction
ENSG00000106633.15	GCK	12.7378073390304	-0.0213510081511185	0.216267162280798	0.726527667970871	0.891443591140772	12.7378073390304	1.73649744715506	0.824511599039761	0.00102588010125167	0.0149128701072989	12.7378073390304	-4.38494686012345e-05	0.0148163999286511	0.841655731046859	0.99982625328014	E2pos	no interaction
ENSG00000106636.7	YKT6	5010.13766839518	-0.055787136981021	0.0740100657014155	0.424682395994953	0.713728150689961	5010.13766839518	0.198135043697346	0.0766223149140673	0.00476008446211185	0.0474512609613454	5010.13766839518	-0.000648699577100183	0.0147063165758948	0.664878096825124	0.99982625328014	E2pos	no interaction
ENSG00000106638.15	TBL2	1626.31843327619	0.220955728973992	0.0730745033711899	0.00139787077938112	0.0137903285249934	1626.31843327619	-0.00250245553816801	0.0691216449712905	0.97056213794684	0.990949515038084	1626.31843327619	-0.00335351924978501	0.0152288735809054	0.109673087432757	0.99982625328014	CAFpos	no interaction
ENSG00000106686.16	SPATA6L	14.6907614400719	0.0502197784378115	0.214334594491742	0.518652344091358	0.778156080377841	14.6907614400719	1.00937930506758	0.699377568420942	0.00382513909753242	0.0402386592610724	14.6907614400719	-0.00036680334367768	0.0148217752291212	0.21314536095803	0.99982625328014	E2pos	no interaction
ENSG00000106733.20	NMRK1	574.961663528379	-0.0187919237133686	0.117744558351354	0.852050741135226	0.947063305691372	574.961663528379	0.579348018194396	0.140629082151842	3.57466353811113e-06	0.000128211864338031	574.961663528379	-6.59304490778248e-05	0.0147747159813006	0.970872002580777	0.99982625328014	E2pos	no interaction
ENSG00000106772.17	PRUNE2	36.9733418922579	-3.23804598780143	0.587362259223501	1.70715180972635e-09	8.58084228304352e-08	36.9733418922579	0.0285879508119531	0.179275271083128	0.659210320552274	0.864116375195933	36.9733418922579	0.000214363530540151	0.0148175933775217	0.440816499716864	0.99982625328014	CAFneg	no interaction
ENSG00000106785.14	TRIM14	1515.51215181773	1.69245824699759	0.154287916765749	3.40586677152892e-29	1.51933588011173e-26	1515.51215181773	0.00170097618967641	0.119752959919603	0.989307623954734	0.995745145101211	1515.51215181773	-0.00119822972276766	0.0148552894926564	0.234398609275548	0.99982625328014	CAFpos	no interaction
ENSG00000106789.12	CORO2A	1146.17569454209	1.34541665415096	0.0994912035785915	6.22216702858117e-43	5.55133964581226e-40	1146.17569454209	-0.0361984080206904	0.0900046685500511	0.622106348043628	0.843150530923889	1146.17569454209	0.000909086141223511	0.0147765147010032	0.570188634961272	0.99982625328014	CAFpos	no interaction
ENSG00000106803.9	SEC61B	3003.94333785016	0.0695872775155656	0.111375432116959	0.472119260534112	0.749333160342945	3003.94333785016	0.370864113823283	0.128529656440859	0.000653598163297764	0.0103898817161198	3003.94333785016	-0.00164792861594755	0.0149021420309549	0.182513524461186	0.99982625328014	E2pos	no interaction
ENSG00000106853.18	PTGR1	3130.6035326114	0.63576216947021	0.0778336100448234	2.69911138562917e-17	4.3783880715746e-15	3130.6035326114	0.286952928823134	0.0778325841118383	9.37745970366841e-05	0.00208507683720718	3130.6035326114	-0.206868221396491	0.160921363633172	0.00333203273221426	0.54302036466207	CAFposE2pos	no interaction
ENSG00000106976.20	DNM1	670.876454092232	-0.0687026980186291	0.112568519951333	0.479400530553532	0.753932199366715	670.876454092232	-0.652966047129219	0.131769104642651	6.58445926678786e-08	3.48070106702962e-06	670.876454092232	0.0011308106006808	0.014832890902846	0.358605022422869	0.99982625328014	E2neg	no interaction
ENSG00000107014.8	RLN2	332.766817225439	-0.919683813864056	0.215469749301081	1.3346587568479e-06	3.62900071504833e-05	332.766817225439	0.0940004386910015	0.151570039304247	0.348191694592162	0.664585698663339	332.766817225439	0.00213513701605312	0.0150288296924379	0.00460683789671349	0.619389355213129	CAFneg	no interaction
ENSG00000107018.7	RLN1	18.2032139748877	-0.7705446268793	0.461730473630437	0.00455486250220924	0.0343479462329831	18.2032139748877	0.012289067277389	0.166739248606606	0.881994374503292	0.960904501188561	18.2032139748877	0.000682280346223619	0.014835401439646	0.0936867565924709	0.99982625328014	CAFneg	no interaction
ENSG00000107020.9	PLGRKT	375.634428950865	-0.409293712086228	0.13148521469103	0.000361040434442673	0.0045528729696724	375.634428950865	-0.11793074686258	0.114111044469843	0.20272185178187	0.520623786711702	375.634428950865	0.00073833102755664	0.0147970238861562	0.536680624882875	0.99982625328014	CAFneg	no interaction
ENSG00000107099.15	DOCK8	4523.14401457448	0.660660789124337	0.175238798937234	1.50145313116648e-05	0.000307948900106343	4523.14401457448	-0.0702945079500515	0.131828339097524	0.476197418074323	0.759459615913298	4523.14401457448	-0.00103158684160604	0.0148430247941553	0.257824615459734	0.99982625328014	CAFpos	no interaction
ENSG00000107104.18	KANK1	1118.1289463146	0.15354732728036	0.0861683633039809	0.0534988341077849	0.208962004609354	1118.1289463146	-0.314829979044918	0.0910641921223446	0.00013899641354257	0.00291790265194146	1118.1289463146	-0.00085892791531862	0.0147554263403775	0.599048931556643	0.99982625328014	E2neg	no interaction
ENSG00000107165.12	TYRP1	195.120493303313	-0.413092573236584	0.158142629140627	0.00169958411923035	0.0160434623297754	195.120493303313	-0.156447685056072	0.137186250308989	0.128095154211199	0.411189189648047	195.120493303313	0.000119658285433125	0.0147854838593345	0.621612939492189	0.99982625328014	CAFneg	no interaction
ENSG00000107175.11	CREB3	1316.47081912461	-0.368514197705543	0.13425339783778	0.00146130789849596	0.0143172067611736	1316.47081912461	0.0654920889725093	0.111336322387428	0.468085234030274	0.753779217119733	1316.47081912461	-0.000271998766821098	0.0147755763925884	0.815264245523509	0.99982625328014	CAFneg	no interaction
ENSG00000107242.17	PIP5K1B	291.437160820647	-0.0935874387160308	0.115931075183186	0.34517597974389	0.648572086986155	291.437160820647	-0.403673274193011	0.13541612841518	0.000428945011597373	0.00735960341412561	291.437160820647	0.000721099231093086	0.0147973878340769	0.533765342638717	0.99982625328014	E2neg	no interaction
ENSG00000107262.19	BAG1	2676.77352375146	-0.346445743731476	0.13945983697567	0.00446302235909254	0.0338536759459612	2676.77352375146	-0.0241462329021839	0.112028591198322	0.78156492373763	0.922503527098884	2676.77352375146	-0.000356575585737627	0.0147820084687342	0.749143404807651	0.99982625328014	CAFneg	no interaction
ENSG00000107282.7	APBA1	221.712121206771	-0.860931010394334	0.171017637613781	3.62804788977598e-08	1.40734738115631e-06	221.712121206771	-0.675766175230541	0.17194564100339	6.4092366200816e-06	0.000213267722031853	221.712121206771	0.00239817458609284	0.01507936309463	0.00950284790960003	0.866658493659538	CAFnegE2neg	no interaction
ENSG00000107338.9	SHB	1017.82612314648	0.334320907699436	0.139920078424136	0.00450726593408786	0.0340790366573645	1017.82612314648	0.573770011021544	0.143324324459315	5.79911813195003e-06	0.00019616685150139	1017.82612314648	-0.000387405265776886	0.0147831314136179	0.727861496737505	0.99982625328014	CAFposE2pos	no interaction
ENSG00000107341.4	UBE2R2	4436.99479989749	0.13437753387703	0.0583236964357635	0.0157223794379636	0.0881527755211824	4436.99479989749	0.158145048168145	0.0584527345465539	0.00439126029227004	0.0446158296598967	4436.99479989749	-0.00263870427561896	0.0149299875103849	0.617467208546468	0.99982625328014	E2pos	no interaction
ENSG00000107362.13	ABHD17B	1253.0138887233	-0.291355587851085	0.121186789372305	0.00564690611746645	0.0405684875827044	1253.0138887233	0.000340320178188953	0.102254340568951	0.998962637272393	0.999695797337126	1253.0138887233	0.00171414121551806	0.0149102657552872	0.168685657248607	0.99982625328014	CAFneg	no interaction
ENSG00000107443.15	CCNJ	751.304722182	0.527678982170402	0.190782554576797	0.000680807458396891	0.00762237370087499	751.304722182	-0.129106950140701	0.15127522802141	0.214684122981875	0.535304079574893	751.304722182	-5.73974370550217e-05	0.0147937999537365	0.923642507705007	0.99982625328014	CAFpos	no interaction
ENSG00000107537.13	PHYH	655.877179017097	-0.229061742266255	0.0793990344998491	0.00200872844716522	0.0182640755307539	655.877179017097	-0.126741200469199	0.0764183021449578	0.0691100935618425	0.291274456922144	655.877179017097	-0.000604535516636507	0.0147132175480472	0.759229605728072	0.99982625328014	CAFneg	no interaction
ENSG00000107554.16	DNMBP	2952.06710173056	0.10897019554686	0.128311964438119	0.304291714493683	0.610621011501428	2952.06710173056	0.344666482039008	0.150672370046592	0.00394445523489314	0.0410613220283527	2952.06710173056	0.000286914234941626	0.0147842147036064	0.754916056440981	0.99982625328014	E2pos	no interaction
ENSG00000107562.16	CXCL12	2339.40262431874	-1.0999425104356	0.151344959926105	2.67286182905102e-14	3.02818274680185e-12	2339.40262431874	1.78295686916686	0.147592908991674	7.17218701978767e-35	5.68794276152605e-32	2339.40262431874	0.00166831293861101	0.01492032856287	0.110852201052116	0.99982625328014	CAFnegE2pos	no interaction
ENSG00000107581.12	EIF3A	18281.3447992003	0.246144983887938	0.0995606695528339	0.00609057577200352	0.0430837309937315	18281.3447992003	-0.0822236486303432	0.0917332026811822	0.301837213048629	0.62252458417203	18281.3447992003	0.000126069339325569	0.0147398234597607	0.93271193028684	0.99982625328014	CAFpos	no interaction
ENSG00000107719.8	PALD1	33.2137786593	1.82963716998338	0.322005685988193	7.91822852342931e-10	4.20195956029567e-08	33.2137786593	-0.0936505891298852	0.191362918191526	0.275641469696735	0.599540146262516	33.2137786593	-0.00112052837577078	0.0148735513446785	0.153065865528751	0.99982625328014	CAFpos	no interaction
ENSG00000107731.12	UNC5B	204.406246056684	0.887635032953484	0.183113233346283	9.25617608842377e-08	3.28686352393655e-06	204.406246056684	-0.0769925145709274	0.139081078142159	0.436792094561602	0.734244836300856	204.406246056684	-0.00129176146849583	0.0148764520031424	0.141741207665226	0.99982625328014	CAFpos	no interaction
ENSG00000107815.7	TWNK	1056.96728794768	0.635048867588393	0.113063375373608	2.11949891299025e-09	1.03615914325123e-07	1056.96728794768	-0.0148251879246393	0.0967001027864245	0.858017313333998	0.952488882919259	1056.96728794768	-0.0013547688405346	0.0148442496332225	0.324412539287178	0.99982625328014	CAFpos	no interaction
ENSG00000107819.13	SFXN3	593.276607710162	-0.706890822963533	0.110293546117277	1.50400102182434e-11	1.11241526355142e-09	593.276607710162	0.828021564767724	0.104289867455879	1.41126934040711e-16	2.83744645553682e-14	593.276607710162	0.00407959630464173	0.0155882681062806	0.00679752555351288	0.704378981165223	CAFnegE2pos	no interaction
ENSG00000107833.10	NPM3	481.102977651408	0.49487236766674	0.262438280893538	0.00619582607636166	0.043784860019833	481.102977651408	0.324997529445017	0.260409576042941	0.0254150120857688	0.153924182233496	481.102977651408	-0.00066474742453831	0.0148262973021717	0.293025983618692	0.99982625328014	CAFpos	no interaction
ENSG00000107937.18	GTPBP4	7208.06805449515	0.383391050720989	0.104524802531253	5.9884383870439e-05	0.00101405644098519	7208.06805449515	0.0529158016213195	0.0921686308819974	0.511796940782876	0.780873780225711	7208.06805449515	-0.00361056708592085	0.0153998332715576	0.236987413300564	0.99982625328014	CAFpos	no interaction
ENSG00000107949.16	BCCIP	2201.78836161647	0.390778967497652	0.112990374106871	0.000124969693529687	0.00188976946518673	2201.78836161647	0.0896668273825249	0.100121770750242	0.291984846027029	0.61514505898913	2201.78836161647	-0.000995760797219207	0.0148025478658101	0.469348137755694	0.99982625328014	CAFpos	no interaction
ENSG00000107951.14	MTPAP	2226.94520430334	0.361758402426256	0.109555855088211	0.000230726164085581	0.00313677713554445	2226.94520430334	-0.0130662150132809	0.0945976639026999	0.884381616141156	0.962166731428021	2226.94520430334	-0.000646581118617097	0.0147705766845636	0.706095933885751	0.99982625328014	CAFpos	no interaction
ENSG00000107968.9	MAP3K8	283.595507965882	0.520199950329554	0.119827900030148	2.03121880329621e-06	5.31055831814166e-05	283.595507965882	0.0672772028844917	0.103814348293457	0.43838262150165	0.735020605394434	283.595507965882	-0.00133257580341313	0.0148478419204668	0.297109941878425	0.99982625328014	CAFpos	no interaction
ENSG00000107984.9	DKK1	16737.9242335415	-0.829053404431902	0.0743298153825384	1.1310555984566e-30	5.97993283998811e-28	16737.9242335415	-0.692109092746398	0.074397191924864	7.139669628673e-22	2.54796959873268e-19	16737.9242335415	0.0023281325677888	0.0149388867502847	0.471095652547987	0.99982625328014	CAFnegE2neg	no interaction
ENSG00000108018.15	SORCS1	46.5950391570495	-0.223574348768071	0.264869843237897	0.0983229260295376	0.312875561540716	46.5950391570495	-0.818520633871484	0.37131480857261	0.00120985015523138	0.0169652367052337	46.5950391570495	0.000990781059980088	0.0148597228047745	0.0367787279868104	0.99982625328014	E2neg	no interaction
ENSG00000108100.17	CCNY	4489.82000641139	0.129919153667012	0.047739363863426	0.00542772964487982	0.0392705730768674	4489.82000641139	-0.0306228626961276	0.0470325657120777	0.502382512703433	0.775657585009375	4489.82000641139	-0.000572358731319873	0.0144981504822335	0.940789280925665	0.99982625328014	CAFpos	no interaction
ENSG00000108176.14	DNAJC12	796.053057277914	-0.723799545076968	0.154662283663563	2.61805870429342e-07	8.45538190130963e-06	796.053057277914	-0.163205417365839	0.136223719007289	0.112842712191731	0.385089580812088	796.053057277914	0.00260084964601543	0.0151233031832744	0.0118862033697685	0.896489877126937	CAFneg	no interaction
ENSG00000108179.13	PPIF	5207.96970463813	-0.068661110965946	0.0987301362977359	0.457692640934532	0.740205073102136	5207.96970463813	1.02170376119156	0.10865470528617	3.47544628152788e-22	1.27210245304642e-19	5207.96970463813	-0.47051870820218	0.171373724602116	0.000189399683506824	0.0925992270817908	E2pos	no interaction
ENSG00000108187.15	PBLD	481.206343985355	-0.34747101422275	0.0924360482389317	5.08000632217852e-05	0.000877930874686421	481.206343985355	-0.273036278637506	0.0915927456572435	0.00091135187170326	0.0135894529337561	481.206343985355	0.00226817481788897	0.014980067291132	0.165307341993397	0.99982625328014	CAFnegE2neg	no interaction
ENSG00000108244.16	KRT23	349.41206493904	-0.139608710167422	0.177457366175013	0.250034988687295	0.555265940185305	349.41206493904	1.2743851650714	0.221582384762734	5.14430997384097e-10	4.26947819049883e-08	349.41206493904	0.000576986907848351	0.014817360021226	0.392207624431442	0.99982625328014	E2pos	no interaction
ENSG00000108352.11	RAPGEFL1	1995.43490141147	-0.409313938413723	0.154037583086826	0.0013578898743436	0.0134985222536594	1995.43490141147	0.696640871288477	0.154350550382801	5.25767442560179e-07	2.28125539287129e-05	1995.43490141147	0.0017789686856854	0.0149407196233397	0.0819945505553427	0.99982625328014	CAFnegE2pos	no interaction
ENSG00000108375.12	RNF43	4146.53332915913	-0.181698230890744	0.0783820572177441	0.011796958224977	0.0714171241143113	4146.53332915913	-0.649331555455863	0.0812134912872178	1.24976985096763e-16	2.54863780322326e-14	4146.53332915913	-0.00319194882353331	0.0152009827285966	0.0975977301634623	0.99982625328014	E2neg	no interaction
ENSG00000108387.14	SEPTIN4	54.4767973412257	-1.05091145255639	0.335223868196605	9.22409295213363e-05	0.00146793675464557	54.4767973412257	-0.188810362650985	0.241786226115277	0.0907987201965719	0.341992541109779	54.4767973412257	9.87484981980644e-05	0.0148103625601599	0.792231253944487	0.99982625328014	CAFneg	no interaction
ENSG00000108417.3	KRT37	13.8050538019403	-1.4776661087594	0.662678750270549	0.000953921844122817	0.0101545371549987	13.8050538019403	0.00194385722753018	0.17724393407365	0.975780861647495	0.992442491403968	13.8050538019403	0.000471131696388105	0.014826396322186	0.0956049980506316	0.99982625328014	CAFneg	no interaction
ENSG00000108474.16	PIGL	254.851727119603	0.33199505525327	0.113713883385866	0.00102308675795344	0.0107228806679775	254.851727119603	-0.0228164980821385	0.0988486230775105	0.78648825057701	0.924764349577348	254.851727119603	-0.000738270115467807	0.0147823956413092	0.70722964889474	0.99982625328014	CAFpos	no interaction
ENSG00000108561.8	C1QBP	5597.60869192513	0.509440350665372	0.109622393415346	4.75397509332336e-07	1.44697216326633e-05	5597.60869192513	0.152688989045831	0.101950626117485	0.0775384947746386	0.31258458427223	5597.60869192513	-0.00190378032210331	0.0149292942339237	0.183183409119741	0.99982625328014	CAFpos	no interaction
ENSG00000108578.14	BLMH	824.475573006194	0.108858864404124	0.0975909516029238	0.212120880620137	0.502563118833128	824.475573006194	0.314504723349947	0.105344566375786	0.000681157913923476	0.0107799658772257	824.475573006194	-0.0025557146696212	0.015070248766825	0.0928020294594356	0.99982625328014	E2pos	no interaction
ENSG00000108669.16	CYTH1	1237.59102998146	-0.242144307192442	0.0934806308505535	0.00445674062639664	0.0338404108733043	1237.59102998146	-0.0166630052811834	0.0845526548160397	0.826249243028742	0.940566821709353	1237.59102998146	0.00186553703885728	0.0149009290434485	0.227605222974604	0.99982625328014	CAFneg	no interaction
ENSG00000108671.9	PSMD11	4514.17836922592	0.25120588724089	0.0799339742962175	0.000791778256602846	0.00864932002608699	4514.17836922592	0.037547662576182	0.0745840615517396	0.577995233952387	0.819961604236064	4514.17836922592	-0.00230761022769006	0.014957609204078	0.271308140181779	0.99982625328014	CAFpos	no interaction
ENSG00000108759.3	KRT32	9.0366945288347	-2.98169282986626	1.57982915539219	0.00164335260397666	0.0156392389478446	9.0366945288347	0.0027437266094186	0.186493386484673	0.939847314025308	0.979436443839339	9.0366945288347	2.6792593891988e-05	0.0148174741759884	0.839044974575432	0.99982625328014	CAFneg	no interaction
ENSG00000108799.12	EZH1	1104.56091223861	-0.256798048448461	0.0672830038292053	6.09822868072997e-05	0.00103064541827959	1104.56091223861	-0.286006405469469	0.0677078935957992	7.14779064008563e-06	0.000233489042076024	1104.56091223861	0.00665734336242988	0.0169231365516612	0.0063192727861559	0.688886129269184	CAFnegE2neg	no interaction
ENSG00000108826.15	MRPL27	1575.85934021413	-0.0482060346755541	0.176385563590347	0.666801015087886	0.863520320273933	1575.85934021413	0.801991882621248	0.297061506080882	0.000349679799395504	0.0062085561397647	1575.85934021413	-0.000905438245355845	0.0148482315110345	0.110970864979978	0.99982625328014	E2pos	no interaction
ENSG00000108829.9	LRRC59	14026.0473604804	0.208206793280506	0.0699900500798406	0.00168242983694172	0.015926184298636	14026.0473604804	0.274968784363721	0.0710063095802986	3.60900205454695e-05	0.000915071124842944	14026.0473604804	-0.00436014118959396	0.0156071956996684	0.0498219959002295	0.99982625328014	CAFposE2pos	no interaction
ENSG00000108846.15	ABCC3	892.597705809494	1.64206257634927	0.183634183371186	2.05139843821557e-20	4.88061878425453e-18	892.597705809494	-0.454199074578405	0.197158052529874	0.00219353873259996	0.0267401924917715	892.597705809494	0.00084797256573978	0.0148295596174893	0.462513729389345	0.99982625328014	CAFposE2neg	no interaction
ENSG00000108947.4	EFNB3	318.054943197312	-0.363807076662128	0.148425926243481	0.00318953989218426	0.0261127058779498	318.054943197312	-0.426608666400132	0.152297154676629	0.00059248743929531	0.00958929500673532	318.054943197312	0.00164480353364725	0.0149163802939819	0.114801907157101	0.99982625328014	CAFnegE2neg	no interaction
ENSG00000108960.7	MMD	516.184463842706	0.577743072212965	0.180281116805959	0.000149039355994435	0.00218208903263648	516.184463842706	0.040669935643493	0.130298971211093	0.670112413136567	0.870050331538788	516.184463842706	-0.00027461460096176	0.0147947374836735	0.72731288906257	0.99982625328014	CAFpos	no interaction
ENSG00000108984.13	MAP2K6	104.062550903318	-1.74755294301898	0.360255577115004	5.59610779798048e-08	2.05358454540286e-06	104.062550903318	-0.156060010676818	0.229771629760286	0.118446517387537	0.395240859078525	104.062550903318	0.000518399680599252	0.0148247662442976	0.271140607043618	0.99982625328014	CAFneg	no interaction
ENSG00000109099.13	PMP22	625.941086208112	0.119937055838926	0.10744038550187	0.208029897976625	0.497971915142436	625.941086208112	-1.16881976182109	0.121163416284017	3.22232657048781e-23	1.31424890839181e-20	625.941086208112	0.000966570879810979	0.0148079127468952	0.451397887890158	0.99982625328014	E2neg	no interaction
ENSG00000109107.13	ALDOC	499.263062071555	-0.763242978688261	0.168687669750307	5.05835411933517e-07	1.52983061554046e-05	499.263062071555	0.415170544320616	0.168002775131832	0.00173295108208075	0.0225094419442244	499.263062071555	0.000583072918470955	0.0148041662667702	0.563054823205635	0.99982625328014	CAFnegE2pos	no interaction
ENSG00000109320.11	NFKB1	2999.64799977381	0.373444781668661	0.0619849745160147	4.67540755083732e-10	2.59694329915186e-08	2999.64799977381	-0.0194017984263239	0.0590891303404197	0.724192921470602	0.89598318200666	2999.64799977381	-0.00338291635485333	0.0151693034322303	0.209749067977522	0.99982625328014	CAFpos	no interaction
ENSG00000109321.10	AREG	25.7776980958938	0.201552271549346	0.3146155333457	0.0707826744706275	0.252688260828237	25.7776980958938	2.34107587980572	0.479928853257779	6.9097689457178e-08	3.59988874817962e-06	25.7776980958938	-8.21786168673077e-05	0.0148140776091223	0.813619263146854	0.99982625328014	E2pos	no interaction
ENSG00000109323.8	MANBA	1484.62455116043	0.093012959839102	0.0850817372484408	0.237510478293165	0.538339485175441	1484.62455116043	-0.237211430554499	0.0899737620821135	0.00308657303629508	0.0344763928741098	1484.62455116043	5.49903634271966e-05	0.0147199903121031	0.99098256908336	0.99982625328014	E2neg	no interaction
ENSG00000109339.20	MAPK10	87.2049415750536	-0.537353594372855	0.242521097004521	0.00277547096099542	0.0234993167071232	87.2049415750536	-0.812385114529278	0.242668202889287	4.8395739602775e-05	0.00118906916149675	87.2049415750536	0.000760333350744488	0.0148320582601491	0.281371576489991	0.99982625328014	CAFnegE2neg	no interaction
ENSG00000109381.19	ELF2	1840.47476190769	-0.456014713891143	0.202714619920643	0.00343529881750763	0.0276275440112233	1840.47476190769	-0.109644459074401	0.151307570937448	0.281984601140999	0.605312809216205	1840.47476190769	0.000207633841118242	0.0147984953885937	0.792620686306334	0.99982625328014	CAFneg	no interaction
ENSG00000109436.7	TBC1D9	53680.0308394814	-0.276302798512217	0.116784748811673	0.00668115068573017	0.0464455509353204	53680.0308394814	-0.395414750494537	0.120805162770324	0.000168790261424595	0.00343720539491596	53680.0308394814	0.00231507683983897	0.0150283374630385	0.0777727310488327	0.99982625328014	CAFnegE2neg	no interaction
ENSG00000109452.12	INPP4B	9072.42238260222	0.252383851599056	0.182105552636363	0.0523276768380855	0.205665635149689	9072.42238260222	-0.65954689828197	0.201956369337401	7.78697243160584e-05	0.00177854450337877	9072.42238260222	0.000890534223638855	0.0148355280008701	0.269108756702438	0.99982625328014	E2neg	no interaction
ENSG00000109534.16	GAR1	995.422903289965	0.295930105940227	0.113625119442071	0.00306848158578778	0.0253927968910844	995.422903289965	0.154197358154816	0.107160086858757	0.0860638264329342	0.331774540191773	995.422903289965	-0.00175364481533122	0.0149091178827403	0.195438238256505	0.99982625328014	CAFpos	no interaction
ENSG00000109586.11	GALNT7	3340.01130746129	0.838900408851383	0.16196641228615	1.5936512734598e-08	6.71072918248928e-07	3340.01130746129	-0.294938458628427	0.161275995603488	0.0142854675807659	0.105108825530565	3340.01130746129	0.00022140900561816	0.0147880510609524	0.818855822910497	0.99982625328014	CAFpos	no interaction
ENSG00000109705.7	NKX3-2	29.0059419973893	-1.04049808890956	0.373881649858807	0.000273568265310516	0.00361591387713668	29.0059419973893	-0.124898299355146	0.202898310881537	0.188833533008969	0.502160708588494	29.0059419973893	0.000723929155998975	0.0148373070834642	0.109888381923204	0.99982625328014	CAFneg	no interaction
ENSG00000109794.13	FAM149A	38.4615314440187	-0.0466264763780006	0.192385672328354	0.647286733298115	0.853896878091728	38.4615314440187	-0.815489764966146	0.424849963284467	0.00221218261172934	0.0268299972663011	38.4615314440187	0.000524099897161741	0.0148253954843599	0.154758876001542	0.99982625328014	E2neg	no interaction
ENSG00000109814.11	UGDH	40553.7277489037	0.39011331231041	0.147156350508558	0.00167650895105293	0.0158806670711882	40553.7277489037	0.427421461195914	0.150121657227217	0.000582844391699507	0.00947620010422604	40553.7277489037	-0.000227005664284393	0.014781766885245	0.832039131470264	0.99982625328014	CAFposE2pos	no interaction
ENSG00000109861.15	CTSC	1382.84686137152	0.545284127257885	0.0886245884026673	1.16473660523201e-10	7.10539104260123e-09	1382.84686137152	0.147029902769723	0.084519564964275	0.0534108770556605	0.248218057079208	1382.84686137152	-0.00384827876142958	0.0154565573333711	0.032185941192364	0.99982625328014	CAFpos	no interaction
ENSG00000109881.16	CCDC34	905.348066936479	-0.00413987366393351	0.0848330129431355	0.956570479833951	0.988065172435207	905.348066936479	0.512023561535799	0.0916662683463504	2.98336584652302e-09	2.10829442866911e-07	905.348066936479	-0.00357721130771198	0.0153617521304606	0.0387505842682693	0.99982625328014	E2pos	no interaction
ENSG00000110042.7	DTX4	278.236451288151	0.14441460535729	0.107732718944606	0.126747498142746	0.36685331224406	278.236451288151	-1.10472698916175	0.123780247727749	2.77922071521748e-20	8.44114376802757e-18	278.236451288151	-0.000603840844466714	0.0147818620407002	0.613538690713551	0.99982625328014	E2neg	no interaction
ENSG00000110090.12	CPT1A	12562.0444291977	0.0695815075010015	0.0711150971063793	0.334019253855474	0.639131849770579	12562.0444291977	-0.274329310754436	0.0744272159663668	7.89645233686205e-05	0.00180066864390904	12562.0444291977	-0.000482042872742312	0.0146846527926362	0.813530869799529	0.99982625328014	E2neg	no interaction
ENSG00000110092.3	CCND1	60054.9798452424	0.077288085284921	0.0888692625444961	0.343454601730445	0.646894635136839	60054.9798452424	0.329253101092245	0.096371267545713	0.000145064942918174	0.00303192102511996	60054.9798452424	0.00248330682847953	0.0150364883161788	0.125673325817041	0.99982625328014	E2pos	no interaction
ENSG00000110171.19	TRIM3	441.512613156648	-0.634500849198639	0.187400622884835	6.86132194641513e-05	0.00114288647357148	441.512613156648	-0.0754591047867912	0.136782194089492	0.441939248260366	0.737201296132339	441.512613156648	0.000561906182863717	0.0148086395008195	0.481565136616344	0.99982625328014	CAFneg	no interaction
ENSG00000110195.12	FOLR1	57.9205275713073	-0.665225620771264	0.345814834214864	0.00340586206388597	0.027514816616849	57.9205275713073	0.210724859795488	0.250357034406842	0.0750045590749656	0.306435797423009	57.9205275713073	-6.41910997228707e-06	0.0148089073657432	0.996039595878819	0.99982625328014	CAFneg	no interaction
ENSG00000110218.8	PANX1	2349.34368307474	-0.0126608274126749	0.107431106775017	0.909145541607407	0.971176673603036	2349.34368307474	-0.385805839051669	0.125589770035324	0.000352375360732801	0.00622544340898606	2349.34368307474	7.2391678950908e-05	0.0147643546325813	0.952963208199876	0.99982625328014	E2neg	no interaction
ENSG00000110328.5	GALNT18	123.574916189556	0.824273634357643	0.252046681198939	7.23165785288298e-05	0.00119758603074135	123.574916189556	0.222896776603244	0.222363160685466	0.0704960268822243	0.295198235184439	123.574916189556	-0.000645806752907543	0.0148242838698144	0.323972611529382	0.99982625328014	CAFpos	no interaction
ENSG00000110375.2	UPK2	328.371798953549	-1.16885983461429	0.3245152913	1.715525132945e-05	0.000344432085411953	328.371798953549	-0.284148852112403	0.318986302623069	0.0384050555018736	0.203124182026397	328.371798953549	-2.36194891143768e-05	0.0148093982287216	0.965137470357418	0.99982625328014	CAFneg	no interaction
ENSG00000110436.11	SLC1A2	877.738914427259	-0.992840320674566	0.346878109138837	0.000213672294595947	0.0029470260921325	877.738914427259	-0.0648299446593263	0.173283206737387	0.451307168815569	0.744529045977377	877.738914427259	0.00121579413460705	0.0148845938222384	0.011336457829474	0.896489877126937	CAFneg	no interaction
ENSG00000110619.17	CARS	3696.39979213805	0.568558809070205	0.120021634472032	2.38997490614319e-07	7.80706905839681e-06	3696.39979213805	0.166078632775991	0.111247890807288	0.0637992699429516	0.276447323490545	3696.39979213805	-0.00256169103564782	0.015088708199193	0.0525969979877292	0.99982625328014	CAFpos	no interaction
ENSG00000110660.14	SLC35F2	1019.70670114448	0.339634493760746	0.0784754999866503	3.50305004535807e-06	8.51891642205902e-05	1019.70670114448	-0.055572821380677	0.073727714932536	0.412652275681547	0.715154756907335	1019.70670114448	0.00022020675516384	0.0146899373159599	0.899750713910971	0.99982625328014	CAFpos	no interaction
ENSG00000110693.17	SOX6	31.7681279866507	-2.67791135443776	0.380963636392346	1.28425729418945e-13	1.31890452334923e-11	31.7681279866507	-0.662585469921401	0.380546508254193	0.00371163368058789	0.0393929894352358	31.7681279866507	0.00084813379026138	0.0148484053281318	0.0388091829381839	0.99982625328014	CAFnegE2neg	no interaction
ENSG00000110723.11	EXPH5	492.085295841742	0.286207291975554	0.184635218282077	0.0343899479521358	0.155451712164895	492.085295841742	-0.53172169059083	0.202852579200081	0.000775797898398315	0.0119854058437619	492.085295841742	0.000204719646656805	0.0147973854903214	0.789318170196003	0.99982625328014	E2neg	no interaction
ENSG00000110756.17	HPS5	1986.78152477815	-0.675303329582461	0.12779974013127	1.31389791740542e-08	5.58211094373881e-07	1986.78152477815	-0.230057646275678	0.12278402981151	0.0219436147220356	0.139405919073012	1986.78152477815	0.00176589303627782	0.0149225775902534	0.143407337380329	0.99982625328014	CAFneg	no interaction
ENSG00000110799.13	VWF	6.77371045806628	-0.0120912018743783	0.219964739351461	0.791435648489308	0.923244576463584	6.77371045806628	2.11234766982261	1.18562162192563	0.00184318674579859	0.0235554975794762	6.77371045806628	-2.9607543433312e-05	0.0148171308310075	0.830159723734028	0.99982625328014	E2pos	no interaction
ENSG00000110876.9	SELPLG	4.75859618774179	-0.0165116367201818	0.223207516293601	0.516987383040987	0.777332514526027	4.75859618774179	-0.0346728660047004	0.193972595494153	0.00391268392161407	0.0409315588149798	4.75859618774179	0.000163023448659304	0.014819169175727	0.0202245164086734	0.99982625328014	E2neg	no interaction
ENSG00000110881.11	ASIC1	347.888044704003	-0.0614046840474959	0.159017750101756	0.589697264784291	0.822727164792044	347.888044704003	-0.792138979684014	0.228930302819124	3.24186787595763e-05	0.00083684744899268	347.888044704003	0.000111673146908901	0.0148012850160816	0.922233951587258	0.99982625328014	E2neg	no interaction
ENSG00000110911.14	SLC11A2	4020.95266400571	0.182439692561494	0.0930041732147456	0.0309279300267659	0.14349758543744	4020.95266400571	-0.39709239163654	0.097969469947352	8.46232954373596e-06	0.000268443898304068	4020.95266400571	-0.000159229334065205	0.0147323932485213	0.953582530930786	0.99982625328014	E2neg	no interaction
ENSG00000110921.13	MVK	1008.78535574092	-0.590010948998166	0.211137286435504	0.000502405494062787	0.00593813726764021	1008.78535574092	0.126652432250621	0.158768633232549	0.207693792609039	0.527174411360959	1008.78535574092	-0.000116282024038406	0.0147983223389629	0.881391840094368	0.99982625328014	CAFneg	no interaction
ENSG00000110934.10	BIN2	49.7014437976232	-2.1077905328985	0.250630743386088	2.58752371078721e-18	4.56011123104783e-16	49.7014437976232	-1.37272803786572	0.234402087460878	2.6471757543625e-10	2.30417279838566e-08	49.7014437976232	1.40292267314599	0.384902725060194	9.64985222661222e-06	0.0103793810549441	CAFnegE2neg	interaction
ENSG00000111052.7	LIN7A	4808.24971911698	-0.42360520275003	0.141442698305965	0.000521755824610077	0.00614526765372018	4808.24971911698	-0.72371821052449	0.14231026274857	2.69216125318688e-08	1.52502388449376e-06	4808.24971911698	0.000884261925164601	0.0148149910752312	0.424142473768173	0.99982625328014	CAFnegE2neg	no interaction
ENSG00000111077.17	TNS2	254.718009330345	-0.606868316175584	0.267154926321675	0.00190524779956569	0.0174163277232762	254.718009330345	-0.063848876824497	0.157517157423157	0.49781159021624	0.773130547282701	254.718009330345	0.00031714357589082	0.0148096230769726	0.611099163119217	0.99982625328014	CAFneg	no interaction
ENSG00000111206.12	FOXM1	6925.62546270908	0.0399715037268412	0.100859524312277	0.736023276258092	0.897321058039479	6925.62546270908	0.309315222714517	0.113102887296407	0.00149185503538048	0.0200658297729756	6925.62546270908	-0.00216567499066815	0.0149878598422989	0.117337982528072	0.99982625328014	E2pos	no interaction
ENSG00000111266.8	DUSP16	3706.31077288422	0.094721523045547	0.0899697895309287	0.25187652919667	0.557880132549645	3706.31077288422	0.288325144336795	0.0964000309357661	0.000780857723837899	0.0120375205267667	3706.31077288422	-0.000543467860520042	0.0147449852466812	0.733520859411272	0.99982625328014	E2pos	no interaction
ENSG00000111269.2	CREBL2	3042.36731829809	0.0265450667939336	0.103128096838005	0.772867339294298	0.916540928474157	3042.36731829809	0.323912364584723	0.117444823335808	0.00158877698272368	0.0210783102935775	3042.36731829809	-0.000904259821835653	0.0147982170701234	0.601563079630345	0.99982625328014	E2pos	no interaction
ENSG00000111300.9	NAA25	4535.25154253376	0.343772223782244	0.148557774652291	0.00518947524001378	0.0378730874494871	4535.25154253376	-0.169559900957282	0.135497799201517	0.0990572093469566	0.358955070738956	4535.25154253376	4.93297320926455e-05	0.01478076021404	0.961255447443707	0.99982625328014	CAFpos	no interaction
ENSG00000111319.12	SCNN1A	1001.06007879844	1.93650106753996	0.135221130401682	8.28819148694696e-48	9.10107180585906e-45	1001.06007879844	-0.524564987519979	0.143606080036792	2.58955401148114e-05	0.000692245009623468	1001.06007879844	-0.00231942437358114	0.0150444524092852	0.0285514046759653	0.99982625328014	CAFposE2neg	no interaction
ENSG00000111341.9	MGP	316.596654878788	-0.203145597281044	0.235450865169997	0.125526285213935	0.364723737315068	316.596654878788	3.5417937664101	0.27010709364702	1.5657285112692e-40	1.59648389274056e-37	316.596654878788	-0.00130036699978162	0.0148921755612106	0.0416894169193369	0.99982625328014	E2pos	no interaction
ENSG00000111424.10	VDR	697.915238473101	0.432750767873599	0.140364558969467	0.000384310588850426	0.00478610194380887	697.915238473101	-0.568124294205848	0.144286979368012	7.74896107163056e-06	0.000248576223140508	697.915238473101	0.00160835201533628	0.0149051634509517	0.142881690463499	0.99982625328014	CAFposE2neg	no interaction
ENSG00000111452.12	ADGRD1	63.7642692926349	0.0154016068496549	0.174343687789889	0.89052385513237	0.963448498554327	63.7642692926349	-0.722773397170213	0.321459206982082	0.00128763448410114	0.0178283048113907	63.7642692926349	0.000477213879825433	0.0148193134249207	0.431552473651129	0.99982625328014	E2neg	no interaction
ENSG00000111490.12	TBC1D30	3093.01692354899	-0.0565293308281566	0.0785909960818786	0.442391934534701	0.727886683435092	3093.01692354899	-0.248420119186218	0.0831750188726153	0.00101771558899885	0.0148524915243418	3093.01692354899	0.00163067095149125	0.0148338715980878	0.335373382578731	0.99982625328014	E2neg	no interaction
ENSG00000111602.11	TIMELESS	14382.5035856058	-0.0350532835532399	0.0726032876807347	0.612246225738844	0.835865997745027	14382.5035856058	0.200550497367887	0.0754301384742469	0.00368071353508186	0.0391813465423517	14382.5035856058	-0.000279291724359493	0.0146848193540838	0.888552702483085	0.99982625328014	E2pos	no interaction
ENSG00000111639.7	MRPL51	3341.55693611709	0.00197828202057758	0.0959579836995258	0.993372128591373	0.998797613004622	3341.55693611709	0.277235997055223	0.106243173809075	0.00268783472957891	0.0311941794835276	3341.55693611709	-0.0015576209545099	0.0148668135002886	0.283452493786636	0.99982625328014	E2pos	no interaction
ENSG00000111641.11	NOP2	1997.97388696326	0.474829982863599	0.133578678993219	5.70018314772513e-05	0.000968691838497336	1997.97388696326	0.000225549988643092	0.107802444189149	0.995389147073732	0.99811604906417	1997.97388696326	-0.000840058817875826	0.0148058632668807	0.420960627594451	0.99982625328014	CAFpos	no interaction
ENSG00000111653.19	ING4	559.543880171205	-0.424813910611974	0.11238834552617	3.28506757072365e-05	0.000607439631762696	559.543880171205	-0.169440446723251	0.104748888657721	0.0567225076644873	0.256725997752237	559.543880171205	0.000819259001046773	0.0147861712974072	0.551379739241088	0.99982625328014	CAFneg	no interaction
ENSG00000111696.11	NT5DC3	1265.07165380013	-0.0522016489040528	0.127735095058114	0.620700887937212	0.840974295302174	1265.07165380013	0.886465184409558	0.155102267215636	7.25176017992701e-10	5.78317746192503e-08	1265.07165380013	0.000431953490355578	0.0147920338625711	0.666473179261724	0.99982625328014	E2pos	no interaction
ENSG00000111752.10	PHC1	715.017861868613	0.213151194653462	0.107411238161626	0.0236045222009353	0.118395837813897	715.017861868613	-0.437273730556888	0.114934262914703	1.9626333371005e-05	0.000540860827936479	715.017861868613	0.00405025493874663	0.0155851442998431	0.00454039141899848	0.619389355213129	E2neg	no interaction
ENSG00000111799.20	COL12A1	1775.864542489	-0.512239346675375	0.251014843742963	0.00430223530284649	0.0330896599936065	1775.864542489	-0.10509965473861	0.166459665369946	0.295969252060458	0.618227891058023	1775.864542489	0.000595525926769299	0.0148208918394532	0.302996300443186	0.99982625328014	CAFneg	no interaction
ENSG00000111816.7	FRK	614.769123235108	0.141741561870416	0.145290256589235	0.213298772674988	0.504101956102225	614.769123235108	1.20096890209318	0.166386828613824	3.22544795559874e-14	4.95088920066366e-12	614.769123235108	0.000613151214831126	0.0148063290262251	0.609652862804787	0.99982625328014	E2pos	no interaction
ENSG00000111817.16	DSE	386.056234097182	-0.058044275369755	0.124667336893222	0.575104897806337	0.813720132439831	386.056234097182	-0.349473542678596	0.152444542422205	0.00377944447374817	0.0399050072949372	386.056234097182	0.000965545874044809	0.0148275388435934	0.355656613749634	0.99982625328014	E2neg	no interaction
ENSG00000111837.11	MAK	28.3070452246533	1.36453617750948	0.483625087268523	0.000206589536752855	0.00287017463474207	28.3070452246533	-0.0575072920186969	0.186144779455548	0.400947323009178	0.705956712732335	28.3070452246533	-0.000493148318257725	0.0148262152611236	0.183983256935173	0.99982625328014	CAFpos	no interaction
ENSG00000111845.4	PAK1IP1	1329.07982914143	0.653395784529968	0.133229155183102	9.04477127790759e-08	3.21980324169902e-06	1329.07982914143	0.100572982687243	0.114219661505881	0.285535124900318	0.608293360255172	1329.07982914143	-0.0019225156259893	0.0149554781885297	0.104068328490647	0.99982625328014	CAFpos	no interaction
ENSG00000111859.16	NEDD9	4023.64144131629	0.607883431811728	0.100702584063021	1.91421874587722e-11	1.39415676517334e-09	4023.64144131629	-0.589718529752648	0.101534863679479	6.26645979040536e-10	5.1116407718878e-08	4023.64144131629	-0.00309560492544381	0.0152171000607308	0.0584383920583561	0.99982625328014	CAFposE2neg	no interaction
ENSG00000111879.18	FAM184A	189.478447550228	0.224884634089074	0.125451208678262	0.0341949575141254	0.154766334341833	189.478447550228	-0.36735458971588	0.138415200725731	0.00133691493878523	0.0184212941613506	189.478447550228	-2.97399553192714e-06	0.014772214385613	0.97261141826904	0.99982625328014	E2neg	no interaction
ENSG00000111906.17	HDDC2	4410.21869032716	-0.0699391813032267	0.0894968839734554	0.393598389820864	0.689617330811737	4410.21869032716	0.497546270875945	0.0976844826275796	4.39485371759631e-08	2.43164871390261e-06	4410.21869032716	-0.000894344706209364	0.0147703693781697	0.574509960919841	0.99982625328014	E2pos	no interaction
ENSG00000111907.20	TPD52L1	11881.1382946342	-0.115623967689783	0.0927588071680429	0.169433399427003	0.439357270993726	11881.1382946342	0.76779981052467	0.0996344811418598	1.02796358336377e-15	1.85749115854655e-13	11881.1382946342	-0.000255093867711989	0.0147380524530969	0.801783420729295	0.99982625328014	E2pos	no interaction
ENSG00000111912.19	NCOA7	1414.85546179551	0.519369274459457	0.264233732462219	0.00442007161045443	0.0336156218642712	1414.85546179551	-0.174717250428686	0.201610219149545	0.120229579520563	0.398457562652399	1414.85546179551	0.000469272661632788	0.0148153282810899	0.457682835417504	0.99982625328014	CAFpos	no interaction
ENSG00000111962.7	UST	662.701449236696	-0.405922072052612	0.138297728152203	0.000697727938607744	0.00776916249892788	662.701449236696	-0.172541078148375	0.126284704130554	0.0825128306765408	0.324035944403747	662.701449236696	0.000294648446500955	0.0147787126044704	0.792897437307987	0.99982625328014	CAFneg	no interaction
ENSG00000111981.4	ULBP1	474.817397402988	0.925170629158129	0.186571295993097	5.07140272076148e-08	1.88037074906156e-06	474.817397402988	0.122664662042839	0.149150844013854	0.235130177183702	0.558718510444958	474.817397402988	-0.00160105070392976	0.0149220908147844	0.0734656660220793	0.99982625328014	CAFpos	no interaction
ENSG00000112039.3	FANCE	695.453960535744	-0.257631667134178	0.107279535047102	0.00689292873306296	0.0476093684899243	695.453960535744	0.0182016873125949	0.0939002404866398	0.824406001570983	0.940258659783833	695.453960535744	-0.000700305866688966	0.0147740633587942	0.631152142937409	0.99982625328014	CAFneg	no interaction
ENSG00000112110.9	MRPL18	964.0601626102	0.0726139442406046	0.0843060172712294	0.352477191945367	0.655584614334869	964.0601626102	0.290385942425041	0.0896824541753932	0.000336069780028241	0.00603899397747061	964.0601626102	-0.00347401036319955	0.0153216054842046	0.0415364320026846	0.99982625328014	E2pos	no interaction
ENSG00000112167.9	SAYSD1	1068.81260508763	-0.301648238286842	0.0774120552170413	3.54461266822381e-05	0.000648709562037113	1068.81260508763	0.218196274340225	0.0754042093347261	0.00164888572782968	0.0216738892861589	1068.81260508763	-0.000277399758065792	0.0146862718533422	0.937729847063521	0.99982625328014	CAFnegE2pos	no interaction
ENSG00000112175.7	BMP5	3514.41417633176	-1.05088759161266	0.133115487823349	2.0263301159717e-16	3.04482762163117e-14	3514.41417633176	0.263004470016151	0.130614021598109	0.0126553915434751	0.0965041208777279	3514.41417633176	0.000872051161472426	0.0148091173631348	0.61794733541154	0.99982625328014	CAFneg	no interaction
ENSG00000112183.14	RBM24	224.709920515533	-0.737335187907907	0.168791668117669	1.20403181043661e-06	3.31166745548798e-05	224.709920515533	1.27651190656367	0.148930364965623	5.91438809470515e-19	1.45565327675717e-16	224.709920515533	0.723416016904958	0.236715591441412	7.55032705497754e-05	0.0468526833480799	CAFnegE2pos	interaction
ENSG00000112208.11	BAG2	1123.81895195221	0.587396733715756	0.143627287372534	5.14008613878417e-06	0.000118729335972725	1123.81895195221	0.0807836326767855	0.117943323746072	0.387580120434939	0.695608751321471	1123.81895195221	-0.00123588709370701	0.0148530099033941	0.261712509867964	0.99982625328014	CAFpos	no interaction
ENSG00000112218.8	GPR63	26.8232119935584	-0.0554138805578324	0.177185375105778	0.620207221153589	0.840704404326985	26.8232119935584	-0.566052471138072	0.331227740785798	0.00506497882193545	0.0497758439783259	26.8232119935584	0.000135697582830835	0.014809097833976	0.7374624112171	0.99982625328014	E2neg	no interaction
ENSG00000112242.14	E2F3	1374.38415462735	0.562465213678315	0.189692880079266	0.000336968546218058	0.00431797665822512	1374.38415462735	0.0315560454596454	0.132534996844952	0.747667116582203	0.907469918710631	1374.38415462735	-0.000228342618354515	0.0147959651025748	0.788670810224384	0.99982625328014	CAFpos	no interaction
ENSG00000112246.9	SIM1	171.296434854614	0.197822222832906	0.249827687668159	0.122115046741149	0.35771840252154	171.296434854614	-1.52111620329475	0.342273386037699	4.06681120540236e-07	1.80361558573459e-05	171.296434854614	5.36697707032756e-05	0.0148104110001935	0.912611930075364	0.99982625328014	E2neg	no interaction
ENSG00000112293.14	GPLD1	146.589753416706	0.0346608139806298	0.14832432021841	0.75738415002438	0.908848246603735	146.589753416706	-0.492132251027405	0.214648934544051	0.00196921593620364	0.0247888514015053	146.589753416706	0.000770005265883793	0.0148270173158327	0.317295982037388	0.99982625328014	E2neg	no interaction
ENSG00000112294.12	ALDH5A1	3906.9164103697	-0.229836946790283	0.0791449170648901	0.00187787376300064	0.0172676696562965	3906.9164103697	-0.301227431199197	0.0805423449302595	4.97320194386956e-05	0.00121770939534713	3906.9164103697	0.00247368230920447	0.0149961423479126	0.1166412824994	0.99982625328014	CAFnegE2neg	no interaction
ENSG00000112297.14	CRYBG1	10479.6464796987	-0.246566235280263	0.153179998660602	0.0411377085308697	0.175224418078579	10479.6464796987	-0.749994527265862	0.164045372763911	3.42438471367733e-07	1.56176012101418e-05	10479.6464796987	0.00119992861354499	0.0148579981936752	0.215711532049164	0.99982625328014	E2neg	no interaction
ENSG00000112304.10	ACOT13	1050.80473368538	0.187391855432897	0.108612981554876	0.0487236746285146	0.195924071921703	1050.80473368538	0.479028169958791	0.115523325705265	3.94927409097615e-06	0.000141292951500463	1050.80473368538	-0.00219690213106184	0.0149956820835755	0.109593675282041	0.99982625328014	E2pos	no interaction
ENSG00000112306.7	RPS12	20537.9952861176	0.298502309832008	0.125828541760469	0.00582699702902548	0.0416526703001196	20537.9952861176	0.285106686216175	0.127296582122302	0.00644317637646405	0.0598025635721875	20537.9952861176	-0.00183157066955596	0.0149351629937273	0.134370017207177	0.99982625328014	CAFpos	no interaction
ENSG00000112312.9	GMNN	1844.69373231762	0.43356744851633	0.189047261452084	0.00340810107266307	0.0275173319073899	1844.69373231762	0.246154257871699	0.178674111528371	0.0426383236906643	0.21709572397538	1844.69373231762	-0.00193287569872598	0.0149816428311593	0.0230570915938879	0.99982625328014	CAFpos	no interaction
ENSG00000112320.11	SOBP	297.570960311638	0.346719075796775	0.107337189047579	0.000351790190299026	0.0044677980129169	297.570960311638	-0.325851905108522	0.112104697255958	0.000808982085350542	0.0123642604586499	297.570960311638	-0.00117663326758531	0.0148189725907384	0.387636734336921	0.99982625328014	CAFposE2neg	no interaction
ENSG00000112343.10	TRIM38	565.350638058621	-0.10237564233373	0.0939678294125657	0.229229410877456	0.526169776535726	565.350638058621	0.273747513101501	0.099203303625235	0.00171459950530366	0.0223524273408308	565.350638058621	0.00147505892453642	0.0148442471664208	0.334704447356216	0.99982625328014	E2pos	no interaction
ENSG00000112367.10	FIG4	1004.76742747785	-0.371203929915693	0.110219001116094	0.000179050550514401	0.00255904615838024	1004.76742747785	-0.0866723273267116	0.097537805388186	0.292986316473377	0.615689631629245	1004.76742747785	0.00121470210384512	0.0148237110012027	0.397999499395666	0.99982625328014	CAFneg	no interaction
ENSG00000112378.11	PERP	20814.3710626129	-0.496632328532699	0.0906188680378102	6.08361099859678e-09	2.71386084390528e-07	20814.3710626129	0.261302638658978	0.089497540618479	0.00124264923614956	0.0172729980286273	20814.3710626129	0.000689316133288988	0.0147413307069138	0.684653263504648	0.99982625328014	CAFnegE2pos	no interaction
ENSG00000112379.8	ARFGEF3	8914.97789579291	0.171260089327947	0.171816571563895	0.180092898736322	0.455497188068923	8914.97789579291	-0.491373872956974	0.213225055981413	0.00192072945795922	0.0243502779861171	8914.97789579291	0.000371888552880912	0.0148041997953744	0.631227462391093	0.99982625328014	E2neg	no interaction
ENSG00000112406.4	HECA	2131.67366903363	-0.256442076683363	0.106980764555604	0.00704727258752979	0.0483420548712098	2131.67366903363	-0.0168631514772063	0.0941674183079557	0.845845624573801	0.948726824136954	2131.67366903363	0.00162869991859962	0.0148813931196695	0.274633289691946	0.99982625328014	CAFneg	no interaction
ENSG00000112562.18	SMOC2	62.7001858414842	-1.03152365404794	0.289331043718787	2.14217422084512e-05	0.000417316779646905	62.7001858414842	0.135660745502003	0.187372245431827	0.195200222990019	0.510671396399669	62.7001858414842	0.000328990801416655	0.0148122623810827	0.831042207211292	0.99982625328014	CAFneg	no interaction
ENSG00000112578.9	BYSL	1230.74739736878	0.590926090078571	0.191883923951566	0.000216621967268065	0.00297620652815364	1230.74739736878	0.0598069384516997	0.136640336226283	0.545059355153193	0.801392758761132	1230.74739736878	-0.000809285983584185	0.0148267337757056	0.326322305533132	0.99982625328014	CAFpos	no interaction
ENSG00000112699.10	GMDS	1359.97980876403	0.560464732905382	0.0974790371787019	1.1302750251666e-09	5.78303798718754e-08	1359.97980876403	0.265479213598125	0.0965985159448746	0.00193957783364708	0.0245021890047009	1359.97980876403	-0.00391733899115098	0.01550444676545	0.016089283072611	0.99982625328014	CAFposE2pos	no interaction
ENSG00000112812.15	PRSS16	321.788593461751	-0.335506801158317	0.125444278162446	0.00209090388782882	0.0188182767839776	321.788593461751	-0.00615340309323221	0.103124688304725	0.940117183709147	0.979646163767288	321.788593461751	-0.000410413718324148	0.0147745447323793	0.774456461557986	0.99982625328014	CAFneg	no interaction
ENSG00000112902.11	SEMA5A	308.567409069289	0.0200170257193197	0.152292801369063	0.853704744506898	0.947965517802606	308.567409069289	-0.568380301665293	0.225016450663156	0.00086895209601701	0.0131123585313349	308.567409069289	7.20955595237637e-07	0.0147992707098983	0.998001780958096	0.99982625328014	E2neg	no interaction
ENSG00000112964.13	GHR	32.0561876183303	-0.882311890483881	0.446477726816043	0.00214487757605014	0.0191571287997184	32.0561876183303	-0.669050189167726	0.495378693367132	0.00612736109053952	0.0575213224770384	32.0561876183303	-5.18557900552288e-05	0.0148130684226282	0.937033971104625	0.99982625328014	CAFneg	no interaction
ENSG00000112972.14	HMGCS1	8007.69234143965	-0.629808651357407	0.13425421077455	3.05927461208015e-07	9.74802345701878e-06	8007.69234143965	0.116620516535436	0.116182428478097	0.205735378043121	0.52500402602173	8007.69234143965	0.000797883439889868	0.0148027744094565	0.494681911162967	0.99982625328014	CAFneg	no interaction
ENSG00000112983.17	BRD8	3657.76519114541	-0.316151605487586	0.095868222629934	0.000288089253464996	0.00379181221025811	3657.76519114541	-0.0174271855562307	0.085489486570344	0.805505732536712	0.93288707233596	3657.76519114541	0.000940155817615548	0.014773742674979	0.279990142344765	0.99982625328014	CAFneg	no interaction
ENSG00000113013.12	HSPA9	27098.3417401185	0.340420360294338	0.105941788866239	0.00036304398546713	0.00456717929411107	27098.3417401185	0.0604627033973468	0.0937701796533751	0.458917013234835	0.749871609678602	27098.3417401185	-0.00146166400942874	0.0148516728066731	0.316280895055375	0.99982625328014	CAFpos	no interaction
ENSG00000113161.15	HMGCR	6199.97450746155	-0.497830167157305	0.14803763229587	0.000113082298444295	0.00172831885470269	6199.97450746155	0.114053890195121	0.124487793855906	0.237667510217659	0.561334167497864	6199.97450746155	0.000741035551921893	0.0148063908451986	0.585032674737267	0.99982625328014	CAFneg	no interaction
ENSG00000113273.15	ARSB	573.198172709686	0.451517099882621	0.15510607463102	0.000596305641206418	0.00685919663837358	573.198172709686	0.093835360074729	0.126115144245509	0.329467660472658	0.648290180393748	573.198172709686	-0.0012502899322923	0.014860659411454	0.236181392494678	0.99982625328014	CAFpos	no interaction
ENSG00000113356.11	POLR3G	282.798012636527	0.524806098349129	0.216985430432741	0.00175421057865412	0.0164637449114317	282.798012636527	-0.0221719474116722	0.140517502118368	0.813702269962668	0.936213420143233	282.798012636527	-0.00082490994201569	0.0148329151330112	0.3000360570823	0.99982625328014	CAFpos	no interaction
ENSG00000113369.8	ARRDC3	4878.26517227439	-0.561329657542715	0.168130763700724	9.77953200126749e-05	0.00153409691558344	4878.26517227439	-0.0131048392541964	0.123495281406395	0.897118548083345	0.965244209667968	4878.26517227439	0.000978515691534229	0.0148351876784324	0.301669984120681	0.99982625328014	CAFneg	no interaction
ENSG00000113407.13	TARS	9358.7414415214	0.88054499409184	0.142620112050492	6.54758436162349e-11	4.15407852276335e-09	9358.7414415214	0.176355626232864	0.130769551893059	0.0843917838178921	0.327807541224601	9358.7414415214	-0.00206604959214806	0.014990911195777	0.0620570903293379	0.99982625328014	CAFpos	no interaction
ENSG00000113448.18	PDE4D	174.645446009076	0.102098399928715	0.1860249340288	0.3795470399037	0.678101876674008	174.645446009076	-0.818437919498478	0.294042069646125	0.000279900450702674	0.00517562038054491	174.645446009076	0.000352331923332374	0.014812889559999	0.617494820189513	0.99982625328014	E2neg	no interaction
ENSG00000113460.12	BRIX1	2315.75852486074	0.346004212710055	0.111444952025519	0.000511785344982181	0.00603779818150465	2315.75852486074	0.120210138379371	0.101758982973458	0.164635790261617	0.466725239603863	2315.75852486074	-0.00133023288128377	0.0148400255995567	0.30403908778224	0.99982625328014	CAFpos	no interaction
ENSG00000113532.12	ST8SIA4	1732.13607782306	-1.24113365534091	0.179951666002657	3.25561831135165e-13	3.10726480989889e-11	1732.13607782306	-2.10133794222016	0.178762341907119	3.50387000122607e-33	2.38179734607153e-30	1732.13607782306	0.00095405651974278	0.0148381966652504	0.267873933610945	0.99982625328014	CAFnegE2neg	no interaction
ENSG00000113552.15	GNPDA1	1422.71551500484	0.190221900995421	0.0706893874455931	0.00435143879803006	0.0333065891913561	1422.71551500484	0.0036488645942063	0.0674500842903357	0.952927462683898	0.983592918546398	1422.71551500484	0.000900420587713605	0.0147023545880025	0.681124095974278	0.99982625328014	CAFpos	no interaction
ENSG00000113649.11	TCERG1	4580.20396832451	0.300615816631257	0.112276853738775	0.0026327806816551	0.0225452574868786	4580.20396832451	0.0509326286403541	0.0981836984889639	0.548565770550178	0.804082939153627	4580.20396832451	-0.00107304025960829	0.0148115435205181	0.431825325724006	0.99982625328014	CAFpos	no interaction
ENSG00000113719.15	ERGIC1	7892.06835681626	-0.00389701070418547	0.0918458024320035	0.977783803397401	0.994596477041996	7892.06835681626	-0.489759173056369	0.102677614720403	2.29366375327415e-07	1.09505184207319e-05	7892.06835681626	0.000447415977973883	0.0147485164347739	0.767189231113106	0.99982625328014	E2neg	no interaction
ENSG00000113749.7	HRH2	42.870453041703	-0.349190480840628	0.309408449963465	0.0351593222465617	0.158028754744858	42.870453041703	0.585528674527505	0.312750596523509	0.00364299468881951	0.038895848304337	42.870453041703	0.000107973886885024	0.0148085108384055	0.93492053520664	0.99982625328014	E2pos	no interaction
ENSG00000113761.11	ZNF346	1005.23630449837	0.335322573929206	0.141521375340047	0.0045862882494898	0.0345302029332631	1005.23630449837	0.0305546771100579	0.114018455167281	0.770069672023066	0.915985715201172	1005.23630449837	0.000246187943741827	0.0147799832001752	0.991461365538613	0.99982625328014	CAFpos	no interaction
ENSG00000113790.10	EHHADH	709.03815724376	-0.291253498099044	0.118505200232447	0.00482586429495882	0.0359359482579745	709.03815724376	0.397999072223678	0.120141390772164	0.000151996862315778	0.00315684661591247	709.03815724376	-0.000400692501623083	0.0147681278049323	0.77900357631122	0.99982625328014	CAFnegE2pos	no interaction
ENSG00000113811.10	SELENOK	923.39514783006	0.0463948252232536	0.0988013916623226	0.589750795063634	0.822727164792044	923.39514783006	0.277450025264328	0.109054917183821	0.00317143266720789	0.0353137295822095	923.39514783006	-0.002045976993526	0.0149586811088829	0.131491056886363	0.99982625328014	E2pos	no interaction
ENSG00000113971.19	NPHP3	1077.91139692397	-0.332906923192802	0.248764562264052	0.0316889050756329	0.145577783366384	1077.91139692397	-0.703033685761551	0.267489826765688	0.000498927594840382	0.00832956278057927	1077.91139692397	0.000690469068762512	0.0148284333085876	0.271040645889158	0.99982625328014	E2neg	no interaction
ENSG00000114021.11	NIT2	2716.28928233319	0.190048423568112	0.082990993187638	0.0134772984419043	0.0784298553845023	2716.28928233319	0.327728227577337	0.0855680166631133	3.0860167457945e-05	0.000802420565504855	2716.28928233319	-0.00385067838520483	0.0154494438495859	0.0378034591082138	0.99982625328014	E2pos	no interaction
ENSG00000114023.15	FAM162A	1360.16049964685	0.265510602260774	0.135460748568125	0.0178836292657992	0.0967736193211838	1360.16049964685	-0.36273921188136	0.142686473230388	0.00190664455930269	0.0242147251637419	1360.16049964685	-0.000849592768290768	0.0148117306405546	0.444792081645801	0.99982625328014	E2neg	no interaction
ENSG00000114120.11	SLC25A36	7075.50570465174	0.45048055900607	0.161512034000385	0.000865956643406401	0.00934356091052636	7075.50570465174	-0.057876115291334	0.124289224290925	0.540157852077177	0.798959003046493	7075.50570465174	-0.000397139838998343	0.0147929032390928	0.688734151834923	0.99982625328014	CAFpos	no interaction
ENSG00000114251.14	WNT5A	65.3571606144993	1.34912590183215	0.263683181126618	1.80458119800763e-08	7.46678162364026e-07	65.3571606144993	-0.821770986719518	0.320373535357858	0.000539161950555999	0.00888061701333977	65.3571606144993	0.000860398255236972	0.0148437915686605	0.136346814454833	0.99982625328014	CAFposE2neg	no interaction
ENSG00000114268.11	PFKFB4	373.075945679528	-0.563976606246196	0.181970998391845	0.000215300345833078	0.00296375355522391	373.075945679528	-0.259880846118012	0.172808450631889	0.0336661750963334	0.187263739592454	373.075945679528	0.000785258844049154	0.0148225720308585	0.319396881401256	0.99982625328014	CAFneg	no interaction
ENSG00000114279.13	FGF12	526.103151746646	-0.363535610363017	0.102566906440414	0.000100993869622352	0.00157389463849244	526.103151746646	-0.130892998099655	0.0944927415186437	0.111634284899412	0.38262053506963	526.103151746646	-0.0016757254059051	0.0148810824263384	0.282640354691421	0.99982625328014	CAFneg	no interaction
ENSG00000114315.3	HES1	1204.23995406743	0.182650579243602	0.0993825362309012	0.0405323989333616	0.173544655745718	1204.23995406743	-0.388722429364415	0.10599259740895	4.1948495046108e-05	0.0010487123761527	1204.23995406743	0.00287607789665864	0.0151572197947946	0.0689671388349866	0.99982625328014	E2neg	no interaction
ENSG00000114395.10	CYB561D2	346.9578434655	-0.409668661289039	0.188282921785051	0.00505994089568048	0.0372514988580912	346.9578434655	0.145765827472366	0.153214843011618	0.169533749481595	0.473229228363272	346.9578434655	3.12562438219948e-05	0.0147933018571665	0.972618419487759	0.99982625328014	CAFneg	no interaction
ENSG00000114405.10	C3orf14	9813.18705406381	-0.540207427435231	0.138180821773006	1.42980980068926e-05	0.000295804853693322	9813.18705406381	-0.0461521699692536	0.11147018107267	0.575499815639012	0.819053689551815	9813.18705406381	0.000362449545395004	0.0147799697097014	0.749310876811656	0.99982625328014	CAFneg	no interaction
ENSG00000114446.4	IFT57	1271.23641515677	-0.0925672247847955	0.0819482056616222	0.230941221527435	0.528242256678497	1271.23641515677	-0.350707988801803	0.0877796836341069	1.39378480997941e-05	0.000406450069070971	1271.23641515677	0.00274322188216905	0.0150856152721108	0.124193766839732	0.99982625328014	E2neg	no interaction
ENSG00000114450.9	GNB4	3051.93669760712	-0.371610885704558	0.15339561343881	0.00355001645675141	0.0282477619398698	3051.93669760712	0.0607804767074993	0.121384714332312	0.535206916185077	0.795502020966877	3051.93669760712	0.000534559098059772	0.0147966427603336	0.61530730891213	0.99982625328014	CAFneg	no interaction
ENSG00000114480.12	GBE1	1594.80258173941	-0.430569879045853	0.140439801118359	0.00040067911923684	0.00495640764913856	1594.80258173941	-0.25779304244269	0.13696182378391	0.0147600431408255	0.107142502271802	1594.80258173941	0.000938800012507754	0.0148193268480092	0.399924416194678	0.99982625328014	CAFneg	no interaction
ENSG00000114656.10	KIAA1257	135.905093291442	-0.137447046974131	0.175960685538238	0.253626463645527	0.559931606640874	135.905093291442	-0.564527318313146	0.241448069042075	0.00146779872558202	0.0198229203478555	135.905093291442	0.00114229810487344	0.0148670382622889	0.342607924289354	0.99982625328014	E2neg	no interaction
ENSG00000114670.13	NEK11	334.886500028167	-0.410442083735295	0.143326589202458	0.00089916887502144	0.00962191581029315	334.886500028167	-0.119992400325785	0.122149779402619	0.211151548259417	0.531428360861647	334.886500028167	-5.3123215857195e-05	0.0147775303215557	0.906738817851271	0.99982625328014	CAFneg	no interaction
ENSG00000114686.8	MRPL3	4598.60147328863	0.399279005877807	0.131284580583014	0.000517974105973506	0.00610576413110801	4598.60147328863	-0.0522167651680144	0.108723632898906	0.563122865397357	0.813075913149695	4598.60147328863	-0.000863200454423961	0.0148067492907216	0.466707053797214	0.99982625328014	CAFpos	no interaction
ENSG00000114698.14	PLSCR4	22.2698065013705	-1.31226175023025	0.492497473192231	0.000327316253132734	0.00421320064334516	22.2698065013705	-0.0668442437793868	0.185701664873073	0.373012113516973	0.685996539680445	22.2698065013705	0.000317122311892209	0.0148188786423882	0.360662210934621	0.99982625328014	CAFneg	no interaction
ENSG00000114770.16	ABCC5	5636.36005553047	-0.797750198006141	0.098908729564727	6.32385020455791e-17	1.01430294011308e-14	5636.36005553047	-0.57561862436745	0.0993973346483167	7.05821945279828e-10	5.66045408363458e-08	5636.36005553047	0.00341495811001796	0.0153198282097018	0.0324294107678781	0.99982625328014	CAFnegE2neg	no interaction
ENSG00000114786.16	ABHD14A-ACY1	119.44189215056	-0.000157964690009949	0.222745954989837	0.912980498282265	0.972631402981713	119.44189215056	-0.0223674514896151	0.191322011536715	5.55265927181898e-05	0.00133441432837064	119.44189215056	0.000150112313451782	0.0148190634769636	0.000993989418574766	0.286375451415808	E2neg	no interaction
ENSG00000114790.12	ARHGEF26	2062.4224574874	-0.262414539883662	0.108931538994595	0.00692092264670512	0.0477608283677708	2062.4224574874	-0.131026863671425	0.102043409012096	0.126877565308149	0.40967592055504	2062.4224574874	0.00167941956338248	0.014892227710018	0.221190250405399	0.99982625328014	CAFneg	no interaction
ENSG00000114796.15	KLHL24	1816.65231821219	-0.0604455454490215	0.156519313132948	0.594685451221743	0.825915256165774	1816.65231821219	-0.472483218528717	0.22724688925551	0.00334865594334632	0.0369294611567203	1816.65231821219	0.00161239527494675	0.0149302933493085	0.0290382759550978	0.99982625328014	E2neg	no interaction
ENSG00000114805.16	PLCH1	607.552334436929	-0.0121472580316438	0.138327375453266	0.903860404577996	0.969404299302948	607.552334436929	-0.448150514213237	0.187049647889447	0.00188034933598079	0.0239660596170766	607.552334436929	0.000445192173412278	0.0148018407146858	0.637857027554018	0.99982625328014	E2neg	no interaction
ENSG00000114812.12	VIPR1	588.341215695561	-0.541861587037327	0.124844769159071	1.98751863515235e-06	5.21540965382349e-05	588.341215695561	-0.694838370167441	0.125268413320811	2.3511993241967e-09	1.70372438339634e-07	588.341215695561	0.000499882846426285	0.0147780438238987	0.732218251388613	0.99982625328014	CAFnegE2neg	no interaction
ENSG00000114841.17	DNAH1	133.776575036159	-0.657252378470419	0.28738517562219	0.00162667702526479	0.0155115661560821	133.776575036159	-0.921489858518453	0.28266747162796	5.66587589017264e-05	0.00135478020656976	133.776575036159	0.000915397014889265	0.0148486825888918	0.153568890283498	0.99982625328014	CAFnegE2neg	no interaction
ENSG00000114850.6	SSR3	8719.34900645916	0.149904141933964	0.0841644476301482	0.0533542747923708	0.208635312492148	8719.34900645916	0.21900600416322	0.0863513247978852	0.00466528040384762	0.0466805188180768	8719.34900645916	-0.00076396502699429	0.0147413524207547	0.595802595976797	0.99982625328014	E2pos	no interaction
ENSG00000114942.13	EEF1B2	17100.4259973975	0.53217586152195	0.102537669726483	2.74468221766184e-08	1.10367151146825e-06	17100.4259973975	0.404792729874826	0.102998934630359	1.26013251331055e-05	0.000373203145798923	17100.4259973975	-0.00357310247599351	0.0153820812998976	0.0213946134470516	0.99982625328014	CAFposE2pos	no interaction
ENSG00000115053.15	NCL	37141.5273056896	0.202696889644229	0.070500496092273	0.00246444304456126	0.0212862858317588	37141.5273056896	0.102924611691347	0.0684094017069017	0.0934678087608002	0.347100148298757	37141.5273056896	-0.00370535775437707	0.0153420943638263	0.0893012380693687	0.99982625328014	CAFpos	no interaction
ENSG00000115109.13	EPB41L5	4819.61235876911	0.165308104033467	0.109522596305045	0.0861741381923704	0.288055496318988	4819.61235876911	-0.571991418668898	0.118754736107996	1.43799859560679e-07	7.15241461752159e-06	4819.61235876911	-9.68401909083313e-05	0.0147583589791379	0.963950451385211	0.99982625328014	E2neg	no interaction
ENSG00000115112.7	TFCP2L1	10.2652142368836	-0.040866758995376	0.219568296451716	0.514567390805095	0.775818494269406	10.2652142368836	2.11783036319984	0.688114104332838	9.26482701152726e-05	0.00206326685787132	10.2652142368836	-7.41841210066562e-05	0.0148163926046695	0.743723981687923	0.99982625328014	E2pos	no interaction
ENSG00000115155.16	OTOF	2.93368163916609	-0.00138071090495621	0.223951262390065	0.994541163195549	0.99891652597766	2.93368163916609	0.0405812799081298	0.195739266067096	0.00184116103446476	0.0235506933395918	2.93368163916609	-1.22831460420041e-06	0.0148179438016697	0.171755746177706	0.99982625328014	E2pos	no interaction
ENSG00000115170.13	ACVR1	1588.62650970024	0.535029703138911	0.149520705691755	4.69709782745411e-05	0.000822712533581686	1588.62650970024	-0.0695707674274502	0.119753366138429	0.458556730173016	0.749804517610484	1588.62650970024	-0.000990047762043831	0.0148287480209886	0.350193011001656	0.99982625328014	CAFpos	no interaction
ENSG00000115221.10	ITGB6	1092.35664089637	0.853264737818631	0.185383776930374	2.77171447825787e-07	8.91454969987351e-06	1092.35664089637	-1.22718353954988	0.185775297569306	2.19063411291724e-12	2.69580189326669e-10	1092.35664089637	9.5505017294314e-06	0.0147932225463933	0.989865687038669	0.99982625328014	CAFposE2neg	no interaction
ENSG00000115252.18	PDE1A	26.3229243294959	-1.81957286575618	0.648289987059766	0.000176059552823054	0.00252081255421173	26.3229243294959	-2.52878784475385	0.628836041413507	2.35002807892793e-06	8.73610698611879e-05	26.3229243294959	-0.0001027740396757	0.0148167828583533	0.650321889271153	0.99982625328014	CAFnegE2neg	no interaction
ENSG00000115290.9	GRB14	801.142669907259	-0.407923491357606	0.132639792503127	0.000415600621638783	0.00508957227187114	801.142669907259	-0.935050811102169	0.133413143464463	1.56049751192589e-13	2.11993605114961e-11	801.142669907259	0.00169068571671199	0.0149145547638629	0.154835397414283	0.99982625328014	CAFnegE2neg	no interaction
ENSG00000115295.19	CLIP4	50.8281558605078	-0.198035697327022	0.2718593349732	0.110392597921226	0.336516198846156	50.8281558605078	-2.47046505052682	0.407662552741848	6.42164660940288e-11	6.11126702328174e-09	50.8281558605078	0.000363906227625317	0.0148195603911917	0.339776696353386	0.99982625328014	E2neg	no interaction
ENSG00000115380.19	EFEMP1	2139.92547169427	-0.887819633050374	0.140126365267221	1.9006485742094e-11	1.39137222547893e-09	2139.92547169427	-1.0943878147501	0.139755791266665	3.16005881037083e-16	5.94333240970493e-14	2139.92547169427	-0.00182682508406291	0.0149432064506672	0.10144177362075	0.99982625328014	CAFnegE2neg	no interaction
ENSG00000115392.11	FANCL	1859.42474358903	0.0481830301639185	0.0789816989435427	0.518679867236088	0.778156080377841	1859.42474358903	0.252160110455065	0.0834122498728384	0.000905443929285975	0.0135200963290348	1859.42474358903	-0.0020757059515985	0.0149159825218871	0.330603124068312	0.99982625328014	E2pos	no interaction
ENSG00000115419.12	GLS	1742.07396595407	0.608580218610451	0.190246897540914	0.000134991586379435	0.0020031235920649	1742.07396595407	-0.0238065319948546	0.132302359969203	0.788320277090035	0.925333082089753	1742.07396595407	-0.0006513605816427	0.0148148388804387	0.441495031131616	0.99982625328014	CAFpos	no interaction
ENSG00000115461.4	IGFBP5	2077.23728569244	-0.163391729169683	0.130406623507173	0.130911908942006	0.374652666428857	2077.23728569244	-0.585041757514731	0.147014772912798	6.27504323250597e-06	0.000210272868882683	2077.23728569244	0.00134897177533256	0.0148689192748032	0.197584634135794	0.99982625328014	E2neg	no interaction
ENSG00000115468.11	EFHD1	1350.706895615	-0.30766322984034	0.138366901327468	0.00803914206480941	0.0536750883576347	1350.706895615	-0.483997314512432	0.143607689581401	8.4302930583916e-05	0.00190114428765466	1350.706895615	0.000346026350703602	0.0147820639256877	0.753159899351469	0.99982625328014	E2neg	no interaction
ENSG00000115474.6	KCNJ13	29.220919712301	-2.44308426245677	0.435457006634269	1.05591719921286e-09	5.46131087636362e-08	29.220919712301	-1.63232507733999	0.426956000406588	5.66450831074578e-06	0.000192068541890489	29.220919712301	0.000394638284011372	0.0148220408914253	0.271597137819056	0.99982625328014	CAFnegE2neg	no interaction
ENSG00000115541.10	HSPE1	6441.166458154	0.364780154026587	0.151566273985302	0.00351356506351415	0.0280358531479399	6441.166458154	0.339972336134628	0.153931495335571	0.00480259224424223	0.0478082317200543	6441.166458154	-0.00148004755491255	0.0148914634470069	0.152255728389326	0.99982625328014	CAFposE2pos	no interaction
ENSG00000115594.11	IL1R1	2016.61866203211	-0.470474011860243	0.215338103208862	0.00354240098627595	0.0282028857105907	2016.61866203211	-1.82943833210316	0.207547588085704	6.20385822078343e-20	1.77120152203367e-17	2016.61866203211	0.00211446498040057	0.0150243397721762	0.00504758089953083	0.621792187974228	CAFnegE2neg	no interaction
ENSG00000115685.14	PPP1R7	2303.85265255146	-0.300036304990439	0.08843959250465	0.000242778547607597	0.00327006020857057	2303.85265255146	0.191322326050122	0.086097978046774	0.0125904696345604	0.0962661778432514	2303.85265255146	-0.000392448180836746	0.0147226334770486	0.711538251939931	0.99982625328014	CAFneg	no interaction
ENSG00000115738.9	ID2	755.41211692294	-0.540510159491681	0.237222832186042	0.00231745180750897	0.0203204082015913	755.41211692294	-0.0463722223162916	0.147552600649044	0.606099569042925	0.835156191126145	755.41211692294	0.000635512128799194	0.0148217460347313	0.365939556685495	0.99982625328014	CAFneg	no interaction
ENSG00000115761.15	NOL10	2522.0619939263	0.327979433189963	0.0911000334430347	9.96687202930402e-05	0.00155664221245421	2522.0619939263	0.0367320908124304	0.0825623064073841	0.621476701525053	0.842905455037542	2522.0619939263	-0.00106233832062969	0.0147763581735481	0.468495824230752	0.99982625328014	CAFpos	no interaction
ENSG00000115840.13	SLC25A12	694.424115641333	0.348197664153444	0.0898313632981944	3.20619520722072e-05	0.000595138295281084	694.424115641333	0.00968299956785812	0.0815659785887777	0.894306823734975	0.96441901521215	694.424115641333	-0.000504543630514641	0.0147299151026494	0.7731546200953	0.99982625328014	CAFpos	no interaction
ENSG00000115902.10	SLC1A4	1777.82191987131	0.358761531590462	0.114066044007931	0.000422391271963288	0.00513160460193697	1777.82191987131	0.0985066661365193	0.101848820860091	0.254175076324791	0.57859180585814	1777.82191987131	-0.00216213560390207	0.0149885660264907	0.113838482534586	0.99982625328014	CAFpos	no interaction
ENSG00000115919.14	KYNU	9947.21781480093	-0.0751030435760805	0.119587225525002	0.456940367871071	0.739533206422545	9947.21781480093	-0.655788270073754	0.141389072864441	3.67167100415088e-07	1.65864251848904e-05	9947.21781480093	0.316114037683567	0.38596277800645	0.00432949969642013	0.612738141245986	E2neg	no interaction
ENSG00000115944.14	COX7A2L	6272.41022997242	-0.196266373087518	0.0769006111012037	0.00639395006117466	0.0449181285055454	6272.41022997242	0.206114618590075	0.0771659855785915	0.00349801473183446	0.0379307414644375	6272.41022997242	-0.00365417533292252	0.0153523598183993	0.58543646744478	0.99982625328014	CAFnegE2pos	no interaction
ENSG00000115946.7	PNO1	1574.08732236213	0.424430323135477	0.108346736890014	1.75283116037532e-05	0.000350934990383698	1574.08732236213	0.0934012462944055	0.0970102654664897	0.260272936759728	0.583998140874742	1574.08732236213	-0.00155003999196488	0.0148668887948914	0.307251804619866	0.99982625328014	CAFpos	no interaction
ENSG00000115977.18	AAK1	1918.73911009676	0.49573928999205	0.228818913595321	0.00353583843341021	0.0281820734991238	1918.73911009676	-0.156278661753427	0.177678914180965	0.153370560125098	0.449773938374642	1918.73911009676	0.000136934395925676	0.0148013867355083	0.929434033775183	0.99982625328014	CAFpos	no interaction
ENSG00000115993.12	TRAK2	7348.57506532537	-0.647690876902811	0.141701211970734	5.75283684439426e-07	1.72524676373378e-05	7348.57506532537	-0.139674197968672	0.124230396269579	0.152107767186496	0.447812910034447	7348.57506532537	0.000816406455740244	0.014808985789231	0.461619249255754	0.99982625328014	CAFneg	no interaction
ENSG00000116016.13	EPAS1	4482.46357530039	1.45271246807156	0.17223863334501	1.86127883845489e-18	3.36326017961312e-16	4482.46357530039	-0.691202797952688	0.177844769055404	7.60889007023556e-06	0.000245184888832083	4482.46357530039	0.000203881711041072	0.014792040565364	0.820641463674473	0.99982625328014	CAFposE2neg	no interaction
ENSG00000116039.11	ATP6V1B1	393.826155194267	-0.518202197521776	0.258688039872617	0.00455404200804014	0.0343479462329831	393.826155194267	1.83759110126839	0.235110640052037	2.78818829946738e-16	5.45224492806807e-14	393.826155194267	0.000562584729275565	0.0148189789325643	0.39346652592175	0.99982625328014	CAFnegE2pos	no interaction
ENSG00000116117.17	PARD3B	867.509153759089	-0.463796991475511	0.166755982513077	0.000823832950721051	0.00894993559478159	867.509153759089	-0.605598090772589	0.16874080054928	2.67403307024011e-05	0.000708197070086782	867.509153759089	0.000815082721623618	0.0148204632210049	0.389468063162806	0.99982625328014	CAFnegE2neg	no interaction
ENSG00000116120.9	FARSB	3498.13705116363	0.408317367380092	0.122259351644952	0.000154165096168747	0.00224154252258837	3498.13705116363	0.13934708618067	0.110876031963485	0.124580985363811	0.406480291725308	3498.13705116363	-0.00182013031801389	0.014927649660305	0.135211763365174	0.99982625328014	CAFpos	no interaction
ENSG00000116237.15	ICMT	10725.0260298151	0.17430465309714	0.0380963469183231	3.32431590104472e-06	8.16774689972692e-05	10725.0260298151	0.133921249489917	0.0379426252653622	0.000311332286620786	0.00566148839683022	10725.0260298151	0.00231003956223613	0.0145352806787841	0.11413041307775	0.99982625328014	CAFposE2pos	no interaction
ENSG00000116285.12	ERRFI1	4126.22927618108	0.422616953482532	0.138278149370031	0.000420922185521721	0.00512261813527452	4126.22927618108	0.050162334323841	0.112257502714188	0.581482987266384	0.822548141401412	4126.22927618108	0.0019016238734545	0.0149551555660159	0.0954237598603582	0.99982625328014	CAFpos	no interaction
ENSG00000116288.12	PARK7	6662.8126221613	0.0441688960056942	0.0849126472281204	0.580873425907263	0.817506472919864	6662.8126221613	0.311945828074455	0.0919069078354961	0.000173774673587436	0.00352362708162024	6662.8126221613	-0.00303933967189005	0.0151824245228483	0.0748337888972721	0.99982625328014	E2pos	no interaction
ENSG00000116299.16	KIAA1324	7688.04602935557	-0.950629386896212	0.106117226820186	2.49569009263975e-20	5.8403239463004e-18	7688.04602935557	0.47540090768396	0.106821787766079	1.11080306954682e-06	4.45413309488227e-05	7688.04602935557	0.489353000505238	0.1642381897058	9.48440274811816e-05	0.0527659841165995	CAFnegE2pos	no interaction
ENSG00000116350.16	SRSF4	2996.16632077626	0.130641118530132	0.0440927927548718	0.00236000144271676	0.0206175156638811	2996.16632077626	0.161623491986039	0.0440728183401164	0.000158680278463357	0.00326255457044717	2996.16632077626	-0.0028086622605374	0.0147904896537417	0.434839290217652	0.99982625328014	CAFposE2pos	no interaction
ENSG00000116455.13	WDR77	2414.5547948997	0.571562415791906	0.119250019990657	2.54007553992211e-07	8.2221266059837e-06	2414.5547948997	0.159491921922934	0.110089125734688	0.0787566876711731	0.314652033726839	2414.5547948997	-0.00249983334361371	0.0150722425183968	0.0596784085094104	0.99982625328014	CAFpos	no interaction
ENSG00000116473.14	RAP1A	3938.72811912107	-0.0309350670524644	0.111946312713265	0.749600631384939	0.903533649668159	3938.72811912107	0.390024280990343	0.131990510848415	0.000525139909653649	0.00871671187244864	3938.72811912107	0.000175179310113289	0.0147703989308217	0.816878432033001	0.99982625328014	E2pos	no interaction
ENSG00000116514.16	RNF19B	953.696985391971	-0.315496495121025	0.108316126020114	0.00117378894976334	0.0119428633341922	953.696985391971	-0.0521960260749699	0.0949079392145488	0.514742563973134	0.782658487697797	953.696985391971	0.00133401771987719	0.0148376195621833	0.338446107417229	0.99982625328014	CAFneg	no interaction
ENSG00000116574.5	RHOU	516.537088828497	0.430102414020599	0.148200831342358	0.000688008232146649	0.00769695729928951	516.537088828497	0.212133642766899	0.139582754780367	0.0469914566345158	0.229948162811487	516.537088828497	0.00117244445964807	0.0148474837899072	0.336685838141621	0.99982625328014	CAFpos	no interaction
ENSG00000116668.12	SWT1	151.528690313931	-0.570259619108183	0.236223014255838	0.00152812872570179	0.0147891780063682	151.528690313931	-0.0961965812055199	0.157938919490603	0.336796539512362	0.655456114729238	151.528690313931	0.0012192700211213	0.0148760341843193	0.186963624250719	0.99982625328014	CAFneg	no interaction
ENSG00000116675.15	DNAJC6	893.903453295595	-0.525039020968024	0.155121058585089	9.59561227097839e-05	0.00151356204605764	893.903453295595	-0.0401650550332102	0.119031332654043	0.663381187197933	0.866242814421011	893.903453295595	-0.000208212603698673	0.0147844680206799	0.910857022840035	0.99982625328014	CAFneg	no interaction
ENSG00000116678.19	LEPR	227.489947885028	-0.683377190427405	0.223633380668761	0.000185672046088027	0.00262943299395495	227.489947885028	-0.0982695197639461	0.155035272510171	0.32754920348604	0.646567092064753	227.489947885028	0.0013487970642696	0.0148912606079807	0.063626436730195	0.99982625328014	CAFneg	no interaction
ENSG00000116690.12	PRG4	220.995924293725	-0.165718359596706	0.154265327386833	0.155977825534306	0.41800265627331	220.995924293725	1.25654099806257	0.160196518505791	3.16422601147162e-16	5.94333240970493e-14	220.995924293725	1.66259126970233	0.227079440896956	1.16597399158754e-14	9.40591219013667e-11	E2pos	interaction
ENSG00000116761.11	CTH	107.417156362314	-0.415446792275165	0.184811208969473	0.00417753286974258	0.0323571794441537	107.417156362314	0.125870691043291	0.143520143031341	0.219860766522119	0.540491679924114	107.417156362314	-0.000813129393676983	0.0148255591939375	0.354643222930849	0.99982625328014	CAFneg	no interaction
ENSG00000116771.5	AGMAT	418.779950509669	1.00539152597527	0.11424579503298	1.17722495096392e-19	2.5461948750015e-17	418.779950509669	0.00472850928250945	0.0993100753780188	0.960849780548143	0.986464386098054	418.779950509669	-0.00323244601376264	0.0152813898689969	0.0203149126281657	0.99982625328014	CAFpos	no interaction
ENSG00000116774.11	OLFML3	75.9648957758295	-0.866372389455533	0.281789464827296	0.000130891617053297	0.00195425805212023	75.9648957758295	0.91813428250548	0.251360737223013	1.40701952774715e-05	0.000406583072036247	75.9648957758295	0.000764248613451783	0.0148341473327862	0.217673590951964	0.99982625328014	CAFnegE2pos	no interaction
ENSG00000116824.4	CD2	4.49232121480575	-0.0345735569680165	0.227709499245872	0.0262864713667425	0.128146961136503	4.49232121480575	-0.0269173015315968	0.19215854837734	0.00349945965034425	0.0379307414644375	4.49232121480575	0.000166668456143163	0.0148192950667346	0.00512170884389533	0.62556841551129	E2neg	no interaction
ENSG00000116898.11	MRPS15	2017.61047557265	0.354530427246434	0.137351717279297	0.00243880091577377	0.0211320116109357	2017.61047557265	0.203565688162407	0.130563103463605	0.0466323125727212	0.229148455069051	2017.61047557265	-0.00169122275250909	0.0149173545499828	0.136998383685234	0.99982625328014	CAFpos	no interaction
ENSG00000116922.14	C1orf109	831.176952108581	0.231347854180989	0.0929521597178762	0.00625434364999436	0.0441328500265297	831.176952108581	-0.0409693599955953	0.0855639722476694	0.587833804911509	0.825999366582517	831.176952108581	-0.00158205204692805	0.0148523082149759	0.328953796560307	0.99982625328014	CAFpos	no interaction
ENSG00000116954.7	RRAGC	1418.23031510466	-0.286104866522177	0.10087773913655	0.00162461288620607	0.015505450801139	1418.23031510466	0.00642273099261155	0.0890721576749717	0.91678622782742	0.972242172875356	1418.23031510466	-0.000694964680680224	0.0147635162590837	0.823644061184503	0.99982625328014	CAFneg	no interaction
ENSG00000116985.11	BMP8B	264.395707008907	0.383086841302861	0.155143896236373	0.00285760210005992	0.0240167159346905	264.395707008907	-0.0996788970771297	0.129031001941956	0.299658157104847	0.620754635418907	264.395707008907	0.0024273910607682	0.0150796206794044	0.0178113302060536	0.99982625328014	CAFpos	no interaction
ENSG00000116990.10	MYCL	611.134698080702	0.677719974410442	0.0989941782331074	8.81269992620993e-13	8.06418534914402e-11	611.134698080702	1.01914631620529	0.0974735467514663	9.69570534849771e-27	5.12615532777055e-24	611.134698080702	-0.462683835360652	0.14766986029758	5.90663714328856e-05	0.0397706942189638	CAFposE2pos	interaction
ENSG00000117013.14	KCNQ4	53.9868435698418	0.680256754804527	0.434589243469334	0.00587463524610165	0.0418674079571148	53.9868435698418	-0.0868962506854114	0.190665232369931	0.291967303116928	0.61514505898913	53.9868435698418	-6.18413398845637e-05	0.0148120772335874	0.840513143514315	0.99982625328014	CAFpos	no interaction
ENSG00000117016.9	RIMS3	312.255130059677	-0.438141937202369	0.1827800491203	0.00239708454483612	0.0208648669984974	312.255130059677	-0.121557859799734	0.14466514062195	0.235151020017745	0.558718510444958	312.255130059677	7.35565223642093e-05	0.0147923792656098	0.936495539902862	0.99982625328014	CAFneg	no interaction
ENSG00000117114.19	ADGRL2	979.740166200344	-0.0573869776718161	0.142097477890312	0.579029389825151	0.816682594580973	979.740166200344	-0.586995867555347	0.188620116052849	0.000154409199282535	0.0031852475719049	979.740166200344	0.000831223292211933	0.0148272071139156	0.334346046802848	0.99982625328014	E2neg	no interaction
ENSG00000117139.16	KDM5B	16718.1642294659	-0.0988138789897244	0.116766886804463	0.297774589854141	0.604054607100733	16718.1642294659	-0.349557045683586	0.134212382725105	0.001679091761078	0.021989940265494	16718.1642294659	0.00113460731065068	0.014835103559954	0.333304056587204	0.99982625328014	E2neg	no interaction
ENSG00000117174.10	ZNHIT6	688.572880761296	0.417940606942861	0.129619738470162	0.000245524505573776	0.00330024700288668	688.572880761296	0.0446973248173422	0.107514918415253	0.61497235208307	0.840370283809721	688.572880761296	-0.000345253560465312	0.0147739764635064	0.826763874389104	0.99982625328014	CAFpos	no interaction
ENSG00000117280.12	RAB29	1157.30963083419	-0.031458118436476	0.123076374391955	0.75832048688554	0.909390930933961	1157.30963083419	-0.601145116364117	0.152270460188846	7.14282246222144e-06	0.000233489042076024	1157.30963083419	0.00271916423949277	0.0151533222464732	0.0111199385556755	0.896489877126937	E2neg	no interaction
ENSG00000117298.14	ECE1	7000.57713821417	-0.0346559211168955	0.116065966284829	0.725818081437819	0.891280829694679	7000.57713821417	0.841969911715909	0.137264913576778	6.04904765280999e-11	5.795312432474e-09	7000.57713821417	0.00136632175798704	0.014866616119948	0.232677120916287	0.99982625328014	E2pos	no interaction
ENSG00000117360.12	PRPF3	6862.75933449809	-0.217580607397265	0.0857996522335954	0.00584901086036072	0.0417056094064183	6862.75933449809	-0.031211365144897	0.0795970435887458	0.6632688119191	0.866242096649246	6862.75933449809	0.00126522042620602	0.014791653197287	0.468826195027426	0.99982625328014	CAFneg	no interaction
ENSG00000117394.20	SLC2A1	3940.95545702058	-0.995599950486127	0.139090382902853	5.70407793553593e-14	6.26351634844426e-12	3940.95545702058	-0.390230228992288	0.14119418747374	0.000923414611605951	0.0137024361545478	3940.95545702058	0.0021272720845039	0.0150020286784546	0.0596346691894289	0.99982625328014	CAFnegE2neg	no interaction
ENSG00000117472.9	TSPAN1	767.5699020379	0.567981356604895	0.12403243394874	6.00385403948681e-07	1.78180907304936e-05	767.5699020379	-0.163033975848885	0.115231233621401	0.080583997829896	0.31927187594276	767.5699020379	-0.00156822595825533	0.0148865739848311	0.221277797228981	0.99982625328014	CAFpos	no interaction
ENSG00000117543.20	DPH5	501.819339493856	0.540603760216358	0.1427542539548	1.99945246660925e-05	0.000395321107490956	501.819339493856	0.071502740652727	0.116758591039337	0.453652107057971	0.746560113118828	501.819339493856	-0.00110092361176384	0.0148366046351887	0.442205587535481	0.99982625328014	CAFpos	no interaction
ENSG00000117592.8	PRDX6	8788.64916167803	-0.262672967753287	0.0814875442329304	0.000553988359701225	0.00645566027325305	8788.64916167803	0.046231723832304	0.0756430265437431	0.538503093105076	0.797820014117673	8788.64916167803	-0.000589823719246349	0.0147155903492924	0.751195245150972	0.99982625328014	CAFneg	no interaction
ENSG00000117595.10	IRF6	1003.12103341649	-1.0039065651586	0.0979315379391393	8.21630211049965e-26	3.00737724685596e-23	1003.12103341649	-0.628540649998979	0.0976823315815295	1.01370213747199e-11	1.16698371067844e-09	1003.12103341649	0.483204344878939	0.151221556324839	4.75498203523746e-05	0.0383584400782606	CAFnegE2neg	interaction
ENSG00000117597.17	UTP25	846.101646015438	0.335611723456151	0.108974441852664	0.000601983211515307	0.00690780574307155	846.101646015438	-0.294644590647591	0.110745620834702	0.00199712478812637	0.0250706483805645	846.101646015438	0.00130735951393443	0.0148351295676546	0.354925381242979	0.99982625328014	CAFposE2neg	no interaction
ENSG00000117598.11	PLPPR5	284.901391845215	-0.759688406862702	0.159185909423155	1.62446941344277e-07	5.52126211354654e-06	284.901391845215	-0.0963329863179039	0.126517901786826	0.319452387643345	0.638901114333921	284.901391845215	0.00178307877949719	0.0149436097658144	0.0579532660375563	0.99982625328014	CAFneg	no interaction
ENSG00000117616.17	RSRP1	1243.74801575326	-0.41902194676397	0.165874711244594	0.0021519618057996	0.0191875420223544	1243.74801575326	0.0444317378161934	0.124553806561812	0.641784366775746	0.855231754731508	1243.74801575326	-0.0010060326220417	0.0148374570350915	0.293383326189709	0.99982625328014	CAFneg	no interaction
ENSG00000117625.13	RCOR3	1223.19134124627	-0.348314636141524	0.12505448403539	0.00139736827644478	0.0137903285249934	1223.19134124627	-0.0842452795024977	0.107775658547166	0.34562743538074	0.662536220410934	1223.19134124627	0.00183064438395448	0.014933063924393	0.138747153874281	0.99982625328014	CAFneg	no interaction
ENSG00000117640.17	MTFR1L	1104.27024272162	-0.133515238909754	0.164109884638902	0.261116394179686	0.56891494144359	1104.27024272162	-0.521489959079198	0.213992428854372	0.00124268784416113	0.0172729980286273	1104.27024272162	0.000827036921558091	0.0148318082928815	0.28490705844924	0.99982625328014	E2neg	no interaction
ENSG00000117643.14	MAN1C1	516.465559101573	0.00129284046971037	0.107289638135021	0.989340701255374	0.997917760670918	516.465559101573	-0.449663955162173	0.126903825869547	5.1662945318424e-05	0.00125851287443772	516.465559101573	0.00170912775610892	0.0149106752359122	0.203199307038933	0.99982625328014	E2neg	no interaction
ENSG00000117868.15	ESYT2	8618.67426346991	-0.0937963384060929	0.0787598863167554	0.162669307564194	0.429701029881359	8618.67426346991	-0.306248554233816	0.0832340664999122	5.30363965959893e-05	0.00128976926985988	8618.67426346991	0.00168008922852612	0.0148398305353399	0.349670913628664	0.99982625328014	E2neg	no interaction
ENSG00000117984.13	CTSD	22933.2543756071	-0.034843405758345	0.174806836987429	0.701737902652601	0.881609849077392	22933.2543756071	0.951211194969153	0.291679853072154	5.69328920570676e-05	0.00135905858547599	22933.2543756071	0.000443495760808202	0.0148168585454313	0.433023258735686	0.99982625328014	E2pos	no interaction
ENSG00000118197.13	DDX59	1069.70700377592	-0.0300776241604718	0.129738886408005	0.776105000761178	0.917420590234138	1069.70700377592	0.360786636016644	0.16365017774115	0.00460999910168405	0.0462457745443006	1069.70700377592	-0.00241698205540598	0.015079869993346	0.0141560630648912	0.985617901218359	E2pos	no interaction
ENSG00000118242.15	MREG	7484.36126148852	0.150554538386378	0.0846089446720053	0.0537497280993805	0.209414081493148	7484.36126148852	0.362367033765851	0.0888364741694303	8.74913565260755e-06	0.000276313963364984	7484.36126148852	0.000713122375561554	0.0147385540319499	0.680997302716863	0.99982625328014	E2pos	no interaction
ENSG00000118246.13	FASTKD2	2509.27781121941	0.314792847048872	0.127002313683629	0.00395395296074571	0.0309282251479412	2509.27781121941	0.0354109836241555	0.106623137767174	0.763496703923323	0.913572124769944	2509.27781121941	-0.00111836074654947	0.0148302237334687	0.356372595813664	0.99982625328014	CAFpos	no interaction
ENSG00000118257.16	NRP2	54.3706719158345	0.299483423245344	0.224334520972148	0.0421528001237303	0.177710093282008	54.3706719158345	-1.58226636827147	0.271809082408704	3.2986543480835e-10	2.85383580720557e-08	54.3706719158345	0.00290556051149993	0.0152333790708709	0.0961396049579459	0.99982625328014	E2neg	no interaction
ENSG00000118271.9	TTR	3.15435372415905	-0.0817112685130739	0.245487358728631	0.00411115319115235	0.0319296582174645	3.15435372415905	0.0187804376677127	0.188702316827419	0.502395463070583	0.775657585009375	3.15435372415905	-7.90016575463332e-06	0.0148179457658596	0.709718519641036	0.99982625328014	CAFneg	no interaction
ENSG00000118369.12	USP35	305.934136557823	-0.0419938924588119	0.12373251682088	0.682270822645068	0.872655789290058	305.934136557823	0.346772499561237	0.148600430728869	0.00337796777788078	0.0371212394374504	305.934136557823	0.00150513247780915	0.0148924845402872	0.15625703254471	0.99982625328014	E2pos	no interaction
ENSG00000118402.5	ELOVL4	307.861188464367	0.131946940301756	0.164171453656993	0.267802086775233	0.57521438289444	307.861188464367	-0.512283642051651	0.217680228186278	0.0015734020666926	0.0209713487413977	307.861188464367	1.62480441984827e-05	0.014797870015407	0.716427106886313	0.99982625328014	E2neg	no interaction
ENSG00000118503.14	TNFAIP3	180.145296911674	1.0609318497107	0.163964721377677	6.77006397165589e-12	5.14056719124404e-10	180.145296911674	-0.529808463977576	0.18130420787367	0.000313080439396401	0.00568191623697821	180.145296911674	-0.000620470110764153	0.014807659046461	0.499733462039885	0.99982625328014	CAFposE2neg	no interaction
ENSG00000118507.15	AKAP7	219.278822646343	0.369181110387082	0.168380039817027	0.00595674580328785	0.0423342324144083	219.278822646343	0.196817629421643	0.154686902912161	0.0766408031847128	0.310632443345194	219.278822646343	-0.00236260300097179	0.015069499267576	0.0176750899980615	0.99982625328014	CAFpos	no interaction
ENSG00000118515.11	SGK1	738.837621336893	-0.0930227564983198	0.130870295904564	0.379920099404396	0.678148943103002	738.837621336893	1.12923676669137	0.151843832436108	6.81485500853308e-15	1.15811970531916e-12	738.837621336893	0.00360746745317699	0.0154433244980797	0.000634495876631407	0.222542532034155	E2pos	no interaction
ENSG00000118523.5	CCN2	105.300649944165	-0.319396061305656	0.211036922472806	0.0294894174470877	0.138688073055748	105.300649944165	-1.16076528663541	0.223500816297869	1.15919279169427e-08	7.22597253337805e-07	105.300649944165	0.000358067637558609	0.0148077205029846	0.610722855247715	0.99982625328014	E2neg	no interaction
ENSG00000118564.14	FBXL5	3173.79647293773	-0.204065709984118	0.0891547303894367	0.0126114495240474	0.0751773920379459	3173.79647293773	-0.233414589303	0.0904453442904592	0.00355375980143225	0.0383014886039276	3173.79647293773	0.00260134587614813	0.0150582464343946	0.124454760045552	0.99982625328014	E2neg	no interaction
ENSG00000118680.12	MYL12B	31530.9206660276	-0.323713662177534	0.0917742553250549	0.000151219877259413	0.00220722264609215	31530.9206660276	-0.00935012370709057	0.0825087659861638	0.913129288709972	0.971160825237286	31530.9206660276	-0.000761447639583367	0.0147507172664151	0.909547482651873	0.99982625328014	CAFneg	no interaction
ENSG00000118777.10	ABCG2	613.447778191552	-0.965227347859421	0.337194839137288	0.000221332852188683	0.0030321751103584	613.447778191552	-0.120637913391715	0.197120432305335	0.206852397915692	0.526372779404097	613.447778191552	-0.000301611439960958	0.0148141163841959	0.582729903936856	0.99982625328014	CAFneg	no interaction
ENSG00000118894.14	EEF2KMT	532.938927994711	0.484889244319318	0.16290001758729	0.000416435755765008	0.00508957227187114	532.938927994711	0.236688905313563	0.154582210838297	0.0374431863311308	0.200413005203184	532.938927994711	-0.00182313005606588	0.0149521853519048	0.0637869408891899	0.99982625328014	CAFpos	no interaction
ENSG00000118898.15	PPL	3585.73234057647	-0.452175771549022	0.1573597843843	0.0006519926622796	0.00734585260776739	3585.73234057647	-0.295519446757122	0.155390369613386	0.0119707929824602	0.0927703962131486	3585.73234057647	0.000496776463003077	0.0147957793708942	0.621011854379658	0.99982625328014	CAFneg	no interaction
ENSG00000118965.14	WDR35	500.981054185859	0.410295036268634	0.185459683328577	0.00465498058794229	0.034955206676947	500.981054185859	-0.313264355058746	0.187384046573353	0.016460975816853	0.115412784766983	500.981054185859	0.000437853496612083	0.0148026204288538	0.525390007326936	0.99982625328014	CAFpos	no interaction
ENSG00000118997.13	DNAH7	82.4296419107526	-0.40219759476094	0.295465648908832	0.0209383331136854	0.108452360376582	82.4296419107526	-0.569931902203127	0.31687299866454	0.00425283385096074	0.043550360991725	82.4296419107526	0.00106903246673344	0.0148649172606729	0.0555401605655604	0.99982625328014	E2neg	no interaction
ENSG00000119042.16	SATB2	824.729713556093	-0.0861843910266499	0.0962332082509254	0.322728595059542	0.628677769442545	824.729713556093	-0.409297168253814	0.106804301630754	2.06061511694444e-05	0.000564592721581225	824.729713556093	0.00155560827285687	0.0148649790900116	0.329797570146412	0.99982625328014	E2neg	no interaction
ENSG00000119138.4	KLF9	2282.87194260849	0.374335242002494	0.118201783922787	0.000361419519116795	0.00455363074615379	2282.87194260849	0.484768380447617	0.119781584136544	6.0775163471519e-06	0.000204133049071984	2282.87194260849	0.00113082294665398	0.0148221331961948	0.423410116482408	0.99982625328014	CAFposE2pos	no interaction
ENSG00000119242.8	CCDC92	421.324664250679	0.0978808844263691	0.158032947504318	0.398397112331799	0.693466501467678	421.324664250679	0.482556685068358	0.21441603982193	0.0022563743900731	0.0272342870014996	421.324664250679	-0.533111895145702	0.42526048027463	0.00324410908373324	0.540815028918866	E2pos	no interaction
ENSG00000119328.11	ABITRAM	1606.86163562008	0.482886709446593	0.113531260783029	3.42395733802305e-06	8.38777639230358e-05	1606.86163562008	0.0584107608702598	0.0982227246234853	0.487640020820861	0.766805606655407	1606.86163562008	-0.000426742838892766	0.0147622521776542	0.75633068929304	0.99982625328014	CAFpos	no interaction
ENSG00000119392.14	GLE1	6814.8972134144	-0.160286107088839	0.0557860212717681	0.0028584518650115	0.0240167159346905	6814.8972134144	0.0984750501198734	0.0548553391873441	0.0602165470490233	0.266559021049924	6814.8972134144	-0.00131858838752146	0.0146534363115458	0.796762765726444	0.99982625328014	CAFneg	no interaction
ENSG00000119408.16	NEK6	2623.16361793947	0.551437981944845	0.179952051146985	0.000197541225812928	0.00277549310873971	2623.16361793947	-0.175908459297595	0.156444944340879	0.108002781313642	0.375787465107846	2623.16361793947	-7.30791811710724e-05	0.0147912304801158	0.935495697002874	0.99982625328014	CAFpos	no interaction
ENSG00000119487.16	MAPKAP1	4877.62133765295	0.0895602399966998	0.0606112014923992	0.126010599963796	0.365684349356208	4877.62133765295	0.255201725721803	0.0622082842456938	1.48989231988603e-05	0.000426216690708879	4877.62133765295	-0.00115732561543643	0.014677159217008	0.653718295889026	0.99982625328014	E2pos	no interaction
ENSG00000119509.12	INVS	827.627601866905	0.289918473175164	0.11722443203396	0.00468885370092807	0.0351540895907291	827.627601866905	-0.0938384251582036	0.105202746336981	0.285488426132165	0.608293360255172	827.627601866905	-0.000394532582073464	0.0147678435373276	0.773298162630839	0.99982625328014	CAFpos	no interaction
ENSG00000119514.6	GALNT12	291.696144784849	-0.464199528456757	0.179216442346825	0.0013874889749619	0.013716347034336	291.696144784849	-0.0849355428456054	0.135075208412124	0.383753318810237	0.69325216730146	291.696144784849	0.000347974671218255	0.0147970261982909	0.712981342138873	0.99982625328014	CAFneg	no interaction
ENSG00000119535.17	CSF3R	3.93095472729082	6.69006872429591	2.9984097856809	9.71309681310002e-05	0.00152535156223325	3.93095472729082	-0.00108044276711435	0.189316121078019	0.97675480763046	0.992750080379125	3.93095472729082	-1.78642141854808e-06	0.0148179449971585	0.0547862809693658	0.99982625328014	CAFpos	no interaction
ENSG00000119630.13	PGF	3.32562018180292	0.0330433828941492	0.226464780217939	0.266770121972857	0.574467263714366	3.32562018180292	0.0599330237467708	0.20326392891069	0.00121810919433061	0.0170190502297081	3.32562018180292	-0.000120647439269072	0.0148184465986331	0.296561504438984	0.99982625328014	E2pos	no interaction
ENSG00000119655.10	NPC2	2156.43582194136	-0.42416726702011	0.0964814933419653	2.27911467488426e-06	5.77859908888869e-05	2156.43582194136	0.304612134357973	0.0954601103258689	0.000371317886141923	0.0065177640005193	2156.43582194136	-0.000489193712547688	0.0147411694701531	0.340211883801109	0.99982625328014	CAFnegE2pos	no interaction
ENSG00000119684.15	MLH3	2187.53474064881	0.291060964017629	0.0898464871233349	0.000428139144378246	0.00519259667459598	2187.53474064881	-0.0654979627696171	0.0828995080484901	0.378374528471312	0.689647833457541	2187.53474064881	-0.000857071223548847	0.014755359167673	0.664341148285102	0.99982625328014	CAFpos	no interaction
ENSG00000119686.9	FLVCR2	1118.87880430684	-0.31043580459093	0.110616427666135	0.00156244272051545	0.015049844693224	1118.87880430684	-0.147109577594206	0.10338505991798	0.0934016520701794	0.347100148298757	1118.87880430684	0.00352739576095144	0.0153799025913871	0.0107462835386259	0.886340854107616	CAFneg	no interaction
ENSG00000119698.11	PPP4R4	17.5615275297409	-0.0416074259234054	0.213317453268884	0.589739149329157	0.822727164792044	17.5615275297409	1.74787232573177	0.55474365403996	6.97852077852939e-05	0.00162244925266298	17.5615275297409	-1.84318923342608e-05	0.0148149932921654	0.891939681038383	0.99982625328014	E2pos	no interaction
ENSG00000119699.7	TGFB3	689.032478168081	-0.523592654744581	0.0831595544524392	4.73020534895679e-11	3.17012588527503e-09	689.032478168081	-1.67253941380332	0.0868249767497856	6.25730856830932e-84	8.93230798126156e-80	689.032478168081	0.44138214089604	0.134697555244339	3.54100628410492e-05	0.0300687344146046	CAFnegE2neg	interaction
ENSG00000119705.9	SLIRP	1585.26099748006	0.355743626312659	0.122013764334787	0.00083004155893842	0.00901052718923646	1585.26099748006	0.388842696336508	0.123867419272251	0.000277842467834799	0.00514422986814755	1585.26099748006	-0.00302699832670592	0.0152239461790698	0.0194539376057781	0.99982625328014	CAFposE2pos	no interaction
ENSG00000119711.12	ALDH6A1	3229.5350136157	-0.410365761536917	0.142469143173763	0.000773887249781505	0.00852410531684489	3229.5350136157	-0.164298654171816	0.128611850353692	0.100878063742393	0.362743244698922	3229.5350136157	2.06829503926303e-05	0.0147765456027755	0.983861742791671	0.99982625328014	CAFneg	no interaction
ENSG00000119718.10	EIF2B2	2826.50103922162	0.292261937541078	0.0982417486229082	0.00105173597083858	0.0109828317364453	2826.50103922162	0.149826950905332	0.0937486798609375	0.0663555183720675	0.284025494681038	2826.50103922162	-0.00279761200494145	0.0151261260926315	0.0761069067213515	0.99982625328014	CAFpos	no interaction
ENSG00000119729.11	RHOQ	2353.13441348534	0.201230995041336	0.0907930035256063	0.0147377116156769	0.0839843645963225	2353.13441348534	-0.42435153481177	0.0950900985247514	1.27368337113635e-06	5.00735176489253e-05	2353.13441348534	0.00151221364340485	0.0148388676679247	0.356596592220409	0.99982625328014	E2neg	no interaction
ENSG00000119801.12	YPEL5	4153.71800673071	-0.249722209025829	0.0998128469977398	0.00580305301551994	0.0415230986448858	4153.71800673071	-0.13439219232939	0.0949465035130505	0.104583638780746	0.369446038999048	4153.71800673071	0.00228589353042863	0.0149998701268115	0.133929515833952	0.99982625328014	CAFneg	no interaction
ENSG00000119862.12	LGALSL	528.95127897445	0.300730909457609	0.11226919796431	0.00241541294243764	0.0209637899007609	528.95127897445	-0.172175824041287	0.108483534789115	0.0578810956147663	0.25967655898908	528.95127897445	0.00010054517336789	0.0147554066782293	0.956223467132124	0.99982625328014	CAFpos	no interaction
ENSG00000119888.10	EPCAM	20579.522223506	0.244619288675238	0.100146619106065	0.00710827879926831	0.0486203545086512	20579.522223506	0.0995132700942755	0.0932120560852103	0.220776994454676	0.541646202515732	20579.522223506	-0.00181975397659056	0.0149047353846752	0.229609383514071	0.99982625328014	CAFpos	no interaction
ENSG00000119899.12	SLC17A5	489.984867689913	0.10438178896319	0.117051025770882	0.297613636771771	0.60398559353384	489.984867689913	-0.427917284499618	0.136394944849838	0.000229441558978108	0.00442605169515202	489.984867689913	-0.000532939794500691	0.0147857321452249	0.601683947825761	0.99982625328014	E2neg	no interaction
ENSG00000119938.8	PPP1R3C	854.206619461235	0.64569719674146	0.195464297351328	9.06708620367593e-05	0.00144941383602994	854.206619461235	0.178314975374799	0.166984871820997	0.110604751069778	0.381274071126892	854.206619461235	-0.00165526808128711	0.0149325754698154	0.0454586984453644	0.99982625328014	CAFpos	no interaction
ENSG00000119943.12	PYROXD2	600.798586515665	-1.05586010358116	0.255941947248176	2.16516256675524e-06	5.55893806482573e-05	600.798586515665	0.163482894352277	0.195435691765445	0.139420629111447	0.429202892364387	600.798586515665	0.000443758834018406	0.0148142051478374	0.599675880719032	0.99982625328014	CAFneg	no interaction
ENSG00000119946.10	CNNM1	592.079855916639	0.199589485712703	0.090851708703023	0.0160340937664452	0.0895137616409876	592.079855916639	-0.695038748925578	0.0974382060114756	8.47179644956676e-14	1.19737519126302e-11	592.079855916639	0.00196883904027064	0.0149217019264765	0.258125693238043	0.99982625328014	E2neg	no interaction
ENSG00000120093.11	HOXB3	19.9497158142093	3.52323711857409	0.71561029673197	4.17199875565686e-08	1.60094844723123e-06	19.9497158142093	0.0856520405423637	0.210814807806119	0.0901839657901969	0.340846203774176	19.9497158142093	-0.000413046149919237	0.0148246179962716	0.0804356618601331	0.99982625328014	CAFpos	no interaction
ENSG00000120149.8	MSX2	2230.06576650083	-0.275970355449759	0.0803689814051404	0.00024969726053948	0.00334374145797475	2230.06576650083	-0.976864758538445	0.0818671866923851	5.25295610404223e-34	3.94662886237909e-31	2230.06576650083	0.00299177164233973	0.0151419416360665	0.117845327362362	0.99982625328014	CAFnegE2neg	no interaction
ENSG00000120158.11	RCL1	1230.18066961787	0.0583757942674387	0.0932756488304174	0.498286407466774	0.766293317454138	1230.18066961787	0.299355354107152	0.101778701976767	0.000830273013090486	0.012581897305591	1230.18066961787	-0.000281161009705712	0.0147428268852126	0.918158573678357	0.99982625328014	E2pos	no interaction
ENSG00000120162.9	MOB3B	18.5090751826288	-0.0437441704517863	0.197686174019295	0.656220239991396	0.858394721722435	18.5090751826288	-0.979700526350486	0.48888345362038	0.00165634215457961	0.0217518714412364	18.5090751826288	0.000407587043743457	0.0148214684300821	0.278405261206211	0.99982625328014	E2neg	no interaction
ENSG00000120217.13	CD274	11.9192552862322	-1.1242736094917	0.832760859239451	0.00462421338275348	0.034770797270783	11.9192552862322	0.0108146117861127	0.179262510961511	0.853348349073837	0.951393481903346	11.9192552862322	0.000308243723846841	0.0148203802897032	0.240322343953855	0.99982625328014	CAFneg	no interaction
ENSG00000120254.15	MTHFD1L	2413.43348679887	1.25884615797838	0.142082125413595	5.09349808647982e-20	1.15412198705555e-17	2413.43348679887	0.0920623508371355	0.11966305033261	0.32646277752474	0.645520108979552	2413.43348679887	-0.00339165016079424	0.0153597754900091	0.0755695455565573	0.99982625328014	CAFpos	no interaction
ENSG00000120256.9	LRP11	4738.96498371233	0.171733552436762	0.0603216646316008	0.00281605961609317	0.0238006222733748	4738.96498371233	0.0374120203861244	0.0584828481243877	0.491459856384472	0.768831720535709	4738.96498371233	-0.00158431095763053	0.0147269432430415	0.796212402962495	0.99982625328014	CAFpos	no interaction
ENSG00000120437.8	ACAT2	2124.37438606931	-0.498459333521427	0.0827647418696652	2.53527843444879e-10	1.45931853434502e-08	2124.37438606931	0.493562621619238	0.0818441848338058	2.15499177909236e-10	1.92265672790896e-08	2124.37438606931	-0.00346683325675979	0.0152965609503472	0.0688303181638825	0.99982625328014	CAFnegE2pos	no interaction
ENSG00000120533.12	ENY2	3158.08759129627	-0.00551910974470544	0.0878294581441462	0.944783123599356	0.984220907055448	3158.08759129627	0.260008994541683	0.0950367637180865	0.00200877279578879	0.0251537119823553	3158.08759129627	-0.000983405620391077	0.0147770434272135	0.483791316432361	0.99982625328014	E2pos	no interaction
ENSG00000120594.16	PLXDC2	5377.22003925497	-0.162580297623028	0.144778387967571	0.153118874676987	0.413267524298353	5377.22003925497	-0.436864206369177	0.16892235749035	0.00115347735531756	0.0163314827867407	5377.22003925497	0.000991255302039932	0.0148359396497419	0.299340808830546	0.99982625328014	E2neg	no interaction
ENSG00000120690.15	ELF1	9506.55453252094	-0.472455897658287	0.168618901122087	0.000713156067180077	0.00792773932294915	9506.55453252094	0.238016024712054	0.159390691495129	0.0373882529449344	0.200211431285651	9506.55453252094	0.00275872115251056	0.0151722173718152	0.00384883321645505	0.580346496395194	CAFneg	no interaction
ENSG00000120697.8	ALG5	1848.04434919169	0.310818774661015	0.10316624607911	0.000747545804838018	0.00827729022806394	1848.04434919169	0.235262088796525	0.102367002445597	0.00789541171016724	0.0695722235571835	1848.04434919169	-0.00266063248665562	0.0150963519946595	0.0664285268656341	0.99982625328014	CAFpos	no interaction
ENSG00000120699.12	EXOSC8	2047.01493207373	0.406833485995301	0.128540722773806	0.000319466519126805	0.00413078311642676	2047.01493207373	0.263665410910259	0.126449865000777	0.010642169170797	0.0853795551233456	2047.01493207373	-0.00153199611563518	0.0148845756137113	0.227951898727251	0.99982625328014	CAFpos	no interaction
ENSG00000120708.16	TGFBI	718.970212751333	2.5261540056636	0.15887802684061	3.60011860556578e-58	5.13916930944515e-55	718.970212751333	0.065694340642637	0.128561673493715	0.50178335389857	0.775657585009375	718.970212751333	-9.50189515825131e-05	0.0147858462227052	0.922661270187107	0.99982625328014	CAFpos	no interaction
ENSG00000120832.9	MTERF2	765.006902807412	-0.389665214439947	0.147732877380352	0.00176021917739624	0.0164984430448663	765.006902807412	0.164848852255522	0.13203572443249	0.103252493678892	0.366466769583835	765.006902807412	0.000989773360978179	0.0148282198764289	0.47141655100072	0.99982625328014	CAFneg	no interaction
ENSG00000120833.13	SOCS2	380.050247914229	-0.935791906141501	0.507053479899511	0.00243623866127674	0.021128375996188	380.050247914229	-0.306744523642655	0.520125460776187	0.0203647070815926	0.132788897933347	380.050247914229	0.000335876054333252	0.0148191278308758	0.353456608729167	0.99982625328014	CAFneg	no interaction
ENSG00000120860.10	WASHC3	947.17286664669	-0.431408535701122	0.125301079294833	0.000112639338471376	0.00172339395142432	947.17286664669	-0.134359599684645	0.112061769021655	0.142952061233186	0.434360603997584	947.17286664669	0.00053417360484163	0.0147790466235975	0.666840399277824	0.99982625328014	CAFneg	no interaction
ENSG00000120875.8	DUSP4	4684.35080430066	0.947754717291452	0.0857894703413369	1.64220381188854e-29	7.8141531382363e-27	4684.35080430066	-0.210465968879631	0.0845967061434992	0.00575411956919366	0.0547965689461237	4684.35080430066	-0.000157658657223102	0.0147089295488444	0.930057172472343	0.99982625328014	CAFpos	no interaction
ENSG00000120885.21	CLU	11586.6820535018	-0.440950672146925	0.144504400608707	0.000460224815293602	0.00552096352650137	11586.6820535018	-0.117176613431371	0.123159913177151	0.217667915795779	0.538973137131032	11586.6820535018	-0.000553883441589583	0.0147926964298129	0.6119084175548	0.99982625328014	CAFneg	no interaction
ENSG00000120889.12	TNFRSF10B	2396.53385556567	0.471276209898588	0.0957808432357102	1.46832609296493e-07	5.050687946283e-06	2396.53385556567	-0.160986785217943	0.0913784833138241	0.0447384160836451	0.222755803834682	2396.53385556567	0.000894130005221626	0.0147679614632978	0.463625021082882	0.99982625328014	CAFpos	no interaction
ENSG00000120915.13	EPHX2	130.305895310004	-0.508982809138335	0.16053634012043	0.000214464634081739	0.0029550990844757	130.305895310004	-0.422289747270844	0.161078953798418	0.00113043738365112	0.0160567101011142	130.305895310004	0.000143527768172592	0.0147872257477848	0.734748193190169	0.99982625328014	CAFnegE2neg	no interaction
ENSG00000121005.8	CRISPLD1	11.2815189978632	-1.8435119322031	1.0009083978302	0.00165260799112888	0.0156959275271888	11.2815189978632	-0.0904104046892233	0.215991813653056	0.0551238661408558	0.252148552346031	11.2815189978632	0.000476662348837531	0.0148281966223122	0.0174127330252029	0.99982625328014	CAFneg	no interaction
ENSG00000121022.13	COPS5	4187.38804238739	-0.0236149294298038	0.0852629579618042	0.777578609625691	0.917981693044454	4187.38804238739	0.229120648453654	0.0909384111384423	0.00453966818004479	0.0456686140029171	4187.38804238739	-0.000485695438728546	0.0147342079778678	0.953957880091791	0.99982625328014	E2pos	no interaction
ENSG00000121039.9	RDH10	1184.62291017779	0.333908602050849	0.1156313121141	0.00109992783504939	0.0113943903086575	1184.62291017779	0.307552775895551	0.116510228177994	0.00191059649616933	0.024243346651393	1184.62291017779	-0.00222626261086837	0.0150046470047434	0.0854486506693258	0.99982625328014	CAFposE2pos	no interaction
ENSG00000121064.12	SCPEP1	1975.69388283405	0.190706517935398	0.0639150937513415	0.0017882464723041	0.0166735587146577	1975.69388283405	0.228847683864008	0.0643420142923649	0.000199603236261861	0.00394099059147726	1975.69388283405	-0.209368858102597	0.115191646049386	0.00153651489821482	0.370001960713401	CAFposE2pos	no interaction
ENSG00000121101.15	TEX14	557.282628991623	-2.33230527496373	0.122977203085651	1.88514094066621e-81	6.72759673200253e-78	557.282628991623	-0.773002454749859	0.118078619223504	4.32608479058337e-12	5.1462383654648e-10	557.282628991623	0.391414119971735	0.226832556527569	0.00176834100393576	0.396255746631939	CAFnegE2neg	no interaction
ENSG00000121104.7	FAM117A	268.005493478374	-0.933724208165264	0.174871271845457	6.7343519256992e-09	2.97624996097078e-07	268.005493478374	0.0117643943907994	0.125025212105901	0.90319418874971	0.967387969494555	268.005493478374	-0.00049678328045422	0.0148025601627922	0.582266505512608	0.99982625328014	CAFneg	no interaction
ENSG00000121210.15	TMEM131L	2107.6583912031	-0.337076620084176	0.111566261951518	0.000780297194497437	0.00857028645507586	2107.6583912031	-0.179851055288888	0.106314453810479	0.0458160714155404	0.226306027493716	2107.6583912031	0.000866882070298453	0.0147899868495738	0.529026659846202	0.99982625328014	CAFneg	no interaction
ENSG00000121211.7	MND1	751.593132293151	-0.0221914106905426	0.0979808770225763	0.781561485724046	0.919562377232388	751.593132293151	0.456976469679349	0.109792724348586	4.28550610103663e-06	0.000151424751466084	751.593132293151	-0.0055282525398373	0.0163274762091154	0.085185829043125	0.99982625328014	E2pos	no interaction
ENSG00000121236.20	TRIM6	23.6298883925598	0.921524047287894	0.414585512470263	0.00126489648258701	0.0127247338188369	23.6298883925598	0.0196304434638741	0.171378810269158	0.789706151894628	0.925924553345897	23.6298883925598	0.000114533340950738	0.014812440416862	0.92651707878762	0.99982625328014	CAFpos	no interaction
ENSG00000121297.6	TSHZ3	277.363774608603	1.37414715404811	0.162371904861809	1.5972326887062e-18	2.92314059375398e-16	277.363774608603	-0.208682422742839	0.159401195773813	0.0666066529753813	0.284673644078912	277.363774608603	0.00128678142702086	0.0148698717658155	0.178314732842643	0.99982625328014	CAFpos	no interaction
ENSG00000121390.18	PSPC1	4093.45972650597	0.00371824257823084	0.0548715403016422	0.942745061171571	0.983748958203521	4093.45972650597	-0.188821335788741	0.0561324968197811	0.000433274761320303	0.00741601572454027	4093.45972650597	0.00192428977680921	0.0147491756928931	0.467896161009809	0.99982625328014	E2neg	no interaction
ENSG00000121417.13	ZNF211	576.456858802161	-0.320879642087168	0.102724504640824	0.000562170905649994	0.00652262798973264	576.456858802161	-0.449681924891619	0.104796338666176	2.53858006627468e-06	9.36388383619409e-05	576.456858802161	0.00251450060656686	0.015058664554476	0.0928365631772328	0.99982625328014	CAFnegE2neg	no interaction
ENSG00000121440.14	PDZRN3	237.856101917133	0.0229567371964413	0.107492353288397	0.80827134546122	0.930703081327957	237.856101917133	-0.507670950969202	0.129053513336988	9.3801795897805e-06	0.000291725628854285	237.856101917133	0.00194068767710699	0.0149543249419474	0.118341347667817	0.99982625328014	E2neg	no interaction
ENSG00000121552.3	CSTA	249.539503248964	0.296186917551367	0.1951357639091	0.034104010996651	0.154644563298513	249.539503248964	-1.48640852637691	0.20927505643749	6.93036992549164e-14	1.00950031312646e-11	249.539503248964	-0.00116427106687904	0.0148668520731812	0.121643589650335	0.99982625328014	E2neg	no interaction
ENSG00000121851.12	POLR3GL	1098.14871393217	-0.543921405149333	0.123932271234695	1.55579528921436e-06	4.16678757101969e-05	1098.14871393217	0.326883629601039	0.122090434234943	0.00135313636471133	0.0186268289356358	1098.14871393217	0.00105542656286948	0.014818148044384	0.405937392958679	0.99982625328014	CAFnegE2pos	no interaction
ENSG00000121966.6	CXCR4	428.620445294804	-0.212387402522017	0.120250741841813	0.0391337069029498	0.16979746688134	428.620445294804	0.425856564417371	0.125641983247192	9.97734259976844e-05	0.00219117793248761	428.620445294804	-0.00130903710378131	0.0148505608669866	0.300730041364561	0.99982625328014	E2pos	no interaction
ENSG00000122034.14	GTF3A	6215.65640744188	0.391171612245402	0.12393525194797	0.000326303185519186	0.00420395123942815	6215.65640744188	0.370486742417859	0.125303112065496	0.000531802031736756	0.00880579795241781	6215.65640744188	-0.00181371598633423	0.0149283281885006	0.151219329885009	0.99982625328014	CAFposE2pos	no interaction
ENSG00000122359.17	ANXA11	3059.04311328336	0.214500787156643	0.115126969599957	0.0282813189053589	0.134426507987831	3059.04311328336	0.312523340543642	0.120694693228716	0.00189846825556162	0.0241538630553851	3059.04311328336	-0.00211432892449041	0.0149846174373521	0.103979408765321	0.99982625328014	E2pos	no interaction
ENSG00000122406.12	RPL5	27258.1383039352	0.280173776726894	0.0832752405765479	0.000262617545968058	0.00348596959823343	27258.1383039352	0.115083284635656	0.0793243424021864	0.11086555417045	0.381626666453624	27258.1383039352	-0.00273730760510335	0.0150748065652592	0.139076971638348	0.99982625328014	CAFpos	no interaction
ENSG00000122507.20	BBS9	344.589657476766	-0.578433278023351	0.147558675785741	1.05302653647765e-05	0.000226044418168698	344.589657476766	-0.185027276787737	0.133296579137227	0.071303831542773	0.297359683106364	344.589657476766	0.00163812250572754	0.0149132854996701	0.122690875343658	0.99982625328014	CAFneg	no interaction
ENSG00000122512.14	PMS2	1696.31503876132	0.0603974678908295	0.0776415879654322	0.407704079489019	0.700666387020401	1696.31503876132	-0.227555502468182	0.0818043535137083	0.00208718809837699	0.0257961992245295	1696.31503876132	0.00103900565287436	0.014752747105829	0.62246074129079	0.99982625328014	E2neg	no interaction
ENSG00000122591.11	FAM126A	150.582691014304	-0.420719272867649	0.172667422965789	0.00255987992105068	0.0220134252246979	150.582691014304	0.0739474232681806	0.128958415893293	0.442376911260497	0.737321141192965	150.582691014304	0.00105840246961166	0.0148445271365976	0.329080967595124	0.99982625328014	CAFneg	no interaction
ENSG00000122642.10	FKBP9	4324.54685400555	-0.218453089714483	0.0752698038665186	0.00221624471233171	0.0196355256453487	4324.54685400555	-0.169082151541724	0.0744094351171141	0.0134174639510773	0.100542938531039	4324.54685400555	0.00168184704525314	0.0148192963378312	0.399635438313552	0.99982625328014	CAFneg	no interaction
ENSG00000122644.12	ARL4A	1844.53564997733	-0.899923868287061	0.262266023969377	3.71833322341619e-05	0.000674466690981875	1844.53564997733	-0.103142062700582	0.170656286690979	0.298414890997663	0.620353535921086	1844.53564997733	0.00125777830293286	0.014884399611301	0.0431159169763477	0.99982625328014	CAFneg	no interaction
ENSG00000122679.8	RAMP3	5031.8129910957	-1.35477156787652	0.418351723742161	5.25463707467706e-05	0.000898322685521138	5031.8129910957	0.0342166373915355	0.173474954736947	0.656006850418893	0.862522104503652	5031.8129910957	0.00035440913526429	0.0148188751394588	0.37101318591636	0.99982625328014	CAFneg	no interaction
ENSG00000122729.18	ACO1	2246.34407056749	-0.26652426434753	0.0995227271068559	0.00295688850130701	0.0246263613513171	2246.34407056749	0.0828890672977811	0.0910174088337565	0.302021550884386	0.622578720415106	2246.34407056749	-0.00069634699994051	0.0147619945883467	0.690493776055375	0.99982625328014	CAFneg	no interaction
ENSG00000122863.5	CHST3	291.962841249613	-0.764908232994516	0.139103658899576	3.36823634550414e-09	1.57644504367448e-07	291.962841249613	-0.305126371305648	0.135960915851406	0.00549374103042083	0.0530244443605526	291.962841249613	0.000701563900262029	0.0147998629453857	0.528898572388848	0.99982625328014	CAFneg	no interaction
ENSG00000122952.16	ZWINT	4971.49531953173	-0.28448864285994	0.139133767656152	0.0135446729577087	0.0787898151879755	4971.49531953173	0.353415451887458	0.144495549541979	0.0024522537934925	0.028954444087763	4971.49531953173	-0.00171581706816072	0.01492454592642	0.118699436611467	0.99982625328014	E2pos	no interaction
ENSG00000123080.10	CDKN2C	1034.34137983029	-0.451707802448305	0.155296009581164	0.00059688561668841	0.0068603399180572	1034.34137983029	0.421688413746436	0.156138884755553	0.000883437368710251	0.013288797089925	1034.34137983029	-0.000738379383775532	0.0148096677980958	0.426416913577988	0.99982625328014	CAFnegE2pos	no interaction
ENSG00000123119.11	NECAB1	7320.84321669025	-1.07935611607265	0.296391789193695	1.47495905764025e-05	0.000302950223709561	7320.84321669025	0.0687857886239223	0.167457164621878	0.456206616720084	0.748115962513406	7320.84321669025	0.000694302053508329	0.014831875994407	0.205954719303326	0.99982625328014	CAFneg	no interaction
ENSG00000123124.13	WWP1	8681.19667826642	0.436263492478529	0.138080398111835	0.000286003482082224	0.00377193609600642	8681.19667826642	-0.104133576076515	0.117587599427293	0.256053480980878	0.580490403626161	8681.19667826642	-0.00022662773177903	0.0147763174644181	0.842732469000096	0.99982625328014	CAFpos	no interaction
ENSG00000123131.12	PRDX4	3637.52830251156	0.172908081848533	0.126853080293624	0.0993111204067328	0.314408126814396	3637.52830251156	0.421632213629332	0.140692004018337	0.000360805689681709	0.00635864348173628	3637.52830251156	-0.00162592488867123	0.0149065625243912	0.152253952179125	0.99982625328014	E2pos	no interaction
ENSG00000123191.14	ATP7B	492.288998264591	-0.0789267984675887	0.0985926134561702	0.371090942293248	0.671488941727973	492.288998264591	-0.712411252067428	0.111496060380789	1.30474434237474e-11	1.43736496412905e-09	492.288998264591	0.00323566853484187	0.0152773119057709	0.0236440721615642	0.99982625328014	E2neg	no interaction
ENSG00000123358.19	NR4A1	217.259432800578	-0.748133251850962	0.367360101869792	0.0022789222670373	0.0200732860018117	217.259432800578	0.0460169772303174	0.168301029640795	0.595099438508833	0.829606204965007	217.259432800578	0.000211826050055736	0.0148123908272634	0.729278423112727	0.99982625328014	CAFneg	no interaction
ENSG00000123364.4	HOXC13	663.712769891954	0.792864209852979	0.109302634585308	3.8869489295637e-14	4.36899180862377e-12	663.712769891954	-0.188692764256596	0.106561725499802	0.036002488350327	0.194967951897161	663.712769891954	0.000389897657460233	0.0147568939240483	0.813570530084353	0.99982625328014	CAFpos	no interaction
ENSG00000123416.15	TUBA1B	97615.5260231431	-0.0266078666498342	0.0939967358625151	0.753809596502901	0.906177412731317	97615.5260231431	0.39693015458705	0.10517398543751	2.6959235589258e-05	0.00071267238525307	97615.5260231431	-0.00258422343297553	0.0150761331532055	0.0855463348999722	0.99982625328014	E2pos	no interaction
ENSG00000123444.13	KBTBD4	2195.01043363244	-0.228970453851511	0.0861781115514482	0.00416410814652543	0.0322707078130567	2195.01043363244	0.00596599520368571	0.0792270036230991	0.935745086920423	0.978228783897389	2195.01043363244	0.000173793054944815	0.0147144449777882	0.879321068496262	0.99982625328014	CAFneg	no interaction
ENSG00000123505.15	AMD1	4350.73278294824	0.555864184877912	0.166947278158593	8.05370130902656e-05	0.00131540716460359	4350.73278294824	0.00775366325321957	0.123078054643332	0.935392376412317	0.978228783897389	4350.73278294824	-0.0014155410516474	0.0148874590206553	0.13861456093098	0.99982625328014	CAFpos	no interaction
ENSG00000123545.5	NDUFAF4	615.001251340612	0.635927737619376	0.20693915041756	0.000197302136377265	0.00277486502146351	615.001251340612	0.0777740138224177	0.145385218637849	0.421107483762832	0.722390266070583	615.001251340612	-0.000925073813617964	0.0148399577308115	0.206453759586323	0.99982625328014	CAFpos	no interaction
ENSG00000123560.13	PLP1	2.89294635720989	-0.00126843970047079	0.22395068406534	0.99346928087478	0.998797613004622	2.89294635720989	5.50235603213234	2.81309680014818	0.00032006316927596	0.00578341992584091	2.89294635720989	2.19936733872748e-06	0.014817936926703	0.651816138883844	0.99982625328014	E2pos	no interaction
ENSG00000123562.16	MORF4L2	17963.5721450424	-0.00191831559834087	0.0976327823659783	0.981336330623967	0.995552609515707	17963.5721450424	0.330304388440337	0.10989997845573	0.000542081084073546	0.00891498557044916	17963.5721450424	-0.000269525510550359	0.014752869315889	0.849476756392206	0.99982625328014	E2pos	no interaction
ENSG00000123572.16	NRK	338.004996719415	-0.239636979320424	0.175647956432056	0.0650524535725008	0.238699822179408	338.004996719415	-1.6465532312722	0.192458313581943	6.14955503171987e-19	1.48787962843731e-16	338.004996719415	-0.000231492291688101	0.0147985127343899	0.92465401715109	0.99982625328014	E2neg	no interaction
ENSG00000123600.19	METTL8	530.131450321798	0.35374901152795	0.135114033356351	0.00214720883219261	0.0191571287997184	530.131450321798	-0.0166386353173999	0.110046231968055	0.85156386460572	0.950977946528626	530.131450321798	0.000159395044010585	0.014774011313978	0.880852856690275	0.99982625328014	CAFpos	no interaction
ENSG00000123612.15	ACVR1C	15.7163339039292	-0.75059008422571	0.569767717917418	0.00708160173497074	0.0484611048737811	15.7163339039292	-0.0460095205349504	0.178312026323857	0.531112959624251	0.793390278216428	15.7163339039292	0.00019498985524277	0.0148156918195257	0.576067580697039	0.99982625328014	CAFneg	no interaction
ENSG00000123999.4	INHA	39.7292445862915	-1.03256891059079	0.447934206976256	0.000921038765579588	0.00982647860885548	39.7292445862915	0.0429126733852751	0.173929431125783	0.583480329664294	0.824018767902434	39.7292445862915	0.0005589969202348	0.0148282273706338	0.191192132464944	0.99982625328014	CAFneg	no interaction
ENSG00000124098.9	FAM210B	3896.3126950172	-0.092491393868032	0.079990934834811	0.22148909946914	0.515363797053297	3896.3126950172	-0.344001478417515	0.0851958031416381	1.18714576946144e-05	0.000356768544401306	3896.3126950172	0.00172769797922602	0.0148523758756131	0.353963037469583	0.99982625328014	E2neg	no interaction
ENSG00000124126.13	PREX1	4923.49067006493	-0.732083392654376	0.141999483792188	3.00170128052953e-08	1.19690742401003e-06	4923.49067006493	-0.584042527924957	0.143324106297864	4.49371716289594e-06	0.000157225030638087	4923.49067006493	0.412550027145789	0.26547382306346	0.0022804856175579	0.453894378252516	CAFnegE2neg	no interaction
ENSG00000124177.14	CHD6	12935.2599745214	-0.191822173237086	0.172075223443723	0.125764800266547	0.365119488266211	12935.2599745214	-0.442928340343479	0.206109810276378	0.00325371764267932	0.036066673521075	12935.2599745214	0.000895147366567504	0.0148362201067452	0.263463005277408	0.99982625328014	E2neg	no interaction
ENSG00000124201.14	ZNFX1	6179.607612437	0.334365416826205	0.120618535111577	0.00148906939739681	0.0145194437485242	6179.607612437	-0.214096618445574	0.117227713047795	0.0284939816801219	0.167594391629065	6179.607612437	-0.000110796803807351	0.0147625968302376	0.931681519716663	0.99982625328014	CAFpos	no interaction
ENSG00000124215.16	CDH26	392.445290152081	-1.42936059983175	0.237210784732304	9.62303388465376e-11	5.94670167547327e-09	392.445290152081	1.86675016183543	0.220223568670375	1.27699823934107e-18	3.03819164443229e-16	392.445290152081	0.00195152211398363	0.0149937296986264	0.00495179076397114	0.621792187974228	CAFnegE2pos	no interaction
ENSG00000124217.4	MOCS3	1390.38797472701	0.18120085283984	0.0691436128944575	0.00573428957168103	0.0410928632709572	1390.38797472701	-0.0529412758287588	0.0667428017362132	0.395226628267187	0.700972694595209	1390.38797472701	-0.000517679848157509	0.0146701491132431	0.84494346701488	0.99982625328014	CAFpos	no interaction
ENSG00000124225.15	PMEPA1	6390.7093878613	0.197889979896727	0.100440447687443	0.025828109461575	0.126482422834986	6390.7093878613	-0.263605578807419	0.10390401060843	0.00347948203084732	0.0378290982409334	6390.7093878613	0.000377965363142878	0.0147503504564734	0.796518713739584	0.99982625328014	E2neg	no interaction
ENSG00000124275.14	MTRR	1760.26603316631	0.597789053069343	0.0945566823271657	3.27058090835168e-11	2.28741960933358e-09	1760.26603316631	0.0899832671418578	0.0867969345113447	0.220181879332421	0.541068406374007	1760.26603316631	0.00159975965277686	0.0148523057566034	0.502993297422518	0.99982625328014	CAFpos	no interaction
ENSG00000124302.12	CHST8	41.5604881804846	-1.57966035671773	0.585529135931276	0.000267367742672424	0.00354051440319931	41.5604881804846	0.172994015219316	0.285589395444524	0.0441772739091607	0.221273889492375	41.5604881804846	0.00067114503977986	0.0148374454660523	0.0222515709556037	0.99982625328014	CAFneg	no interaction
ENSG00000124343.12	XG	78.937684943699	-1.59150763247544	0.179904525561576	6.13031021414179e-20	1.36734653604491e-17	78.937684943699	-0.625098430618298	0.167751001298586	1.63052197223285e-05	0.000457282930326599	78.937684943699	0.00186530921120613	0.0149686309301557	0.0281133238569161	0.99982625328014	CAFnegE2neg	no interaction
ENSG00000124370.10	MCEE	1074.95143712511	-0.726257776018967	0.150082625023789	1.21470505062154e-07	4.24997906804473e-06	1074.95143712511	0.30762849930095	0.147558404312105	0.00782890742910623	0.0690714793266325	1074.95143712511	0.00221403155551156	0.0150262200949378	0.029357930348592	0.99982625328014	CAFneg	no interaction
ENSG00000124374.8	PAIP2B	787.081077402052	-0.292199222238654	0.0947568296427871	0.000750483962672901	0.00829834126038394	787.081077402052	-0.116106785783277	0.0883930078726307	0.137226790913404	0.426499551554287	787.081077402052	0.00155102710488892	0.0148483057358291	0.335589837174209	0.99982625328014	CAFneg	no interaction
ENSG00000124383.8	MPHOSPH10	5099.58156620902	-0.358269342804247	0.1122991843281	0.000385466423423541	0.00479314738185632	5099.58156620902	0.279663820919375	0.111720971990916	0.00347405882315252	0.0378274807906319	5099.58156620902	0.00344170976034137	0.0153499740825374	0.3974434676809	0.99982625328014	CAFnegE2pos	no interaction
ENSG00000124406.16	ATP8A1	431.929636861993	-0.165709560893561	0.165192155455589	0.172760411208703	0.443952271827944	431.929636861993	-1.14576114708109	0.196582693607715	3.52182409259729e-10	3.01042149232493e-08	431.929636861993	4.40689086890002e-05	0.0147962060216548	0.982938410999534	0.99982625328014	E2neg	no interaction
ENSG00000124429.17	POF1B	1111.16854308974	-0.448074114048237	0.210504609973753	0.0044975784533121	0.0340665818841266	1111.16854308974	-0.0166690306880455	0.138183103161913	0.875939420589178	0.958530872281373	1111.16854308974	0.000241270478899107	0.0148007595386253	0.67607373638095	0.99982625328014	CAFneg	no interaction
ENSG00000124466.8	LYPD3	1315.14850462936	-1.28700294472043	0.258561211610914	3.51799083090097e-08	1.37211254401944e-06	1315.14850462936	-0.0517961699269011	0.156094936435888	0.57514172608611	0.819053689551815	1315.14850462936	0.000657199722639547	0.014826695844166	0.430308569167773	0.99982625328014	CAFneg	no interaction
ENSG00000124493.13	GRM4	351.35754675431	-0.0594215006655776	0.175644131935367	0.596568703881847	0.82663574402061	351.35754675431	-0.773462900428035	0.289567484433284	0.000400986215312908	0.00694669687329098	351.35754675431	0.000847960841415025	0.0148424629169108	0.298397759880368	0.99982625328014	E2neg	no interaction
ENSG00000124496.12	TRERF1	873.543153814897	-0.59721606312399	0.295398135168771	0.00333284024813185	0.0270473533496772	873.543153814897	-1.1874213283071	0.280742627886972	1.15332684831171e-06	4.59881026805856e-05	873.543153814897	-0.000273127277031775	0.0148104722766528	0.495855335137107	0.99982625328014	CAFnegE2neg	no interaction
ENSG00000124507.10	PACSIN1	390.273319639611	-0.216307953436604	0.184072837541906	0.0955803162874662	0.307298353677904	390.273319639611	-0.655934415767683	0.215591705878725	0.000162998389671447	0.00332875824400558	390.273319639611	0.000740970786032476	0.0148258307158364	0.345326526205225	0.99982625328014	E2neg	no interaction
ENSG00000124523.15	SIRT5	607.529304142728	-0.0257425439282532	0.0744381568647329	0.708891928145015	0.885000802901197	607.529304142728	-0.21642701962411	0.0785006095149897	0.00240975241263913	0.0285233960948786	607.529304142728	0.00313439693226827	0.0151777949055618	0.105866663253649	0.99982625328014	E2neg	no interaction
ENSG00000124562.9	SNRPC	3967.92766347101	0.192416362420363	0.1025554493908	0.0291945820438961	0.137632978426888	3967.92766347101	0.319991139871218	0.107640202206077	0.000592332879452426	0.00958929500673532	3967.92766347101	-0.00298651569099191	0.015193945915656	0.0420158187629261	0.99982625328014	E2pos	no interaction
ENSG00000124570.17	SERPINB6	2668.10115261577	0.509405343064563	0.124930443638026	6.78389280691412e-06	0.000151549405037088	2668.10115261577	0.225728796393718	0.120246965657334	0.0220394095160526	0.139765691177988	2668.10115261577	-0.00250993871636617	0.0150802306490612	0.0480353532418263	0.99982625328014	CAFpos	no interaction
ENSG00000124571.17	XPO5	7086.17517351346	0.253076909292413	0.0904163803802991	0.00220339627528297	0.0195573688972075	7086.17517351346	-0.09486281519818	0.0849796240160477	0.210456819632323	0.53022786802884	7086.17517351346	0.00147139731442251	0.0148288766271535	0.908989493849725	0.99982625328014	CAFpos	no interaction
ENSG00000124588.19	NQO2	1223.48261421977	0.00871292398334868	0.104083779354602	0.935140081327767	0.980960223388653	1223.48261421977	0.28763857258455	0.117836212574479	0.00384331106203894	0.0404000481668674	1223.48261421977	-0.00160253547094368	0.0148872442177299	0.162020598100945	0.99982625328014	E2pos	no interaction
ENSG00000124602.9	UNC5CL	44.8282523620589	-0.723480861539122	0.369054653510916	0.00284808660753314	0.0240002575693835	44.8282523620589	-0.0827986395560452	0.179264450680818	0.352963850567924	0.669932052500614	44.8282523620589	7.74896359354581e-05	0.0148106500728288	0.761981629507726	0.99982625328014	CAFneg	no interaction
ENSG00000124635.8	HIST1H2BJ	129.492295272473	-0.531331654263806	0.154827146829972	7.75429844062917e-05	0.00126941066788969	129.492295272473	0.0877318659208839	0.120076422989128	0.347923146203596	0.664161929935322	129.492295272473	-0.000276695815246095	0.0147854237429461	0.799817438479364	0.99982625328014	CAFneg	no interaction
ENSG00000124657.1	OR2B6	7.8924469904311	-1.1581711923835	0.701822938246555	0.00337653319945864	0.0273215311770178	7.8924469904311	-0.0670519170452471	0.191822740582554	0.311298541690887	0.631503804451354	7.8924469904311	0.000380053781494997	0.0148225761899391	0.192944404209366	0.99982625328014	CAFneg	no interaction
ENSG00000124713.5	GNMT	24.7329113207933	-0.716455161113128	0.455910760958553	0.00562713293187289	0.0404467888230038	24.7329113207933	0.274459178883403	0.347153117277765	0.037933051734073	0.201598776434807	24.7329113207933	-0.00039797636623002	0.014820024283893	0.325080411315073	0.99982625328014	CAFneg	no interaction
ENSG00000124749.16	COL21A1	1087.19606473262	-0.872881993317153	0.215060680051054	3.49634177583159e-06	8.51711243173992e-05	1087.19606473262	1.92630375943605	0.204542984686707	2.14281770524464e-22	8.04966387957032e-20	1087.19606473262	0.0013226024139903	0.014886377403971	0.0953312019887021	0.99982625328014	CAFnegE2pos	no interaction
ENSG00000124766.6	SOX4	12605.8675395323	0.57531204574979	0.0820350347950231	3.16849873957136e-13	3.05610266941764e-11	12605.8675395323	0.209336979589905	0.0803055786094535	0.00416568503747828	0.0429346383590591	12605.8675395323	-0.00740995142712759	0.0175968054627408	0.139449342091536	0.99982625328014	CAFposE2pos	no interaction
ENSG00000124784.8	RIOK1	1073.99465719668	0.481659111084798	0.133795611399968	5.03143120694355e-05	0.000871114116447446	1073.99465719668	0.204669753249462	0.126329611689828	0.0426998586017977	0.217227541532666	1073.99465719668	-0.0018609777578128	0.0149440291741449	0.115737603666295	0.99982625328014	CAFpos	no interaction
ENSG00000124787.13	RPP40	518.469830416234	0.666720858774866	0.142980882602574	3.09172527418822e-07	9.82948291515298e-06	518.469830416234	0.139985715529474	0.126032177117389	0.156854670504079	0.455286787605882	518.469830416234	-0.00241865889084473	0.0150705530450694	0.0267327523934679	0.99982625328014	CAFpos	no interaction
ENSG00000124942.13	AHNAK	61952.3781211587	-0.742800896115029	0.242038606082855	0.000167715408566188	0.00241973724142296	61952.3781211587	-0.151040367659896	0.182230803626401	0.162701510503818	0.463493127607663	61952.3781211587	0.000768997396301196	0.0148320703408442	0.254121168673812	0.99982625328014	CAFneg	no interaction
ENSG00000125124.11	BBS2	1924.04789844484	-0.281911811969233	0.0884824978831765	0.000561625161029941	0.00652262798973264	1924.04789844484	0.134055321374785	0.0840913542435425	0.0743768249450343	0.304831804791951	1924.04789844484	-0.000422290808617226	0.0147246398238577	0.6598314287055	0.99982625328014	CAFneg	no interaction
ENSG00000125148.6	MT2A	1758.31479178628	-0.115840008371854	0.219453167191557	0.282490687087088	0.59045312189787	1758.31479178628	1.09134116846827	0.40899600996229	0.000313486041286363	0.00568191623697821	1758.31479178628	-0.000352720579837531	0.0148182044870563	0.40226906076806	0.99982625328014	E2pos	no interaction
ENSG00000125170.10	DOK4	237.663505665199	-0.855593263552774	0.292455783976925	0.00020034873367703	0.00280665178924396	237.663505665199	-0.0379312443303475	0.157878445933649	0.677157650672236	0.873936812639487	237.663505665199	0.000418396252535925	0.0148157219523292	0.465305900441486	0.99982625328014	CAFneg	no interaction
ENSG00000125257.13	ABCC4	273.946329768913	1.22733204142327	0.197817165958067	3.40494023429142e-11	2.35949135167525e-09	273.946329768913	-0.492719525445368	0.216487766893763	0.00205271494992022	0.0254804399218358	273.946329768913	-0.000500452158010185	0.01480947124687	0.609213613154933	0.99982625328014	CAFposE2neg	no interaction
ENSG00000125266.6	EFNB2	1942.17292995373	0.187033793148683	0.0904690867100545	0.0236664701404253	0.118581558881913	1942.17292995373	-0.608384876180769	0.095382239957331	1.50773830897299e-11	1.6182679970368e-09	1942.17292995373	-0.00151621005075437	0.0148404057381669	0.402448168545615	0.99982625328014	E2neg	no interaction
ENSG00000125347.13	IRF1	460.028387643148	1.05527675177648	0.138528798328971	1.78572528689031e-15	2.17873747609907e-13	460.028387643148	-0.119491678886872	0.122784252056296	0.21397866542193	0.534478643726694	460.028387643148	-0.000800796902056107	0.0148069842850401	0.480183775639723	0.99982625328014	CAFpos	no interaction
ENSG00000125398.5	SOX9	584.917360307675	1.15620141688535	0.139775506660271	8.79599903697081e-18	1.51280585846697e-15	584.917360307675	-0.184455386185213	0.132867522559012	0.0722747611289178	0.299832088089306	584.917360307675	9.37959580010893e-05	0.0147763069677678	0.918496913475031	0.99982625328014	CAFpos	no interaction
ENSG00000125430.8	HS3ST3B1	625.936419030002	-0.986377930064878	0.109361538651465	1.33435807719514e-20	3.22846805965434e-18	625.936419030002	0.739659099743724	0.103909183540475	7.8342035276683e-14	1.1296288419946e-11	625.936419030002	-0.000658842748556881	0.0147675151804783	0.957750904877009	0.99982625328014	CAFnegE2pos	no interaction
ENSG00000125450.10	NUP85	3068.15591516548	-0.0447350938591378	0.0654828257624989	0.468110606111324	0.746189408072191	3068.15591516548	0.190833464334844	0.0670899557150786	0.00264226329021916	0.0307653413277964	3068.15591516548	-0.00317536592076666	0.0151417621379637	0.168615574261751	0.99982625328014	E2pos	no interaction
ENSG00000125454.11	SLC25A19	381.373329916393	0.417951053342154	0.19120469594658	0.00475087564739719	0.0354515158738081	381.373329916393	-0.0190257389335468	0.133117753969806	0.839724830756723	0.946024146401406	381.373329916393	-0.00043764716468064	0.0148037869989348	0.581272327246575	0.99982625328014	CAFpos	no interaction
ENSG00000125485.17	DDX31	1240.92872522416	0.399218180056325	0.101664197681181	2.07455306542222e-05	0.000406789079792612	1240.92872522416	-0.0531176921225687	0.0904542863230737	0.511347588261448	0.780663709278222	1240.92872522416	-0.000784419859177522	0.0147690679213811	0.606698243222674	0.99982625328014	CAFpos	no interaction
ENSG00000125648.14	SLC25A23	1042.12652020427	-0.0513131336983786	0.115283148678973	0.598202156593288	0.827054313352948	1042.12652020427	-0.446555711876465	0.137599635087354	0.000149005749655733	0.00310066629203438	1042.12652020427	0.000441071766728231	0.0147820667467438	0.765802031616368	0.99982625328014	E2neg	no interaction
ENSG00000125730.16	C3	190.39010587268	2.61236739853869	0.260414088671154	6.07340484383588e-25	2.0162291661804e-22	190.39010587268	0.62909304797525	0.299278304683925	0.00179111419517846	0.0230245796133259	190.39010587268	-0.00151678677077174	0.0149212422712301	0.0115121915202283	0.896489877126937	CAFposE2pos	no interaction
ENSG00000125733.17	TRIP10	556.884607255008	-0.0376688467788874	0.113006909620354	0.700006929558273	0.881026178755453	556.884607255008	-0.312229662634922	0.132675014908245	0.00402816872140569	0.0417589749441294	556.884607255008	0.000112842363808569	0.0147712781970377	0.908880156668517	0.99982625328014	E2neg	no interaction
ENSG00000125740.13	FOSB	31.3806528722322	-0.944727758872233	0.381194981255207	0.000664321342506246	0.00746120154545764	31.3806528722322	0.00157521489022496	0.162706945602066	0.985255368137007	0.995208429542911	31.3806528722322	0.000659291224717403	0.0148325839671371	0.176420488221524	0.99982625328014	CAFneg	no interaction
ENSG00000125775.14	SDCBP2	45.4421476266832	-1.40464417170532	0.412817015217489	3.21020306386294e-05	0.000595138295281084	45.4421476266832	0.160824196968249	0.238383644975931	0.105183804221173	0.370557454407019	45.4421476266832	0.000611478954952399	0.0148308564084931	0.140841172292266	0.99982625328014	CAFneg	no interaction
ENSG00000125848.9	FLRT3	1528.80454018576	-0.0297907340286988	0.132429034822253	0.77791429314996	0.918150305573487	1528.80454018576	-0.613533003880138	0.170564026929394	2.55051961835059e-05	0.00068308944750384	1528.80454018576	0.00189473568175452	0.0149680624083466	0.0454584690418079	0.99982625328014	E2neg	no interaction
ENSG00000125850.10	OVOL2	222.124637176683	0.507233027548439	0.171536138778351	0.000415264539592941	0.00508957227187114	222.124637176683	0.75577192604669	0.169655153247991	5.68591981169125e-07	2.44477425638231e-05	222.124637176683	4.0197583994057e-05	0.0147867785523311	0.983555316719833	0.99982625328014	CAFposE2pos	no interaction
ENSG00000125851.9	PCSK2	87.1574738778749	-0.148737048430252	0.194455196549156	0.227545604726608	0.523820917186313	87.1574738778749	-1.29366510165212	0.268266054961111	7.27403755200059e-08	3.76220601647857e-06	87.1574738778749	-0.000796907614431224	0.0148384526157653	0.169090857480496	0.99982625328014	E2neg	no interaction
ENSG00000125868.15	DSTN	23425.8296269544	-0.348724996046582	0.0967639258592831	8.54344956979167e-05	0.00137961247294996	23425.8296269544	-0.131379578624256	0.0907597096857371	0.100369854578629	0.361721705152721	23425.8296269544	0.000692503449751122	0.0147549134612626	0.661521584933495	0.99982625328014	CAFneg	no interaction
ENSG00000125962.14	ARMCX5	1103.31153214565	0.177104250802577	0.0816717881624653	0.0195671031800341	0.103301041464155	1103.31153214565	0.218188787999701	0.0827475070635684	0.003770223041086	0.0398666177122242	1103.31153214565	-0.000457708248456661	0.0147127111218103	0.802390857110834	0.99982625328014	E2pos	no interaction
ENSG00000125968.8	ID1	167.53869492282	0.5409262901212	0.247109144350663	0.00285274869541623	0.0240077504830862	167.53869492282	0.23713090139597	0.220326280250055	0.0601932997624708	0.266559021049924	167.53869492282	-0.000257594323262831	0.0148056740700464	0.704043629204967	0.99982625328014	CAFpos	no interaction
ENSG00000125977.6	EIF2S2	8283.45784871429	0.661981766627859	0.117566030828753	1.9711132286252e-09	9.70263494435334e-08	8283.45784871429	0.280530773225583	0.116273490353241	0.00432346510476797	0.0440524370953339	8283.45784871429	-0.00284269895039267	0.0151635842798996	0.0233844351734716	0.99982625328014	CAFposE2pos	no interaction
ENSG00000125999.10	BPIFB1	124.701119092879	1.47262169513448	0.22519543018714	3.51496831425571e-12	2.8348120161582e-10	124.701119092879	-0.720288026787375	0.259743905168127	0.000335698183812984	0.00603899397747061	124.701119092879	8.90958645035974e-05	0.0148026947504023	0.82298418692883	0.99982625328014	CAFposE2neg	no interaction
ENSG00000126010.5	GRPR	28.5756247920382	0.0299188205911915	0.202248532290896	0.74321617992217	0.900170623484556	28.5756247920382	1.8423272432301	0.428109217297476	8.53522956406065e-07	3.53160585585408e-05	28.5756247920382	-0.00018131119060527	0.0148147212759317	0.698613833982479	0.99982625328014	E2pos	no interaction
ENSG00000126016.15	AMOT	1838.52653448974	-0.565069584303582	0.142496014669736	9.00015707562877e-06	0.000195849454656403	1838.52653448974	-0.0806254979791585	0.116776013622716	0.388099995966761	0.695661016099324	1838.52653448974	0.00111801061346457	0.0148384584719019	0.310046885432834	0.99982625328014	CAFneg	no interaction
ENSG00000126249.7	PDCD2L	310.781222121397	0.55299696625574	0.227426531420384	0.00153324659202209	0.014818615505156	310.781222121397	0.122236399610196	0.164958473744723	0.240824454057757	0.564539134038909	310.781222121397	-0.000579624594560788	0.0148169964344575	0.314245453225085	0.99982625328014	CAFpos	no interaction
ENSG00000126709.14	IFI6	779.359792668932	-0.615144789987104	0.348293146940001	0.00505054474589911	0.0372015099317388	779.359792668932	-0.0815913175147437	0.17700598231994	0.363744160519005	0.677953765688575	779.359792668932	5.19606159850188e-05	0.0148093682721801	0.915911785535747	0.99982625328014	CAFneg	no interaction
ENSG00000126749.14	EMG1	1941.67156736893	0.281229644974986	0.069652706226092	2.17402176511564e-05	0.000421659792079155	1941.67156736893	0.191383148306311	0.0689094431115818	0.00289323818332813	0.0328567820739929	1941.67156736893	-0.00613352891748576	0.0165739295045013	0.00953726017095648	0.866658493659538	CAFposE2pos	no interaction
ENSG00000126775.8	ATG14	951.803446901354	-0.110120251670089	0.0837952512825135	0.154867617739772	0.41630380812486	951.803446901354	-0.306219917081135	0.0890837551570455	0.000153201054563053	0.00316489877552472	951.803446901354	0.00303946702886704	0.0151761045523073	0.0849542289450603	0.99982625328014	E2neg	no interaction
ENSG00000126778.8	SIX1	876.172250548533	1.1336721997444	0.102861533666112	2.45081881986763e-29	1.12856253721324e-26	876.172250548533	0.093313439285531	0.0945894562041492	0.255940861901423	0.580482332958819	876.172250548533	-0.00390086017183919	0.0155093882411207	0.0117511754921733	0.896489877126937	CAFpos	no interaction
ENSG00000126814.6	TRMT5	1571.27330692046	0.435316849667325	0.105902189156391	7.36663140478515e-06	0.000162784308519053	1571.27330692046	-0.0249058461757281	0.0922185519282639	0.746562441570532	0.907380064148093	1571.27330692046	-0.000624234555770219	0.0147637190664884	0.698330981228301	0.99982625328014	CAFpos	no interaction
ENSG00000126821.7	SGPP1	1452.26480179007	0.565434294193905	0.182665956209002	0.000221588812163587	0.0030327711348372	1452.26480179007	0.435132650397404	0.185756376315085	0.00215307317199205	0.0263820768499455	1452.26480179007	0.000383134673123234	0.014798828849562	0.510169795264146	0.99982625328014	CAFposE2pos	no interaction
ENSG00000126838.9	PZP	10.9508910878837	2.38966379931755	0.63592321562935	9.34116293287957e-06	0.000202652128976984	10.9508910878837	-0.0547335239945182	0.194496477398808	0.252452552093336	0.576707837016698	10.9508910878837	-2.41772300344725e-05	0.0148160701282836	0.918896302478138	0.99982625328014	CAFpos	no interaction
ENSG00000126870.15	WDR60	694.525584328283	-0.229369566568889	0.086634005055887	0.00413514252633003	0.0320810649800876	694.525584328283	-0.453583825822313	0.0897884539662606	4.99980267833408e-08	2.71377122559768e-06	694.525584328283	0.00399285189357316	0.0155181385514976	0.026014659073484	0.99982625328014	CAFnegE2neg	no interaction
ENSG00000126882.12	FAM78A	91.9337860692296	-0.087877962726314	0.182023491288471	0.446055254208309	0.731416945498727	91.9337860692296	-0.636327443337409	0.30288203568888	0.0020107828716882	0.025156814630455	91.9337860692296	0.000266806714580778	0.0148103680756016	0.668995594319922	0.99982625328014	E2neg	no interaction
ENSG00000126947.12	ARMCX1	538.041533524725	-0.406208114026471	0.0909307425484497	1.7800708437968e-06	4.72314336341994e-05	538.041533524725	0.229159357006631	0.0865686105089498	0.00320341231343489	0.0356420193096517	538.041533524725	-0.00281897268710658	0.0151125981320113	0.693166544394631	0.99982625328014	CAFnegE2pos	no interaction
ENSG00000126953.5	TIMM8A	1535.80946011932	0.601945180680052	0.0897201895537064	2.2740209764079e-12	1.88730519989668e-10	1535.80946011932	0.166407788873012	0.0862994192640897	0.0307751172427514	0.176786639291862	1535.80946011932	-0.00452214011743093	0.0157505012363026	0.0118113247238675	0.896489877126937	CAFpos	no interaction
ENSG00000127124.14	HIVEP3	261.718317305915	-0.291040737499648	0.191742177301566	0.0341691328382531	0.154726069417736	261.718317305915	-0.736214991273547	0.206566411251483	2.40527694709685e-05	0.000646616354421986	261.718317305915	0.000997798640922904	0.0148470566501025	0.150438381418908	0.99982625328014	E2neg	no interaction
ENSG00000127249.14	ATP13A4	14.1706305133136	-0.0805830049319867	0.243156319473462	0.0371898100116505	0.163961308790536	14.1706305133136	-0.0803153195950654	0.215371999835693	0.000306700990457152	0.00559151550290657	14.1706305133136	9.70014701660892e-05	0.014817926603142	0.303037472876644	0.99982625328014	E2neg	no interaction
ENSG00000127423.10	AUNIP	859.486552683165	0.428138165727386	0.100830846692843	4.37982442674792e-06	0.000102160120411481	859.486552683165	0.115469929517641	0.0930266490107601	0.155711159514898	0.453627918790851	859.486552683165	-0.00221126180984915	0.0149800558563946	0.131406718912378	0.99982625328014	CAFpos	no interaction
ENSG00000127527.13	EPS15L1	5142.39801734527	0.157567534892664	0.0844526475122848	0.0430647072444075	0.179856259775868	5142.39801734527	0.366108076709898	0.0884062251100641	6.7346140391883e-06	0.000222538461595863	5142.39801734527	0.000704058999112706	0.0147369089193772	0.689050780332892	0.99982625328014	E2pos	no interaction
ENSG00000127588.4	GNG13	16.258321527555	-1.77354753074199	0.819180692365541	0.000888903999736609	0.00955185586275254	16.258321527555	-0.0729789836549475	0.201825903456357	0.166046817891479	0.468720254182492	16.258321527555	-0.000238324811892789	0.0148193003900065	0.642815302280664	0.99982625328014	CAFneg	no interaction
ENSG00000127720.7	METTL25	301.140656907947	-0.608120602853683	0.144426192024907	2.82002207174653e-06	7.01320820107695e-05	301.140656907947	-0.331099442152386	0.142635726620779	0.00378422791244483	0.0399259818552476	301.140656907947	0.00220183772390139	0.0150210517218943	0.0509504845921416	0.99982625328014	CAFnegE2neg	no interaction
ENSG00000127922.9	SEM1	5520.14244338248	0.0592407299907924	0.110490741803985	0.573930446474952	0.813372284534472	5520.14244338248	0.317693178293807	0.126958178110555	0.00303689548741659	0.0339746732624387	5520.14244338248	-0.0015746612139672	0.0148899920427939	0.202534495367594	0.99982625328014	E2pos	no interaction
ENSG00000127947.15	PTPN12	4311.2275470831	0.326457129818245	0.144854681930815	0.00668038138468666	0.0464455509353204	4311.2275470831	-0.226035338577726	0.140643817060087	0.0369151345501737	0.19825566053564	4311.2275470831	0.000690733174900067	0.014802962518856	0.516008059888883	0.99982625328014	CAFpos	no interaction
ENSG00000128045.6	RASL11B	115.550345524403	-0.848809826076023	0.192718314521225	7.88270622242711e-07	2.28686405384441e-05	115.550345524403	-0.349419194772135	0.190423679984798	0.00983719754983479	0.0814248845671574	115.550345524403	0.000913312550653311	0.0148370508464378	0.261156830720562	0.99982625328014	CAFneg	no interaction
ENSG00000128059.8	PPAT	2984.47726790972	0.484298601945691	0.157336224106638	0.000303790710263242	0.00394955590984315	2984.47726790972	-0.0511180906323558	0.121544610923296	0.590398466865285	0.826835878985769	2984.47726790972	-0.000285326109764857	0.014787324206841	0.743383540251853	0.99982625328014	CAFpos	no interaction
ENSG00000128191.15	DGCR8	2480.33553639912	0.324451875106369	0.0800831841698073	1.66830343780633e-05	0.000336303843218129	2480.33553639912	0.0742989713873962	0.0750120426998011	0.278892990969135	0.602638522069473	2480.33553639912	0.000103874469172361	0.0146926113172091	0.376989228164687	0.99982625328014	CAFpos	no interaction
ENSG00000128268.11	MGAT3	14.1189733871843	-5.990464069882	2.44905597129253	2.1874682617968e-06	5.59233624588212e-05	14.1189733871843	1.80962235378811	0.640715175925228	0.000175805814427252	0.00354959687226508	14.1189733871843	0.000486443596772384	0.0148286183617931	0.00569312324063341	0.657704773238395	CAFnegE2pos	no interaction
ENSG00000128271.21	ADORA2A	21.516492782099	1.21918028820291	0.4402842229019	0.000257795689418335	0.00343607233094932	21.516492782099	0.249160874813354	0.37613850893695	0.0333648477390636	0.186120829025062	21.516492782099	-0.00101691926385739	0.0148647182698534	0.00998149253723888	0.877995694197652	CAFpos	no interaction
ENSG00000128272.14	ATF4	12705.3869352641	0.297899154832218	0.118436909343609	0.00378697501780101	0.0297846106771953	12705.3869352641	0.143259640542427	0.109950198867827	0.116104439554284	0.390926228305748	12705.3869352641	-0.00207120180989412	0.0149753499953795	0.111701678046206	0.99982625328014	CAFpos	no interaction
ENSG00000128311.13	TST	1864.65306138174	0.00309382861036289	0.178438910004678	0.986850030565128	0.997323731672182	1864.65306138174	0.803211705699863	0.329228839456752	0.000705909008171292	0.0110613074551539	1864.65306138174	-0.000151669899649257	0.0148097646781966	0.773413010446976	0.99982625328014	E2pos	no interaction
ENSG00000128342.4	LIF	98.1240568520138	0.830992945560855	0.237609699901716	3.27921365386354e-05	0.000607143643435823	98.1240568520138	0.154420127639455	0.184929320865716	0.156614748540297	0.454867860714698	98.1240568520138	0.000597773440580711	0.0148193587484534	0.380477834698414	0.99982625328014	CAFpos	no interaction
ENSG00000128383.12	APOBEC3A	123.722033910925	-0.0113887265286605	0.152492194064269	0.925630538713571	0.977031643015101	123.722033910925	-0.824789416669761	0.224703027319476	1.4849847618862e-05	0.000425665812769588	123.722033910925	-0.00151766162833635	0.0149167072481179	0.0328861080619569	0.99982625328014	E2neg	no interaction
ENSG00000128463.12	EMC4	2239.55027789784	0.280023202511649	0.113265861732687	0.00517385994714476	0.0377977741788595	2239.55027789784	0.256732770142812	0.114068075380034	0.0077381147984787	0.0683549435323536	2239.55027789784	-0.00314027964886957	0.0152526700414481	0.0217092622248033	0.99982625328014	CAFpos	no interaction
ENSG00000128567.16	PODXL	1741.02866575281	-0.551468849483489	0.207887359639271	0.000849479142753443	0.00919356691645595	1741.02866575281	-0.695898101759953	0.20870197628419	5.78852603470136e-05	0.00137261144759737	1741.02866575281	0.00138452013448577	0.0148935437213719	0.0957244417355727	0.99982625328014	CAFnegE2neg	no interaction
ENSG00000128594.7	LRRC4	103.750957695121	0.676047543549356	0.203736987981431	8.17674633928355e-05	0.0013324549542611	103.750957695121	1.66925957950092	0.188802497867908	4.87160384701105e-20	1.44879468575172e-17	103.750957695121	-1.2188490950298	0.271907147444232	3.10263636550545e-07	0.000715113358872355	CAFposE2pos	interaction
ENSG00000128641.18	MYO1B	19073.2141507723	0.587157789259756	0.182512721679024	0.000150017925811066	0.00219192005215247	19073.2141507723	-0.692933549975002	0.183006554415649	1.25630141631737e-05	0.000373203145798923	19073.2141507723	3.60491778788534e-06	0.0147915378849166	0.995312205925853	0.99982625328014	CAFposE2neg	no interaction
ENSG00000128928.8	IVD	3124.57016506096	-0.297511046534504	0.0943073124237269	0.000527040865782693	0.00618709569000653	3124.57016506096	-0.0433974903734102	0.085113604727603	0.564391259721221	0.814101203044689	3124.57016506096	-0.000487953173203326	0.0147396119902908	0.795318475408461	0.99982625328014	CAFneg	no interaction
ENSG00000128951.13	DUT	2656.47278540735	0.0658044969518895	0.158871919161512	0.577543538015866	0.815656839925995	2656.47278540735	0.477295872702415	0.232033471893376	0.00355404173634118	0.0383014886039276	2656.47278540735	-0.000671765654988669	0.0148226732398879	0.354921520392056	0.99982625328014	E2pos	no interaction
ENSG00000128965.11	CHAC1	235.600216765883	1.07294428924445	0.559107931374523	0.00188505637657744	0.0172938173365315	235.600216765883	0.023989517440384	0.177345734167444	0.716486669580775	0.893277193813056	235.600216765883	-0.00020450024678139	0.0148163188827144	0.537921535541252	0.99982625328014	CAFpos	no interaction
ENSG00000129159.7	KCNC1	42.1691212487758	0.248452928662567	0.235344719268206	0.0799268879363614	0.274730188188578	42.1691212487758	-0.984423778655391	0.304405315421861	6.28497564842196e-05	0.00147320242005293	42.1691212487758	-4.30521837745971e-05	0.0148074961527615	0.93941445039371	0.99982625328014	E2neg	no interaction
ENSG00000129353.14	SLC44A2	10732.2022777253	-0.322917970474998	0.111292865333031	0.00125822114428493	0.0126843974821097	10732.2022777253	-0.201650328194882	0.107957216526149	0.0288435959952953	0.169060894837896	10732.2022777253	0.000157560242493058	0.0147537512165462	0.53101886688282	0.99982625328014	CAFneg	no interaction
ENSG00000129355.6	CDKN2D	259.872648280626	0.0232177157942523	0.161497967782906	0.837275704425037	0.939877002018391	259.872648280626	0.591556008115708	0.250602908000818	0.00125196511940613	0.0173681264135301	259.872648280626	-0.000943222839221957	0.0148472279932052	0.201338477999651	0.99982625328014	E2pos	no interaction
ENSG00000129422.14	MTUS1	3767.53272604126	0.447308907244603	0.166108709548653	0.00107994449653641	0.0112289321361012	3767.53272604126	-0.0117229722263755	0.122905637004245	0.896483907895719	0.96510616781383	3767.53272604126	-0.000569407317857423	0.0148029413108911	0.552158543909449	0.99982625328014	CAFpos	no interaction
ENSG00000129472.13	RAB2B	781.029451956869	-0.360411576486067	0.148126832560952	0.00343206462841309	0.0276275440112233	781.029451956869	0.0159863665951665	0.115586592317833	0.864687798603701	0.954707891180124	781.029451956869	0.00107735143341293	0.0148380304225595	0.389387326015822	0.99982625328014	CAFneg	no interaction
ENSG00000129521.13	EGLN3	1014.39921297214	1.00734051597965	0.151638531668706	2.2605059595001e-12	1.8870597995242e-10	1014.39921297214	-0.95435835533687	0.15491395138647	4.8919377825383e-11	4.78304190724207e-09	1014.39921297214	-0.00204600529499752	0.0149926640315787	0.0403493075539768	0.99982625328014	CAFposE2neg	no interaction
ENSG00000129595.12	EPB41L4A	1082.91240381922	-0.0185803050769368	0.12744877202978	0.858598098701822	0.949712463505666	1082.91240381922	-0.427624084266417	0.161983185341392	0.00105865812699385	0.0152342185109246	1082.91240381922	-0.00033736547531168	0.0147899649320917	0.727467706356218	0.99982625328014	E2neg	no interaction
ENSG00000129625.12	REEP5	10392.3141419646	-0.0781567374477817	0.0604008066710512	0.200178395166773	0.486473713143631	10392.3141419646	-0.234388796235094	0.0621073910876499	6.60930758395461e-05	0.00154668632395003	10392.3141419646	-0.00108833068900956	0.0146705974367594	0.637187436956297	0.99982625328014	E2neg	no interaction
ENSG00000129680.15	MAP7D3	1196.23431084128	0.418067095296935	0.115742048760582	6.26776847109307e-05	0.00105509899675535	1196.23431084128	-0.055722541280098	0.0997925203633407	0.509576916077295	0.779073629324557	1196.23431084128	-0.00116783043874491	0.0148240151922837	0.368277104257509	0.99982625328014	CAFpos	no interaction
ENSG00000129749.3	CHRNA10	15.2525554063314	-0.941320519254941	0.537042491532898	0.00313683755697864	0.0258237347900058	15.2525554063314	-0.101326660062929	0.203779667758583	0.202913037791978	0.52076532476746	15.2525554063314	0.000843122973909449	0.0148494170743737	0.0181875663418161	0.99982625328014	CAFneg	no interaction
ENSG00000129757.12	CDKN1C	37.3779623718655	-1.9010633487479	0.486377622117982	4.11103190632052e-06	9.68399017536724e-05	37.3779623718655	-0.0416232876412419	0.178621216763685	0.55715318672298	0.809659699779591	37.3779623718655	0.000275605158367446	0.014817891462927	0.412278548819275	0.99982625328014	CAFneg	no interaction
ENSG00000129993.14	CBFA2T3	1307.36039381805	0.537820256893688	0.117485844678968	6.51149444032975e-07	1.90865673789953e-05	1307.36039381805	-0.167470723603222	0.110022576154217	0.0665364642756282	0.284458828252349	1307.36039381805	-0.00140667122409213	0.0148562985574518	0.332518095992467	0.99982625328014	CAFpos	no interaction
ENSG00000130038.9	CRACR2A	675.269529363986	0.747157435836692	0.178987102413584	2.56952981356877e-06	6.43509440152529e-05	675.269529363986	-0.277159625591987	0.176449231539808	0.0246717892994604	0.150395281217925	675.269529363986	0.000287207640827284	0.0147951509890457	0.649325234795507	0.99982625328014	CAFpos	no interaction
ENSG00000130045.15	NXNL2	125.116974805475	-1.042631158708	0.293944764206088	2.17975016338493e-05	0.000422197199217366	125.116974805475	0.689206355103521	0.292270802450319	0.00104321665737191	0.0150892579321984	125.116974805475	0.000477772183797255	0.0148183219844212	0.401220740862139	0.99982625328014	CAFnegE2pos	no interaction
ENSG00000130066.16	SAT1	1392.33333174533	0.366079186525193	0.118173676102184	0.000470322894026065	0.005627711074788	1392.33333174533	-0.0412258532557944	0.100852417287477	0.632007286624013	0.849093517788246	1392.33333174533	-0.000848897545394985	0.0147949617086941	0.542019406646412	0.99982625328014	CAFpos	no interaction
ENSG00000130119.15	GNL3L	2477.0853809298	0.197981610239493	0.0689231104478294	0.00290000826068751	0.0242635545768591	2477.0853809298	-0.0410876902944257	0.0660850956367827	0.491165516406407	0.768792516085686	2477.0853809298	0.000197471994896876	0.0146565525537567	0.804472059468842	0.99982625328014	CAFpos	no interaction
ENSG00000130147.15	SH3BP4	2219.2689623703	0.167260923118942	0.155601804386878	0.163513703748023	0.430815452381512	2219.2689623703	-0.535918007033396	0.185614330149864	0.000342413592026401	0.00611758951962062	2219.2689623703	0.0007558071860455	0.0148202538069715	0.388458559360349	0.99982625328014	E2neg	no interaction
ENSG00000130164.13	LDLR	5853.40208627371	-0.577349564582762	0.199356711904228	0.000418741037532842	0.00511336895704133	5853.40208627371	0.105273074212022	0.148562362847931	0.300935011698023	0.622135741055652	5853.40208627371	0.0012299892589506	0.0148716082649724	0.296475154213137	0.99982625328014	CAFneg	no interaction
ENSG00000130234.10	ACE2	51.4492488291242	1.11377321658592	0.409848706791711	0.000307140360143884	0.0039822240154895	51.4492488291242	0.00375095568806333	0.169804123713654	0.959705634429524	0.98613718110936	51.4492488291242	-0.000677960123150123	0.0148352174553634	0.35120210998319	0.99982625328014	CAFpos	no interaction
ENSG00000130347.12	RTN4IP1	423.28864915773	0.357380892587236	0.133678958936375	0.00180119429891907	0.0167723735271166	423.28864915773	-0.0838138588383527	0.114180739440258	0.361834541134512	0.676709874594868	423.28864915773	-0.00223783302768331	0.0150234067556304	0.273785759794604	0.99982625328014	CAFpos	no interaction
ENSG00000130348.11	QRSL1	1433.6177190828	0.296065473414452	0.115468365758917	0.00353382380222	0.0281817512718941	1433.6177190828	-0.139256293285124	0.107663804492481	0.120165419731382	0.398457562652399	1433.6177190828	-0.00148776035766873	0.0148683916853551	0.965419958994737	0.99982625328014	CAFpos	no interaction
ENSG00000130363.11	RSPH3	393.214870541812	-0.500730896475924	0.184336065570296	0.000861032988690421	0.00930450107006492	393.214870541812	-0.12532200667648	0.145825720337843	0.226436785223608	0.5485040391728	393.214870541812	0.00161316535736828	0.0149227787861724	0.0649711099125544	0.99982625328014	CAFneg	no interaction
ENSG00000130433.7	CACNG6	5.49371878788113	0.0202499281428786	0.215161800203032	0.760039996577984	0.909659132243991	5.49371878788113	-3.45735405017404	1.22769034161352	0.000526085972917819	0.00872227324436918	5.49371878788113	0.000199415715700301	0.0148190873374138	0.213451006002965	0.99982625328014	E2neg	no interaction
ENSG00000130487.5	KLHDC7B	13.3761990407464	1.40170696911652	0.771124210593318	0.00206521094201314	0.0186587887324288	13.3761990407464	0.0637644199510825	0.196442099910252	0.229434269842917	0.551864654991522	13.3761990407464	-0.000214868125202419	0.0148180803753162	0.425888289340816	0.99982625328014	CAFpos	no interaction
ENSG00000130508.10	PXDN	6468.20380615739	-0.0971122633589661	0.103578597359204	0.289937626098903	0.597841920058044	6468.20380615739	-0.462439477328301	0.115936833534329	1.40348544401318e-05	0.000406583072036247	6468.20380615739	0.00209370522683605	0.0149739440316825	0.125004824714857	0.99982625328014	E2neg	no interaction
ENSG00000130513.6	GDF15	1202.76599807841	1.1618651569906	0.340835818609213	3.33477006015495e-05	0.000615832375274411	1202.76599807841	-0.216300014147757	0.275744998422745	0.0638297988248571	0.276447323490545	1202.76599807841	0.000211926812250341	0.0148122442173875	0.659604211220794	0.99982625328014	CAFpos	no interaction
ENSG00000130517.13	PGPEP1	2704.03229800014	0.375833185857818	0.133261543742959	0.00117266397872618	0.0119399274581428	2704.03229800014	-0.0138524945398896	0.108294749264586	0.878217019358281	0.959698993442507	2704.03229800014	-0.000352249876529745	0.0147774352046934	0.763480453322613	0.99982625328014	CAFpos	no interaction
ENSG00000130522.5	JUND	3229.58873243348	-0.126161913372562	0.10216972129908	0.164382929099098	0.431433409246117	3229.58873243348	0.411977803872022	0.111454733648389	3.40450154790142e-05	0.000869396414960515	3229.58873243348	-5.60550770366066e-05	0.0147504694461762	0.968815703886482	0.99982625328014	E2pos	no interaction
ENSG00000130584.10	ZBTB46	509.084981643453	0.489487068913265	0.211930786874954	0.00260482698448486	0.0223460968771162	509.084981643453	-0.0943345418573389	0.151283748699635	0.34339593116753	0.661008111712305	509.084981643453	0.000302792451255803	0.0148025301793669	0.676112324162932	0.99982625328014	CAFpos	no interaction
ENSG00000130653.15	PNPLA7	149.368088928171	-0.875656339481658	0.373397404854266	0.000957422973340469	0.0101842123281931	149.368088928171	-0.271809563004141	0.338325509319075	0.0401899913966769	0.209690104966214	149.368088928171	0.000650031611115581	0.0148319945256585	0.175442487420163	0.99982625328014	CAFneg	no interaction
ENSG00000130707.17	ASS1	5923.95243649875	1.09146016449505	0.238920422832136	2.98708730818362e-07	9.53930007255507e-06	5923.95243649875	0.623814257846028	0.251563373244951	0.000871728374075136	0.0131403617105835	5923.95243649875	-0.00138053326779733	0.0148986438593185	0.0393686872331573	0.99982625328014	CAFposE2pos	no interaction
ENSG00000130713.15	EXOSC2	2922.07129168471	0.322816572532241	0.0766820604562865	8.67376540826229e-06	0.000189324160860771	2922.07129168471	0.0997982723598756	0.072886300463253	0.138965301704188	0.429111617779228	2922.07129168471	-0.00396367385570557	0.0154652877059516	0.0747983706008523	0.99982625328014	CAFpos	no interaction
ENSG00000130741.10	EIF2S3	11496.2402093168	0.235153649339887	0.0964707047010855	0.00663479613564159	0.046215910389452	11496.2402093168	-0.0369456916188073	0.0876740170236249	0.642606490267288	0.85547026471748	11496.2402093168	-0.000380259269644397	0.0147413046136287	0.807174333467729	0.99982625328014	CAFpos	no interaction
ENSG00000130766.4	SESN2	1305.48634457628	0.652798639740096	0.215952200712708	0.000201499551721824	0.00281724397730561	1305.48634457628	-0.0529587640860408	0.143498777815642	0.579408367336339	0.821355952703698	1305.48634457628	-0.000207483220739959	0.0148007877388263	0.677206672360294	0.99982625328014	CAFpos	no interaction
ENSG00000130768.14	SMPDL3B	370.128517583659	0.412567489181565	0.15674204118401	0.00157938025173236	0.0151796601481682	370.128517583659	0.696182800876166	0.157041179994014	6.54487116318755e-07	2.78059630519352e-05	370.128517583659	-0.00175541863280882	0.0149370537165251	0.0879753335721684	0.99982625328014	CAFposE2pos	no interaction
ENSG00000130772.13	MED18	1015.30590302462	0.0855623822206392	0.095410172563341	0.322123221997464	0.628355970758923	1015.30590302462	0.276088647818846	0.102991573992885	0.00214168696180453	0.0262876882027169	1015.30590302462	-0.001511930845936	0.014855122909833	0.310839751764457	0.99982625328014	E2pos	no interaction
ENSG00000130775.15	THEMIS2	19.1979271364269	-2.32372912238358	0.587448065265704	3.54230823566449e-06	8.5560829211693e-05	19.1979271364269	-0.189305829751431	0.319034543382356	0.027342555277249	0.162023651549493	19.1979271364269	0.000709828269271814	0.0148406844951143	0.0149164424483142	0.99982625328014	CAFneg	no interaction
ENSG00000130813.17	SHFL	205.128507960603	-0.135568073220538	0.118936885496172	0.1806771501327	0.456651260294668	205.128507960603	-0.480177361773931	0.136285525908666	5.13697417304509e-05	0.00125350950974733	205.128507960603	0.000656735340204047	0.0147937969265983	0.565980659477661	0.99982625328014	E2neg	no interaction
ENSG00000130826.17	DKC1	5600.04318429466	0.605830597652569	0.0962837057508057	2.92242196619835e-11	2.06522641423176e-09	5600.04318429466	0.013805668029907	0.0853273596049888	0.86411246933406	0.954570536845049	5600.04318429466	-0.00270188141648136	0.0150932097216988	0.142588399293779	0.99982625328014	CAFpos	no interaction
ENSG00000130939.18	UBE4B	4692.27537911777	-0.299193728673974	0.10843973972158	0.001879786945421	0.0172676696562965	4692.27537911777	-0.0693568946589471	0.0964464322646528	0.402612114846713	0.707445585848945	4692.27537911777	0.00255860721422597	0.0150771431801627	0.157908875212422	0.99982625328014	CAFneg	no interaction
ENSG00000130940.14	CASZ1	1159.91490811713	-0.406429026448909	0.170866539628826	0.00350916915682808	0.0280321151167996	1159.91490811713	-0.236191642865186	0.161800831939466	0.0416864750697496	0.214895006126988	1159.91490811713	0.00105517172423143	0.014844560694868	0.29721609005485	0.99982625328014	CAFneg	no interaction
ENSG00000130956.13	HABP4	481.262474949984	-0.0462171320672894	0.101548016142549	0.609267295141847	0.83395250150061	481.262474949984	-0.29038799284284	0.114508060137078	0.00280655191191746	0.0322313182161076	481.262474949984	-7.07859572589985e-05	0.0147562045302493	0.917966102703126	0.99982625328014	E2neg	no interaction
ENSG00000130958.11	SLC35D2	830.290307449816	-0.250549762264427	0.0952952387265279	0.00383200521786452	0.0300890398707459	830.290307449816	-0.158981427358008	0.0920564125329339	0.0487998415756356	0.234447592210602	830.290307449816	0.00228827197045753	0.0149923093970871	0.176076915742803	0.99982625328014	CAFneg	no interaction
ENSG00000131015.4	ULBP2	482.13595990428	0.375283253687317	0.169261438426839	0.00543692349571717	0.0393171645903559	482.13595990428	0.192664149637371	0.154234892462289	0.0786950456722561	0.314581847373693	482.13595990428	-0.000969700909267403	0.014835416384979	0.298563337441127	0.99982625328014	CAFpos	no interaction
ENSG00000131018.22	SYNE1	755.821077386397	0.0416453476443749	0.140016575882363	0.695448968224057	0.878698355584919	755.821077386397	-0.465051103499962	0.188133980160762	0.00142048158687936	0.0193301950931391	755.821077386397	-0.000187117167304107	0.0147939207442624	0.986000405629218	0.99982625328014	E2neg	no interaction
ENSG00000131069.19	ACSS2	820.569672926345	-1.04735792219013	0.079002836874713	3.57672522640782e-41	3.0033972121748e-38	820.569672926345	0.222649072425004	0.0736980892137543	0.00104329930501435	0.0150892579321984	820.569672926345	0.00151737305323985	0.0147979672469358	0.438521445189567	0.99982625328014	CAFnegE2pos	no interaction
ENSG00000131153.8	GINS2	7062.71426000146	0.0427229583836675	0.0865287257802677	0.59305458194016	0.8252928599333	7062.71426000146	0.408390366064062	0.0945619257666532	2.37929325580636e-06	8.79907026596782e-05	7062.71426000146	-0.00276666137374828	0.0151070343410448	0.0964640794752495	0.99982625328014	E2pos	no interaction
ENSG00000131171.12	SH3BGRL	7927.25158671693	0.402393851559303	0.118784093857531	0.000140105885085751	0.00206399536594334	7927.25158671693	0.0590455426637398	0.101627974942436	0.475440678505725	0.759247755416627	7927.25158671693	-0.000988014021124467	0.0148079092078368	0.267181378062911	0.99982625328014	CAFpos	no interaction
ENSG00000131323.14	TRAF3	855.59301858915	0.0585468181933034	0.201206852186911	0.515196996400743	0.776111980120367	855.59301858915	-0.73898291703728	0.490545035089408	0.00422428885446646	0.0434137677447867	855.59301858915	0.000245865513010879	0.0148155314315184	0.539122279471	0.99982625328014	E2neg	no interaction
ENSG00000131351.14	HAUS8	1183.35947184156	0.203857325710529	0.100443507345487	0.0234504528488566	0.117892098277006	1183.35947184156	0.358944701113323	0.104837985086897	0.000119850925958952	0.00258050070597894	1183.35947184156	-0.00270857915424873	0.0151089499701884	0.0711361153582325	0.99982625328014	E2pos	no interaction
ENSG00000131368.7	MRPS25	2362.48682020398	0.228433860215913	0.0898877634555911	0.00542632770766762	0.0392705730768674	2362.48682020398	0.0928406969124287	0.0847957976287997	0.217060773341768	0.538315243129559	2362.48682020398	-0.0020395856638556	0.014927778703442	0.196338439786973	0.99982625328014	CAFpos	no interaction
ENSG00000131373.14	HACL1	1287.53368918079	0.129404978977207	0.0633386751620422	0.0338487668831114	0.153784579012226	1287.53368918079	0.240660465014601	0.0643083625274456	7.21523943901913e-05	0.00166932808739057	1287.53368918079	0.00240109965109593	0.0149055517395136	0.351051470681958	0.99982625328014	E2pos	no interaction
ENSG00000131378.13	RFTN1	131.634481656597	1.03141823954873	0.329455808905081	9.29429929001902e-05	0.00147581893620714	131.634481656597	-0.0602393859614156	0.170949484811281	0.48681479647597	0.766349415415083	131.634481656597	-0.000414187355173756	0.0148180252089634	0.245515279863174	0.99982625328014	CAFpos	no interaction
ENSG00000131398.13	KCNC3	248.350008713883	-0.436745714435681	0.188722602196281	0.00308344922004519	0.0254871092160655	248.350008713883	-0.722418030581349	0.191138791622051	1.06988637768234e-05	0.000325152186833209	248.350008713883	0.000707932431661322	0.0148192879992713	0.395204754150674	0.99982625328014	CAFnegE2neg	no interaction
ENSG00000131459.12	GFPT2	110.445014758976	0.446372259638689	0.184051445372378	0.00235282844171632	0.0205674378478263	110.445014758976	-0.0895966944646955	0.141697089858989	0.367364548469895	0.681055705117891	110.445014758976	-0.000197922626412344	0.0147945969671104	0.815605955162913	0.99982625328014	CAFpos	no interaction
ENSG00000131473.16	ACLY	9703.28470412036	-0.236682539764682	0.0930861547492034	0.00542495630795543	0.0392705730768674	9703.28470412036	0.0392800868171229	0.0851089705917932	0.617265946127689	0.841745804313587	9703.28470412036	0.00117929318795627	0.0147966029677582	0.465930736432129	0.99982625328014	CAFneg	no interaction
ENSG00000131626.16	PPFIA1	7778.63545817989	0.30978845113474	0.111633678070043	0.00185244381888398	0.0170934941917058	7778.63545817989	-0.0601966544078835	0.0980353546520451	0.475945688779064	0.759459615913298	7778.63545817989	0.00102040129627213	0.0148049210084356	0.457359738453792	0.99982625328014	CAFpos	no interaction
ENSG00000131711.14	MAP1B	600.667222551194	1.05421939394355	0.262838510396668	3.5277967269839e-06	8.53547428435512e-05	600.667222551194	-0.0843173527474172	0.165727493905811	0.372885683299297	0.685947920368812	600.667222551194	8.61247180101119e-05	0.0148054439840756	0.887454570230154	0.99982625328014	CAFpos	no interaction
ENSG00000131724.10	IL13RA1	7782.32619228358	0.268711788385173	0.118043052553203	0.00863296278196106	0.0566339814855212	7782.32619228358	-0.310753385582143	0.121230211995592	0.00224027913635922	0.0271246689325937	7782.32619228358	0.00116085958956009	0.0148285738560068	0.366022654010437	0.99982625328014	E2neg	no interaction
ENSG00000131732.11	ZCCHC9	1031.53988107511	0.441411696763952	0.175984928622594	0.00190573057119141	0.0174163277232762	1031.53988107511	0.0438478472480128	0.129015345917393	0.637245531836978	0.852787097306915	1031.53988107511	-0.00105679348800354	0.0148459442976557	0.244034748747408	0.99982625328014	CAFpos	no interaction
ENSG00000131778.18	CHD1L	4412.08767053243	0.205921664502995	0.0774798445500103	0.0045167940911191	0.0341329992857201	4412.08767053243	0.0829466448163762	0.0741813515914732	0.212395081446317	0.533190407403084	4412.08767053243	-0.00174857610237004	0.0148391772880474	0.36763996297548	0.99982625328014	CAFpos	no interaction
ENSG00000131781.12	FMO5	369.945460020811	-0.491417451127996	0.218617726244804	0.00295277303435772	0.024606441952981	369.945460020811	-0.0116969510184617	0.13939299242371	0.900954458328153	0.966751254446141	369.945460020811	9.54168268536845e-05	0.0147994313413523	0.891159471204075	0.99982625328014	CAFneg	no interaction
ENSG00000131788.15	PIAS3	6291.05590095228	-0.224103276695232	0.0732878528855394	0.00113824750679866	0.0116979720371136	6291.05590095228	-0.333110293298507	0.0746812923649466	1.76552733747886e-06	6.73874404879967e-05	6291.05590095228	0.00450140295866085	0.0156879114753505	0.102324705657562	0.99982625328014	CAFnegE2neg	no interaction
ENSG00000131876.16	SNRPA1	4140.47558708057	0.193171146342921	0.10292582805931	0.0339683967375185	0.154242618407165	4140.47558708057	0.27697329560166	0.106989625000086	0.00265846785828095	0.030903606414463	4140.47558708057	-0.00297128938967962	0.0151898908884518	0.0423191621349974	0.99982625328014	E2pos	no interaction
ENSG00000131944.9	FAAP24	357.317317944572	0.169774882595265	0.118720624127704	0.0950886963772136	0.306547231432864	357.317317944572	0.332649467841855	0.128080882220429	0.00190406112272296	0.0242034483765541	357.317317944572	-0.00164137144254719	0.0149011151544634	0.183306118362157	0.99982625328014	E2pos	no interaction
ENSG00000132000.11	PODNL1	41.2507253372154	-0.804837687986403	0.370224847441335	0.00163322081013846	0.0155635694691098	41.2507253372154	0.396458472601679	0.358946413906085	0.0183476585661089	0.123777327992062	41.2507253372154	0.000137931115133694	0.0148108889186272	0.967481747171889	0.99982625328014	CAFneg	no interaction
ENSG00000132010.15	ZNF20	691.387147413204	-0.505146671062758	0.109707998904632	6.3397449174918e-07	1.86597646798341e-05	691.387147413204	-0.0447615420639587	0.0938959886952592	0.576925088163993	0.819942573067076	691.387147413204	0.00176639844647461	0.0149040528843756	0.216904057441573	0.99982625328014	CAFneg	no interaction
ENSG00000132109.9	TRIM21	338.409904536886	-0.450508544969963	0.126379701430542	6.39621632953103e-05	0.00107545333455896	338.409904536886	0.00323372305982973	0.102382995564256	0.956052512208022	0.984608915170919	338.409904536886	0.00068596279226773	0.0147885959924986	0.564402232101416	0.99982625328014	CAFneg	no interaction
ENSG00000132170.19	PPARG	443.160748876636	0.356108877956114	0.150540248093688	0.00432027586733356	0.0331391391758122	443.160748876636	-0.0831153116266832	0.123693630369661	0.384009912783126	0.693452435797486	443.160748876636	-2.94035394196116e-05	0.0147815239739052	0.956576842572443	0.99982625328014	CAFpos	no interaction
ENSG00000132196.13	HSD17B7	362.987372039937	-0.523757124045113	0.140403258349072	2.62544430004366e-05	0.000502388972964119	362.987372039937	0.238544694124034	0.131430321259041	0.0228307841792307	0.143319896287827	362.987372039937	3.95743585720405e-05	0.0147741692045035	0.979131632692525	0.99982625328014	CAFneg	no interaction
ENSG00000132326.11	PER2	1421.90565901752	0.332009661649302	0.103406893858514	0.000373404504127448	0.00467574499685905	1421.90565901752	-0.211419306316498	0.101644963812965	0.0159179279605506	0.113274387655464	1421.90565901752	0.000100174380889857	0.0147430522722795	0.551211571923312	0.99982625328014	CAFpos	no interaction
ENSG00000132334.16	PTPRE	810.56260954386	1.11776904342505	0.120370885196069	1.08412091597267e-21	2.91996718405847e-19	810.56260954386	0.0799657158153126	0.105721495147942	0.370374633464557	0.683440782407775	810.56260954386	-0.000694677531871162	0.0147847927072095	0.746778266790692	0.99982625328014	CAFpos	no interaction
ENSG00000132359.14	RAP1GAP2	941.019416090189	0.148026092460607	0.116169223119488	0.136189076877811	0.384665427865205	941.019416090189	-0.672561895277984	0.129716006536929	1.76109448539906e-08	1.03455241889183e-06	941.019416090189	0.00143384491565435	0.0148699102914945	0.258060834747143	0.99982625328014	E2neg	no interaction
ENSG00000132386.10	SERPINF1	153.936443152851	-1.97297704484886	0.29495296627098	1.12453309300091e-12	1.01599429763215e-10	153.936443152851	1.18573132369453	0.276372032886736	9.10869901128848e-07	3.73639880419951e-05	153.936443152851	-0.000361868933121718	0.0148141313508253	0.959024625498067	0.99982625328014	CAFnegE2pos	no interaction
ENSG00000132423.11	COQ3	336.84586542734	0.347350441373369	0.127748087706819	0.00172259104562146	0.0161776231422673	336.84586542734	0.178722416153776	0.12026024717697	0.0656050593207767	0.281912167912127	336.84586542734	-0.00168575129939625	0.0149092917598681	0.144836446683748	0.99982625328014	CAFpos	no interaction
ENSG00000132434.9	LANCL2	1175.90606446558	-0.324660641446185	0.108319270635499	0.000776913963346347	0.0085442579559084	1175.90606446558	0.0453750701574895	0.0944122642911932	0.588330689538972	0.826453512415748	1175.90606446558	-5.5258464188396e-05	0.0147488290344227	0.988043033996291	0.99982625328014	CAFneg	no interaction
ENSG00000132471.11	WBP2	2853.91046268157	-0.437276092756568	0.200673603929823	0.00438600791744875	0.0334584439880839	2853.91046268157	-0.0151833767559301	0.135329997372423	0.871513479442617	0.956988839926413	2853.91046268157	0.000546409655943554	0.0148109985602942	0.494051699848673	0.99982625328014	CAFneg	no interaction
ENSG00000132510.10	KDM6B	677.373732122851	0.00770338212363894	0.149022357358337	0.944407617684112	0.9840921126605	677.373732122851	-0.432796306200373	0.215834058846286	0.00453162583878431	0.0456354527201553	677.373732122851	0.000958516261202039	0.0148437895920299	0.213427866131937	0.99982625328014	E2neg	no interaction
ENSG00000132549.18	VPS13B	7390.87704619711	-0.10186262019656	0.181264698339774	0.381161061022692	0.679342127999429	7390.87704619711	-0.570011840531899	0.283015890733495	0.00279091581127947	0.0321346654280869	7390.87704619711	0.000571671318942829	0.014821585304242	0.349073697715692	0.99982625328014	E2neg	no interaction
ENSG00000132554.19	RGS22	158.468251621289	-0.0844044880273027	0.158811226537109	0.461637527993472	0.742772284953428	158.468251621289	0.949308693970131	0.205519596673274	2.22463608316762e-07	1.06566040561134e-05	158.468251621289	0.000300238537408022	0.014802039290338	0.65928616302689	0.99982625328014	E2pos	no interaction
ENSG00000132561.13	MATN2	807.734762353698	-1.21598925857841	0.107576581016641	8.42923771555118e-31	4.6279757072882e-28	807.734762353698	-0.826147765520447	0.107066762612834	8.719721799332e-16	1.59582088058288e-13	807.734762353698	0.418020552102866	0.178369753408477	0.000563158173573734	0.201910977165303	CAFnegE2neg	no interaction
ENSG00000132603.13	NIP7	2500.40013485475	0.54180592325255	0.13788759054022	1.16687025004706e-05	0.000247504796722463	2500.40013485475	-0.0487731808584694	0.111712226256845	0.587009761755557	0.825328902694827	2500.40013485475	-0.00265967459201872	0.0151295538208652	0.0214135903640011	0.99982625328014	CAFpos	no interaction
ENSG00000132646.10	PCNA	16960.5032151755	0.0826330879011567	0.0721086072456053	0.228869175729113	0.526118020547942	16960.5032151755	0.390746476730376	0.0760002771787476	4.92840282416822e-08	2.6852271112596e-06	16960.5032151755	-0.0037551065958243	0.0153782223642243	0.0706168536955626	0.99982625328014	E2pos	no interaction
ENSG00000132661.3	NXT1	1243.79933101345	0.398864276537807	0.134196289336661	0.000626047162403366	0.00712097469586299	1243.79933101345	0.261430108694892	0.131783493057784	0.013527354584537	0.100995285927963	1243.79933101345	-0.00170058114320044	0.0149160895129438	0.146927980838691	0.99982625328014	CAFpos	no interaction
ENSG00000132669.12	RIN2	532.245227129113	-0.145510849626524	0.121427128895052	0.152753428160358	0.412671307151611	532.245227129113	-0.662479084390712	0.137085685606799	1.19713020894357e-07	6.03852782073125e-06	532.245227129113	0.00200512388509282	0.0149741846672334	0.0832465892862466	0.99982625328014	E2neg	no interaction
ENSG00000132688.10	NES	1297.93223389831	-0.183007999040405	0.102699277483764	0.0444649467449236	0.183662359601789	1297.93223389831	0.471091605924655	0.108090823491862	1.73159602381619e-06	6.62695261125366e-05	1297.93223389831	-0.000131867643864638	0.0147473439459188	0.927649993333659	0.99982625328014	E2pos	no interaction
ENSG00000132763.14	MMACHC	589.307908642854	0.473538362526035	0.0914527251982006	3.71329144049392e-08	1.43651044208809e-06	589.307908642854	0.0508544338637578	0.083389621589558	0.497079239381947	0.772710999012799	589.307908642854	-0.00240212210121444	0.0150062909725727	0.165393371844789	0.99982625328014	CAFpos	no interaction
ENSG00000132780.16	NASP	6693.55112691381	0.183243267255763	0.0846210857890821	0.0180508047165511	0.0974565950562658	6693.55112691381	0.251098604987557	0.0866068983964778	0.00119972471238839	0.0168563683753388	6693.55112691381	-0.00161949453946784	0.0148409542074761	0.316275960326505	0.99982625328014	E2pos	no interaction
ENSG00000132793.11	LPIN3	1420.2991269263	-0.516774018907041	0.20989834798221	0.00157512514031044	0.0151617743613833	1420.2991269263	-0.189132346790072	0.178428950181012	0.0972018617204234	0.355328188491433	1420.2991269263	0.000912203960427152	0.0148393009922957	0.287508155761012	0.99982625328014	CAFneg	no interaction
ENSG00000132801.6	ZSWIM3	325.103374444508	-0.321723680039715	0.100869112587506	0.000450752618335172	0.00542995242762412	325.103374444508	-0.0100146524831979	0.0873670227282925	0.906656183353852	0.96853378862353	325.103374444508	0.00324180538060975	0.0152645116615386	0.102471117980627	0.99982625328014	CAFneg	no interaction
ENSG00000132823.10	OSER1	2111.68878917821	-0.282955630642148	0.0712761947249705	2.90348614464696e-05	0.000547520009443004	2111.68878917821	0.00654007489808883	0.066540499304241	0.920522906014765	0.973656230243092	2111.68878917821	-0.000631493309372962	0.0146807475331889	0.772037010145146	0.99982625328014	CAFneg	no interaction
ENSG00000132825.6	PPP1R3D	3262.86395493684	-0.298721702200819	0.0916751486173503	0.000401559438959263	0.00496299652912855	3262.86395493684	0.332667949522516	0.0923860937582182	7.20726043415041e-05	0.00166932808739057	3262.86395493684	-0.000414122938011764	0.014730423593225	0.827564432041751	0.99982625328014	CAFnegE2pos	no interaction
ENSG00000132837.14	DMGDH	51.9473153916284	1.93964685275127	0.479063206600703	2.18037018388398e-06	5.58793256282653e-05	51.9473153916284	0.0700404988713191	0.191518705434875	0.309747019042681	0.6296836651715	51.9473153916284	-0.000152063394409238	0.0148150661876244	0.713760633697958	0.99982625328014	CAFpos	no interaction
ENSG00000132846.5	ZBED3	720.209745273875	0.589816727962499	0.114272929743238	3.34432854167531e-08	1.31673687480009e-06	720.209745273875	-0.230538235679281	0.112582110402822	0.0138606862858882	0.102999113342558	720.209745273875	-0.00189027697984886	0.0149331542231741	0.246051126103767	0.99982625328014	CAFpos	no interaction
ENSG00000132879.13	FBXO44	209.798753089095	-0.0763890814689557	0.197683966403231	0.473333970971401	0.749869875677661	209.798753089095	-0.734414434460141	0.402977874670195	0.00279840425248788	0.0321895412604871	209.798753089095	0.000855047798473561	0.014847723140564	0.0625602710071739	0.99982625328014	E2neg	no interaction
ENSG00000132932.16	ATP8A2	72.529972272852	-1.11202450130551	0.364305645921074	0.000111953107697791	0.00171657423457139	72.529972272852	0.200797438016002	0.26142556629598	0.0759067910597919	0.308709242842886	72.529972272852	-0.000501350214708805	0.014823369494701	0.255953203664471	0.99982625328014	CAFneg	no interaction
ENSG00000132964.11	CDK8	1024.37259998815	0.3503803143877	0.115147015604379	0.000609045330190317	0.00697203054407921	1024.37259998815	0.0802441834011624	0.10137695596997	0.350799557470732	0.667688491052627	1024.37259998815	-0.00125083313495453	0.0148339648244557	0.393020013252178	0.99982625328014	CAFpos	no interaction
ENSG00000133028.10	SCO1	2402.44151454709	0.369787457711506	0.140556312197131	0.00189885998395237	0.0173869315400385	2402.44151454709	0.0802039073813655	0.116862069548539	0.388472343175256	0.695752957181679	2402.44151454709	-0.00139348093411367	0.0148730150400125	0.210511795192318	0.99982625328014	CAFpos	no interaction
ENSG00000133065.10	SLC41A1	2456.257422146	0.0838580694019956	0.0777434140391732	0.24286217034813	0.545961808144811	2456.257422146	-0.365828189044608	0.0831024459299461	2.09107575075374e-06	7.85529114263412e-05	2456.257422146	0.00503328465778904	0.0159841137909917	0.0100836167020451	0.877995694197652	E2neg	no interaction
ENSG00000133067.17	LGR6	11.7497247405679	1.21180229743077	0.727309351783919	0.0027875012669983	0.0235732112478677	11.7497247405679	-0.0333269172692708	0.185265437699606	0.527064862952364	0.790902020250709	11.7497247405679	-0.000201888364281354	0.0148177798434837	0.187634849448069	0.99982625328014	CAFpos	no interaction
ENSG00000133104.12	SPART	1387.60365892462	-0.0276886702932952	0.114501737891075	0.777148557229898	0.917693261710014	1387.60365892462	-0.379664285871253	0.136889949628929	0.000885987265200018	0.0133131244323476	1387.60365892462	0.000951304805183037	0.0148173762802162	0.418678904003124	0.99982625328014	E2neg	no interaction
ENSG00000133111.3	RFXAP	400.6957112243	0.409494349359151	0.12607833450676	0.000239017709333827	0.00323103958403445	400.6957112243	0.0795864352467519	0.108300816586238	0.370061642932668	0.683212093006068	400.6957112243	-0.000878557374815124	0.0148037547315566	0.478077939188807	0.99982625328014	CAFpos	no interaction
ENSG00000133121.20	STARD13	1046.51682420283	-0.557860282875274	0.119677191453101	3.78824258597494e-07	1.18330772242434e-05	1046.51682420283	-0.0290663855678762	0.0997668135429405	0.732262474683918	0.90063605033777	1046.51682420283	0.00269338117671246	0.0151234430014141	0.299880253319385	0.99982625328014	CAFneg	no interaction
ENSG00000133195.11	SLC39A11	2051.93631831072	-0.170143604580549	0.0621629260313638	0.00450309350069258	0.0340665818841266	2051.93631831072	-0.243640359922971	0.0630527665505556	4.24459893327148e-05	0.00105744589480716	2051.93631831072	0.00155619754333135	0.0147375225478032	0.444408021627425	0.99982625328014	CAFnegE2neg	no interaction
ENSG00000133216.16	EPHB2	422.318147493831	0.804390540710133	0.264468249945403	0.000149381144361638	0.00218485229074015	422.318147493831	-0.578368833727453	0.281007758105266	0.00248985631748879	0.0292291932007833	422.318147493831	-0.000503241460152089	0.0148176158038198	0.452095048637969	0.99982625328014	CAFposE2neg	no interaction
ENSG00000133321.10	PLAAT4	39.1204015069316	0.737402315700804	0.435274676086873	0.00430764084211294	0.0330955721319496	39.1204015069316	-0.0298066726482059	0.172008882671337	0.689687797856872	0.88093175683669	39.1204015069316	-0.000512143157846781	0.0148252473131239	0.269609438374906	0.99982625328014	CAFpos	no interaction
ENSG00000133424.20	LARGE1	3120.78247377842	-0.271464936591505	0.0832822355933893	0.000457493810068716	0.00550187374787778	3120.78247377842	0.0832812761503679	0.0779409796412232	0.23184771953082	0.554738225775425	3120.78247377842	0.00490148600243788	0.0159209853872307	0.0105392279878515	0.881035773865268	CAFneg	no interaction
ENSG00000133466.13	C1QTNF6	823.416503995647	0.660081084878544	0.191126084000772	5.95610021381988e-05	0.00100977827259238	823.416503995647	1.25644357326862	0.186097102890877	8.14566636666762e-13	1.02902112729363e-10	823.416503995647	-0.000713267273687509	0.0148188326656978	0.615146413499022	0.99982625328014	CAFposE2pos	no interaction
ENSG00000133627.17	ACTR3B	561.794320422711	0.49183987798966	0.0821913436473002	3.66626435578853e-10	2.06861358414551e-08	561.794320422711	0.109123353238998	0.0782576574327018	0.124892667711615	0.407134695497445	561.794320422711	-0.00490781858246814	0.0159157866192675	0.0284772969178076	0.99982625328014	CAFpos	no interaction
ENSG00000133640.18	LRRIQ1	4.44313859868124	0.0121413196901405	0.218431369568132	0.833241252240081	0.938838521081098	4.44313859868124	-0.109745170017014	0.238856330048095	0.000227838552924823	0.00440107624222171	4.44313859868124	0.00036612931739453	0.0148241315297492	0.00429957388545509	0.612738141245986	E2neg	no interaction
ENSG00000133661.15	SFTPD	32.3698565103352	-0.98120032295274	0.46612842304693	0.00149282402303569	0.0145361957222609	32.3698565103352	0.0557509554381123	0.178303820587827	0.477161324299811	0.759860321725438	32.3698565103352	-0.000459277215192223	0.0148236824523163	0.249919253902961	0.99982625328014	CAFneg	no interaction
ENSG00000133687.15	TMTC1	5167.70425782518	-0.587944758693862	0.196241774829071	0.000246024486011427	0.00330385657367179	5167.70425782518	-0.327768957807805	0.195311375449072	0.0145205251465813	0.106134406793368	5167.70425782518	0.00166573666683146	0.0149343583282551	0.188598346448505	0.99982625328014	CAFneg	no interaction
ENSG00000133706.17	LARS	8332.76266961672	0.603272221723074	0.112128001353669	8.92019146290419e-09	3.85865857978658e-07	8332.76266961672	-0.0296375809456855	0.0959688404934392	0.717219014057923	0.893563479060668	8332.76266961672	-0.00079397666588589	0.0147831471975746	0.56778712189815	0.99982625328014	CAFpos	no interaction
ENSG00000133740.10	E2F5	698.504886370304	0.671599851876482	0.166187756662005	5.18284105283506e-06	0.00011952351539454	698.504886370304	-0.22202204209156	0.15652602898332	0.0507591500095237	0.240320222091128	698.504886370304	-0.000692901276469067	0.0148109519511377	0.467806471696494	0.99982625328014	CAFpos	no interaction
ENSG00000133816.13	MICAL2	4228.38082395981	1.31975151864078	0.146349132433433	1.15487958497022e-20	2.84239759921551e-18	4228.38082395981	0.618439539160851	0.149966045230313	3.22970398894328e-06	0.00011702869529361	4228.38082395981	5.6878303254729e-05	0.0147793785873759	0.956755146997775	0.99982625328014	CAFposE2pos	no interaction
ENSG00000133935.6	ERG28	2481.59911262966	-0.357131389436623	0.0594354594003669	5.65481443893688e-10	3.09281517685149e-08	2481.59911262966	0.237742614403959	0.0582946001465591	1.82506909372912e-05	0.000506865006089166	2481.59911262966	-0.00057656089260475	0.0146057241141841	0.807068693377171	0.99982625328014	CAFnegE2pos	no interaction
ENSG00000133985.2	TTC9	1236.82972803726	0.124974088814021	0.0726642276018216	0.0684981264226292	0.24728068805924	1236.82972803726	-0.391015342207183	0.0768595948592238	6.60784580851158e-08	3.48070106702962e-06	1236.82972803726	0.00116368299602824	0.0147451704836298	0.704255021562599	0.99982625328014	E2neg	no interaction
ENSG00000134014.16	ELP3	1241.28815807129	0.0821782787980653	0.0815211954962161	0.277347318503666	0.585408110810424	1241.28815807129	0.241401432874386	0.0854247289152062	0.00175208466061422	0.0226960150002432	1241.28815807129	-0.000447532476893816	0.0147188297835693	0.633239698348143	0.99982625328014	E2pos	no interaction
ENSG00000134058.11	CDK7	1473.89365039807	0.231411836307747	0.0868576561499441	0.00410103417311061	0.0318684065439053	1473.89365039807	-0.00156269651456825	0.0801356156748229	0.979534559452524	0.994159675519715	1473.89365039807	-9.54023577079492e-05	0.0147148519699397	0.972418011596063	0.99982625328014	CAFpos	no interaction
ENSG00000134070.4	IRAK2	11.983444591508	1.06791674148601	0.622195781527331	0.00294596210776066	0.0245640240001656	11.983444591508	-0.173508257178531	0.306630532152834	0.0186661896226234	0.125157283636895	11.983444591508	0.000392233473942209	0.0148230425872466	0.153924385587665	0.99982625328014	CAFpos	no interaction
ENSG00000134107.4	BHLHE40	879.347890357536	1.39680443590418	0.0914450942183217	6.94430368814882e-54	9.01181228621131e-51	879.347890357536	0.013132227553957	0.0845177295284033	0.859250449401795	0.952950524874131	879.347890357536	-0.00100171087617997	0.0147702617339379	0.477259633807537	0.99982625328014	CAFpos	no interaction
ENSG00000134198.9	TSPAN2	257.989386988983	-1.08911103135186	0.20477168984157	6.36499488446281e-09	2.83053900235846e-07	257.989386988983	-0.735016613096777	0.208137756907862	2.80256465356526e-05	0.000736769989496207	257.989386988983	0.000265796358588784	0.0148017035515027	0.688322962069945	0.99982625328014	CAFnegE2neg	no interaction
ENSG00000134202.10	GSTM3	3807.30041689964	-0.687662651837125	0.156598458247742	1.13777441651508e-06	3.18195470311981e-05	3807.30041689964	-0.0539873801334566	0.121269977656111	0.566949614218483	0.815570629012181	3807.30041689964	-0.000771773312137326	0.0148126681708086	0.562135441969351	0.99982625328014	CAFneg	no interaction
ENSG00000134222.16	PSRC1	993.831257639624	-0.376275533847346	0.134067235484093	0.00113168421536932	0.011638899261093	993.831257639624	0.101993854756254	0.114683915399306	0.269921684684046	0.593520032172637	993.831257639624	0.000272875016316322	0.0147752493800253	0.717676796790846	0.99982625328014	CAFneg	no interaction
ENSG00000134245.17	WNT2B	684.375077811992	-3.30672137952579	0.626700350056193	5.65380606893092e-09	2.56216132171393e-07	684.375077811992	-1.5435838798617	0.723258114125495	0.000868132330766992	0.0131123585313349	684.375077811992	-0.000126751699038169	0.0148165882862045	0.622916001644015	0.99982625328014	CAFnegE2neg	no interaction
ENSG00000134247.9	PTGFRN	7005.41674707224	0.0939803729220351	0.0683979312500943	0.143937705121383	0.398652881558121	7005.41674707224	-0.367280233088656	0.0716985957529421	6.27917753872214e-08	3.34459923004696e-06	7005.41674707224	0.00243568325259531	0.0149507509908594	0.258112256183566	0.99982625328014	E2neg	no interaction
ENSG00000134253.9	TRIM45	1453.36339951389	-0.370531129325336	0.115136851943474	0.00030681897336923	0.00398167349531433	1453.36339951389	-0.0243574159279129	0.0977927708800018	0.769289210470045	0.915744119367902	1453.36339951389	0.000224553388952765	0.0147584166921829	0.909808503680569	0.99982625328014	CAFneg	no interaction
ENSG00000134256.12	CD101	38.0667664024943	-0.0813700187998312	0.17671535404287	0.478002427394025	0.752894698339369	38.0667664024943	-0.918243031898228	0.289098709844953	7.6374218243348e-05	0.00174998710340898	38.0667664024943	0.000888406366981723	0.0148462237091445	0.123941208802873	0.99982625328014	E2neg	no interaction
ENSG00000134258.16	VTCN1	282.597344617978	-0.0884549595449104	0.178751727879001	0.446825436090415	0.732068004107629	282.597344617978	-0.593039943278693	0.286872401124374	0.0023634629438134	0.0282329987639634	282.597344617978	-7.7847418801205e-05	0.0148058694156298	0.898767324860843	0.99982625328014	E2neg	no interaction
ENSG00000134291.11	TMEM106C	7403.78525294982	-0.24783435499783	0.0751681219737343	0.000488556550516958	0.00579729406369873	7403.78525294982	-0.0856290575083435	0.0716390631861212	0.19584786206603	0.511112696042255	7403.78525294982	0.000820745657108721	0.0147115274104447	0.837956143529708	0.99982625328014	CAFneg	no interaction
ENSG00000134324.11	LPIN1	1381.24698550277	-0.723219193181487	0.107437709934904	1.68502176467877e-12	1.44901721028852e-10	1381.24698550277	-0.0584695886718025	0.0933893070574104	0.472520835142874	0.757125931267767	1381.24698550277	0.00158024410833782	0.0148703628166018	0.271102115189663	0.99982625328014	CAFneg	no interaction
ENSG00000134369.15	NAV1	158.048206671084	0.548124444234813	0.282527550754769	0.00456422596144622	0.0344003831043531	158.048206671084	0.035385185115681	0.155707201704056	0.6987304724451	0.885823933761439	158.048206671084	-0.000247304117519797	0.014808763971007	0.666677899970189	0.99982625328014	CAFpos	no interaction
ENSG00000134440.11	NARS	9345.33429999459	0.600223189525192	0.103218479876126	7.52295789175195e-10	4.00709790689399e-08	9345.33429999459	0.0325909543497696	0.0902361993273238	0.682113439138217	0.877617786723574	9345.33429999459	-0.000986730577225437	0.0147884952119221	0.543003445993347	0.99982625328014	CAFpos	no interaction
ENSG00000134508.12	CABLES1	1421.84261107521	-0.0434179355422221	0.099324489266218	0.622765606862212	0.841109587114964	1421.84261107521	-0.436864420565883	0.112935869041817	1.57611455423995e-05	0.000445525450728223	1421.84261107521	0.00079981010514957	0.014783708605116	0.635335659539676	0.99982625328014	E2neg	no interaction
ENSG00000134533.6	RERG	1311.351324994	-0.0369282723441126	0.156866062809736	0.745142949477595	0.901037336400341	1311.351324994	0.466773810550827	0.235247547449822	0.00423547108411894	0.0434661033255197	1311.351324994	0.000469681582798941	0.0148115221584429	0.632958819961152	0.99982625328014	E2pos	no interaction
ENSG00000134569.9	LRP4	251.22015424682	0.275402338350512	0.134979581395162	0.0150537020276515	0.0852744430336211	251.22015424682	0.380034934872453	0.140146035255115	0.00106179390294737	0.0152639556541527	251.22015424682	-0.00165379202167905	0.0149104902966152	0.146998535752888	0.99982625328014	E2pos	no interaction
ENSG00000134595.8	SOX3	575.921369323277	-0.809152995652286	0.174515685622668	2.77272158791162e-07	8.91454969987351e-06	575.921369323277	0.658512982323366	0.172795738556672	1.05281853882748e-05	0.000321819799609472	575.921369323277	0.000556585003538741	0.0148046576962795	0.560006238896729	0.99982625328014	CAFnegE2pos	no interaction
ENSG00000134602.15	STK26	2966.5089058861	-0.0765128148237901	0.119096788030676	0.446723249966787	0.732068004107629	2966.5089058861	0.38287535691202	0.140333733490665	0.00100062504621538	0.01463516653148	2966.5089058861	-0.00060871521546452	0.0147927968064841	0.590436184069752	0.99982625328014	E2pos	no interaction
ENSG00000134627.11	PIWIL4	54.4565938567916	-1.43967658696665	0.442408606343447	5.20241739677216e-05	0.000893146274298175	54.4565938567916	0.150302923580938	0.237036992010554	0.107613108138571	0.374951700922164	54.4565938567916	0.000649147363325408	0.0148340338415757	0.0897456292262404	0.99982625328014	CAFneg	no interaction
ENSG00000134668.12	SPOCD1	76.4303329860687	-2.05717479884008	0.375035463416825	2.01403885787662e-09	9.87986415676591e-08	76.4303329860687	0.289169363270083	0.351551624485401	0.0348780135351825	0.190979533262267	76.4303329860687	0.000932150809767004	0.014855033756399	0.0413259645734605	0.99982625328014	CAFneg	no interaction
ENSG00000134684.10	YARS	9698.44610727765	1.09336280964662	0.133503828980174	1.80655909705174e-17	3.03395660122513e-15	9698.44610727765	0.347385163400149	0.135248839205991	0.00189661514378212	0.0241518119335323	9698.44610727765	-0.00335818685621172	0.0153421996827535	0.00480847000846985	0.621792187974228	CAFposE2pos	no interaction
ENSG00000134690.10	CDCA8	2925.82600352347	-0.165283011685417	0.0642569644900587	0.00703209496218231	0.0482611324928618	2925.82600352347	0.291972263862512	0.0651182091664557	2.20787702854208e-06	8.25063994304664e-05	2925.82600352347	-0.0030589221555013	0.0150885915274536	0.287886297836587	0.99982625328014	CAFnegE2pos	no interaction
ENSG00000134716.9	CYP2J2	284.837045564992	-0.623482937382186	0.132534448072922	2.81903187452197e-07	9.04307415928117e-06	284.837045564992	-0.401300440932955	0.13201004355467	0.000357024031208929	0.00629977508715385	284.837045564992	0.00206404552258158	0.0149843702038311	0.0853620587619212	0.99982625328014	CAFnegE2neg	no interaction
ENSG00000134717.17	BTF3L4	4122.76184042044	0.298222748577797	0.100166883994772	0.00101961523129914	0.0107100864067662	4122.76184042044	0.0948657905267591	0.0919893301053998	0.239747768797349	0.563357925857145	4122.76184042044	-0.000924512824353369	0.0147802301992085	0.545136132054335	0.99982625328014	CAFpos	no interaction
ENSG00000134755.14	DSC2	471.47771762722	0.10896762471252	0.153605611558018	0.346128606717429	0.649616863120077	471.47771762722	-0.482246870454591	0.202473810305977	0.00167683298008466	0.021989940265494	471.47771762722	0.000152908025028373	0.0147963500006175	0.796172760786768	0.99982625328014	E2neg	no interaction
ENSG00000134759.13	ELP2	16070.2163349606	-0.463044024989684	0.150103593349285	0.000325757695510663	0.004200714637231	16070.2163349606	-0.124694108855372	0.127557686594502	0.203051878731669	0.520949958464158	16070.2163349606	0.00250309438146523	0.0150957045805184	0.018483134584384	0.99982625328014	CAFneg	no interaction
ENSG00000134830.5	C5AR2	544.919746862386	-0.298393656648104	0.137047672911897	0.00989717944026879	0.0627363394803894	544.919746862386	0.496991490365247	0.139666404486568	3.46206942226748e-05	0.000882518589336934	544.919746862386	0.000342614389669691	0.014780132335501	0.345243462094206	0.99982625328014	E2pos	no interaction
ENSG00000134901.12	POGLUT2	197.466695189692	0.680144804700211	0.195306358145262	4.46019377358671e-05	0.000787985966806315	197.466695189692	-0.0563602948282123	0.138923651716978	0.554834131950528	0.808763325248941	197.466695189692	-0.000597908339656008	0.0148129348272378	0.431431097266958	0.99982625328014	CAFpos	no interaction
ENSG00000134962.6	KLB	119.079679240625	-0.876863154124842	0.222623749145503	5.67839397598707e-06	0.000128869751998753	119.079679240625	0.239413285657004	0.194410127455014	0.0531063484826183	0.247419427085306	119.079679240625	0.00144758686098739	0.01490443396652	0.0533801812409494	0.99982625328014	CAFneg	no interaction
ENSG00000134996.11	OSTF1	2380.85102729135	-0.108497549050782	0.0862387310631217	0.172023062106457	0.443057413340869	2380.85102729135	0.399080418412474	0.0918656208342257	2.36651439510584e-06	8.77454363380152e-05	2380.85102729135	0.000323805584519468	0.0147254557119205	0.894674571420485	0.99982625328014	E2pos	no interaction
ENSG00000135046.13	ANXA1	690.038342328836	-0.680067942907933	0.243021332791514	0.000420023678692313	0.00512027157415267	690.038342328836	-0.10650975653756	0.164777456028901	0.290409271367405	0.613888989896298	690.038342328836	-0.000989591393492316	0.014851678569402	0.142927348776693	0.99982625328014	CAFneg	no interaction
ENSG00000135047.14	CTSL	3641.7040864746	0.312114110633666	0.115017367085443	0.0020712673531048	0.0186898492197035	3641.7040864746	-0.134470919912838	0.106318175521783	0.132042656827591	0.417754637902009	3641.7040864746	-0.000675020257367442	0.014779723455059	0.612867619630206	0.99982625328014	CAFpos	no interaction
ENSG00000135052.16	GOLM1	483.320712155489	1.65356542906401	0.193127986543332	6.22722135930821e-19	1.25202232259331e-16	483.320712155489	0.0404213835315182	0.13788655719304	0.673623038242627	0.871632770372666	483.320712155489	-0.00129676217922204	0.0148801306140387	0.109321022504169	0.99982625328014	CAFpos	no interaction
ENSG00000135063.17	FAM189A2	1599.01114485404	-0.384533642488298	0.110660044098938	0.000105988723029632	0.00164105491608254	1599.01114485404	0.430504629994885	0.110488557671873	1.19710713973596e-05	0.000358253761419934	1599.01114485404	0.00264704129337106	0.015100746218217	0.0695204161722105	0.99982625328014	CAFnegE2pos	no interaction
ENSG00000135093.12	USP30	861.135380991956	-0.324936225986049	0.0984899860884549	0.00030192043436693	0.00393240346768971	861.135380991956	-0.237607956365376	0.0971845232287269	0.00536951614663446	0.0520719042073417	861.135380991956	0.00320484989373348	0.0152499319880146	0.060392209093104	0.99982625328014	CAFneg	no interaction
ENSG00000135111.15	TBX3	197.288710035629	0.472520417229652	0.18633069636835	0.00158988952979562	0.0152422250086182	197.288710035629	-0.371357402214597	0.194448174345521	0.00756795580418924	0.0672262408866219	197.288710035629	-0.000740810169696121	0.0148210086263981	0.384848740478601	0.99982625328014	CAFpos	no interaction
ENSG00000135116.9	HRK	252.016044105843	1.42906119543404	0.200651397088943	5.78395057063827e-14	6.26496708901178e-12	252.016044105843	-0.167458590417827	0.175351456121907	0.13222728890616	0.417968234972417	252.016044105843	0.000152764497535428	0.0147984965638597	0.460292522356449	0.99982625328014	CAFpos	no interaction
ENSG00000135148.11	TRAFD1	5106.74002156835	-0.259429156537929	0.0883556207874342	0.00134934813179771	0.0134229578964546	5106.74002156835	-0.256099476830019	0.088908876920442	0.00123658470966123	0.01723852219767	5106.74002156835	0.00072862614357353	0.0147430163203502	0.669445853620142	0.99982625328014	CAFnegE2neg	no interaction
ENSG00000135245.9	HILPDA	1788.83965114023	0.377162777714539	0.0708683935328426	2.48061395668606e-08	1.00187760088172e-06	1788.83965114023	-0.296106943164103	0.0717777407166293	1.07055360988868e-05	0.000325152186833209	1788.83965114023	0.000468836347179934	0.0146700323810171	0.843608467123801	0.99982625328014	CAFposE2neg	no interaction
ENSG00000135269.17	TES	4090.32633910334	0.000523930158117908	0.0662692859598012	0.990511934192101	0.997917760670918	4090.32633910334	0.24444286330834	0.0689392894850675	0.000155633650969353	0.00320587354630233	4090.32633910334	0.000566570688941731	0.0146665499652845	0.794934074046449	0.99982625328014	E2pos	no interaction
ENSG00000135318.11	NT5E	848.081403607301	-0.68311599944202	0.186964554506662	2.52830794335633e-05	0.000485754991809039	848.081403607301	-1.36341656797905	0.183555394953054	6.00596401596374e-15	1.03295344973352e-12	848.081403607301	0.00125843335343918	0.0148728100919874	0.1364415903602	0.99982625328014	CAFnegE2neg	no interaction
ENSG00000135334.8	AKIRIN2	2088.1909965263	-0.224543745233505	0.0874371490006639	0.00534277832960371	0.0387935710351439	2088.1909965263	-0.135315350019585	0.0845387789115749	0.0781422983920875	0.313752406484178	2088.1909965263	-0.000432033497258398	0.0147257082714108	0.753307210067065	0.99982625328014	CAFneg	no interaction
ENSG00000135363.11	LMO2	83.0684399295025	-0.190898575987562	0.158957440906301	0.111737429260709	0.338975120451647	83.0684399295025	0.399447582878608	0.17097171216842	0.00263657791658458	0.0307242038850979	83.0684399295025	0.000500011284701187	0.0148012949029112	0.433745180506605	0.99982625328014	E2pos	no interaction
ENSG00000135365.15	PHF21A	979.29045316512	0.309311816400377	0.102057883280474	0.000811459870652615	0.00883569004848671	979.29045316512	0.117444021518334	0.0948399096108423	0.1575055373297	0.456063193789344	979.29045316512	-0.00149874540770989	0.0148519236021945	0.273042649485509	0.99982625328014	CAFpos	no interaction
ENSG00000135372.8	NAT10	2482.65534775099	0.21816661733544	0.0749680384626697	0.00197611287795543	0.0180019217184517	2482.65534775099	-0.0398105638616642	0.0710114262755247	0.545807863170902	0.801915113911551	2482.65534775099	1.1661273639323e-05	0.0146792656766459	0.925051758265457	0.99982625328014	CAFpos	no interaction
ENSG00000135374.9	ELF5	209.272062586088	0.0824377927175212	0.137376686442874	0.46009585297582	0.741758472559887	209.272062586088	-0.890673037872389	0.175484848706317	2.37419549937544e-08	1.36659841748324e-06	209.272062586088	-0.000854149133510419	0.0148267322580821	0.351677875426743	0.99982625328014	E2neg	no interaction
ENSG00000135407.10	AVIL	180.102027852782	-0.790616106611232	0.137582416758312	8.09145537727689e-10	4.27798242631954e-08	180.102027852782	-0.791057795652641	0.137337186646506	6.55293275965098e-10	5.31494972409192e-08	180.102027852782	0.00364423635506816	0.0154499478467673	0.00140956645696766	0.349876080257172	CAFnegE2neg	no interaction
ENSG00000135414.9	GDF11	2694.00872445302	0.349929687720209	0.0808671264731017	4.15685049014755e-06	9.77578924989396e-05	2694.00872445302	-0.101096921140717	0.0765219644931931	0.149307980079715	0.443226852870175	2694.00872445302	-0.000133755555653678	0.0146955446903887	0.859564631684806	0.99982625328014	CAFpos	no interaction
ENSG00000135446.16	CDK4	9625.06901359895	0.416858651658296	0.164989927404036	0.00207527717192841	0.0187142019136311	9625.06901359895	0.229705559780582	0.155962295650479	0.0433392297032094	0.219002183189156	9625.06901359895	-0.00145631672300269	0.0148930455032002	0.0363951071017882	0.99982625328014	CAFpos	no interaction
ENSG00000135486.17	HNRNPA1	38268.7865169252	0.30427129378934	0.0539182127736021	5.14618558161688e-09	2.33954774450895e-07	38268.7865169252	0.162550523916984	0.0532285195308938	0.00121845669595528	0.0170190502297081	38268.7865169252	-0.00475506310458086	0.0156525314346921	0.0265617993050967	0.99982625328014	CAFposE2pos	no interaction
ENSG00000135506.15	OS9	12907.0084490074	-0.263705438848495	0.095299218684077	0.00235008376669571	0.0205560329470473	12907.0084490074	0.0839620915246626	0.0880260064953846	0.257157099641951	0.581271612550648	12907.0084490074	-0.00717533600597677	0.0174592457333794	0.554333024652326	0.99982625328014	CAFneg	no interaction
ENSG00000135521.8	LTV1	1515.2472595957	0.423267790253384	0.117084844311267	6.10084328158497e-05	0.00103064541827959	1515.2472595957	0.067044321986914	0.101168053788609	0.435909599983903	0.733613697528545	1515.2472595957	-0.0012182722012284	0.0148312224194145	0.320746581257625	0.99982625328014	CAFpos	no interaction
ENSG00000135535.15	CD164	11283.5560650343	-0.35799525825434	0.108684986134802	0.000262760300364215	0.00348596959823343	11283.5560650343	-0.386226487502251	0.109999031607555	7.41302731711872e-05	0.00170130168732909	11283.5560650343	0.00336897997177394	0.0153203418489025	0.0202529161792802	0.99982625328014	CAFnegE2neg	no interaction
ENSG00000135540.11	NHSL1	1772.83771758286	-0.10266753347107	0.123738795198657	0.322377887915231	0.628423371567652	1772.83771758286	0.50776171254297	0.144851058998697	4.61931487421852e-05	0.00113690896257706	1772.83771758286	-0.00054960249043554	0.0147916793988608	0.821653182692049	0.99982625328014	E2pos	no interaction
ENSG00000135547.8	HEY2	631.562611540191	-0.127990657912102	0.14822955984499	0.26432654762614	0.571530584224055	631.562611540191	1.35998351888592	0.172685070964254	1.9719215549298e-16	3.90960836064207e-14	631.562611540191	0.00027116017011092	0.0147938048691431	0.785778107404332	0.99982625328014	E2pos	no interaction
ENSG00000135549.14	PKIB	1575.77748355007	-0.822823945738388	0.125439017845293	4.60409242352067e-12	3.59578634932163e-10	1575.77748355007	2.04736790608822	0.119336075492352	3.34889919531167e-67	1.19513840032685e-63	1575.77748355007	0.00221619018707191	0.015008113215313	0.081733925362145	0.99982625328014	CAFnegE2pos	no interaction
ENSG00000135604.9	STX11	83.2676468352032	0.732660103072702	0.233056502224341	0.000130912542995279	0.00195425805212023	83.2676468352032	1.08402688948833	0.222730461172842	6.68581228890714e-08	3.50705541320684e-06	83.2676468352032	0.00145687390092035	0.0149048487036554	0.0548480426634303	0.99982625328014	CAFposE2pos	no interaction
ENSG00000135617.3	PRADC1	572.684454678047	-0.0862883220307205	0.157462679631714	0.449998865074301	0.734644762000874	572.684454678047	0.651823711730693	0.214256769516984	0.000161524517675863	0.00330338465590679	572.684454678047	-0.00142260035692282	0.0148998028044812	0.0677403687641675	0.99982625328014	E2pos	no interaction
ENSG00000135632.11	SMYD5	1333.91559161173	0.501887669256947	0.122919050519762	7.03257087469139e-06	0.000156127448267838	1333.91559161173	0.0482019441164308	0.103428736715873	0.600376821790611	0.832706105339867	1333.91559161173	-0.00168944668149579	0.0149049951252825	0.166929772308709	0.99982625328014	CAFpos	no interaction
ENSG00000135643.4	KCNMB4	433.270060852098	-0.614629114320736	0.138449319494378	1.00833461510593e-06	2.8446594131694e-05	433.270060852098	0.0829196112813046	0.113325047561389	0.365960639182728	0.67995420074625	433.270060852098	3.8932033511793e-05	0.0147735225658549	0.971914733146613	0.99982625328014	CAFneg	no interaction
[truncated: 1,824 more rows]

## Sheet: CAFnoE2_vs_noCAFnoE2
gene	baseMean	log2FoldChange	lfcSE	stat	pvalue	padj
ENSG00000188404.8	1600.11806063353	2.93200072486101	0.118612795343284	4.58825296198112e-136	6.54973110322805e-132
[truncated: 19,674 more rows]

## Sheet: noCAFE2_vs_noCAFnoE2
gene	baseMean	log2FoldChange	lfcSE	stat	pvalue	padj
[truncated: 19,675 more rows]

[truncated: 3 more sheets: interaction, CAFE2_vs_CAFnoE2, CAFE2_vs_noCAFE2]
