# Supplementary material for: Cancer-associated fibroblasts rewire the estrogen receptor response in luminal breast cancer, enabling estrogen independence
Source: Oncogene. 2024 Feb 22;43(15):1113–26. doi: 10.1038/s41388-024-02973-x (PMC10997519; doi:10.1038/s41388-024-02973-x)
Supplement: Supplementary file 12 — STable 3 [file 41388_2024_2973_MOESM12_ESM.xlsx]

## Sheet: Information
Significantly regulated Metascape pathways, 6h E2 stimulation

## Sheet: CAFupE2up
GroupID	Category	Term	Description	LogP	Log(q-value)	InTerm_InList	Genes	Symbols
1_Summary	Immunologic Signatures	M7458	GSE21670 UNTREATED VS IL6 TREATED STAT3 KO CD4 TCELL DN	-30.2445	-25.7542	43/192	718,1503,3182,4839,6541,6774,6875,7980,8602,8607,8662,9188,9533,9690,9816,9933,10056,10885,23160,23212,23367,23560,25902,27340,51154,51520,51645,54517,54865,55003,55127,55759,56902,58477,64318,80746,83732,84154,84365,84955,119559,144577,152579,3376,7074,8565,11260,51602,84255,133308,387496	C3,CTPS1,HNRNPAB,NOP2,SLC7A1,STAT3,TAF4B,TFPI2,NOP14,RUVBL1,EIF3B,DDX21,POLR1C,UBE3C,URB2,PUM3,FARSB,WDR3,WDR43,RRS1,LARP1,GTPBP4,MTHFD1L,UTP20,MRTO4,LARS1,PPIL1,PUS7,GPATCH4,PAK1IP1,HEATR1,WDR12,PNO1,SRPRB,NOC3L,TSEN2,RIOK1,RPF2,NIFK,NUDCD1,SFXN4,KICS2,SCFD2,IARS1,TIAM1,YARS1,XPOT,NOP58,SLC37A3,SLC9B2,RASL11A
1_Member	Immunologic Signatures	M7458	GSE21670 UNTREATED VS IL6 TREATED STAT3 KO CD4 TCELL DN	-30.2445	-25.7542	43/192	718,1503,3182,4839,6541,6774,6875,7980,8602,8607,8662,9188,9533,9690,9816,9933,10056,10885,23160,23212,23367,23560,25902,27340,51154,51520,51645,54517,54865,55003,55127,55759,56902,58477,64318,80746,83732,84154,84365,84955,119559,144577,152579	C3,CTPS1,HNRNPAB,NOP2,SLC7A1,STAT3,TAF4B,TFPI2,NOP14,RUVBL1,EIF3B,DDX21,POLR1C,UBE3C,URB2,PUM3,FARSB,WDR3,WDR43,RRS1,LARP1,GTPBP4,MTHFD1L,UTP20,MRTO4,LARS1,PPIL1,PUS7,GPATCH4,PAK1IP1,HEATR1,WDR12,PNO1,SRPRB,NOC3L,TSEN2,RIOK1,RPF2,NIFK,NUDCD1,SFXN4,KICS2,SCFD2
1_Member	Immunologic Signatures	M7454	GSE21670 STAT3 KO VS WT CD4 TCELL DN	-19.14	-15.4278	32/182	718,1503,3376,6541,6875,7074,7980,8565,8602,9188,9816,10056,10885,11260,23160,23212,23560,25902,27340,51602,54517,55127,55759,56902,64318,80746,84154,84255,119559,133308,152579,387496	C3,CTPS1,IARS1,SLC7A1,TAF4B,TIAM1,TFPI2,YARS1,NOP14,DDX21,URB2,FARSB,WDR3,XPOT,WDR43,RRS1,GTPBP4,MTHFD1L,UTP20,NOP58,PUS7,HEATR1,WDR12,PNO1,NOC3L,TSEN2,RPF2,SLC37A3,SFXN4,SLC9B2,SCFD2,RASL11A
2_Summary	Chemical And Genetic Perturbations	M18562	MANALO HYPOXIA DN	-24.488	-20.2987	45/290	1503,1736,2618,3376,3419,4522,4830,5471,6632,7965,8565,8607,9188,9816,9875,9933,10061,10166,10419,10436,10528,10799,23212,23404,23560,23590,27340,29078,29954,51018,51154,51491,55003,55127,55131,55226,55720,55759,55871,56902,64222,65260,79084,79731,80746,158,262,1973,3735,4691,7993,8662,9533,9980,10574,10885,11200,22984,26135,26608,29088,29902,51514,54517,55379,56652,57180,292,1054,1678,2935,3099,…	CTPS1,DKC1,GART,IARS1,IDH3A,MTHFD1,NME1,PPAT,SNRPD1,AIMP2,YARS1,RUVBL1,DDX21,URB2,URB1,PUM3,ABCF2,SLC25A15,PRMT5,EMG1,NOP56,RPP40,RRS1,EXOSC2,GTPBP4,PDSS1,UTP20,NDUFAF4,POMT2,RRP15,MRTO4,NOP16,PAK1IP1,HEATR1,RBM28,NAT10,TSR1,WDR12,CBWD1,PNO1,TOR3A,COA7,WDR77,NARS2,TSEN2,ADSL,AMD1,EIF4A1,KARS1,NCL,UBXN8,EIF3B,POLR1C,DOP1B,CCT7,WDR3,CHEK2,PDCD11,SERBP1,TBL2,MRPL15,FAM216A,DTL,PUS7,LRRC59,TWNK,ACTR3…
2_Member	Chemical And Genetic Perturbations	M18562	MANALO HYPOXIA DN	-24.488	-20.2987	45/290	1503,1736,2618,3376,3419,4522,4830,5471,6632,7965,8565,8607,9188,9816,9875,9933,10061,10166,10419,10436,10528,10799,23212,23404,23560,23590,27340,29078,29954,51018,51154,51491,55003,55127,55131,55226,55720,55759,55871,56902,64222,65260,79084,79731,80746	CTPS1,DKC1,GART,IARS1,IDH3A,MTHFD1,NME1,PPAT,SNRPD1,AIMP2,YARS1,RUVBL1,DDX21,URB2,URB1,PUM3,ABCF2,SLC25A15,PRMT5,EMG1,NOP56,RPP40,RRS1,EXOSC2,GTPBP4,PDSS1,UTP20,NDUFAF4,POMT2,RRP15,MRTO4,NOP16,PAK1IP1,HEATR1,RBM28,NAT10,TSR1,WDR12,CBWD1,PNO1,TOR3A,COA7,WDR77,NARS2,TSEN2
2_Member	Chemical And Genetic Perturbations	M4772	CAIRO HEPATOBLASTOMA CLASSES UP	-13.296	-10.1481	47/601	158,262,1736,1973,2618,3376,3735,4691,4830,5471,6632,7993,8607,8662,9533,9980,10061,10419,10436,10528,10574,10799,10885,11200,22984,23212,23404,23560,23590,26135,26608,27340,29088,29902,51154,51491,51514,54517,55127,55226,55379,55720,55759,56652,56902,57180,79084	ADSL,AMD1,DKC1,EIF4A1,GART,IARS1,KARS1,NCL,NME1,PPAT,SNRPD1,UBXN8,RUVBL1,EIF3B,POLR1C,DOP1B,ABCF2,PRMT5,EMG1,NOP56,CCT7,RPP40,WDR3,CHEK2,PDCD11,RRS1,EXOSC2,GTPBP4,PDSS1,SERBP1,TBL2,UTP20,MRPL15,FAM216A,MRTO4,NOP16,DTL,PUS7,HEATR1,NAT10,LRRC59,TSR1,WDR12,TWNK,PNO1,ACTR3B,WDR77
2_Member	Chemical And Genetic Perturbations	M11961	PUJANA CHEK2 PCC NETWORK	-4.74516	-2.49291	35/732	158,292,1054,1503,1678,1736,2935,3099,3182,3376,3735,3918,4691,4830,4839,6059,6541,7307,8602,8607,9057,9188,9816,9933,10528,10623,11200,23160,23212,27340,29902,51491,55720,56902,79084	ADSL,SLC25A5,CEBPG,CTPS1,TIMM8A,DKC1,GSPT1,HK2,HNRNPAB,IARS1,KARS1,LAMC2,NCL,NME1,NOP2,ABCE1,SLC7A1,U2AF1,NOP14,RUVBL1,SLC7A6,DDX21,URB2,PUM3,NOP56,POLR3C,CHEK2,WDR43,RRS1,UTP20,FAM216A,NOP16,TSR1,PNO1,WDR77
3_Summary	Chemical And Genetic Perturbations	M2151	DUTERTRE ESTRADIOL RESPONSE 6HR UP	-22.8941	-18.8809	39/227	262,771,1503,1736,1960,2618,4141,4839,6059,6541,7052,7074,8416,8565,8607,9188,9645,10160,10528,10761,10885,11057,22822,22984,23212,25902,51514,51649,54899,55034,56172,57478,79754,83879,89797,114904,154043,154141,284098	AMD1,CA12,CTPS1,DKC1,EGR3,GART,MARS1,NOP2,ABCE1,SLC7A1,TGM2,TIAM1,ANXA9,YARS1,RUVBL1,DDX21,MICAL2,FARP1,NOP56,PLAC1,WDR3,ABHD2,PHLDA1,PDCD11,RRS1,MTHFD1L,DTL,MRPS23,PXK,MOCOS,ANKH,USP31,ASB13,CDCA7,NAV2,C1QTNF6,CNKSR3,MBOAT1,PIGW
3_Member	Chemical And Genetic Perturbations	M2151	DUTERTRE ESTRADIOL RESPONSE 6HR UP	-22.8941	-18.8809	39/227	262,771,1503,1736,1960,2618,4141,4839,6059,6541,7052,7074,8416,8565,8607,9188,9645,10160,10528,10761,10885,11057,22822,22984,23212,25902,51514,51649,54899,55034,56172,57478,79754,83879,89797,114904,154043,154141,284098	AMD1,CA12,CTPS1,DKC1,EGR3,GART,MARS1,NOP2,ABCE1,SLC7A1,TGM2,TIAM1,ANXA9,YARS1,RUVBL1,DDX21,MICAL2,FARP1,NOP56,PLAC1,WDR3,ABHD2,PHLDA1,PDCD11,RRS1,MTHFD1L,DTL,MRPS23,PXK,MOCOS,ANKH,USP31,ASB13,CDCA7,NAV2,C1QTNF6,CNKSR3,MBOAT1,PIGW
4_Summary	Immunologic Signatures	M8960	GSE37532 TREG VS TCONV PPARG KO CD4 TCELL FROM LN DN	-21.4505	-17.5623	35/192	1960,3735,4790,4860,5373,6059,6774,7993,8564,8602,9188,9533,9933,10799,10885,23160,23212,25902,29078,51018,51154,51524,54433,54680,54733,55003,55226,56652,56902,57510,58477,79084,84154,84365,134637	EGR3,KARS1,NFKB1,PNP,PMM2,ABCE1,STAT3,UBXN8,KMO,NOP14,DDX21,POLR1C,PUM3,RPP40,WDR3,WDR43,RRS1,MTHFD1L,NDUFAF4,RRP15,MRTO4,TMEM138,GAR1,ZNHIT6,SLC35F2,PAK1IP1,NAT10,TWNK,PNO1,XPO5,SRPRB,WDR77,RPF2,NIFK,ADAT2
4_Member	Immunologic Signatures	M8960	GSE37532 TREG VS TCONV PPARG KO CD4 TCELL FROM LN DN	-21.4505	-17.5623	35/192	1960,3735,4790,4860,5373,6059,6774,7993,8564,8602,9188,9533,9933,10799,10885,23160,23212,25902,29078,51018,51154,51524,54433,54680,54733,55003,55226,56652,56902,57510,58477,79084,84154,84365,134637	EGR3,KARS1,NFKB1,PNP,PMM2,ABCE1,STAT3,UBXN8,KMO,NOP14,DDX21,POLR1C,PUM3,RPP40,WDR3,WDR43,RRS1,MTHFD1L,NDUFAF4,RRP15,MRTO4,TMEM138,GAR1,ZNHIT6,SLC35F2,PAK1IP1,NAT10,TWNK,PNO1,XPO5,SRPRB,WDR77,RPF2,NIFK,ADAT2
5_Summary	GO Biological Processes	GO:0034660	ncRNA metabolic process	-20.9138	-17.1225	51/460	1736,2617,3376,3735,4141,4677,4790,4839,6301,6774,6897,8565,8602,9188,9875,10056,10436,10528,10799,10885,22984,23016,23160,23212,23404,23560,27340,51018,51095,51154,51202,51520,51602,54433,54517,54680,55127,55226,55720,55759,57510,79731,80746,83732,84154,84309,84365,87178,92935,134637,153443,6059,9816,51491,54552,55003,64794,84946,6632,8607,8662,10419,11171,25929,4691,55131,56902,1022,1973,2935,7…	DKC1,GARS1,IARS1,KARS1,MARS1,NARS1,NFKB1,NOP2,SARS1,STAT3,TARS1,YARS1,NOP14,DDX21,URB1,FARSB,EMG1,NOP56,RPP40,WDR3,PDCD11,EXOSC7,WDR43,RRS1,EXOSC2,GTPBP4,UTP20,RRP15,TRNT1,MRTO4,DDX47,LARS1,NOP58,GAR1,PUS7,ZNHIT6,HEATR1,NAT10,TSR1,WDR12,XPO5,NARS2,TSEN2,RIOK1,RPF2,NUDT16L1,NIFK,PNPT1,MARS2,ADAT2,SRFBP1,ABCE1,URB2,NOP16,GNL3L,PAK1IP1,DDX31,LTV1,SNRPD1,RUVBL1,EIF3B,PRMT5,STRAP,GEMIN5,NCL,RBM28,PNO1…
5_Member	GO Biological Processes	GO:0034660	ncRNA metabolic process	-20.9138	-17.1225	51/460	1736,2617,3376,3735,4141,4677,4790,4839,6301,6774,6897,8565,8602,9188,9875,10056,10436,10528,10799,10885,22984,23016,23160,23212,23404,23560,27340,51018,51095,51154,51202,51520,51602,54433,54517,54680,55127,55226,55720,55759,57510,79731,80746,83732,84154,84309,84365,87178,92935,134637,153443	DKC1,GARS1,IARS1,KARS1,MARS1,NARS1,NFKB1,NOP2,SARS1,STAT3,TARS1,YARS1,NOP14,DDX21,URB1,FARSB,EMG1,NOP56,RPP40,WDR3,PDCD11,EXOSC7,WDR43,RRS1,EXOSC2,GTPBP4,UTP20,RRP15,TRNT1,MRTO4,DDX47,LARS1,NOP58,GAR1,PUS7,ZNHIT6,HEATR1,NAT10,TSR1,WDR12,XPO5,NARS2,TSEN2,RIOK1,RPF2,NUDT16L1,NIFK,PNPT1,MARS2,ADAT2,SRFBP1
5_Member	GO Biological Processes	GO:0042254	ribosome biogenesis	-17.1042	-13.459	37/292	1736,4839,6059,8602,9188,9816,9875,10436,10528,10799,10885,22984,23016,23160,23212,23404,23560,27340,51018,51154,51202,51491,51602,54433,54552,54680,55003,55127,55226,55720,55759,64794,83732,84154,84365,84946,153443	DKC1,NOP2,ABCE1,NOP14,DDX21,URB2,URB1,EMG1,NOP56,RPP40,WDR3,PDCD11,EXOSC7,WDR43,RRS1,EXOSC2,GTPBP4,UTP20,RRP15,MRTO4,DDX47,NOP16,NOP58,GAR1,GNL3L,ZNHIT6,PAK1IP1,HEATR1,NAT10,TSR1,WDR12,DDX31,RIOK1,RPF2,NIFK,LTV1,SRFBP1
5_Member	GO Biological Processes	GO:0022613	ribonucleoprotein complex biogenesis	-16.2097	-12.6225	43/423	1736,4839,6059,6632,8602,8607,8662,9188,9816,9875,10419,10436,10528,10799,10885,11171,22984,23016,23160,23212,23404,23560,25929,27340,51018,51154,51202,51491,51602,54433,54552,54680,55003,55127,55226,55720,55759,64794,83732,84154,84365,84946,153443	DKC1,NOP2,ABCE1,SNRPD1,NOP14,RUVBL1,EIF3B,DDX21,URB2,URB1,PRMT5,EMG1,NOP56,RPP40,WDR3,STRAP,PDCD11,EXOSC7,WDR43,RRS1,EXOSC2,GTPBP4,GEMIN5,UTP20,RRP15,MRTO4,DDX47,NOP16,NOP58,GAR1,GNL3L,ZNHIT6,PAK1IP1,HEATR1,NAT10,TSR1,WDR12,DDX31,RIOK1,RPF2,NIFK,LTV1,SRFBP1
5_Member	GO Biological Processes	GO:0006364	rRNA processing	-14.8076	-11.4312	30/220	1736,4839,8602,9188,9875,10436,10528,10799,10885,22984,23016,23160,23212,23404,23560,27340,51018,51154,51202,51602,54433,54680,55127,55226,55720,55759,83732,84154,84365,153443	DKC1,NOP2,NOP14,DDX21,URB1,EMG1,NOP56,RPP40,WDR3,PDCD11,EXOSC7,WDR43,RRS1,EXOSC2,GTPBP4,UTP20,RRP15,MRTO4,DDX47,NOP58,GAR1,ZNHIT6,HEATR1,NAT10,TSR1,WDR12,RIOK1,RPF2,NIFK,SRFBP1
5_Member	GO Biological Processes	GO:0016072	rRNA metabolic process	-14.2748	-10.9606	30/230	1736,4839,8602,9188,9875,10436,10528,10799,10885,22984,23016,23160,23212,23404,23560,27340,51018,51154,51202,51602,54433,54680,55127,55226,55720,55759,83732,84154,84365,153443	DKC1,NOP2,NOP14,DDX21,URB1,EMG1,NOP56,RPP40,WDR3,PDCD11,EXOSC7,WDR43,RRS1,EXOSC2,GTPBP4,UTP20,RRP15,MRTO4,DDX47,NOP58,GAR1,ZNHIT6,HEATR1,NAT10,TSR1,WDR12,RIOK1,RPF2,NIFK,SRFBP1
5_Member	GO Biological Processes	GO:0034470	ncRNA processing	-13.5292	-10.2942	37/376	1736,3735,4839,6301,6774,8602,9188,9875,10436,10528,10799,10885,22984,23016,23160,23212,23404,23560,27340,51018,51095,51154,51202,51602,54433,54517,54680,55127,55226,55720,55759,80746,83732,84154,84365,134637,153443	DKC1,KARS1,NOP2,SARS1,STAT3,NOP14,DDX21,URB1,EMG1,NOP56,RPP40,WDR3,PDCD11,EXOSC7,WDR43,RRS1,EXOSC2,GTPBP4,UTP20,RRP15,TRNT1,MRTO4,DDX47,NOP58,GAR1,PUS7,ZNHIT6,HEATR1,NAT10,TSR1,WDR12,TSEN2,RIOK1,RPF2,NIFK,ADAT2,SRFBP1
5_Member	Reactome Gene Sets	R-HSA-8868773	rRNA processing in the nucleus and cytosol	-11.9552	-8.87986	25/192	1736,4691,4839,8602,9188,10436,10528,10799,10885,22984,23016,23160,23404,27340,51202,51602,54433,55127,55131,55226,55720,55759,56902,83732,84946	DKC1,NCL,NOP2,NOP14,DDX21,EMG1,NOP56,RPP40,WDR3,PDCD11,EXOSC7,WDR43,EXOSC2,UTP20,DDX47,NOP58,GAR1,HEATR1,RBM28,NAT10,TSR1,WDR12,PNO1,RIOK1,LTV1
5_Member	Reactome Gene Sets	R-HSA-6790901	rRNA modification in the nucleus and cytosol	-11.5799	-8.55892	15/60	1736,4839,8602,10436,10528,10885,22984,23160,27340,51202,51602,54433,55127,55226,56902	DKC1,NOP2,NOP14,EMG1,NOP56,WDR3,PDCD11,WDR43,UTP20,DDX47,NOP58,GAR1,HEATR1,NAT10,PNO1
5_Member	Reactome Gene Sets	R-HSA-72312	rRNA processing	-11.4551	-8.45617	25/202	1736,4691,4839,8602,9188,10436,10528,10799,10885,22984,23016,23160,23404,27340,51202,51602,54433,55127,55131,55226,55720,55759,56902,83732,84946	DKC1,NCL,NOP2,NOP14,DDX21,EMG1,NOP56,RPP40,WDR3,PDCD11,EXOSC7,WDR43,EXOSC2,UTP20,DDX47,NOP58,GAR1,HEATR1,RBM28,NAT10,TSR1,WDR12,PNO1,RIOK1,LTV1
5_Member	Reactome Gene Sets	R-HSA-8953854	Metabolism of RNA	-10.0884	-7.2002	44/662	1022,1736,1973,2935,4691,4839,6632,7307,8602,8896,9188,10419,10436,10528,10799,10885,11260,22984,23016,23160,23404,25929,27340,51095,51202,51602,51645,54433,54517,55127,55131,55226,55720,55759,56902,79084,80746,83732,84844,84946,129401,134637,100534599,102724594	CDK7,DKC1,EIF4A1,GSPT1,NCL,NOP2,SNRPD1,U2AF1,NOP14,BUD31,DDX21,PRMT5,EMG1,NOP56,RPP40,WDR3,XPOT,PDCD11,EXOSC7,WDR43,EXOSC2,GEMIN5,UTP20,TRNT1,DDX47,NOP58,PPIL1,GAR1,PUS7,HEATR1,RBM28,NAT10,TSR1,WDR12,PNO1,WDR77,TSEN2,RIOK1,PHF5A,LTV1,NUP35,ADAT2,ISY1-RAB43,LOC102724594
5_Member	KEGG Pathway	hsa03008	Ribosome biogenesis in eukaryotes	-9.50003	-6.6725	15/82	1736,4929,10436,10528,10799,10885,23160,23560,51602,54433,54552,55127,55131,55226,83732	DKC1,NR4A2,EMG1,NOP56,RPP40,WDR3,WDR43,GTPBP4,NOP58,GAR1,GNL3L,HEATR1,RBM28,NAT10,RIOK1
5_Member	Reactome Gene Sets	R-HSA-6791226	Major pathway of rRNA processing in the nucleolus and cytosol	-9.13721	-6.34589	21/182	4691,8602,9188,10436,10528,10799,10885,22984,23016,23160,23404,27340,51202,51602,55127,55131,55720,55759,56902,83732,84946	NCL,NOP14,DDX21,EMG1,NOP56,RPP40,WDR3,PDCD11,EXOSC7,WDR43,EXOSC2,UTP20,DDX47,NOP58,HEATR1,RBM28,TSR1,WDR12,PNO1,RIOK1,LTV1
5_Member	KEGG Pathway	ko03008	Ribosome biogenesis in eukaryotes	-9.10792	-6.32519	14/74	1736,10436,10528,10799,10885,23160,23560,51602,54433,54552,55127,55131,55226,83732	DKC1,EMG1,NOP56,RPP40,WDR3,WDR43,GTPBP4,NOP58,GAR1,GNL3L,HEATR1,RBM28,NAT10,RIOK1
6_Summary	Immunologic Signatures	M9877	GSE45739 NRAS KO VS WT UNSTIM CD4 TCELL UP	-15.7853	-12.2804	29/188	2119,2935,4552,4691,4830,4860,5272,5471,7307,8662,8676,9933,23590,25902,51095,51154,51202,54433,54865,54906,56652,58477,64318,79053,79084,84365,84946,84955,153443,1960,8896,10328,10528,10799,23545,54733,57510,87178,119559	ETV5,GSPT1,MTRR,NCL,NME1,PNP,SERPINB9,PPAT,U2AF1,EIF3B,STX11,PUM3,PDSS1,MTHFD1L,TRNT1,MRTO4,DDX47,GAR1,GPATCH4,TASOR2,TWNK,SRPRB,NOC3L,ALG8,WDR77,NIFK,LTV1,NUDCD1,SRFBP1,EGR3,BUD31,EMC8,NOP56,RPP40,ATP6V0A2,SLC35F2,XPO5,PNPT1,SFXN4
6_Member	Immunologic Signatures	M9877	GSE45739 NRAS KO VS WT UNSTIM CD4 TCELL UP	-15.7853	-12.2804	29/188	2119,2935,4552,4691,4830,4860,5272,5471,7307,8662,8676,9933,23590,25902,51095,51154,51202,54433,54865,54906,56652,58477,64318,79053,79084,84365,84946,84955,153443	ETV5,GSPT1,MTRR,NCL,NME1,PNP,SERPINB9,PPAT,U2AF1,EIF3B,STX11,PUM3,PDSS1,MTHFD1L,TRNT1,MRTO4,DDX47,GAR1,GPATCH4,TASOR2,TWNK,SRPRB,NOC3L,ALG8,WDR77,NIFK,LTV1,NUDCD1,SRFBP1
6_Member	Immunologic Signatures	M9864	GSE46606 UNSTIM VS CD40L IL2 IL5 DAY1 STIMULATED BCELL DN	-7.37219	-4.7144	19/188	1960,2119,5272,8662,8896,10328,10528,10799,23545,23590,51095,51202,54733,56652,57510,58477,79084,87178,119559	EGR3,ETV5,SERPINB9,EIF3B,BUD31,EMC8,NOP56,RPP40,ATP6V0A2,PDSS1,TRNT1,DDX47,SLC35F2,TWNK,XPO5,SRPRB,WDR77,PNPT1,SFXN4
7_Summary	Chemical And Genetic Perturbations	M12113	WEI MYCN TARGETS WITH E BOX	-15.7707	-12.2804	58/767	262,771,788,1503,1736,1871,3099,4839,4860,5373,5471,6059,6632,6875,8602,8607,8662,9188,9816,9933,10056,10061,10574,10799,22843,23160,23404,25929,26135,29078,29088,29902,51018,51154,51491,51524,51602,51649,54517,55163,55759,56902,57486,58477,60488,64222,79084,83732,84306,84365,84844,84955,87178,119559,129401,131474,152579,153443	AMD1,CA12,SLC25A20,CTPS1,DKC1,E2F3,HK2,NOP2,PNP,PMM2,PPAT,ABCE1,SNRPD1,TAF4B,NOP14,RUVBL1,EIF3B,DDX21,URB2,PUM3,FARSB,ABCF2,CCT7,RPP40,PPM1E,WDR43,EXOSC2,GEMIN5,SERBP1,NDUFAF4,MRPL15,FAM216A,RRP15,MRTO4,NOP16,TMEM138,NOP58,MRPS23,PUS7,PNPO,WDR12,PNO1,NLN,SRPRB,MRPS35,TOR3A,WDR77,RIOK1,PDCD2L,NIFK,PHF5A,NUDCD1,PNPT1,SFXN4,NUP35,CHCHD4,SCFD2,SRFBP1
7_Member	Chemical And Genetic Perturbations	M12113	WEI MYCN TARGETS WITH E BOX	-15.7707	-12.2804	58/767	262,771,788,1503,1736,1871,3099,4839,4860,5373,5471,6059,6632,6875,8602,8607,8662,9188,9816,9933,10056,10061,10574,10799,22843,23160,23404,25929,26135,29078,29088,29902,51018,51154,51491,51524,51602,51649,54517,55163,55759,56902,57486,58477,60488,64222,79084,83732,84306,84365,84844,84955,87178,119559,129401,131474,152579,153443	AMD1,CA12,SLC25A20,CTPS1,DKC1,E2F3,HK2,NOP2,PNP,PMM2,PPAT,ABCE1,SNRPD1,TAF4B,NOP14,RUVBL1,EIF3B,DDX21,URB2,PUM3,FARSB,ABCF2,CCT7,RPP40,PPM1E,WDR43,EXOSC2,GEMIN5,SERBP1,NDUFAF4,MRPL15,FAM216A,RRP15,MRTO4,NOP16,TMEM138,NOP58,MRPS23,PUS7,PNPO,WDR12,PNO1,NLN,SRPRB,MRPS35,TOR3A,WDR77,RIOK1,PDCD2L,NIFK,PHF5A,NUDCD1,PNPT1,SFXN4,NUP35,CHCHD4,SCFD2,SRFBP1
8_Summary	Chemical And Genetic Perturbations	M19360	YAO TEMPORAL RESPONSE TO PROGESTERONE CLUSTER 11	-15.5506	-12.1017	22/99	262,1678,2935,4141,6059,6897,9188,9455,9933,10056,10528,11171,23212,27242,29078,51154,51602,55379,55720,56902,84365,84946	AMD1,TIMM8A,GSPT1,MARS1,ABCE1,TARS1,DDX21,HOMER2,PUM3,FARSB,NOP56,STRAP,RRS1,TNFRSF21,NDUFAF4,MRTO4,NOP58,LRRC59,TSR1,PNO1,NIFK,LTV1
8_Member	Chemical And Genetic Perturbations	M19360	YAO TEMPORAL RESPONSE TO PROGESTERONE CLUSTER 11	-15.5506	-12.1017	22/99	262,1678,2935,4141,6059,6897,9188,9455,9933,10056,10528,11171,23212,27242,29078,51154,51602,55379,55720,56902,84365,84946	AMD1,TIMM8A,GSPT1,MARS1,ABCE1,TARS1,DDX21,HOMER2,PUM3,FARSB,NOP56,STRAP,RRS1,TNFRSF21,NDUFAF4,MRTO4,NOP58,LRRC59,TSR1,PNO1,NIFK,LTV1
9_Summary	Immunologic Signatures	M8444	GSE46468 LUNG INNATE LYMPHOID CELL VS SPLEEN CD4 TCELL DN	-15.4714	-12.0602	29/193	476,1678,1960,2935,3376,5471,5791,6059,6541,7071,8896,9816,10623,11171,22984,27351,51095,51154,51602,54680,54733,55127,55226,56902,64318,64794,84844,84946,284098	ATP1A1,TIMM8A,EGR3,GSPT1,IARS1,PPAT,PTPRE,ABCE1,SLC7A1,KLF10,BUD31,URB2,POLR3C,STRAP,PDCD11,DESI1,TRNT1,MRTO4,NOP58,ZNHIT6,SLC35F2,HEATR1,NAT10,PNO1,NOC3L,DDX31,PHF5A,LTV1,PIGW
9_Member	Immunologic Signatures	M8444	GSE46468 LUNG INNATE LYMPHOID CELL VS SPLEEN CD4 TCELL DN	-15.4714	-12.0602	29/193	476,1678,1960,2935,3376,5471,5791,6059,6541,7071,8896,9816,10623,11171,22984,27351,51095,51154,51602,54680,54733,55127,55226,56902,64318,64794,84844,84946,284098	ATP1A1,TIMM8A,EGR3,GSPT1,IARS1,PPAT,PTPRE,ABCE1,SLC7A1,KLF10,BUD31,URB2,POLR3C,STRAP,PDCD11,DESI1,TRNT1,MRTO4,NOP58,ZNHIT6,SLC35F2,HEATR1,NAT10,PNO1,NOC3L,DDX31,PHF5A,LTV1,PIGW
10_Summary	Chemical And Genetic Perturbations	M13893	GARY CD5 TARGETS DN	-14.5973	-11.2531	41/427	158,262,4830,4839,4860,7071,7358,7965,8564,9533,9933,10061,10436,10528,10799,10885,23560,26135,29088,51018,51434,51514,51602,51645,51649,54332,54433,54552,54865,55003,55127,55871,56652,56902,57486,64983,79084,79693,89797,153443,284098	ADSL,AMD1,NME1,NOP2,PNP,KLF10,UGDH,AIMP2,KMO,POLR1C,PUM3,ABCF2,EMG1,NOP56,RPP40,WDR3,GTPBP4,SERBP1,MRPL15,RRP15,ANAPC7,DTL,NOP58,PPIL1,MRPS23,GDAP1,GAR1,GNL3L,GPATCH4,PAK1IP1,HEATR1,CBWD1,TWNK,PNO1,NLN,MRPL32,WDR77,YRDC,NAV2,SRFBP1,PIGW
10_Member	Chemical And Genetic Perturbations	M13893	GARY CD5 TARGETS DN	-14.5973	-11.2531	41/427	158,262,4830,4839,4860,7071,7358,7965,8564,9533,9933,10061,10436,10528,10799,10885,23560,26135,29088,51018,51434,51514,51602,51645,51649,54332,54433,54552,54865,55003,55127,55871,56652,56902,57486,64983,79084,79693,89797,153443,284098	ADSL,AMD1,NME1,NOP2,PNP,KLF10,UGDH,AIMP2,KMO,POLR1C,PUM3,ABCF2,EMG1,NOP56,RPP40,WDR3,GTPBP4,SERBP1,MRPL15,RRP15,ANAPC7,DTL,NOP58,PPIL1,MRPS23,GDAP1,GAR1,GNL3L,GPATCH4,PAK1IP1,HEATR1,CBWD1,TWNK,PNO1,NLN,MRPL32,WDR77,YRDC,NAV2,SRFBP1,PIGW
11_Summary	Immunologic Signatures	M8442	GSE23321 EFFECTOR MEMORY VS NAIVE CD8 TCELL DN	-14.0531	-10.7669	27/186	262,1678,3182,3376,4783,5272,5971,6520,8662,8676,9816,10328,10885,23212,25929,27340,29078,51524,54865,55379,60488,64318,64794,83732,84306,84946,84955	AMD1,TIMM8A,HNRNPAB,IARS1,NFIL3,SERPINB9,RELB,SLC3A2,EIF3B,STX11,URB2,EMC8,WDR3,RRS1,GEMIN5,UTP20,NDUFAF4,TMEM138,GPATCH4,LRRC59,MRPS35,NOC3L,DDX31,RIOK1,PDCD2L,LTV1,NUDCD1
11_Member	Immunologic Signatures	M8442	GSE23321 EFFECTOR MEMORY VS NAIVE CD8 TCELL DN	-14.0531	-10.7669	27/186	262,1678,3182,3376,4783,5272,5971,6520,8662,8676,9816,10328,10885,23212,25929,27340,29078,51524,54865,55379,60488,64318,64794,83732,84306,84946,84955	AMD1,TIMM8A,HNRNPAB,IARS1,NFIL3,SERPINB9,RELB,SLC3A2,EIF3B,STX11,URB2,EMC8,WDR3,RRS1,GEMIN5,UTP20,NDUFAF4,TMEM138,GPATCH4,LRRC59,MRPS35,NOC3L,DDX31,RIOK1,PDCD2L,LTV1,NUDCD1
12_Summary	Immunologic Signatures	M9881	GSE45739 NRAS KO VS WT ACD3 ACD28 STIM CD4 TCELL UP	-13.5921	-10.3323	27/194	1678,1736,1848,2119,3419,4691,9816,9933,10799,23212,23560,23590,25902,27436,51018,51095,51154,54433,55759,56652,56902,58477,64841,84154,84844,84946,161742,3182,5272,5373,7965,10056,51491,54187,79053,80746,131474	TIMM8A,DKC1,DUSP6,ETV5,IDH3A,NCL,URB2,PUM3,RPP40,RRS1,GTPBP4,PDSS1,MTHFD1L,EML4,RRP15,TRNT1,MRTO4,GAR1,WDR12,TWNK,PNO1,SRPRB,GNPNAT1,RPF2,PHF5A,LTV1,SPRED1,HNRNPAB,SERPINB9,PMM2,AIMP2,FARSB,NOP16,NANS,ALG8,TSEN2,CHCHD4
12_Member	Immunologic Signatures	M9881	GSE45739 NRAS KO VS WT ACD3 ACD28 STIM CD4 TCELL UP	-13.5921	-10.3323	27/194	1678,1736,1848,2119,3419,4691,9816,9933,10799,23212,23560,23590,25902,27436,51018,51095,51154,54433,55759,56652,56902,58477,64841,84154,84844,84946,161742	TIMM8A,DKC1,DUSP6,ETV5,IDH3A,NCL,URB2,PUM3,RPP40,RRS1,GTPBP4,PDSS1,MTHFD1L,EML4,RRP15,TRNT1,MRTO4,GAR1,WDR12,TWNK,PNO1,SRPRB,GNPNAT1,RPF2,PHF5A,LTV1,SPRED1
12_Member	Immunologic Signatures	M9870	GSE46606 UNSTIM VS CD40L IL2 IL5 DAY3 STIMULATED BCELL DN	-7.298	-4.65897	19/190	1736,3182,4691,5272,5373,7965,9933,10056,10799,23590,25902,51095,51491,54187,64841,79053,80746,84154,131474	DKC1,HNRNPAB,NCL,SERPINB9,PMM2,AIMP2,PUM3,FARSB,RPP40,PDSS1,MTHFD1L,TRNT1,NOP16,NANS,GNPNAT1,ALG8,TSEN2,RPF2,CHCHD4
13_Summary	Immunologic Signatures	M6926	GSE6674 UNSTIM VS ANTI IGM AND CPG STIM BCELL DN	-13.4805	-10.2913	27/196	158,1871,2081,4839,6897,7494,9497,9816,9875,10419,10885,22984,23160,23212,23560,29078,54906,55226,55720,56652,57478,57510,64782,84255,131474,153443,161742,1503,1678,3099,6541,6875,23367,51520,54517,55170,79084,79693,84154,84275,84365,5026,5272,8565,8662,29088,55163	ADSL,E2F3,ERN1,NOP2,TARS1,XBP1,SLC4A7,URB2,URB1,PRMT5,WDR3,PDCD11,WDR43,RRS1,GTPBP4,NDUFAF4,TASOR2,NAT10,TSR1,TWNK,USP31,XPO5,AEN,SLC37A3,CHCHD4,SRFBP1,SPRED1,CTPS1,TIMM8A,HK2,SLC7A1,TAF4B,LARP1,LARS1,PUS7,PRMT6,WDR77,YRDC,RPF2,SLC25A33,NIFK,P2RX5,SERPINB9,YARS1,EIF3B,MRPL15,PNPO
13_Member	Immunologic Signatures	M6926	GSE6674 UNSTIM VS ANTI IGM AND CPG STIM BCELL DN	-13.4805	-10.2913	27/196	158,1871,2081,4839,6897,7494,9497,9816,9875,10419,10885,22984,23160,23212,23560,29078,54906,55226,55720,56652,57478,57510,64782,84255,131474,153443,161742	ADSL,E2F3,ERN1,NOP2,TARS1,XBP1,SLC4A7,URB2,URB1,PRMT5,WDR3,PDCD11,WDR43,RRS1,GTPBP4,NDUFAF4,TASOR2,NAT10,TSR1,TWNK,USP31,XPO5,AEN,SLC37A3,CHCHD4,SRFBP1,SPRED1
13_Member	Immunologic Signatures	M6928	GSE6674 ANTI IGM VS CPG STIM BCELL DN	-12.766	-9.65594	26/193	1503,1678,3099,4839,6541,6875,9497,10885,23160,23212,23367,29078,51520,54517,55170,55720,56652,64782,79084,79693,84154,84255,84275,84365,131474,161742	CTPS1,TIMM8A,HK2,NOP2,SLC7A1,TAF4B,SLC4A7,WDR3,WDR43,RRS1,LARP1,NDUFAF4,LARS1,PUS7,PRMT6,TSR1,TWNK,AEN,WDR77,YRDC,RPF2,SLC37A3,SLC25A33,NIFK,CHCHD4,SPRED1
13_Member	Immunologic Signatures	M6461	GSE3039 CD4 TCELL VS ALPHABETA CD8 TCELL DN	-3.95636	-1.84264	14/193	4839,5026,5272,7494,8565,8662,9875,23160,29088,55163,55720,64782,131474,161742	NOP2,P2RX5,SERPINB9,XBP1,YARS1,EIF3B,URB1,WDR43,MRPL15,PNPO,TSR1,AEN,CHCHD4,SPRED1
14_Summary	Immunologic Signatures	M8957	GSE37532 TREG VS TCONV CD4 TCELL FROM LN UP	-13.4805	-10.2913	27/196	158,1503,2618,3099,3419,4783,4839,7965,8602,10419,10528,10885,22928,23016,23404,29078,51154,51602,54433,54733,54865,55720,64782,79084,80746,84365,131474,771,1736,2617,3735,4141,4830,8607,10056,51175,55379,9933,23160,134637	ADSL,CTPS1,GART,HK2,IDH3A,NFIL3,NOP2,AIMP2,NOP14,PRMT5,NOP56,WDR3,SEPHS2,EXOSC7,EXOSC2,NDUFAF4,MRTO4,NOP58,GAR1,SLC35F2,GPATCH4,TSR1,AEN,WDR77,TSEN2,NIFK,CHCHD4,CA12,DKC1,GARS1,KARS1,MARS1,NME1,RUVBL1,FARSB,TUBE1,LRRC59,PUM3,WDR43,ADAT2
14_Member	Immunologic Signatures	M8957	GSE37532 TREG VS TCONV CD4 TCELL FROM LN UP	-13.4805	-10.2913	27/196	158,1503,2618,3099,3419,4783,4839,7965,8602,10419,10528,10885,22928,23016,23404,29078,51154,51602,54433,54733,54865,55720,64782,79084,80746,84365,131474	ADSL,CTPS1,GART,HK2,IDH3A,NFIL3,NOP2,AIMP2,NOP14,PRMT5,NOP56,WDR3,SEPHS2,EXOSC7,EXOSC2,NDUFAF4,MRTO4,NOP58,GAR1,SLC35F2,GPATCH4,TSR1,AEN,WDR77,TSEN2,NIFK,CHCHD4
14_Member	Immunologic Signatures	M6553	GSE5679 CTRL VS PPARG LIGAND ROSIGLITAZONE TREATED DC UP	-6.38678	-3.88771	18/196	771,1503,1736,2617,3099,3735,4141,4830,8607,10056,51154,51175,54433,54865,55379,55720,84365,131474	CA12,CTPS1,DKC1,GARS1,HK2,KARS1,MARS1,NME1,RUVBL1,FARSB,MRTO4,TUBE1,GAR1,GPATCH4,LRRC59,TSR1,NIFK,CHCHD4
14_Member	Immunologic Signatures	M6555	GSE5679 CTRL VS RARA AGONIST AM580 TREATED DC UP	-6.38678	-3.88771	18/196	1503,1736,3099,4141,4830,8607,9933,10528,23160,51154,51175,54433,54865,55379,55720,84365,131474,134637	CTPS1,DKC1,HK2,MARS1,NME1,RUVBL1,PUM3,NOP56,WDR43,MRTO4,TUBE1,GAR1,GPATCH4,LRRC59,TSR1,NIFK,CHCHD4,ADAT2
15_Summary	Chemical And Genetic Perturbations	M2069	BILD MYC ONCOGENIC SIGNATURE	-13.4253	-10.2572	27/197	1736,3918,4691,4839,5373,6875,7052,7965,9052,10056,10160,10528,10799,25929,27340,51154,51491,54865,55759,55785,56652,57510,84561,87178,119559,144577,152579,5026,8602,10166,23160,29078,29902,51018,54517,284098	DKC1,LAMC2,NCL,NOP2,PMM2,TAF4B,TGM2,AIMP2,GPRC5A,FARSB,FARP1,NOP56,RPP40,GEMIN5,UTP20,MRTO4,NOP16,GPATCH4,WDR12,FGD6,TWNK,XPO5,SLC12A8,PNPT1,SFXN4,KICS2,SCFD2,P2RX5,NOP14,SLC25A15,WDR43,NDUFAF4,FAM216A,RRP15,PUS7,PIGW
15_Member	Chemical And Genetic Perturbations	M2069	BILD MYC ONCOGENIC SIGNATURE	-13.4253	-10.2572	27/197	1736,3918,4691,4839,5373,6875,7052,7965,9052,10056,10160,10528,10799,25929,27340,51154,51491,54865,55759,55785,56652,57510,84561,87178,119559,144577,152579	DKC1,LAMC2,NCL,NOP2,PMM2,TAF4B,TGM2,AIMP2,GPRC5A,FARSB,FARP1,NOP56,RPP40,GEMIN5,UTP20,MRTO4,NOP16,GPATCH4,WDR12,FGD6,TWNK,XPO5,SLC12A8,PNPT1,SFXN4,KICS2,SCFD2
15_Member	Oncogenic Signatures	M2711	MYC UP.V1 UP	-7.6116	-4.93422	18/163	5026,5373,6875,8602,10056,10166,10799,23160,25929,29078,29902,51018,51154,54517,56652,144577,152579,284098	P2RX5,PMM2,TAF4B,NOP14,FARSB,SLC25A15,RPP40,WDR43,GEMIN5,NDUFAF4,FAM216A,RRP15,MRTO4,PUS7,TWNK,KICS2,SCFD2,PIGW
16_Summary	Immunologic Signatures	M9738	GSE43863 NAIVE VS MEMORY TFH CD4 TCELL D150 LCMV DN	-12.8745	-9.74594	26/191	1503,1678,1973,2935,3419,4552,5272,5471,6541,7965,8607,9057,9334,9816,23160,23404,23560,51154,51491,51520,64318,64794,79084,84275,131474,153443,330,10061,55226,80746,87178,3376,6632,10885,11260,54680	CTPS1,TIMM8A,EIF4A1,GSPT1,IDH3A,MTRR,SERPINB9,PPAT,SLC7A1,AIMP2,RUVBL1,SLC7A6,B4GALT5,URB2,WDR43,EXOSC2,GTPBP4,MRTO4,NOP16,LARS1,NOC3L,DDX31,WDR77,SLC25A33,CHCHD4,SRFBP1,BIRC3,ABCF2,NAT10,TSEN2,PNPT1,IARS1,SNRPD1,WDR3,XPOT,ZNHIT6
16_Member	Immunologic Signatures	M9738	GSE43863 NAIVE VS MEMORY TFH CD4 TCELL D150 LCMV DN	-12.8745	-9.74594	26/191	1503,1678,1973,2935,3419,4552,5272,5471,6541,7965,8607,9057,9334,9816,23160,23404,23560,51154,51491,51520,64318,64794,79084,84275,131474,153443	CTPS1,TIMM8A,EIF4A1,GSPT1,IDH3A,MTRR,SERPINB9,PPAT,SLC7A1,AIMP2,RUVBL1,SLC7A6,B4GALT5,URB2,WDR43,EXOSC2,GTPBP4,MRTO4,NOP16,LARS1,NOC3L,DDX31,WDR77,SLC25A33,CHCHD4,SRFBP1
16_Member	Immunologic Signatures	M9736	GSE43863 TH1 VS LY6C INT CXCR5POS MEMORY CD4 TCELL UP	-7.26129	-4.64023	19/191	330,1503,3419,4552,5272,5471,7965,8607,9057,9334,9816,10061,55226,64318,64794,80746,84275,87178,153443	BIRC3,CTPS1,IDH3A,MTRR,SERPINB9,PPAT,AIMP2,RUVBL1,SLC7A6,B4GALT5,URB2,ABCF2,NAT10,NOC3L,DDX31,TSEN2,SLC25A33,PNPT1,SRFBP1
16_Member	Immunologic Signatures	M9734	GSE43863 TH1 VS TFH MEMORY CD4 TCELL UP	-5.71861	-3.31173	17/196	1678,3376,4552,5272,5471,6541,6632,7965,9057,9334,9816,10885,11260,23560,54680,79084,153443	TIMM8A,IARS1,MTRR,SERPINB9,PPAT,SLC7A1,SNRPD1,AIMP2,SLC7A6,B4GALT5,URB2,WDR3,XPOT,GTPBP4,ZNHIT6,WDR77,SRFBP1
17_Summary	Reactome Gene Sets	R-HSA-379716	Cytosolic tRNA aminoacylation	-12.214	-9.12168	11/23	2617,3376,3735,4141,4677,6301,6897,7965,8565,10056,51520,79731,92935,2618,10799,23016,23404,51095,54517,55226,80746,134637,1973,2935,8662,29088,51649,54948,55173,58477,60488,64983,1503,4522,4552,5471,8564,22928,23657,79814,2309,4691,6059,6659,6774,9933,23367,25819,25929,87178	GARS1,IARS1,KARS1,MARS1,NARS1,SARS1,TARS1,AIMP2,YARS1,FARSB,LARS1,NARS2,MARS2,GART,RPP40,EXOSC7,EXOSC2,TRNT1,PUS7,NAT10,TSEN2,ADAT2,EIF4A1,GSPT1,EIF3B,MRPL15,MRPS23,MRPL16,MRPS10,SRPRB,MRPS35,MRPL32,CTPS1,MTHFD1,MTRR,PPAT,KMO,SEPHS2,SLC7A11,AGMAT,FOXO3,NCL,ABCE1,SOX4,STAT3,PUM3,LARP1,NOCT,GEMIN5,PNPT1
17_Member	Reactome Gene Sets	R-HSA-379716	Cytosolic tRNA aminoacylation	-12.214	-9.12168	11/23	2617,3376,3735,4141,4677,6301,6897,7965,8565,10056,51520	GARS1,IARS1,KARS1,MARS1,NARS1,SARS1,TARS1,AIMP2,YARS1,FARSB,LARS1
17_Member	Reactome Gene Sets	R-HSA-379724	tRNA Aminoacylation	-11.5721	-8.55892	13/41	2617,3376,3735,4141,4677,6301,6897,7965,8565,10056,51520,79731,92935	GARS1,IARS1,KARS1,MARS1,NARS1,SARS1,TARS1,AIMP2,YARS1,FARSB,LARS1,NARS2,MARS2
17_Member	KEGG Pathway	hsa00970	Aminoacyl-tRNA biosynthesis	-10.7223	-7.76347	13/47	2617,2618,3376,3735,4141,4677,6301,6897,8565,10056,51520,79731,92935	GARS1,GART,IARS1,KARS1,MARS1,NARS1,SARS1,TARS1,YARS1,FARSB,LARS1,NARS2,MARS2
17_Member	GO Biological Processes	GO:0006418	tRNA aminoacylation for protein translation	-10.4033	-7.46927	12/40	2617,3376,3735,4141,4677,6301,6897,8565,10056,51520,79731,92935	GARS1,IARS1,KARS1,MARS1,NARS1,SARS1,TARS1,YARS1,FARSB,LARS1,NARS2,MARS2
17_Member	GO Biological Processes	GO:0043039	tRNA aminoacylation	-9.99076	-7.12371	12/43	2617,3376,3735,4141,4677,6301,6897,8565,10056,51520,79731,92935	GARS1,IARS1,KARS1,MARS1,NARS1,SARS1,TARS1,YARS1,FARSB,LARS1,NARS2,MARS2
17_Member	KEGG Pathway	ko00970	Aminoacyl-tRNA biosynthesis	-9.99076	-7.12371	12/43	2617,3376,3735,4141,4677,6301,6897,8565,10056,51520,79731,92935	GARS1,IARS1,KARS1,MARS1,NARS1,SARS1,TARS1,YARS1,FARSB,LARS1,NARS2,MARS2
17_Member	GO Biological Processes	GO:0043038	amino acid activation	-9.86116	-7.02407	12/44	2617,3376,3735,4141,4677,6301,6897,8565,10056,51520,79731,92935	GARS1,IARS1,KARS1,MARS1,NARS1,SARS1,TARS1,YARS1,FARSB,LARS1,NARS2,MARS2
17_Member	GO Biological Processes	GO:0006399	tRNA metabolic process	-8.65542	-5.90549	20/175	2617,3376,3735,4141,4677,6301,6897,8565,10056,10799,23016,23404,51095,51520,54517,55226,79731,80746,92935,134637	GARS1,IARS1,KARS1,MARS1,NARS1,SARS1,TARS1,YARS1,FARSB,RPP40,EXOSC7,EXOSC2,TRNT1,LARS1,PUS7,NAT10,NARS2,TSEN2,MARS2,ADAT2
17_Member	Reactome Gene Sets	R-HSA-72766	Translation	-6.85155	-4.29575	23/289	1973,2617,2935,3376,3735,4141,4677,6301,6897,7965,8565,8662,10056,29088,51520,51649,54948,55173,58477,60488,64983,79731,92935	EIF4A1,GARS1,GSPT1,IARS1,KARS1,MARS1,NARS1,SARS1,TARS1,AIMP2,YARS1,EIF3B,FARSB,MRPL15,LARS1,MRPS23,MRPL16,MRPS10,SRPRB,MRPS35,MRPL32,NARS2,MARS2
17_Member	GO Biological Processes	GO:0006520	cellular amino acid metabolic process	-6.55043	-4.01918	21/255	1503,2617,2618,3376,3735,4141,4522,4552,4677,5471,6301,6897,8564,8565,10056,22928,23657,51520,79731,79814,92935	CTPS1,GARS1,GART,IARS1,KARS1,MARS1,MTHFD1,MTRR,NARS1,PPAT,SARS1,TARS1,KMO,YARS1,FARSB,SEPHS2,SLC7A11,LARS1,NARS2,AGMAT,MARS2
17_Member	GO Biological Processes	GO:0043043	peptide biosynthetic process	-6.51549	-3.99367	36/638	1973,2309,2617,2935,3376,3735,4141,4677,4691,6059,6301,6659,6774,6897,7965,8565,8662,9933,10056,23016,23367,23404,23657,25819,25929,29088,51520,51649,54517,54948,55226,60488,64983,79731,87178,92935	EIF4A1,FOXO3,GARS1,GSPT1,IARS1,KARS1,MARS1,NARS1,NCL,ABCE1,SARS1,SOX4,STAT3,TARS1,AIMP2,YARS1,EIF3B,PUM3,FARSB,EXOSC7,LARP1,EXOSC2,SLC7A11,NOCT,GEMIN5,MRPL15,LARS1,MRPS23,PUS7,MRPL16,NAT10,MRPS35,MRPL32,NARS2,PNPT1,MARS2
17_Member	GO Biological Processes	GO:0006412	translation	-6.35107	-3.8564	35/620	1973,2309,2617,2935,3376,3735,4141,4677,4691,6059,6301,6659,6774,6897,7965,8565,8662,9933,10056,23016,23367,23404,25819,25929,29088,51520,51649,54517,54948,55226,60488,64983,79731,87178,92935	EIF4A1,FOXO3,GARS1,GSPT1,IARS1,KARS1,MARS1,NARS1,NCL,ABCE1,SARS1,SOX4,STAT3,TARS1,AIMP2,YARS1,EIF3B,PUM3,FARSB,EXOSC7,LARP1,EXOSC2,NOCT,GEMIN5,MRPL15,LARS1,MRPS23,PUS7,MRPL16,NAT10,MRPS35,MRPL32,NARS2,PNPT1,MARS2
17_Member	Reactome Gene Sets	R-HSA-379726	Mitochondrial tRNA aminoacylation	-3.05362	-1.12275	4/20	2617,3735,79731,92935	GARS1,KARS1,NARS2,MARS2
18_Summary	Immunologic Signatures	M6935	GSE6674 ANTI IGM VS ANTI IGM AND CPG STIM BCELL DN	-11.8526	-8.79365	25/194	158,1503,1678,2617,3099,3419,4141,4522,4677,4839,6897,8565,8662,9497,9933,10056,11260,23016,23367,23404,51520,55173,64782,131474,161742,771,1871,2081,2119,4552,7494,10125,10166,23160,57510,1848,3376,3475,4651,4783,5791,6520,26608,91748,330,1054,64318,84236	ADSL,CTPS1,TIMM8A,GARS1,HK2,IDH3A,MARS1,MTHFD1,NARS1,NOP2,TARS1,YARS1,EIF3B,SLC4A7,PUM3,FARSB,XPOT,EXOSC7,LARP1,EXOSC2,LARS1,MRPS10,AEN,CHCHD4,SPRED1,CA12,E2F3,ERN1,ETV5,MTRR,XBP1,RASGRP1,SLC25A15,WDR43,XPO5,DUSP6,IARS1,IFRD1,MYO10,NFIL3,PTPRE,SLC3A2,TBL2,MIDEAS,BIRC3,CEBPG,NOC3L,RHBDD1
18_Member	Immunologic Signatures	M6935	GSE6674 ANTI IGM VS ANTI IGM AND CPG STIM BCELL DN	-11.8526	-8.79365	25/194	158,1503,1678,2617,3099,3419,4141,4522,4677,4839,6897,8565,8662,9497,9933,10056,11260,23016,23367,23404,51520,55173,64782,131474,161742	ADSL,CTPS1,TIMM8A,GARS1,HK2,IDH3A,MARS1,MTHFD1,NARS1,NOP2,TARS1,YARS1,EIF3B,SLC4A7,PUM3,FARSB,XPOT,EXOSC7,LARP1,EXOSC2,LARS1,MRPS10,AEN,CHCHD4,SPRED1
18_Member	Immunologic Signatures	M6932	GSE6674 ANTI IGM VS PL2 3 STIM BCELL DN	-9.31394	-6.50488	22/196	771,1871,2081,2119,2617,3099,4552,4677,4839,6897,7494,8662,10056,10125,10166,11260,23160,23367,51520,57510,64782,161742	CA12,E2F3,ERN1,ETV5,GARS1,HK2,MTRR,NARS1,NOP2,TARS1,XBP1,EIF3B,FARSB,RASGRP1,SLC25A15,XPOT,WDR43,LARP1,LARS1,XPO5,AEN,SPRED1
18_Member	Immunologic Signatures	M6938	GSE6674 CPG VS PL2 3 STIM BCELL DN	-8.66799	-5.91009	21/193	1848,2081,2617,3099,3376,3475,4141,4651,4677,4783,5791,6520,7494,8565,10125,11260,23367,26608,51520,91748,161742	DUSP6,ERN1,GARS1,HK2,IARS1,IFRD1,MARS1,MYO10,NARS1,NFIL3,PTPRE,SLC3A2,XBP1,YARS1,RASGRP1,XPOT,LARP1,TBL2,LARS1,MIDEAS,SPRED1
18_Member	Immunologic Signatures	M6941	GSE6674 CPG VS CPG AND ANTI IGM STIM BCELL DN	-2.39126	-0.671217	11/193	330,1054,3099,4677,4783,4839,10125,11260,64318,84236,161742	BIRC3,CEBPG,HK2,NARS1,NFIL3,NOP2,RASGRP1,XPOT,NOC3L,RHBDD1,SPRED1
19_Summary	Immunologic Signatures	M7832	GSE22432 MULTIPOTENT VS COMMON DC PROGENITOR UNTREATED UP	-11.6018	-8.55892	25/199	1054,2617,3376,4677,4839,6897,7993,8565,10528,10799,10885,23212,23590,25929,29078,29088,51491,55379,55720,64841,79731,84275,129401,131474,144577,3419,5029,22822,80209,161742	CEBPG,GARS1,IARS1,NARS1,NOP2,TARS1,UBXN8,YARS1,NOP56,RPP40,WDR3,RRS1,PDSS1,GEMIN5,NDUFAF4,MRPL15,NOP16,LRRC59,TSR1,GNPNAT1,NARS2,SLC25A33,NUP35,CHCHD4,KICS2,IDH3A,P2RY2,PHLDA1,PROSER1,SPRED1
19_Member	Immunologic Signatures	M7832	GSE22432 MULTIPOTENT VS COMMON DC PROGENITOR UNTREATED UP	-11.6018	-8.55892	25/199	1054,2617,3376,4677,4839,6897,7993,8565,10528,10799,10885,23212,23590,25929,29078,29088,51491,55379,55720,64841,79731,84275,129401,131474,144577	CEBPG,GARS1,IARS1,NARS1,NOP2,TARS1,UBXN8,YARS1,NOP56,RPP40,WDR3,RRS1,PDSS1,GEMIN5,NDUFAF4,MRPL15,NOP16,LRRC59,TSR1,GNPNAT1,NARS2,SLC25A33,NUP35,CHCHD4,KICS2
19_Member	Immunologic Signatures	M7748	GSE23308 WT VS MINERALCORTICOID REC KO MACROPHAGE CORTICOSTERONE TREATED DN	-3.11974	-1.166	12/181	2617,3376,3419,5029,6897,8565,10528,22822,55720,80209,144577,161742	GARS1,IARS1,IDH3A,P2RY2,TARS1,YARS1,NOP56,PHLDA1,TSR1,PROSER1,KICS2,SPRED1
20_Summary	Chemical And Genetic Perturbations	M16189	BERENJENO TRANSFORMED BY RHOA UP	-11.3362	-8.35103	41/535	1503,1678,1848,2618,3099,3475,3918,4830,4839,5791,6059,6632,7056,7965,8038,8662,9188,9748,9933,10061,10436,10574,22822,22928,23160,23212,29078,51154,51491,51514,51602,54433,54948,55173,55379,55720,56902,83879,84154,84844,87178,10528,27340,5272,10328,11260,25819,79084	CTPS1,TIMM8A,DUSP6,GART,HK2,IFRD1,LAMC2,NME1,NOP2,PTPRE,ABCE1,SNRPD1,THBD,AIMP2,ADAM12,EIF3B,DDX21,SLK,PUM3,ABCF2,EMG1,CCT7,PHLDA1,SEPHS2,WDR43,RRS1,NDUFAF4,MRTO4,NOP16,DTL,NOP58,GAR1,MRPL16,MRPS10,LRRC59,TSR1,PNO1,CDCA7,RPF2,PHF5A,PNPT1,NOP56,UTP20,SERPINB9,EMC8,XPOT,NOCT,WDR77
20_Member	Chemical And Genetic Perturbations	M16189	BERENJENO TRANSFORMED BY RHOA UP	-11.3362	-8.35103	41/535	1503,1678,1848,2618,3099,3475,3918,4830,4839,5791,6059,6632,7056,7965,8038,8662,9188,9748,9933,10061,10436,10574,22822,22928,23160,23212,29078,51154,51491,51514,51602,54433,54948,55173,55379,55720,56902,83879,84154,84844,87178	CTPS1,TIMM8A,DUSP6,GART,HK2,IFRD1,LAMC2,NME1,NOP2,PTPRE,ABCE1,SNRPD1,THBD,AIMP2,ADAM12,EIF3B,DDX21,SLK,PUM3,ABCF2,EMG1,CCT7,PHLDA1,SEPHS2,WDR43,RRS1,NDUFAF4,MRTO4,NOP16,DTL,NOP58,GAR1,MRPL16,MRPS10,LRRC59,TSR1,PNO1,CDCA7,RPF2,PHF5A,PNPT1
20_Member	Hallmark Gene Sets	M5928	HALLMARK MYC TARGETS V2	-5.30459	-2.96963	9/58	3099,4839,7965,10528,23160,27340,29078,51154,51491	HK2,NOP2,AIMP2,NOP56,WDR43,UTP20,NDUFAF4,MRTO4,NOP16
20_Member	Immunologic Signatures	M3591	GSE15930 NAIVE VS 24H IN VITRO STIM IL12 CD8 TCELL DN	-5.10632	-2.79787	16/195	1503,1678,3099,4839,5272,7965,10328,11260,23160,25819,29078,51154,55173,55379,79084,84154	CTPS1,TIMM8A,HK2,NOP2,SERPINB9,AIMP2,EMC8,XPOT,WDR43,NOCT,NDUFAF4,MRTO4,MRPS10,LRRC59,WDR77,RPF2
20_Member	Immunologic Signatures	M3594	GSE15930 NAIVE VS 24H IN VITRO STIM INFAB CD8 TCELL DN	-4.54465	-2.34439	15/193	1503,1678,3099,4839,5272,7965,10328,11260,23160,25819,29078,51154,55173,79084,84154	CTPS1,TIMM8A,HK2,NOP2,SERPINB9,AIMP2,EMC8,XPOT,WDR43,NOCT,NDUFAF4,MRTO4,MRPS10,WDR77,RPF2
20_Member	Immunologic Signatures	M3588	GSE15930 NAIVE VS 24H IN VITRO STIM CD8 TCELL DN	-4.49237	-2.30742	15/195	1503,1678,3099,4839,5272,7965,10328,11260,23160,25819,29078,51154,55173,79084,84154	CTPS1,TIMM8A,HK2,NOP2,SERPINB9,AIMP2,EMC8,XPOT,WDR43,NOCT,NDUFAF4,MRTO4,MRPS10,WDR77,RPF2

## Sheet: CAFupE2down
GroupID	Category	Term	Description	LogP	Log(q-value)	InTerm_InList	Genes	Symbols
1_Summary	Chemical And Genetic Perturbations	M2157	DUTERTRE ESTRADIOL RESPONSE 24HR DN	-9.89524	-5.40494	18/503	19,123,1846,1948,1992,3597,4739,7832,8654,10184,29923,51278,51474,54541,57713,63898,112399,124359,5140,26507,1812,55647	ABCA1,PLIN2,DUSP4,EFNB2,SERPINB1,IL13RA1,NEDD9,BTG2,PDE5A,LHFPL2,HILPDA,IER5,LIMA1,DDIT4,SFMBT2,SH2D4A,EGLN3,CDYL2,PDE3B,CNNM1,DRD1,RAB20
1_Member	Chemical And Genetic Perturbations	M2157	DUTERTRE ESTRADIOL RESPONSE 24HR DN	-9.89524	-5.40494	18/503	19,123,1846,1948,1992,3597,4739,7832,8654,10184,29923,51278,51474,54541,57713,63898,112399,124359	ABCA1,PLIN2,DUSP4,EFNB2,SERPINB1,IL13RA1,NEDD9,BTG2,PDE5A,LHFPL2,HILPDA,IER5,LIMA1,DDIT4,SFMBT2,SH2D4A,EGLN3,CDYL2
1_Member	Immunologic Signatures	M6075	GSE2770 TGFB AND IL4 VS IL12 TREATED ACT CD4 TCELL 2H DN	-3.41844	-0.622477	6/178	1846,5140,7832,26507,51278,54541	DUSP4,PDE3B,BTG2,CNNM1,IER5,DDIT4
1_Member	Immunologic Signatures	M3497	GSE14769 UNSTIM VS 40MIN LPS BMDM DN	-3.317	-0.622477	6/186	1812,1846,7832,29923,51278,55647	DRD1,DUSP4,BTG2,HILPDA,IER5,RAB20
1_Member	Immunologic Signatures	M3502	GSE14769 UNSTIM VS 80MIN LPS BMDM DN	-3.29243	-0.622477	6/188	1846,7832,29923,51278,51474,55647	DUSP4,BTG2,HILPDA,IER5,LIMA1,RAB20
1_Member	Immunologic Signatures	M3499	GSE14769 UNSTIM VS 60MIN LPS BMDM DN	-3.28026	-0.622477	6/189	1846,7832,29923,51278,51474,55647	DUSP4,BTG2,HILPDA,IER5,LIMA1,RAB20
1_Member	Chemical And Genetic Perturbations	M12300	CHEN LVAD SUPPORT OF FAILING HEART UP	-2.88046	-0.355865	4/89	123,7832,51278,54541	PLIN2,BTG2,IER5,DDIT4
2_Summary	Chemical And Genetic Perturbations	M13661	CREIGHTON ENDOCRINE THERAPY RESISTANCE 5	-6.71205	-2.71292	14/473	1948,3597,4610,10184,51474,55647,56475,57221,57713,84679,112399,116496,123036,143888,1290,8821,63898,114294,388591	EFNB2,IL13RA1,MYCL,LHFPL2,LIMA1,RAB20,RPRM,ARFGEF3,SFMBT2,SLC9A7,EGLN3,NIBAN1,TC2N,POGLUT3,COL5A2,INPP4B,SH2D4A,LACTB,RNF207
2_Member	Chemical And Genetic Perturbations	M13661	CREIGHTON ENDOCRINE THERAPY RESISTANCE 5	-6.71205	-2.71292	14/473	1948,3597,4610,10184,51474,55647,56475,57221,57713,84679,112399,116496,123036,143888	EFNB2,IL13RA1,MYCL,LHFPL2,LIMA1,RAB20,RPRM,ARFGEF3,SFMBT2,SLC9A7,EGLN3,NIBAN1,TC2N,POGLUT3
2_Member	Chemical And Genetic Perturbations	M17454	MASSARWEH TAMOXIFEN RESISTANCE UP	-6.60116	-2.71292	15/561	1290,3597,4610,8821,10184,51474,55647,56475,57221,57713,63898,114294,116496,143888,388591	COL5A2,IL13RA1,MYCL,INPP4B,LHFPL2,LIMA1,RAB20,RPRM,ARFGEF3,SFMBT2,SH2D4A,LACTB,NIBAN1,POGLUT3,RNF207
3_Summary	Chemical And Genetic Perturbations	M10961	GOZGIT ESR1 TARGETS DN	-6.67825	-2.71292	17/720	1806,1948,5578,6429,6657,8821,22882,26115,54847,56475,57221,84189,84679,84766,112399,123036,348110	DPYD,EFNB2,PRKCA,SRSF4,SOX2,INPP4B,ZHX2,TANC2,SIDT1,RPRM,ARFGEF3,SLITRK6,SLC9A7,CRACR2A,EGLN3,TC2N,ARPIN
3_Member	Chemical And Genetic Perturbations	M10961	GOZGIT ESR1 TARGETS DN	-6.67825	-2.71292	17/720	1806,1948,5578,6429,6657,8821,22882,26115,54847,56475,57221,84189,84679,84766,112399,123036,348110	DPYD,EFNB2,PRKCA,SRSF4,SOX2,INPP4B,ZHX2,TANC2,SIDT1,RPRM,ARFGEF3,SLITRK6,SLC9A7,CRACR2A,EGLN3,TC2N,ARPIN
4_Summary	Chemical And Genetic Perturbations	M4210	CREIGHTON ENDOCRINE THERAPY RESISTANCE 3	-6.16725	-2.37593	16/693	1846,1992,3597,4067,5578,8654,9912,10644,23446,57221,63898,79789,84985,116496,123036,130367	DUSP4,SERPINB1,IL13RA1,LYN,PRKCA,PDE5A,ARHGAP44,IGF2BP2,SLC44A1,ARFGEF3,SH2D4A,CLMN,FAM83A,NIBAN1,TC2N,SGPP2
4_Member	Chemical And Genetic Perturbations	M4210	CREIGHTON ENDOCRINE THERAPY RESISTANCE 3	-6.16725	-2.37593	16/693	1846,1992,3597,4067,5578,8654,9912,10644,23446,57221,63898,79789,84985,116496,123036,130367	DUSP4,SERPINB1,IL13RA1,LYN,PRKCA,PDE5A,ARHGAP44,IGF2BP2,SLC44A1,ARFGEF3,SH2D4A,CLMN,FAM83A,NIBAN1,TC2N,SGPP2
5_Summary	Chemical And Genetic Perturbations	M2469	KRIEG HYPOXIA NOT VIA KDM3A	-6.02013	-2.30799	16/711	123,6566,7163,8760,9920,10184,22882,26115,29923,51278,54541,55647,65998,114294,143888,158405	PLIN2,SLC16A1,TPD52,CDS2,KBTBD11,LHFPL2,ZHX2,TANC2,HILPDA,IER5,DDIT4,RAB20,ZFTA,LACTB,POGLUT3,KIAA1958
5_Member	Chemical And Genetic Perturbations	M2469	KRIEG HYPOXIA NOT VIA KDM3A	-6.02013	-2.30799	16/711	123,6566,7163,8760,9920,10184,22882,26115,29923,51278,54541,55647,65998,114294,143888,158405	PLIN2,SLC16A1,TPD52,CDS2,KBTBD11,LHFPL2,ZHX2,TANC2,HILPDA,IER5,DDIT4,RAB20,ZFTA,LACTB,POGLUT3,KIAA1958
6_Summary	Immunologic Signatures	M5427	GSE3982 MAST CELL VS DC DN	-5.32934	-1.68415	8/177	3597,4072,7163,8760,27074,51474,51762,55647,10184,22882,51278,112399,116496,5140,8019,65998	IL13RA1,EPCAM,TPD52,CDS2,LAMP3,LIMA1,RAB8B,RAB20,LHFPL2,ZHX2,IER5,EGLN3,NIBAN1,PDE3B,BRD3,ZFTA
6_Member	Immunologic Signatures	M5427	GSE3982 MAST CELL VS DC DN	-5.32934	-1.68415	8/177	3597,4072,7163,8760,27074,51474,51762,55647	IL13RA1,EPCAM,TPD52,CDS2,LAMP3,LIMA1,RAB8B,RAB20
6_Member	Chemical And Genetic Perturbations	M12636	RUTELLA RESPONSE TO CSF2RB AND IL4 UP	-4.32423	-1.05162	9/316	3597,8760,10184,22882,27074,51278,51762,112399,116496	IL13RA1,CDS2,LHFPL2,ZHX2,LAMP3,IER5,RAB8B,EGLN3,NIBAN1
6_Member	Chemical And Genetic Perturbations	M13333	RUTELLA RESPONSE TO HGF VS CSF2RB AND IL4 DN	-3.59294	-0.704702	7/234	3597,22882,27074,51278,51762,112399,116496	IL13RA1,ZHX2,LAMP3,IER5,RAB8B,EGLN3,NIBAN1
6_Member	Immunologic Signatures	M9969	GSE45365 HEALTHY VS MCMV INFECTION CD8A DC IFNAR KO UP	-3.25615	-0.61711	6/191	3597,5140,8019,27074,51278,65998	IL13RA1,PDE3B,BRD3,LAMP3,IER5,ZFTA
7_Summary	Chemical And Genetic Perturbations	M2631	FARMER BREAST CANCER APOCRINE VS BASAL	-5.17858	-1.6003	10/314	1846,4067,6566,7163,8821,10644,27074,51474,54847,400451,123,84747,85027	DUSP4,LYN,SLC16A1,TPD52,INPP4B,IGF2BP2,LAMP3,LIMA1,SIDT1,FAM174B,PLIN2,UNC119B,SMIM3
7_Member	Chemical And Genetic Perturbations	M2631	FARMER BREAST CANCER APOCRINE VS BASAL	-5.17858	-1.6003	10/314	1846,4067,6566,7163,8821,10644,27074,51474,54847,400451	DUSP4,LYN,SLC16A1,TPD52,INPP4B,IGF2BP2,LAMP3,LIMA1,SIDT1,FAM174B
7_Member	Chemical And Genetic Perturbations	M5652	FARMER BREAST CANCER BASAL VS LULMINAL	-3.61077	-0.704702	8/309	123,4067,6566,8821,10644,51474,54847,400451	PLIN2,LYN,SLC16A1,INPP4B,IGF2BP2,LIMA1,SIDT1,FAM174B
7_Member	Immunologic Signatures	M5687	GSE7460 CD8 TCELL VS CD4 TCELL ACT UP	-2.59749	-0.280319	5/176	4067,54847,84747,85027,400451	LYN,SIDT1,UNC119B,SMIM3,FAM174B
8_Summary	Oncogenic Signatures	M2636	ERBB2 UP.V1 UP	-5.13635	-1.6003	8/188	1846,8760,9582,56475,79789,112399,116496,400451,7163,8654,23446,2706,10658	DUSP4,CDS2,APOBEC3B,RPRM,CLMN,EGLN3,NIBAN1,FAM174B,TPD52,PDE5A,SLC44A1,GJB2,CELF1
8_Member	Oncogenic Signatures	M2636	ERBB2 UP.V1 UP	-5.13635	-1.6003	8/188	1846,8760,9582,56475,79789,112399,116496,400451	DUSP4,CDS2,APOBEC3B,RPRM,CLMN,EGLN3,NIBAN1,FAM174B
8_Member	Immunologic Signatures	M6739	GSE6259 CD4 TCELL VS CD8 TCELL DN	-2.68528	-0.280319	5/168	7163,8654,8760,23446,116496	TPD52,PDE5A,CDS2,SLC44A1,NIBAN1
8_Member	Immunologic Signatures	M7121	GSE9960 HEALTHY VS GRAM POS SEPSIS PBMC DN	-2.62985	-0.280319	5/173	2706,7163,8760,9582,10658	GJB2,TPD52,CDS2,APOBEC3B,CELF1
8_Member	Immunologic Signatures	M7119	GSE9960 HEALTHY VS GRAM NEG SEPSIS PBMC DN	-2.50418	-0.280319	5/185	1846,7163,8760,23446,112399	DUSP4,TPD52,CDS2,SLC44A1,EGLN3
9_Summary	Oncogenic Signatures	M2725	MEK UP.V1 UP	-5.02008	-1.52978	8/195	1290,1846,4739,10644,51762,65998,79789,112399,6004,9582,10184,2706,8821,84679,116496	COL5A2,DUSP4,NEDD9,IGF2BP2,RAB8B,ZFTA,CLMN,EGLN3,RGS16,APOBEC3B,LHFPL2,GJB2,INPP4B,SLC9A7,NIBAN1
9_Member	Oncogenic Signatures	M2725	MEK UP.V1 UP	-5.02008	-1.52978	8/195	1290,1846,4739,10644,51762,65998,79789,112399	COL5A2,DUSP4,NEDD9,IGF2BP2,RAB8B,ZFTA,CLMN,EGLN3
9_Member	Oncogenic Signatures	M2634	EGFR UP.V1 UP	-4.21174	-1.01434	7/186	1290,1846,6004,9582,10184,10644,112399	COL5A2,DUSP4,RGS16,APOBEC3B,LHFPL2,IGF2BP2,EGLN3
9_Member	Chemical And Genetic Perturbations	M38972	JINESH BLEBBISHIELD TO IMMUNE CELL FUSION PBSHMS UP	-3.10766	-0.514991	8/368	1290,1846,2706,8821,10184,10644,84679,112399	COL5A2,DUSP4,GJB2,INPP4B,LHFPL2,IGF2BP2,SLC9A7,EGLN3
9_Member	Chemical And Genetic Perturbations	M8519	DAVICIONI MOLECULAR ARMS VS ERMS DN	-2.708	-0.280319	5/166	1290,1846,8821,10644,116496	COL5A2,DUSP4,INPP4B,IGF2BP2,NIBAN1
10_Summary	Immunologic Signatures	M6863	GSE4590 PRE BCELL VS LARGE PRE BCELL UP	-4.90655	-1.45765	7/145	1806,3597,4610,22882,26115,57713,114793,5140,146223,5578,10184	DPYD,IL13RA1,MYCL,ZHX2,TANC2,SFMBT2,FMNL2,PDE3B,CMTM4,PRKCA,LHFPL2
10_Member	Immunologic Signatures	M6863	GSE4590 PRE BCELL VS LARGE PRE BCELL UP	-4.90655	-1.45765	7/145	1806,3597,4610,22882,26115,57713,114793	DPYD,IL13RA1,MYCL,ZHX2,TANC2,SFMBT2,FMNL2
10_Member	Immunologic Signatures	M6860	GSE4590 PRE BCELL VS SMALL PRE BCELL UP	-2.96766	-0.391174	5/145	5140,26115,57713,114793,146223	PDE3B,TANC2,SFMBT2,FMNL2,CMTM4
10_Member	Immunologic Signatures	M4719	GSE2706 R848 VS R848 AND LPS 8H STIM DC UP	-2.06814	-0.0140098	4/150	5578,10184,57713,114793	PRKCA,LHFPL2,SFMBT2,FMNL2
11_Summary	Chemical And Genetic Perturbations	M2413	PEDERSEN METASTASIS BY ERBB2 ISOFORM 7	-4.46303	-1.05683	10/380	3597,5140,5578,6004,6657,10644,29923,51278,56475,84002	IL13RA1,PDE3B,PRKCA,RGS16,SOX2,IGF2BP2,HILPDA,IER5,RPRM,B3GNT5
11_Member	Chemical And Genetic Perturbations	M2413	PEDERSEN METASTASIS BY ERBB2 ISOFORM 7	-4.46303	-1.05683	10/380	3597,5140,5578,6004,6657,10644,29923,51278,56475,84002	IL13RA1,PDE3B,PRKCA,RGS16,SOX2,IGF2BP2,HILPDA,IER5,RPRM,B3GNT5
12_Summary	Chemical And Genetic Perturbations	M2001	WU CELL MIGRATION	-4.41155	-1.05683	7/173	123,1948,4072,4739,10644,51474,54845,1741,6566,6657,112399,7163,63898	PLIN2,EFNB2,EPCAM,NEDD9,IGF2BP2,LIMA1,ESRP1,DLG3,SLC16A1,SOX2,EGLN3,TPD52,SH2D4A
12_Member	Chemical And Genetic Perturbations	M2001	WU CELL MIGRATION	-4.41155	-1.05683	7/173	123,1948,4072,4739,10644,51474,54845	PLIN2,EFNB2,EPCAM,NEDD9,IGF2BP2,LIMA1,ESRP1
12_Member	Chemical And Genetic Perturbations	M1871	BENPORATH ES 1	-2.57825	-0.280319	7/349	1741,4072,6566,6657,10644,54845,112399	DLG3,EPCAM,SLC16A1,SOX2,IGF2BP2,ESRP1,EGLN3
12_Member	Chemical And Genetic Perturbations	M2435	WAMUNYOKOLI OVARIAN CANCER GRADES 1 2 UP	-2.20465	-0.105129	4/137	4072,7163,54845,63898	EPCAM,TPD52,ESRP1,SH2D4A
13_Summary	Immunologic Signatures	M8044	GSE17301 IFNA2 VS IFNA2 AND ACD3 ACD28 STIM CD8 TCELL DN	-4.37972	-1.05683	7/175	123,1806,5578,6657,7163,9920,400451,5140,51474,1741,4072,8821,112399,51762	PLIN2,DPYD,PRKCA,SOX2,TPD52,KBTBD11,FAM174B,PDE3B,LIMA1,DLG3,EPCAM,INPP4B,EGLN3,RAB8B
13_Member	Immunologic Signatures	M8044	GSE17301 IFNA2 VS IFNA2 AND ACD3 ACD28 STIM CD8 TCELL DN	-4.37972	-1.05683	7/175	123,1806,5578,6657,7163,9920,400451	PLIN2,DPYD,PRKCA,SOX2,TPD52,KBTBD11,FAM174B
13_Member	Immunologic Signatures	M3076	GSE10325 CD4 TCELL VS BCELL UP	-2.50418	-0.280319	5/185	123,1806,5140,5578,51474	PLIN2,DPYD,PDE3B,PRKCA,LIMA1
13_Member	Chemical And Genetic Perturbations	M16050	KAYO AGING MUSCLE UP	-2.48418	-0.280319	5/187	1741,1806,4072,5140,7163	DLG3,DPYD,EPCAM,PDE3B,TPD52
13_Member	Immunologic Signatures	M4512	GSE22886 TH1 VS TH2 48H ACT DN	-2.45464	-0.280319	5/190	123,1806,5578,8821,112399	PLIN2,DPYD,PRKCA,INPP4B,EGLN3
13_Member	Immunologic Signatures	M8823	GSE37605 C57BL6 VS NOD FOXP3 FUSION GFP TCONV UP	-2.01931	0	4/155	1806,4072,5578,51762	DPYD,EPCAM,PRKCA,RAB8B
14_Summary	Chemical And Genetic Perturbations	M289	OISHI CHOLANGIOMA STEM CELL LIKE DN	-4.37103	-1.05683	8/240	1290,1992,6652,10644,51278,51474,54541,116496	COL5A2,SERPINB1,SORD,IGF2BP2,IER5,LIMA1,DDIT4,NIBAN1
14_Member	Chemical And Genetic Perturbations	M289	OISHI CHOLANGIOMA STEM CELL LIKE DN	-4.37103	-1.05683	8/240	1290,1992,6652,10644,51278,51474,54541,116496	COL5A2,SERPINB1,SORD,IGF2BP2,IER5,LIMA1,DDIT4,NIBAN1
15_Summary	Chemical And Genetic Perturbations	M2210	WIERENGA STAT5A TARGETS UP	-4.30191	-1.05162	7/180	19,123,7832,27074,29923,54541,84679,4067,6004	ABCA1,PLIN2,BTG2,LAMP3,HILPDA,DDIT4,SLC9A7,LYN,RGS16
15_Member	Chemical And Genetic Perturbations	M2210	WIERENGA STAT5A TARGETS UP	-4.30191	-1.05162	7/180	19,123,7832,27074,29923,54541,84679	ABCA1,PLIN2,BTG2,LAMP3,HILPDA,DDIT4,SLC9A7
15_Member	Chemical And Genetic Perturbations	M2216	WIERENGA STAT5A TARGETS GROUP2	-2.6946	-0.280319	3/47	19,7832,27074	ABCA1,BTG2,LAMP3
15_Member	Hallmark Gene Sets	M5932	HALLMARK INFLAMMATORY RESPONSE	-2.67404	-0.280319	5/169	19,4067,6004,7832,27074	ABCA1,LYN,RGS16,BTG2,LAMP3
16_Summary	Immunologic Signatures	M4494	GSE22886 NAIVE CD8 TCELL VS MONOCYTE UP	-4.28665	-1.05162	7/181	5140,5578,7163,8821,54847,65998,84747,4072,54541,57713,4739,51278,19,6652	PDE3B,PRKCA,TPD52,INPP4B,SIDT1,ZFTA,UNC119B,EPCAM,DDIT4,SFMBT2,NEDD9,IER5,ABCA1,SORD
16_Member	Immunologic Signatures	M4494	GSE22886 NAIVE CD8 TCELL VS MONOCYTE UP	-4.28665	-1.05162	7/181	5140,5578,7163,8821,54847,65998,84747	PDE3B,PRKCA,TPD52,INPP4B,SIDT1,ZFTA,UNC119B
16_Member	Immunologic Signatures	M372	GSE11386 NAIVE VS MEMORY BCELL DN	-2.86389	-0.355865	5/153	4072,5578,54541,54847,57713	EPCAM,PRKCA,DDIT4,SIDT1,SFMBT2
16_Member	Chemical And Genetic Perturbations	M1273	SHETH LIVER CANCER VS TXNIP LOSS PAM1	-2.69004	-0.280319	6/246	4739,5578,7163,51278,54541,54847	NEDD9,PRKCA,TPD52,IER5,DDIT4,SIDT1
16_Member	Immunologic Signatures	M4504	GSE22886 NAIVE CD4 TCELL VS MONOCYTE UP	-2.53468	-0.280319	5/182	5578,7163,8821,54847,84747	PRKCA,TPD52,INPP4B,SIDT1,UNC119B
16_Member	Immunologic Signatures	M4478	GSE22886 NAIVE TCELL VS MONOCYTE UP	-2.50418	-0.280319	5/185	5578,7163,8821,54847,84747	PRKCA,TPD52,INPP4B,SIDT1,UNC119B
16_Member	Immunologic Signatures	M9735	GSE43863 TH1 VS TFH MEMORY CD4 TCELL DN	-2.45464	-0.280319	5/190	19,5140,7163,54847,84747	ABCA1,PDE3B,TPD52,SIDT1,UNC119B
16_Member	Chemical And Genetic Perturbations	M13903	NELSON RESPONSE TO ANDROGEN UP	-2.05965	-0.00710979	3/79	6652,7163,8821	SORD,TPD52,INPP4B
17_Summary	Immunologic Signatures	M9755	GSE43863 LY6C INT CXCR5POS VS LY6C LOW CXCR5NEG EFFECTOR CD4 TCELL DN	-4.19703	-1.01434	7/187	1846,1992,3597,5578,7163,51762,55647,10644	DUSP4,SERPINB1,IL13RA1,PRKCA,TPD52,RAB8B,RAB20,IGF2BP2
17_Member	Immunologic Signatures	M9755	GSE43863 LY6C INT CXCR5POS VS LY6C LOW CXCR5NEG EFFECTOR CD4 TCELL DN	-4.19703	-1.01434	7/187	1846,1992,3597,5578,7163,51762,55647	DUSP4,SERPINB1,IL13RA1,PRKCA,TPD52,RAB8B,RAB20
17_Member	Immunologic Signatures	M9751	GSE43863 TFH VS LY6C LOW CXCR5NEG EFFECTOR CD4 TCELL DN	-2.62985	-0.280319	5/173	1846,3597,5578,10644,55647	DUSP4,IL13RA1,PRKCA,IGF2BP2,RAB20
17_Member	Chemical And Genetic Perturbations	M1102	GRAESSMANN RESPONSE TO MC AND SERUM DEPRIVATION DN	-2.04471	0	3/80	1992,5578,7163	SERPINB1,PRKCA,TPD52
18_Summary	Immunologic Signatures	M8743	GSE36888 UNTREATED VS IL2 TREATED STAT5 AB KNOCKIN TCELL 17H DN	-4.18242	-1.01434	7/188	1846,6907,7163,10162,65998,112399,143888	DUSP4,TBL1X,TPD52,LPCAT3,ZFTA,EGLN3,POGLUT3
18_Member	Immunologic Signatures	M8743	GSE36888 UNTREATED VS IL2 TREATED STAT5 AB KNOCKIN TCELL 17H DN	-4.18242	-1.01434	7/188	1846,6907,7163,10162,65998,112399,143888	DUSP4,TBL1X,TPD52,LPCAT3,ZFTA,EGLN3,POGLUT3
19_Summary	Immunologic Signatures	M4558	GSE24142 DN2 VS DN3 THYMOCYTE DN	-4.1391	-0.991225	7/191	1741,4072,4155,6566,7832,54541,57189,123,5140	DLG3,EPCAM,MBP,SLC16A1,BTG2,DDIT4,DENND11,PLIN2,PDE3B
19_Member	Immunologic Signatures	M4558	GSE24142 DN2 VS DN3 THYMOCYTE DN	-4.1391	-0.991225	7/191	1741,4072,4155,6566,7832,54541,57189	DLG3,EPCAM,MBP,SLC16A1,BTG2,DDIT4,DENND11
19_Member	Immunologic Signatures	M6242	GSE22601 DOUBLE NEGATIVE VS CD4 SINGLE POSITIVE THYMOCYTE UP	-2.40664	-0.256787	5/195	123,4155,5140,7832,57189	PLIN2,MBP,PDE3B,BTG2,DENND11
20_Summary	Immunologic Signatures	M6687	GSE3920 UNTREATED VS IFNA TREATED FIBROBLAST DN	-4.11065	-0.982083	7/193	1741,10644,54541,55647,57189,65998,124359,1806,6004	DLG3,IGF2BP2,DDIT4,RAB20,DENND11,ZFTA,CDYL2,DPYD,RGS16
20_Member	Immunologic Signatures	M6687	GSE3920 UNTREATED VS IFNA TREATED FIBROBLAST DN	-4.11065	-0.982083	7/193	1741,10644,54541,55647,57189,65998,124359	DLG3,IGF2BP2,DDIT4,RAB20,DENND11,ZFTA,CDYL2
20_Member	Immunologic Signatures	M6655	GSE5589 IL6 KO VS IL10 KO LPS AND IL10 STIM MACROPHAGE 45MIN UP	-2.57627	-0.280319	5/178	1741,1806,6004,10644,57189	DLG3,DPYD,RGS16,IGF2BP2,DENND11

## Sheet: CAFdownE2up
GroupID	Category	Term	Description	LogP	Log(q-value)	InTerm_InList	Genes	Symbols
1_Summary	Hallmark Gene Sets	M5906	HALLMARK ESTROGEN RESPONSE EARLY	-39.7925	-35.3022	42/200	18,267,744,799,960,1997,2288,2317,3717,3866,4277,4602,4603,4886,5174,5241,6387,7022,7162,7739,9060,9536,9687,9846,11031,22996,23052,26018,26353,26509,29984,51195,54898,55638,55793,56603,56944,57419,64699,64798,84187,375449,309,1826,5570,5793,8900,9215,55672,80144,90627,94121,118980,158763,161394,221662,341640,400793,440503,1303,3732,5413,7168,9722,56521,94122,169200,3720,5525,760,857,928,999,5783…	ABAT,AMFR,MPPED2,CALCR,CD44,ELF1,FKBP4,FLNB,JAK2,KRT15,MICB,MYB,MYBL1,NPY1R,PDZK1,PGR,CXCL12,TFAP2C,TPBG,ZNF185,PAPSS2,PTGES,GREB1,GAB2,RAB31,TTC39A,ENDOD1,LRIG1,HSPB8,MYOF,RHOD,RAPGEFL1,ELOVL2,SYBU,MINDY1,CYP26B1,OLFML3,SLC24A3,TMPRSS3,DEPTOR,TMEM164,MAST4,ANXA6,DSCAM,PKIB,PTPRG,CCNA1,LARGE1,NBPF1,FRAS1,STARD13,SYTL4,SFXN2,ARHGAP36,SAMD15,RBM24,FREM2,C1orf226,PLIN5,COL12A1,CD82,SEPTIN5,TPM1,NOS1…
1_Member	Hallmark Gene Sets	M5906	HALLMARK ESTROGEN RESPONSE EARLY	-39.7925	-35.3022	42/200	18,267,744,799,960,1997,2288,2317,3717,3866,4277,4602,4603,4886,5174,5241,6387,7022,7162,7739,9060,9536,9687,9846,11031,22996,23052,26018,26353,26509,29984,51195,54898,55638,55793,56603,56944,57419,64699,64798,84187,375449	ABAT,AMFR,MPPED2,CALCR,CD44,ELF1,FKBP4,FLNB,JAK2,KRT15,MICB,MYB,MYBL1,NPY1R,PDZK1,PGR,CXCL12,TFAP2C,TPBG,ZNF185,PAPSS2,PTGES,GREB1,GAB2,RAB31,TTC39A,ENDOD1,LRIG1,HSPB8,MYOF,RHOD,RAPGEFL1,ELOVL2,SYBU,MINDY1,CYP26B1,OLFML3,SLC24A3,TMPRSS3,DEPTOR,TMEM164,MAST4
1_Member	Chemical And Genetic Perturbations	M828	MASSARWEH TAMOXIFEN RESISTANCE DN	-33.6895	-29.5003	40/239	18,267,309,744,960,1826,2317,4602,4603,4886,5174,5241,5570,5793,6387,7022,7162,8900,9215,9687,11031,22996,26018,26509,54898,55638,55672,64699,64798,80144,84187,90627,94121,118980,158763,161394,221662,341640,400793,440503	ABAT,AMFR,ANXA6,MPPED2,CD44,DSCAM,FLNB,MYB,MYBL1,NPY1R,PDZK1,PGR,PKIB,PTPRG,CXCL12,TFAP2C,TPBG,CCNA1,LARGE1,GREB1,RAB31,TTC39A,LRIG1,MYOF,ELOVL2,SYBU,NBPF1,TMPRSS3,DEPTOR,FRAS1,TMEM164,STARD13,SYTL4,SFXN2,ARHGAP36,SAMD15,RBM24,FREM2,C1orf226,PLIN5
1_Member	Chemical And Genetic Perturbations	M2151	DUTERTRE ESTRADIOL RESPONSE 6HR UP	-31.9663	-27.9531	38/227	799,960,1303,1997,2288,2317,3717,3732,4602,4603,4886,5241,5413,5570,6387,7162,7168,7739,9536,9687,9722,9846,11031,23052,26018,26353,26509,51195,54898,55638,56521,56944,64798,84187,94121,94122,118980,169200	CALCR,CD44,COL12A1,ELF1,FKBP4,FLNB,JAK2,CD82,MYB,MYBL1,NPY1R,PGR,SEPTIN5,PKIB,CXCL12,TPBG,TPM1,ZNF185,PTGES,GREB1,NOS1AP,GAB2,RAB31,ENDOD1,LRIG1,HSPB8,MYOF,RAPGEFL1,ELOVL2,SYBU,DNAJC12,OLFML3,DEPTOR,TMEM164,SYTL4,SYTL5,SFXN2,TMEM64
1_Member	Chemical And Genetic Perturbations	M6386	CREIGHTON ENDOCRINE THERAPY RESISTANCE 4	-26.5772	-22.689	37/292	18,267,744,799,1826,2317,3720,4602,4603,4886,5174,5241,5525,5570,6387,7022,7162,8900,9060,9215,9687,9722,11031,22996,26018,26353,54898,55638,64699,84187,94121,94122,158763,221662,341640,400793,440503	ABAT,AMFR,MPPED2,CALCR,DSCAM,FLNB,JARID2,MYB,MYBL1,NPY1R,PDZK1,PGR,PPP2R5A,PKIB,CXCL12,TFAP2C,TPBG,CCNA1,PAPSS2,LARGE1,GREB1,NOS1AP,RAB31,TTC39A,LRIG1,HSPB8,ELOVL2,SYBU,TMPRSS3,TMEM164,SYTL4,SYTL5,ARHGAP36,RBM24,FREM2,C1orf226,PLIN5
1_Member	Hallmark Gene Sets	M5907	HALLMARK ESTROGEN RESPONSE LATE	-26.2658	-22.4744	32/199	267,760,799,857,928,960,999,2288,2317,3717,4277,4602,4886,5174,5241,6387,7022,7162,8900,9060,9215,9536,11031,26353,26509,51195,56521,56603,57419,57834,64377,64699	AMFR,CA2,CALCR,CAV1,CD9,CD44,CDH1,FKBP4,FLNB,JAK2,MICB,MYB,NPY1R,PDZK1,PGR,CXCL12,TFAP2C,TPBG,CCNA1,PAPSS2,LARGE1,PTGES,RAB31,HSPB8,MYOF,RAPGEFL1,DNAJC12,CYP26B1,SLC24A3,CYP4F11,CHST8,TMPRSS3
1_Member	Chemical And Genetic Perturbations	M12522	CREIGHTON ENDOCRINE THERAPY RESISTANCE 1	-23.7358	-20.0237	43/509	18,309,760,799,857,1303,1826,1997,2288,2317,3720,4603,4886,5174,5241,5570,5793,6387,7022,7162,7225,9215,9413,9687,11031,26509,54898,55638,56521,57419,57535,64699,79888,84187,90627,94121,94122,118980,158763,169200,254778,341640,400793	ABAT,ANXA6,CA2,CALCR,CAV1,COL12A1,DSCAM,ELF1,FKBP4,FLNB,JARID2,MYBL1,NPY1R,PDZK1,PGR,PKIB,PTPRG,CXCL12,TFAP2C,TPBG,TRPC6,LARGE1,FAM189A2,GREB1,RAB31,MYOF,ELOVL2,SYBU,DNAJC12,SLC24A3,ELAPOR1,TMPRSS3,LPCAT1,TMEM164,STARD13,SYTL4,SYTL5,SFXN2,ARHGAP36,TMEM64,VXN,FREM2,C1orf226
1_Member	Chemical And Genetic Perturbations	M14447	MASSARWEH RESPONSE TO ESTRADIOL	-16.7352	-13.1991	16/62	267,2317,4602,4603,5174,5241,6387,9215,9687,26018,26509,54898,55638,64699,64798,90627	AMFR,FLNB,MYB,MYBL1,PDZK1,PGR,CXCL12,LARGE1,GREB1,LRIG1,MYOF,ELOVL2,SYBU,TMPRSS3,DEPTOR,STARD13
1_Member	Chemical And Genetic Perturbations	M2156	DUTERTRE ESTRADIOL RESPONSE 24HR UP	-12.879	-9.43011	25/322	1303,1826,2288,3556,3717,4277,4602,4603,4886,5241,5570,6387,9687,9722,11031,26018,51195,54470,54855,54898,64798,84187,94122,118980,341640	COL12A1,DSCAM,FKBP4,IL1RAP,JAK2,MICB,MYB,MYBL1,NPY1R,PGR,PKIB,CXCL12,GREB1,NOS1AP,RAB31,LRIG1,RAPGEFL1,ARMCX6,TENT5C,ELOVL2,DEPTOR,TMEM164,SYTL5,SFXN2,FREM2
2_Summary	Chemical And Genetic Perturbations	M2230	BHAT ESR1 TARGETS NOT VIA AKT1 UP	-20.6092	-16.964	28/211	744,2288,2317,3866,4602,5174,5241,5570,5745,6338,7739,9536,9687,9846,10090,26018,51195,54855,55638,56944,57834,64377,64699,64798,79953,94121,339366,342527,2526,7162,26353,27202,84126	MPPED2,FKBP4,FLNB,KRT15,MYB,PDZK1,PGR,PKIB,PTH1R,SCNN1B,ZNF185,PTGES,GREB1,GAB2,UST,LRIG1,RAPGEFL1,TENT5C,SYBU,OLFML3,CYP4F11,CHST8,TMPRSS3,DEPTOR,SYNDIG1,SYTL4,ADAMTSL5,SMTNL2,FUT4,TPBG,HSPB8,C5AR2,ATRIP
2_Member	Chemical And Genetic Perturbations	M2230	BHAT ESR1 TARGETS NOT VIA AKT1 UP	-20.6092	-16.964	28/211	744,2288,2317,3866,4602,5174,5241,5570,5745,6338,7739,9536,9687,9846,10090,26018,51195,54855,55638,56944,57834,64377,64699,64798,79953,94121,339366,342527	MPPED2,FKBP4,FLNB,KRT15,MYB,PDZK1,PGR,PKIB,PTH1R,SCNN1B,ZNF185,PTGES,GREB1,GAB2,UST,LRIG1,RAPGEFL1,TENT5C,SYBU,OLFML3,CYP4F11,CHST8,TMPRSS3,DEPTOR,SYNDIG1,SYTL4,ADAMTSL5,SMTNL2
2_Member	Chemical And Genetic Perturbations	M2234	BHAT ESR1 TARGETS VIA AKT1 UP	-19.313	-15.7258	30/281	744,2288,2317,2526,3866,4602,5174,5241,5570,5745,6338,7162,7739,9536,9687,9846,10090,26018,26353,27202,51195,54855,55638,56944,57834,64377,79953,84126,339366,342527	MPPED2,FKBP4,FLNB,FUT4,KRT15,MYB,PDZK1,PGR,PKIB,PTH1R,SCNN1B,TPBG,ZNF185,PTGES,GREB1,GAB2,UST,LRIG1,HSPB8,C5AR2,RAPGEFL1,TENT5C,SYBU,OLFML3,CYP4F11,CHST8,SYNDIG1,ATRIP,ADAMTSL5,SMTNL2
3_Summary	Oncogenic Signatures	M2726	RAF UP.V1 DN	-14.855	-11.3647	22/192	18,799,857,3717,4277,4602,4603,4886,5174,5241,9687,9935,22996,23283,26018,26353,54898,56521,57419,57535,57613,64699,56603,10924,182,1826,9536,11031,55366,2317	ABAT,CALCR,CAV1,JAK2,MICB,MYB,MYBL1,NPY1R,PDZK1,PGR,GREB1,MAFB,TTC39A,CSTF2T,LRIG1,HSPB8,ELOVL2,DNAJC12,SLC24A3,ELAPOR1,FAM234B,TMPRSS3,CYP26B1,SMPDL3A,JAG1,DSCAM,PTGES,RAB31,LGR4,FLNB
3_Member	Oncogenic Signatures	M2726	RAF UP.V1 DN	-14.855	-11.3647	22/192	18,799,857,3717,4277,4602,4603,4886,5174,5241,9687,9935,22996,23283,26018,26353,54898,56521,57419,57535,57613,64699	ABAT,CALCR,CAV1,JAK2,MICB,MYB,MYBL1,NPY1R,PDZK1,PGR,GREB1,MAFB,TTC39A,CSTF2T,LRIG1,HSPB8,ELOVL2,DNAJC12,SLC24A3,ELAPOR1,FAM234B,TMPRSS3
3_Member	Oncogenic Signatures	M2633	EGFR UP.V1 DN	-8.83216	-5.47965	16/192	799,857,4277,4602,4886,5174,5241,9687,9935,22996,54898,56521,56603,57535,57613,64699	CALCR,CAV1,MICB,MYB,NPY1R,PDZK1,PGR,GREB1,MAFB,TTC39A,ELOVL2,DNAJC12,CYP26B1,ELAPOR1,FAM234B,TMPRSS3
3_Member	Chemical And Genetic Perturbations	M9611	MASRI RESISTANCE TO TAMOXIFEN AND AROMATASE INHIBITORS UP	-8.82382	-5.47965	7/19	4603,4886,5174,5241,9687,54898,56603	MYBL1,NPY1R,PDZK1,PGR,GREB1,ELOVL2,CYP26B1
3_Member	Oncogenic Signatures	M2724	MEK UP.V1 DN	-8.05292	-4.79308	15/188	799,3717,4602,4603,4886,5174,5241,9687,9935,10924,22996,26018,26353,56603,57535	CALCR,JAK2,MYB,MYBL1,NPY1R,PDZK1,PGR,GREB1,MAFB,SMPDL3A,TTC39A,LRIG1,HSPB8,CYP26B1,ELAPOR1
3_Member	Oncogenic Signatures	M2721	LTE2 UP.V1 DN	-7.8678	-4.65625	15/194	182,799,857,1826,3717,4277,4886,5174,9536,9687,11031,23283,54898,55366,57419	JAG1,CALCR,CAV1,DSCAM,JAK2,MICB,NPY1R,PDZK1,PTGES,GREB1,RAB31,CSTF2T,ELOVL2,LGR4,SLC24A3
3_Member	Oncogenic Signatures	M2635	ERBB2 UP.V1 DN	-6.1188	-3.07566	13/196	857,2317,3717,4602,4603,4886,5174,9687,11031,22996,26018,26353,56603	CAV1,FLNB,JAK2,MYB,MYBL1,NPY1R,PDZK1,GREB1,RAB31,TTC39A,LRIG1,HSPB8,CYP26B1
4_Summary	Chemical And Genetic Perturbations	M10961	GOZGIT ESR1 TARGETS DN	-9.82693	-6.41581	32/720	18,182,744,799,960,1826,4128,4277,5174,5241,5570,5793,6387,9060,9215,9413,9687,9881,10512,22996,54769,56521,57419,57535,64798,80144,94122,118980,135398,169200,285382,375449	ABAT,JAG1,MPPED2,CALCR,CD44,DSCAM,MAOA,MICB,PDZK1,PGR,PKIB,PTPRG,CXCL12,PAPSS2,LARGE1,FAM189A2,GREB1,TRANK1,SEMA3C,TTC39A,DIRAS2,DNAJC12,SLC24A3,ELAPOR1,DEPTOR,FRAS1,SYTL5,SFXN2,C6orf141,TMEM64,C3orf70,MAST4
4_Member	Chemical And Genetic Perturbations	M10961	GOZGIT ESR1 TARGETS DN	-9.82693	-6.41581	32/720	18,182,744,799,960,1826,4128,4277,5174,5241,5570,5793,6387,9060,9215,9413,9687,9881,10512,22996,54769,56521,57419,57535,64798,80144,94122,118980,135398,169200,285382,375449	ABAT,JAG1,MPPED2,CALCR,CD44,DSCAM,MAOA,MICB,PDZK1,PGR,PKIB,PTPRG,CXCL12,PAPSS2,LARGE1,FAM189A2,GREB1,TRANK1,SEMA3C,TTC39A,DIRAS2,DNAJC12,SLC24A3,ELAPOR1,DEPTOR,FRAS1,SYTL5,SFXN2,C6orf141,TMEM64,C3orf70,MAST4
5_Summary	Chemical And Genetic Perturbations	M19439	DOANE BREAST CANCER ESR1 UP	-8.25205	-4.93784	12/106	18,4602,5174,5241,9687,10512,22996,54898,55638,56521,57535,375449,1997,3712,4128,4886,5327,6387,7366,26018,26353,51195,55508,56920,56944,57613,64798,7162,55793,57580,728661,960,999,122970,10565,11031,26509,9536	ABAT,MYB,PDZK1,PGR,GREB1,SEMA3C,TTC39A,ELOVL2,SYBU,DNAJC12,ELAPOR1,MAST4,ELF1,IVD,MAOA,NPY1R,PLAT,CXCL12,UGT2B15,LRIG1,HSPB8,RAPGEFL1,SLC35E3,SEMA3G,OLFML3,FAM234B,DEPTOR,TPBG,MINDY1,PREX1,SLC35E2B,CD44,CDH1,ACOT4,ARFGEF1,RAB31,MYOF,PTGES
5_Member	Chemical And Genetic Perturbations	M19439	DOANE BREAST CANCER ESR1 UP	-8.25205	-4.93784	12/106	18,4602,5174,5241,9687,10512,22996,54898,55638,56521,57535,375449	ABAT,MYB,PDZK1,PGR,GREB1,SEMA3C,TTC39A,ELOVL2,SYBU,DNAJC12,ELAPOR1,MAST4
5_Member	Chemical And Genetic Perturbations	M4960	SMID BREAST CANCER BASAL DN	-7.86855	-4.65625	27/638	18,1997,3712,4128,4602,4886,5174,5241,5327,6387,7366,9687,10512,22996,26018,26353,51195,54898,55508,55638,56521,56920,56944,57535,57613,64798,375449	ABAT,ELF1,IVD,MAOA,MYB,NPY1R,PDZK1,PGR,PLAT,CXCL12,UGT2B15,GREB1,SEMA3C,TTC39A,LRIG1,HSPB8,RAPGEFL1,ELOVL2,SLC35E3,SYBU,DNAJC12,SEMA3G,OLFML3,ELAPOR1,FAM234B,DEPTOR,MAST4
5_Member	Chemical And Genetic Perturbations	M393	VANTVEER BREAST CANCER ESR1 UP	-5.82744	-2.81426	11/145	18,4602,7162,9687,26018,55638,55793,56521,57580,375449,728661	ABAT,MYB,TPBG,GREB1,LRIG1,SYBU,MINDY1,DNAJC12,PREX1,MAST4,SLC35E2B
5_Member	Chemical And Genetic Perturbations	M7012	SCHUETZ BREAST CANCER DUCTAL INVASIVE DN	-4.32953	-1.51134	7/79	18,4602,22996,56521,57535,57613,375449	ABAT,MYB,TTC39A,DNAJC12,ELAPOR1,FAM234B,MAST4
5_Member	Chemical And Genetic Perturbations	M5652	FARMER BREAST CANCER BASAL VS LULMINAL	-3.99874	-1.26432	13/309	18,960,4602,5174,7162,9687,10512,22996,55638,56521,57535,57613,728661	ABAT,CD44,MYB,PDZK1,TPBG,GREB1,SEMA3C,TTC39A,SYBU,DNAJC12,ELAPOR1,FAM234B,SLC35E2B
5_Member	Chemical And Genetic Perturbations	M737	LIEN BREAST CARCINOMA METAPLASTIC VS DUCTAL DN	-3.42543	-0.848948	7/110	18,999,4602,22996,56521,57535,122970	ABAT,CDH1,MYB,TTC39A,DNAJC12,ELAPOR1,ACOT4
5_Member	Chemical And Genetic Perturbations	M15835	RIGGINS TAMOXIFEN RESISTANCE DN	-2.86895	-0.507842	9/218	18,4886,9687,10512,10565,11031,26509,54898,55638	ABAT,NPY1R,GREB1,SEMA3C,ARFGEF1,RAB31,MYOF,ELOVL2,SYBU
5_Member	Chemical And Genetic Perturbations	M12892	SMID BREAST CANCER LUMINAL B UP	-2.46326	-0.2993	7/161	18,4886,9536,9687,55638,56521,57613	ABAT,NPY1R,PTGES,GREB1,SYBU,DNAJC12,FAM234B
6_Summary	Chemical And Genetic Perturbations	M2410	PEDERSEN METASTASIS BY ERBB2 ISOFORM 4	-8.20495	-4.91878	12/107	760,799,1303,4128,4602,4603,7366,9935,54898,57419,341640,400793,8456,54769,79953	CA2,CALCR,COL12A1,MAOA,MYB,MYBL1,UGT2B15,MAFB,ELOVL2,SLC24A3,FREM2,C1orf226,FOXN1,DIRAS2,SYNDIG1
6_Member	Chemical And Genetic Perturbations	M2410	PEDERSEN METASTASIS BY ERBB2 ISOFORM 4	-8.20495	-4.91878	12/107	760,799,1303,4128,4602,4603,7366,9935,54898,57419,341640,400793	CA2,CALCR,COL12A1,MAOA,MYB,MYBL1,UGT2B15,MAFB,ELOVL2,SLC24A3,FREM2,C1orf226
6_Member	Chemical And Genetic Perturbations	M9032	MOHANKUMAR HOXA1 TARGETS DN	-2.04943	-0.116644	6/147	760,799,8456,9935,54769,79953	CA2,CALCR,FOXN1,MAFB,DIRAS2,SYNDIG1
7_Summary	Chemical And Genetic Perturbations	M9678	STEIN ESR1 TARGETS	-7.22689	-4.03762	10/83	18,799,4277,6387,7162,9060,9687,11031,26353,26509,744,4603,5174	ABAT,CALCR,MICB,CXCL12,TPBG,PAPSS2,GREB1,RAB31,HSPB8,MYOF,MPPED2,MYBL1,PDZK1
7_Member	Chemical And Genetic Perturbations	M9678	STEIN ESR1 TARGETS	-7.22689	-4.03762	10/83	18,799,4277,6387,7162,9060,9687,11031,26353,26509	ABAT,CALCR,MICB,CXCL12,TPBG,PAPSS2,GREB1,RAB31,HSPB8,MYOF
7_Member	Chemical And Genetic Perturbations	M17641	FRASOR RESPONSE TO ESTRADIOL UP	-6.7695	-3.64094	7/35	744,799,4603,5174,6387,9687,11031	MPPED2,CALCR,MYBL1,PDZK1,CXCL12,GREB1,RAB31
7_Member	Chemical And Genetic Perturbations	M8583	STEIN ESTROGEN RESPONSE NOT VIA ESRRA	-4.25708	-1.46576	4/18	18,799,7162,9687	ABAT,CALCR,TPBG,GREB1
8_Summary	Chemical And Genetic Perturbations	M2142	HOELZEL NF1 TARGETS UP	-6.88295	-3.71488	11/114	5174,9953,9955,10758,11031,23052,26353,55553,64798,158763,221662,857	PDZK1,HS3ST3B1,HS3ST3A1,TRAF3IP2,RAB31,ENDOD1,HSPB8,SOX6,DEPTOR,ARHGAP36,RBM24,CAV1
8_Member	Chemical And Genetic Perturbations	M2142	HOELZEL NF1 TARGETS UP	-6.88295	-3.71488	11/114	5174,9953,9955,10758,11031,23052,26353,55553,64798,158763,221662	PDZK1,HS3ST3B1,HS3ST3A1,TRAF3IP2,RAB31,ENDOD1,HSPB8,SOX6,DEPTOR,ARHGAP36,RBM24
8_Member	Chemical And Genetic Perturbations	M8043	ROSS AML WITH AML1 ETO FUSION	-2.03557	-0.10753	4/68	857,10758,23052,64798	CAV1,TRAF3IP2,ENDOD1,DEPTOR
9_Summary	Chemical And Genetic Perturbations	M2840	CHARAFE BREAST CANCER LUMINAL VS BASAL UP	-6.851	-3.70313	19/374	309,2288,3712,4602,5241,9215,22996,26084,54855,54898,57419,57535,57580,57613,64798,80298,80853,84253,161145,18,999,5509,5525,23353,55793,341640	ANXA6,FKBP4,IVD,MYB,PGR,LARGE1,TTC39A,ARHGEF26,TENT5C,ELOVL2,SLC24A3,ELAPOR1,PREX1,FAM234B,DEPTOR,MTERF2,KDM7A,GARNL3,TMEM229B,ABAT,CDH1,PPP1R3D,PPP2R5A,SUN1,MINDY1,FREM2
9_Member	Chemical And Genetic Perturbations	M2840	CHARAFE BREAST CANCER LUMINAL VS BASAL UP	-6.851	-3.70313	19/374	309,2288,3712,4602,5241,9215,22996,26084,54855,54898,57419,57535,57580,57613,64798,80298,80853,84253,161145	ANXA6,FKBP4,IVD,MYB,PGR,LARGE1,TTC39A,ARHGEF26,TENT5C,ELOVL2,SLC24A3,ELAPOR1,PREX1,FAM234B,DEPTOR,MTERF2,KDM7A,GARNL3,TMEM229B
9_Member	Chemical And Genetic Perturbations	M17299	CHARAFE BREAST CANCER LUMINAL VS MESENCHYMAL UP	-3.53214	-0.899173	15/439	18,999,2288,4602,5509,5525,22996,23353,54855,55793,57535,57580,80853,161145,341640	ABAT,CDH1,FKBP4,MYB,PPP1R3D,PPP2R5A,TTC39A,SUN1,TENT5C,MINDY1,ELAPOR1,PREX1,KDM7A,TMEM229B,FREM2
10_Summary	Chemical And Genetic Perturbations	M2413	PEDERSEN METASTASIS BY ERBB2 ISOFORM 7	-6.74382	-3.63374	19/380	182,960,1826,4277,7739,9536,26018,26353,26509,27111,55366,57535,57580,57613,64699,80298,90853,118980,135398,4886	JAG1,CD44,DSCAM,MICB,ZNF185,PTGES,LRIG1,HSPB8,MYOF,SDCBP2,LGR4,ELAPOR1,PREX1,FAM234B,TMPRSS3,MTERF2,SPOCD1,SFXN2,C6orf141,NPY1R
10_Member	Chemical And Genetic Perturbations	M2413	PEDERSEN METASTASIS BY ERBB2 ISOFORM 7	-6.74382	-3.63374	19/380	182,960,1826,4277,7739,9536,26018,26353,26509,27111,55366,57535,57580,57613,64699,80298,90853,118980,135398	JAG1,CD44,DSCAM,MICB,ZNF185,PTGES,LRIG1,HSPB8,MYOF,SDCBP2,LGR4,ELAPOR1,PREX1,FAM234B,TMPRSS3,MTERF2,SPOCD1,SFXN2,C6orf141
10_Member	Chemical And Genetic Perturbations	M2414	PEDERSEN TARGETS OF 611CTF ISOFORM OF ERBB2	-3.63501	-0.964849	6/72	960,4886,7739,9536,26353,55366	CD44,NPY1R,ZNF185,PTGES,HSPB8,LGR4
11_Summary	Chemical And Genetic Perturbations	M4306	ONDER CDH1 TARGETS 2 DN	-6.58537	-3.49301	20/429	760,928,960,999,1826,2122,2317,3556,3732,3866,4128,7739,8900,9536,10512,29984,55366,55638,57834,375449	CA2,CD9,CD44,CDH1,DSCAM,MECOM,FLNB,IL1RAP,CD82,KRT15,MAOA,ZNF185,CCNA1,PTGES,SEMA3C,RHOD,LGR4,SYBU,CYP4F11,MAST4
11_Member	Chemical And Genetic Perturbations	M4306	ONDER CDH1 TARGETS 2 DN	-6.58537	-3.49301	20/429	760,928,960,999,1826,2122,2317,3556,3732,3866,4128,7739,8900,9536,10512,29984,55366,55638,57834,375449	CA2,CD9,CD44,CDH1,DSCAM,MECOM,FLNB,IL1RAP,CD82,KRT15,MAOA,ZNF185,CCNA1,PTGES,SEMA3C,RHOD,LGR4,SYBU,CYP4F11,MAST4
12_Summary	GO Biological Processes	GO:0042060	wound healing	-6.55661	-3.48129	18/352	18,309,857,928,960,1606,3156,3491,3717,5327,5345,7168,7414,10565,26509,57834,64094,94121,64802,525,6338,6340,10758,56603,2788,4602,5525,7225,23052,113457,126961,333932,2213,4277,5176,10512,27202,56920,182,999,6387,1826	ABAT,ANXA6,CAV1,CD9,CD44,DGKA,HMGCR,CCN1,JAK2,PLAT,SERPINF2,TPM1,VCL,ARFGEF1,MYOF,CYP4F11,SMOC2,SYTL4,NMNAT1,ATP6V1B1,SCNN1B,SCNN1G,TRAF3IP2,CYP26B1,GNG7,MYB,PPP2R5A,TRPC6,ENDOD1,TUBA3D,H3C14,H3C15,FCGR2B,MICB,SERPINF1,SEMA3C,C5AR2,SEMA3G,JAG1,CDH1,CXCL12,DSCAM
12_Member	GO Biological Processes	GO:0042060	wound healing	-6.55661	-3.48129	18/352	18,309,857,928,960,1606,3156,3491,3717,5327,5345,7168,7414,10565,26509,57834,64094,94121	ABAT,ANXA6,CAV1,CD9,CD44,DGKA,HMGCR,CCN1,JAK2,PLAT,SERPINF2,TPM1,VCL,ARFGEF1,MYOF,CYP4F11,SMOC2,SYTL4
12_Member	GO Biological Processes	GO:0009611	response to wounding	-5.47045	-2.51164	19/462	18,309,857,928,960,1606,3156,3491,3717,5327,5345,7168,7414,10565,26509,57834,64094,64802,94121	ABAT,ANXA6,CAV1,CD9,CD44,DGKA,HMGCR,CCN1,JAK2,PLAT,SERPINF2,TPM1,VCL,ARFGEF1,MYOF,CYP4F11,SMOC2,NMNAT1,SYTL4
12_Member	GO Biological Processes	GO:0050878	regulation of body fluid levels	-4.64942	-1.73891	14/307	18,525,857,928,1606,3717,5327,5345,6338,6340,7414,10758,56603,57834	ABAT,ATP6V1B1,CAV1,CD9,DGKA,JAK2,PLAT,SERPINF2,SCNN1B,SCNN1G,VCL,TRAF3IP2,CYP26B1,CYP4F11
12_Member	GO Biological Processes	GO:0061041	regulation of wound healing	-4.30772	-1.49866	8/108	18,857,928,3156,5327,5345,10565,64094	ABAT,CAV1,CD9,HMGCR,PLAT,SERPINF2,ARFGEF1,SMOC2
12_Member	Reactome Gene Sets	R-HSA-109582	Hemostasis	-3.65002	-0.965801	17/526	857,928,960,1606,2788,3717,4602,5327,5345,5525,7225,7414,23052,94121,113457,126961,333932	CAV1,CD9,CD44,DGKA,GNG7,JAK2,MYB,PLAT,SERPINF2,PPP2R5A,TRPC6,VCL,ENDOD1,SYTL4,TUBA3D,H3C14,H3C15
12_Member	GO Biological Processes	GO:1903034	regulation of response to wounding	-3.62907	-0.964849	8/135	18,857,928,3156,5327,5345,10565,64094	ABAT,CAV1,CD9,HMGCR,PLAT,SERPINF2,ARFGEF1,SMOC2
12_Member	GO Biological Processes	GO:0007596	blood coagulation	-3.53543	-0.899173	9/176	18,857,928,1606,3717,5327,5345,7414,57834	ABAT,CAV1,CD9,DGKA,JAK2,PLAT,SERPINF2,VCL,CYP4F11
12_Member	GO Biological Processes	GO:0050817	coagulation	-3.49918	-0.889699	9/178	18,857,928,1606,3717,5327,5345,7414,57834	ABAT,CAV1,CD9,DGKA,JAK2,PLAT,SERPINF2,VCL,CYP4F11
12_Member	GO Biological Processes	GO:0007599	hemostasis	-3.46345	-0.870039	9/180	18,857,928,1606,3717,5327,5345,7414,57834	ABAT,CAV1,CD9,DGKA,JAK2,PLAT,SERPINF2,VCL,CYP4F11
12_Member	GO Biological Processes	GO:0030193	regulation of blood coagulation	-3.32056	-0.779356	5/54	18,857,928,5327,5345	ABAT,CAV1,CD9,PLAT,SERPINF2
12_Member	GO Biological Processes	GO:1900046	regulation of hemostasis	-3.24701	-0.73401	5/56	18,857,928,5327,5345	ABAT,CAV1,CD9,PLAT,SERPINF2
12_Member	GO Biological Processes	GO:0050818	regulation of coagulation	-3.17644	-0.677365	5/58	18,857,928,5327,5345	ABAT,CAV1,CD9,PLAT,SERPINF2
12_Member	GO Biological Processes	GO:0061045	negative regulation of wound healing	-3.1422	-0.66059	5/59	18,928,3156,5327,5345	ABAT,CD9,HMGCR,PLAT,SERPINF2
12_Member	GO Biological Processes	GO:0030195	negative regulation of blood coagulation	-2.95657	-0.552637	4/38	18,928,5327,5345	ABAT,CD9,PLAT,SERPINF2
12_Member	GO Biological Processes	GO:1900047	negative regulation of hemostasis	-2.91366	-0.52373	4/39	18,928,5327,5345	ABAT,CD9,PLAT,SERPINF2
12_Member	GO Biological Processes	GO:0032102	negative regulation of response to external stimulus	-2.8764	-0.507842	11/308	18,928,2213,3156,4277,5176,5327,5345,10512,27202,56920	ABAT,CD9,FCGR2B,HMGCR,MICB,SERPINF1,PLAT,SERPINF2,SEMA3C,C5AR2,SEMA3G
12_Member	GO Biological Processes	GO:0050819	negative regulation of coagulation	-2.83147	-0.502543	4/41	18,928,5327,5345	ABAT,CD9,PLAT,SERPINF2
12_Member	GO Biological Processes	GO:1903035	negative regulation of response to wounding	-2.72407	-0.45649	5/73	18,928,3156,5327,5345	ABAT,CD9,HMGCR,PLAT,SERPINF2
12_Member	GO Biological Processes	GO:0090330	regulation of platelet aggregation	-2.70631	-0.443902	3/21	18,928,3717	ABAT,CD9,JAK2
12_Member	GO Biological Processes	GO:0022408	negative regulation of cell-cell adhesion	-2.57054	-0.363547	7/154	18,182,928,999,2213,3717,6387	ABAT,JAG1,CD9,CDH1,FCGR2B,JAK2,CXCL12
12_Member	GO Biological Processes	GO:0034110	regulation of homotypic cell-cell adhesion	-2.34174	-0.231652	3/28	18,928,3717	ABAT,CD9,JAK2
12_Member	GO Biological Processes	GO:0070527	platelet aggregation	-2.25192	-0.199376	4/59	18,928,3717,7414	ABAT,CD9,JAK2,VCL
12_Member	GO Biological Processes	GO:0010543	regulation of platelet activation	-2.21585	-0.184594	3/31	18,928,3717	ABAT,CD9,JAK2
12_Member	Reactome Gene Sets	R-HSA-76002	Platelet activation, signaling and aggregation	-2.21483	-0.184594	8/225	928,1606,2788,5345,7225,7414,23052,94121	CD9,DGKA,GNG7,SERPINF2,TRPC6,VCL,ENDOD1,SYTL4
12_Member	GO Biological Processes	GO:0030168	platelet activation	-2.11932	-0.142242	5/101	18,928,1606,3717,7414	ABAT,CD9,DGKA,JAK2,VCL
12_Member	GO Biological Processes	GO:0007162	negative regulation of cell adhesion	-2.0633	-0.121976	8/239	18,182,928,999,1826,2213,3717,6387	ABAT,JAG1,CD9,CDH1,DSCAM,FCGR2B,JAK2,CXCL12
12_Member	Reactome Gene Sets	R-HSA-114608	Platelet degranulation	-2.01654	-0.0956209	5/107	928,5345,7414,23052,94121	CD9,SERPINF2,VCL,ENDOD1,SYTL4
13_Summary	Chemical And Genetic Perturbations	M15981	RIGGI EWING SARCOMA PROGENITOR UP	-6.13826	-3.07933	18/376	182,3556,3720,4211,4886,6340,9935,10370,26353,55553,56521,56603,56944,57419,57580,81578,221662,400793,9953,27111,84187	JAG1,IL1RAP,JARID2,MEIS1,NPY1R,SCNN1G,MAFB,CITED2,HSPB8,SOX6,DNAJC12,CYP26B1,OLFML3,SLC24A3,PREX1,COL21A1,RBM24,C1orf226,HS3ST3B1,SDCBP2,TMEM164
13_Member	Chemical And Genetic Perturbations	M15981	RIGGI EWING SARCOMA PROGENITOR UP	-6.13826	-3.07933	18/376	182,3556,3720,4211,4886,6340,9935,10370,26353,55553,56521,56603,56944,57419,57580,81578,221662,400793	JAG1,IL1RAP,JARID2,MEIS1,NPY1R,SCNN1G,MAFB,CITED2,HSPB8,SOX6,DNAJC12,CYP26B1,OLFML3,SLC24A3,PREX1,COL21A1,RBM24,C1orf226
13_Member	Chemical And Genetic Perturbations	M2255	MIYAGAWA TARGETS OF EWSR1 ETS FUSIONS UP	-2.53648	-0.339673	9/244	182,3556,9935,9953,27111,56521,57580,81578,84187	JAG1,IL1RAP,MAFB,HS3ST3B1,SDCBP2,DNAJC12,PREX1,COL21A1,TMEM164
14_Summary	Chemical And Genetic Perturbations	M2324	LEE BMP2 TARGETS UP	-5.83599	-2.81426	25/708	182,309,760,999,1606,2122,3717,3732,3866,5327,5745,6387,9413,9687,10924,11031,23328,26018,26084,57419,57535,64798,80853,219623,221662	JAG1,ANXA6,CA2,CDH1,DGKA,MECOM,JAK2,CD82,KRT15,PLAT,PTH1R,CXCL12,FAM189A2,GREB1,SMPDL3A,RAB31,SASH1,LRIG1,ARHGEF26,SLC24A3,ELAPOR1,DEPTOR,KDM7A,TMEM26,RBM24
14_Member	Chemical And Genetic Perturbations	M2324	LEE BMP2 TARGETS UP	-5.83599	-2.81426	25/708	182,309,760,999,1606,2122,3717,3732,3866,5327,5745,6387,9413,9687,10924,11031,23328,26018,26084,57419,57535,64798,80853,219623,221662	JAG1,ANXA6,CA2,CDH1,DGKA,MECOM,JAK2,CD82,KRT15,PLAT,PTH1R,CXCL12,FAM189A2,GREB1,SMPDL3A,RAB31,SASH1,LRIG1,ARHGEF26,SLC24A3,ELAPOR1,DEPTOR,KDM7A,TMEM26,RBM24
15_Summary	Chemical And Genetic Perturbations	M9246	ENGELMANN CANCER PROGENITORS DN	-5.7579	-2.75896	8/69	960,5413,9935,9955,51195,55638,94121,118980	CD44,SEPTIN5,MAFB,HS3ST3A1,RAPGEFL1,SYBU,SYTL4,SFXN2
15_Member	Chemical And Genetic Perturbations	M9246	ENGELMANN CANCER PROGENITORS DN	-5.7579	-2.75896	8/69	960,5413,9935,9955,51195,55638,94121,118980	CD44,SEPTIN5,MAFB,HS3ST3A1,RAPGEFL1,SYBU,SYTL4,SFXN2
16_Summary	Chemical And Genetic Perturbations	M16384	XU GH1 AUTOCRINE TARGETS DN	-5.65034	-2.6652	10/122	760,960,1303,1826,7168,10512,11031,54898,57580,84187	CA2,CD44,COL12A1,DSCAM,TPM1,SEMA3C,RAB31,ELOVL2,PREX1,TMEM164
16_Member	Chemical And Genetic Perturbations	M16384	XU GH1 AUTOCRINE TARGETS DN	-5.65034	-2.6652	10/122	760,960,1303,1826,7168,10512,11031,54898,57580,84187	CA2,CD44,COL12A1,DSCAM,TPM1,SEMA3C,RAB31,ELOVL2,PREX1,TMEM164
17_Summary	Chemical And Genetic Perturbations	M1834	BOQUEST STEM CELL UP	-5.62261	-2.65083	13/217	960,4211,4886,5176,5793,6387,8522,9935,10090,10512,26353,54898,56944,928,4128,4603,9060,56603,56920	CD44,MEIS1,NPY1R,SERPINF1,PTPRG,CXCL12,GAS7,MAFB,UST,SEMA3C,HSPB8,ELOVL2,OLFML3,CD9,MAOA,MYBL1,PAPSS2,CYP26B1,SEMA3G
17_Member	Chemical And Genetic Perturbations	M1834	BOQUEST STEM CELL UP	-5.62261	-2.65083	13/217	960,4211,4886,5176,5793,6387,8522,9935,10090,10512,26353,54898,56944	CD44,MEIS1,NPY1R,SERPINF1,PTPRG,CXCL12,GAS7,MAFB,UST,SEMA3C,HSPB8,ELOVL2,OLFML3
17_Member	Chemical And Genetic Perturbations	M17923	BOQUEST STEM CELL CULTURED VS FRESH UP	-2.64913	-0.412012	12/379	928,960,4128,4603,4886,5176,8522,9060,9935,54898,56603,56920	CD9,CD44,MAOA,MYBL1,NPY1R,SERPINF1,GAS7,PAPSS2,MAFB,ELOVL2,CYP26B1,SEMA3G
18_Summary	Chemical And Genetic Perturbations	M2970	WILLIAMS ESR1 TARGETS UP	-4.88364	-1.93741	5/26	5570,6387,7367,9687,26353,1303,7168,9060,56603,56999,64094,760,3712,5525,9536	PKIB,CXCL12,UGT2B17,GREB1,HSPB8,COL12A1,TPM1,PAPSS2,CYP26B1,ADAMTS9,SMOC2,CA2,IVD,PPP2R5A,PTGES
18_Member	Chemical And Genetic Perturbations	M2970	WILLIAMS ESR1 TARGETS UP	-4.88364	-1.93741	5/26	5570,6387,7367,9687,26353	PKIB,CXCL12,UGT2B17,GREB1,HSPB8
18_Member	Chemical And Genetic Perturbations	M12225	PICCALUGA ANGIOIMMUNOBLASTIC LYMPHOMA UP	-2.86767	-0.507842	8/176	1303,6387,7168,9060,26353,56603,56999,64094	COL12A1,CXCL12,TPM1,PAPSS2,HSPB8,CYP26B1,ADAMTS9,SMOC2
18_Member	Chemical And Genetic Perturbations	M19548	STEIN ESRRA TARGETS RESPONSIVE TO ESTROGEN UP	-2.29815	-0.216093	3/29	760,6387,26353	CA2,CXCL12,HSPB8
18_Member	Chemical And Genetic Perturbations	M8901	LANDIS ERBB2 BREAST TUMORS 324 DN	-2.19366	-0.177582	6/137	3712,5525,6387,9060,9536,26353	IVD,PPP2R5A,CXCL12,PAPSS2,PTGES,HSPB8
19_Summary	Chemical And Genetic Perturbations	M14791	SABATES COLORECTAL ADENOMA DN	-4.7427	-1.81621	11/188	760,1368,4211,5174,5570,6338,6340,6387,7366,7367,221662	CA2,CPM,MEIS1,PDZK1,PKIB,SCNN1B,SCNN1G,CXCL12,UGT2B15,UGT2B17,RBM24
19_Member	Chemical And Genetic Perturbations	M14791	SABATES COLORECTAL ADENOMA DN	-4.7427	-1.81621	11/188	760,1368,4211,5174,5570,6338,6340,6387,7366,7367,221662	CA2,CPM,MEIS1,PDZK1,PKIB,SCNN1B,SCNN1G,CXCL12,UGT2B15,UGT2B17,RBM24
20_Summary	GO Biological Processes	GO:0030155	regulation of cell adhesion	-4.7383	-1.81621	21/616	18,182,857,928,960,999,1826,2213,2526,3491,3717,4602,5345,5793,6387,7168,7414,9223,10370,29984,57580	ABAT,JAG1,CAV1,CD9,CD44,CDH1,DSCAM,FCGR2B,FUT4,CCN1,JAK2,MYB,SERPINF2,PTPRG,CXCL12,TPM1,VCL,MAGI1,CITED2,RHOD,PREX1
20_Member	GO Biological Processes	GO:0030155	regulation of cell adhesion	-4.7383	-1.81621	21/616	18,182,857,928,960,999,1826,2213,2526,3491,3717,4602,5345,5793,6387,7168,7414,9223,10370,29984,57580	ABAT,JAG1,CAV1,CD9,CD44,CDH1,DSCAM,FCGR2B,FUT4,CCN1,JAK2,MYB,SERPINF2,PTPRG,CXCL12,TPM1,VCL,MAGI1,CITED2,RHOD,PREX1
20_Member	GO Biological Processes	GO:0022407	regulation of cell-cell adhesion	-4.47295	-1.60591	15/361	18,182,857,928,960,999,2213,2526,3717,4602,5345,5793,6387,9223,10370	ABAT,JAG1,CAV1,CD9,CD44,CDH1,FCGR2B,FUT4,JAK2,MYB,SERPINF2,PTPRG,CXCL12,MAGI1,CITED2
20_Member	GO Biological Processes	GO:0045785	positive regulation of cell adhesion	-3.37546	-0.809443	13/358	857,960,2526,3491,3717,4602,5345,6387,7168,9223,10370,29984,57580	CAV1,CD44,FUT4,CCN1,JAK2,MYB,SERPINF2,CXCL12,TPM1,MAGI1,CITED2,RHOD,PREX1
20_Member	GO Biological Processes	GO:0022409	positive regulation of cell-cell adhesion	-2.20357	-0.183099	8/226	857,960,2526,3717,4602,5345,9223,10370	CAV1,CD44,FUT4,JAK2,MYB,SERPINF2,MAGI1,CITED2

## Sheet: CAFdownE2down
GroupID	Category	Term	Description	LogP	Log(q-value)	InTerm_InList	Genes	Symbols
1_Summary	Chemical And Genetic Perturbations	M2154	DUTERTRE ESTRADIOL RESPONSE 6HR DN	-19.9489	-15.459	23/91	202,1021,1903,2202,2888,3554,3664,4008,4325,6445,7043,7903,8850,10057,11037,23635,27031,29760,55075,57167,80303,84159,200879,288,306,3801,4070,4147,4488,5239,5493,6867,7088,7188,7342,9697,22885,51232,56922,56950,57211,63874,79876,81607,83439,84059,166929,202333	CRYBG1,CDK6,S1PR3,EFEMP1,GRB14,IL1R1,IRF6,LMO7,MMP16,SGCG,TGFB3,ST8SIA4,KAT2B,ABCC5,STON1,SSBP2,NPHP3,BLNK,UACA,SALL4,EFHD1,ARID5B,LIPH,ANK3,ANXA3,KIFC3,TACSTD2,MATN2,MSX2,PGM5,PPL,TACC1,TLE1,TRAF5,UBP1,TRAM2,ABLIM3,CRIM1,MCCC1,SMYD2,ADGRG6,ABHD4,UBA5,NECTIN4,TCF7L1,ADGRV1,SGMS2,CMYA5
1_Member	Chemical And Genetic Perturbations	M2154	DUTERTRE ESTRADIOL RESPONSE 6HR DN	-19.9489	-15.459	23/91	202,1021,1903,2202,2888,3554,3664,4008,4325,6445,7043,7903,8850,10057,11037,23635,27031,29760,55075,57167,80303,84159,200879	CRYBG1,CDK6,S1PR3,EFEMP1,GRB14,IL1R1,IRF6,LMO7,MMP16,SGCG,TGFB3,ST8SIA4,KAT2B,ABCC5,STON1,SSBP2,NPHP3,BLNK,UACA,SALL4,EFHD1,ARID5B,LIPH
1_Member	Chemical And Genetic Perturbations	M2157	DUTERTRE ESTRADIOL RESPONSE 24HR DN	-17.3904	-13.201	43/503	288,306,1021,1903,2888,3554,3664,3801,4008,4070,4147,4325,4488,5239,5493,6867,7043,7088,7188,7342,7903,8850,9697,10057,11037,22885,27031,51232,55075,56922,56950,57167,57211,63874,79876,80303,81607,83439,84059,84159,166929,200879,202333	ANK3,ANXA3,CDK6,S1PR3,GRB14,IL1R1,IRF6,KIFC3,LMO7,TACSTD2,MATN2,MMP16,MSX2,PGM5,PPL,TACC1,TGFB3,TLE1,TRAF5,UBP1,ST8SIA4,KAT2B,TRAM2,ABCC5,STON1,ABLIM3,NPHP3,CRIM1,UACA,MCCC1,SMYD2,SALL4,ADGRG6,ABHD4,UBA5,EFHD1,NECTIN4,TCF7L1,ADGRV1,ARID5B,SGMS2,LIPH,CMYA5
2_Summary	Chemical And Genetic Perturbations	M2235	BHAT ESR1 TARGETS VIA AKT1 DN	-10.9782	-6.965	15/82	598,1021,1903,3554,5493,5784,7088,7903,8412,10057,29760,57198,80263,84159,154313,288,9697,165679,343990	BCL2L1,CDK6,S1PR3,IL1R1,PPL,PTPN14,TLE1,ST8SIA4,BCAR3,ABCC5,BLNK,ATP8B2,TRIM45,ARID5B,CFAP206,ANK3,TRAM2,SPTSSB,CRACDL
2_Member	Chemical And Genetic Perturbations	M2235	BHAT ESR1 TARGETS VIA AKT1 DN	-10.9782	-6.965	15/82	598,1021,1903,3554,5493,5784,7088,7903,8412,10057,29760,57198,80263,84159,154313	BCL2L1,CDK6,S1PR3,IL1R1,PPL,PTPN14,TLE1,ST8SIA4,BCAR3,ABCC5,BLNK,ATP8B2,TRIM45,ARID5B,CFAP206
2_Member	Chemical And Genetic Perturbations	M2232	BHAT ESR1 TARGETS NOT VIA AKT1 DN	-6.47854	-2.766	11/87	288,598,1021,1903,7088,9697,57198,84159,154313,165679,343990	ANK3,BCL2L1,CDK6,S1PR3,TLE1,TRAM2,ATP8B2,ARID5B,CFAP206,SPTSSB,CRACDL
3_Summary	Chemical And Genetic Perturbations	M10961	GOZGIT ESR1 TARGETS DN	-8.40991	-4.522	37/720	202,288,1021,2202,3953,4070,4325,4982,6445,7088,7903,9734,9788,10401,10753,11254,26154,27010,28951,54511,56981,57198,57575,63874,79022,79170,79605,83872,84159,92689,134147,135228,151963,165679,253512,401546,643008	CRYBG1,ANK3,CDK6,EFEMP1,LEPR,TACSTD2,MMP16,TNFRSF11B,SGCG,TLE1,ST8SIA4,HDAC9,MTSS1,PIAS3,CAPN9,SLC6A14,ABCA12,TPK1,TRIB2,HMGCLL1,PRDM11,ATP8B2,PCDH10,ABHD4,TMEM106C,PRR15L,PGBD5,HMCN1,ARID5B,FAM114A1,CMBL,CD109,MB21D2,SPTSSB,SLC25A30,C9orf152,SMIM5
3_Member	Chemical And Genetic Perturbations	M10961	GOZGIT ESR1 TARGETS DN	-8.40991	-4.522	37/720	202,288,1021,2202,3953,4070,4325,4982,6445,7088,7903,9734,9788,10401,10753,11254,26154,27010,28951,54511,56981,57198,57575,63874,79022,79170,79605,83872,84159,92689,134147,135228,151963,165679,253512,401546,643008	CRYBG1,ANK3,CDK6,EFEMP1,LEPR,TACSTD2,MMP16,TNFRSF11B,SGCG,TLE1,ST8SIA4,HDAC9,MTSS1,PIAS3,CAPN9,SLC6A14,ABCA12,TPK1,TRIB2,HMGCLL1,PRDM11,ATP8B2,PCDH10,ABHD4,TMEM106C,PRR15L,PGBD5,HMCN1,ARID5B,FAM114A1,CMBL,CD109,MB21D2,SPTSSB,SLC25A30,C9orf152,SMIM5
4_Summary	Chemical And Genetic Perturbations	M17454	MASSARWEH TAMOXIFEN RESISTANCE UP	-7.81693	-4.026	31/561	288,306,1021,2624,3554,3985,4070,5784,6867,6920,7188,8566,8763,9697,9788,10057,22898,23240,26524,27076,29760,54621,57153,64207,79170,81607,91050,92689,166929,389337,643008,2257,10753,10906,23048,84159	ANK3,ANXA3,CDK6,GATA2,IL1R1,LIMK2,TACSTD2,PTPN14,TACC1,TCEA3,TRAF5,PDXK,CD164,TRAM2,MTSS1,ABCC5,DENND3,TMEM131L,LATS2,LYPD3,BLNK,VSIG10,SLC44A2,IRF2BPL,PRR15L,NECTIN4,CCDC149,FAM114A1,SGMS2,ARHGEF37,SMIM5,FGF12,CAPN9,TRAFD1,FNBP1,ARID5B
4_Member	Chemical And Genetic Perturbations	M17454	MASSARWEH TAMOXIFEN RESISTANCE UP	-7.81693	-4.026	31/561	288,306,1021,2624,3554,3985,4070,5784,6867,6920,7188,8566,8763,9697,9788,10057,22898,23240,26524,27076,29760,54621,57153,64207,79170,81607,91050,92689,166929,389337,643008	ANK3,ANXA3,CDK6,GATA2,IL1R1,LIMK2,TACSTD2,PTPN14,TACC1,TCEA3,TRAF5,PDXK,CD164,TRAM2,MTSS1,ABCC5,DENND3,TMEM131L,LATS2,LYPD3,BLNK,VSIG10,SLC44A2,IRF2BPL,PRR15L,NECTIN4,CCDC149,FAM114A1,SGMS2,ARHGEF37,SMIM5
4_Member	Chemical And Genetic Perturbations	M13661	CREIGHTON ENDOCRINE THERAPY RESISTANCE 5	-5.50189	-2.012	24/473	288,306,2257,2624,3554,3985,4070,6867,7188,8566,9697,10057,10753,10906,23048,23240,29760,54621,57153,79170,84159,92689,166929,389337	ANK3,ANXA3,FGF12,GATA2,IL1R1,LIMK2,TACSTD2,TACC1,TRAF5,PDXK,TRAM2,ABCC5,CAPN9,TRAFD1,FNBP1,TMEM131L,BLNK,VSIG10,SLC44A2,PRR15L,ARID5B,FAM114A1,SGMS2,ARHGEF37
5_Summary	Chemical And Genetic Perturbations	M6744	COLDREN GEFITINIB RESISTANCE DN	-5.74742	-2.102	16/221	55,202,3664,4008,4070,5493,8997,29760,55304,79170,81607,83394,91050,200879,343990,643008,3985	ACP3,CRYBG1,IRF6,LMO7,TACSTD2,PPL,KALRN,BLNK,SPTLC3,PRR15L,NECTIN4,PITPNM3,CCDC149,LIPH,CRACDL,SMIM5,LIMK2
5_Member	Chemical And Genetic Perturbations	M6744	COLDREN GEFITINIB RESISTANCE DN	-5.74742	-2.102	16/221	55,202,3664,4008,4070,5493,8997,29760,55304,79170,81607,83394,91050,200879,343990,643008	ACP3,CRYBG1,IRF6,LMO7,TACSTD2,PPL,KALRN,BLNK,SPTLC3,PRR15L,NECTIN4,PITPNM3,CCDC149,LIPH,CRACDL,SMIM5
5_Member	Chemical And Genetic Perturbations	M12795	CHARAFE BREAST CANCER BASAL VS MESENCHYMAL UP	-2.34729	-0.127	7/117	202,3664,3985,4070,5493,29760,79170	CRYBG1,IRF6,LIMK2,TACSTD2,PPL,BLNK,PRR15L
6_Summary	Chemical And Genetic Perturbations	M10702	JAEGER METASTASIS DN	-5.67077	-2.084	16/224	202,288,1832,1956,2150,3664,4070,4147,5355,5493,10154,25833,26154,27076,79026,79755,306,2888,3985,6575,9734,9783,9788,10610,83439,538,2071,79152,135228	CRYBG1,ANK3,DSP,EGFR,F2RL1,IRF6,TACSTD2,MATN2,PLP2,PPL,PLXNC1,POU2F3,ABCA12,LYPD3,AHNAK,ZNF750,ANXA3,GRB14,LIMK2,SLC20A2,HDAC9,RIMS3,MTSS1,ST6GALNAC2,TCF7L1,ATP7A,ERCC3,FA2H,CD109
6_Member	Chemical And Genetic Perturbations	M10702	JAEGER METASTASIS DN	-5.67077	-2.084	16/224	202,288,1832,1956,2150,3664,4070,4147,5355,5493,10154,25833,26154,27076,79026,79755	CRYBG1,ANK3,DSP,EGFR,F2RL1,IRF6,TACSTD2,MATN2,PLP2,PPL,PLXNC1,POU2F3,ABCA12,LYPD3,AHNAK,ZNF750
6_Member	Chemical And Genetic Perturbations	M4306	ONDER CDH1 TARGETS 2 DN	-2.82133	-0.274	17/429	202,288,306,1832,2888,3664,3985,4070,5493,6575,9734,9783,9788,10610,26154,27076,83439	CRYBG1,ANK3,ANXA3,DSP,GRB14,IRF6,LIMK2,TACSTD2,PPL,SLC20A2,HDAC9,RIMS3,MTSS1,ST6GALNAC2,ABCA12,LYPD3,TCF7L1
6_Member	GO Biological Processes	GO:0008544	epidermis development	-2.25652	-0.1	11/256	538,1832,1956,2071,3664,5493,25833,26154,79152,79755,135228	ATP7A,DSP,EGFR,ERCC3,IRF6,PPL,POU2F3,ABCA12,FA2H,ZNF750,CD109
7_Summary	Chemical And Genetic Perturbations	M12621	LI WILMS TUMOR VS FETAL KIDNEY 1 UP	-5.54557	-2.012	14/177	288,306,307,3554,3801,4070,4147,4329,5493,8566,8826,9697,51232,79026	ANK3,ANXA3,ANXA4,IL1R1,KIFC3,TACSTD2,MATN2,ALDH6A1,PPL,PDXK,IQGAP1,TRAM2,CRIM1,AHNAK
7_Member	Chemical And Genetic Perturbations	M12621	LI WILMS TUMOR VS FETAL KIDNEY 1 UP	-5.54557	-2.012	14/177	288,306,307,3554,3801,4070,4147,4329,5493,8566,8826,9697,51232,79026	ANK3,ANXA3,ANXA4,IL1R1,KIFC3,TACSTD2,MATN2,ALDH6A1,PPL,PDXK,IQGAP1,TRAM2,CRIM1,AHNAK
8_Summary	Chemical And Genetic Perturbations	M7514	BERENJENO TRANSFORMED BY RHOA DN	-5.41072	-1.962	21/382	202,288,307,3709,4008,4147,4259,4982,5264,6920,9545,9590,10401,10906,11328,23635,57153,57523,64121,83439,154796	CRYBG1,ANK3,ANXA4,ITPR2,LMO7,MATN2,MGST3,TNFRSF11B,PHYH,TCEA3,RAB3D,AKAP12,PIAS3,TRAFD1,FKBP9,SSBP2,SLC44A2,NYNRIN,RRAGC,TCF7L1,AMOT
8_Member	Chemical And Genetic Perturbations	M7514	BERENJENO TRANSFORMED BY RHOA DN	-5.41072	-1.962	21/382	202,288,307,3709,4008,4147,4259,4982,5264,6920,9545,9590,10401,10906,11328,23635,57153,57523,64121,83439,154796	CRYBG1,ANK3,ANXA4,ITPR2,LMO7,MATN2,MGST3,TNFRSF11B,PHYH,TCEA3,RAB3D,AKAP12,PIAS3,TRAFD1,FKBP9,SSBP2,SLC44A2,NYNRIN,RRAGC,TCF7L1,AMOT
9_Summary	Chemical And Genetic Perturbations	M38972	JINESH BLEBBISHIELD TO IMMUNE CELL FUSION PBSHMS UP	-5.10439	-1.693	20/368	112,306,598,1903,1956,2202,3162,4147,4488,5493,6575,6867,7298,26999,51232,56950,57211,79026,165679,375248	ADCY6,ANXA3,BCL2L1,S1PR3,EGFR,EFEMP1,HMOX1,MATN2,MSX2,PPL,SLC20A2,TACC1,TYMS,CYFIP2,CRIM1,SMYD2,ADGRG6,AHNAK,SPTSSB,ANKRD36
9_Member	Chemical And Genetic Perturbations	M38972	JINESH BLEBBISHIELD TO IMMUNE CELL FUSION PBSHMS UP	-5.10439	-1.693	20/368	112,306,598,1903,1956,2202,3162,4147,4488,5493,6575,6867,7298,26999,51232,56950,57211,79026,165679,375248	ADCY6,ANXA3,BCL2L1,S1PR3,EGFR,EFEMP1,HMOX1,MATN2,MSX2,PPL,SLC20A2,TACC1,TYMS,CYFIP2,CRIM1,SMYD2,ADGRG6,AHNAK,SPTSSB,ANKRD36
10_Summary	Chemical And Genetic Perturbations	M13273	DELYS THYROID CANCER DN	-5.00609	-1.657	14/197	120,1381,1740,2104,2888,3985,4147,4329,4982,5264,7088,9110,9590,259217	ADD3,CRABP1,DLG2,ESRRG,GRB14,LIMK2,MATN2,ALDH6A1,TNFRSF11B,PHYH,TLE1,MTMR4,AKAP12,HSPA12A
10_Member	Chemical And Genetic Perturbations	M13273	DELYS THYROID CANCER DN	-5.00609	-1.657	14/197	120,1381,1740,2104,2888,3985,4147,4329,4982,5264,7088,9110,9590,259217	ADD3,CRABP1,DLG2,ESRRG,GRB14,LIMK2,MATN2,ALDH6A1,TNFRSF11B,PHYH,TLE1,MTMR4,AKAP12,HSPA12A
11_Summary	Chemical And Genetic Perturbations	M17299	CHARAFE BREAST CANCER LUMINAL VS MESENCHYMAL UP	-5.00069	-1.657	22/439	112,288,3664,3985,4329,4488,7433,9545,9649,10610,23635,26154,27076,29760,57153,79152,79170,80303,81607,84000,343990,401546	ADCY6,ANK3,IRF6,LIMK2,ALDH6A1,MSX2,VIPR1,RAB3D,RALGPS1,ST6GALNAC2,SSBP2,ABCA12,LYPD3,BLNK,SLC44A2,FA2H,PRR15L,EFHD1,NECTIN4,TMPRSS13,CRACDL,C9orf152
11_Member	Chemical And Genetic Perturbations	M17299	CHARAFE BREAST CANCER LUMINAL VS MESENCHYMAL UP	-5.00069	-1.657	22/439	112,288,3664,3985,4329,4488,7433,9545,9649,10610,23635,26154,27076,29760,57153,79152,79170,80303,81607,84000,343990,401546	ADCY6,ANK3,IRF6,LIMK2,ALDH6A1,MSX2,VIPR1,RAB3D,RALGPS1,ST6GALNAC2,SSBP2,ABCA12,LYPD3,BLNK,SLC44A2,FA2H,PRR15L,EFHD1,NECTIN4,TMPRSS13,CRACDL,C9orf152
12_Summary	Immunologic Signatures	M6765	GSE6259 FLT3L INDUCED DEC205 POS DC VS CD8 TCELL UP	-4.65734	-1.343	11/133	118,120,1740,2014,5355,5608,9706,9734,55810,81855,200879,6941,10420,11328,80303,134147	ADD1,ADD3,DLG2,EMP3,PLP2,MAP2K6,ULK2,HDAC9,FOXJ2,SFXN3,LIPH,TCF19,TESK2,FKBP9,EFHD1,CMBL
12_Member	Immunologic Signatures	M6765	GSE6259 FLT3L INDUCED DEC205 POS DC VS CD8 TCELL UP	-4.65734	-1.343	11/133	118,120,1740,2014,5355,5608,9706,9734,55810,81855,200879	ADD1,ADD3,DLG2,EMP3,PLP2,MAP2K6,ULK2,HDAC9,FOXJ2,SFXN3,LIPH
12_Member	Immunologic Signatures	M6888	GSE9316 IL6 KO VS IFNG KO INVIVO EXPANDED CD4 TCELL UP	-2.21287	-0.081	9/189	118,5355,6941,9706,10420,11328,55810,80303,134147	ADD1,PLP2,TCF19,ULK2,TESK2,FKBP9,FOXJ2,EFHD1,CMBL
13_Summary	Immunologic Signatures	M7490	GSE21774 CD62L POS CD56 BRIGHT VS CD62L NEG CD56 DIM NK CELL UP	-4.60131	-1.315	12/160	306,1903,1956,3801,5031,8412,9697,10279,57211,84159,158787,389337	ANXA3,S1PR3,EGFR,KIFC3,P2RY6,BCAR3,TRAM2,PRSS16,ADGRG6,ARID5B,RIBC1,ARHGEF37
13_Member	Immunologic Signatures	M7490	GSE21774 CD62L POS CD56 BRIGHT VS CD62L NEG CD56 DIM NK CELL UP	-4.60131	-1.315	12/160	306,1903,1956,3801,5031,8412,9697,10279,57211,84159,158787,389337	ANXA3,S1PR3,EGFR,KIFC3,P2RY6,BCAR3,TRAM2,PRSS16,ADGRG6,ARID5B,RIBC1,ARHGEF37
14_Summary	Chemical And Genetic Perturbations	M939	HADDAD B LYMPHOCYTE PROGENITOR	-4.51041	-1.256	15/247	5293,7088,7915,8850,9590,9783,23240,23635,26999,28951,29760,51232,54621,55608,84159	PIK3CD,TLE1,ALDH5A1,KAT2B,AKAP12,RIMS3,TMEM131L,SSBP2,CYFIP2,TRIB2,BLNK,CRIM1,VSIG10,ANKRD10,ARID5B
14_Member	Chemical And Genetic Perturbations	M939	HADDAD B LYMPHOCYTE PROGENITOR	-4.51041	-1.256	15/247	5293,7088,7915,8850,9590,9783,23240,23635,26999,28951,29760,51232,54621,55608,84159	PIK3CD,TLE1,ALDH5A1,KAT2B,AKAP12,RIMS3,TMEM131L,SSBP2,CYFIP2,TRIB2,BLNK,CRIM1,VSIG10,ANKRD10,ARID5B
15_Summary	Immunologic Signatures	M5674	GSE7460 TCONV VS TREG LN DN	-4.49059	-1.256	13/191	307,598,1021,4147,4907,5332,9734,10154,10401,11037,23176,79026,401546,5355,93663,6275,10903,54621,7342,26524	ANXA4,BCL2L1,CDK6,MATN2,NT5E,PLCB4,HDAC9,PLXNC1,PIAS3,STON1,SEPTIN8,AHNAK,C9orf152,PLP2,ARHGAP18,S100A4,MTMR11,VSIG10,UBP1,LATS2
15_Member	Immunologic Signatures	M5674	GSE7460 TCONV VS TREG LN DN	-4.49059	-1.256	13/191	307,598,1021,4147,4907,5332,9734,10154,10401,11037,23176,79026,401546	ANXA4,BCL2L1,CDK6,MATN2,NT5E,PLCB4,HDAC9,PLXNC1,PIAS3,STON1,SEPTIN8,AHNAK,C9orf152
15_Member	Immunologic Signatures	M5727	GSE7852 TREG VS TCONV LN UP	-3.7714	-0.715	12/195	307,1021,4147,4907,5332,5355,9734,11037,23176,79026,93663,401546	ANXA4,CDK6,MATN2,NT5E,PLCB4,PLP2,HDAC9,STON1,SEPTIN8,AHNAK,ARHGAP18,C9orf152
15_Member	Immunologic Signatures	M6549	GSE5142 CTRL VS HTERT TRANSDUCED CD8 TCELL EARLY PASSAGE CLONE UP	-2.14109	-0.063	9/194	4147,5332,6275,10903,11037,54621,79026,93663,401546	MATN2,PLCB4,S100A4,MTMR11,STON1,VSIG10,AHNAK,ARHGAP18,C9orf152
15_Member	Immunologic Signatures	M6554	GSE5679 CTRL VS PPARG LIGAND ROSIGLITAZONE TREATED DC DN	-2.14109	-0.063	9/194	4147,5332,6275,7342,9734,10903,26524,54621,79026	MATN2,PLCB4,S100A4,UBP1,HDAC9,MTMR11,LATS2,VSIG10,AHNAK
16_Summary	Chemical And Genetic Perturbations	M3002	FRASOR RESPONSE TO ESTRADIOL DN	-4.31434	-1.103	8/75	306,3554,4147,6812,7043,10057,23240,29760,1381,4325,4488,10060,54756,57519,57575,64207,84159,114798,130576	ANXA3,IL1R1,MATN2,STXBP1,TGFB3,ABCC5,TMEM131L,BLNK,CRABP1,MMP16,MSX2,ABCC9,IL17RD,STARD9,PCDH10,IRF2BPL,ARID5B,SLITRK1,LYPD6B
16_Member	Chemical And Genetic Perturbations	M3002	FRASOR RESPONSE TO ESTRADIOL DN	-4.31434	-1.103	8/75	306,3554,4147,6812,7043,10057,23240,29760	ANXA3,IL1R1,MATN2,STXBP1,TGFB3,ABCC5,TMEM131L,BLNK
16_Member	Chemical And Genetic Perturbations	M1351	SCHAEFFER PROSTATE DEVELOPMENT 48HR DN	-2.83033	-0.274	15/354	1381,3554,4147,4325,4488,7043,10060,29760,54756,57519,57575,64207,84159,114798,130576	CRABP1,IL1R1,MATN2,MMP16,MSX2,TGFB3,ABCC9,BLNK,IL17RD,STARD9,PCDH10,IRF2BPL,ARID5B,SLITRK1,LYPD6B
17_Summary	Immunologic Signatures	M8465	GSE32533 WT VS MIR17 OVEREXPRESS ACT CD4 TCELL DN	-4.243	-1.054	12/174	2104,4329,5239,5264,5493,6445,6920,7483,22885,84000,202333,389337	ESRRG,ALDH6A1,PGM5,PHYH,PPL,SGCG,TCEA3,WNT9A,ABLIM3,TMPRSS13,CMYA5,ARHGEF37
17_Member	Immunologic Signatures	M8465	GSE32533 WT VS MIR17 OVEREXPRESS ACT CD4 TCELL DN	-4.243	-1.054	12/174	2104,4329,5239,5264,5493,6445,6920,7483,22885,84000,202333,389337	ESRRG,ALDH6A1,PGM5,PHYH,PPL,SGCG,TCEA3,WNT9A,ABLIM3,TMPRSS13,CMYA5,ARHGEF37
18_Summary	Immunologic Signatures	M4575	GSE24142 DN2 VS DN3 THYMOCYTE FETAL DN	-4.17111	-1.003	12/177	112,3709,4008,5264,6941,8569,8763,9590,23589,28951,51232,55277,8720,9788,11264	ADCY6,ITPR2,LMO7,PHYH,TCF19,MKNK1,CD164,AKAP12,CARHSP1,TRIB2,CRIM1,FGGY,MBTPS1,MTSS1,PXMP4
18_Member	Immunologic Signatures	M4575	GSE24142 DN2 VS DN3 THYMOCYTE FETAL DN	-4.17111	-1.003	12/177	112,3709,4008,5264,6941,8569,8763,9590,23589,28951,51232,55277	ADCY6,ITPR2,LMO7,PHYH,TCF19,MKNK1,CD164,AKAP12,CARHSP1,TRIB2,CRIM1,FGGY
18_Member	Immunologic Signatures	M4558	GSE24142 DN2 VS DN3 THYMOCYTE DN	-2.18383	-0.069	9/191	112,3709,8569,8720,8763,9590,9788,11264,28951	ADCY6,ITPR2,MKNK1,MBTPS1,CD164,AKAP12,MTSS1,PXMP4,TRIB2
19_Summary	Immunologic Signatures	M9124	GSE40273 XBP1 KO VS WT TREG DN	-4.03206	-0.884	12/183	1903,3709,4008,4907,5608,10154,10279,50937,56950,57198,79026,651746,9788,11279,22898,79152,79153,84159	S1PR3,ITPR2,LMO7,NT5E,MAP2K6,PLXNC1,PRSS16,CDON,SMYD2,ATP8B2,AHNAK,ANKRD33B,MTSS1,KLF8,DENND3,FA2H,GDPD3,ARID5B
19_Member	Immunologic Signatures	M9124	GSE40273 XBP1 KO VS WT TREG DN	-4.03206	-0.884	12/183	1903,3709,4008,4907,5608,10154,10279,50937,56950,57198,79026,651746	S1PR3,ITPR2,LMO7,NT5E,MAP2K6,PLXNC1,PRSS16,CDON,SMYD2,ATP8B2,AHNAK,ANKRD33B
19_Member	Immunologic Signatures	M5437	GSE3982 MAST CELL VS BCELL DN	-3.00293	-0.305	10/174	4907,9788,10279,11279,22898,56950,57198,79152,79153,84159	NT5E,MTSS1,PRSS16,KLF8,DENND3,SMYD2,ATP8B2,FA2H,GDPD3,ARID5B
20_Summary	GO Biological Processes	GO:0061303	cornea development in camera-type eye	-3.99208	-0.864	44991	3985,7482,7483	LIMK2,WNT2B,WNT9A
20_Member	GO Biological Processes	GO:0061303	cornea development in camera-type eye	-3.99208	-0.864	44991	3985,7482,7483	LIMK2,WNT2B,WNT9A

## Sheet: CAFup
GroupID	Category	Term	Description	LogP	Log(q-value)	InTerm_InList	Genes	Symbols
1_Summary	GO Biological Processes	GO:0043043	peptide biosynthetic process	-25.4377	-21.2229	115/638	16,468,602,677,708,833,1019,1933,1965,1968,1977,1978,1994,2058,2475,3035,3921,4116,4686,4869,4904,5036,5591,6124,6125,6135,6136,6144,6147,6154,6155,6156,6157,6167,6168,6173,6188,6194,6197,6201,6206,6218,6222,6228,6229,6233,6235,6311,6472,6949,7407,7453,8661,8663,8668,8672,8761,8864,8891,8892,8894,9045,9125,9221,9669,9698,9775,10131,10480,10492,10973,11222,11340,22868,26986,27161,27327,28957,28977…	AARS1,ATF4,BCL3,ZFP36L1,C1QBP,CARS1,CDK4,EEF1B2,EIF2S1,EIF2S3,EIF4E,EIF4EBP1,ELAVL1,EPRS1,MTOR,HARS1,RPSA,MAGOH,NCBP1,NPM1,YBX1,PA2G4,PRKDC,RPL4,RPL5,RPL11,RPL12,RPL21,RPL23A,RPL26,RPL27,RPL30,RPL27A,RPL37,RPL37A,RPL36A,RPS3,RPS6,RPS6KA3,RPS7,RPS12,RPS17,RPS18,RPS23,RPS24,RPS27A,RPS29,ATXN2,SHMT2,TCOF1,VARS1,WARS1,EIF3A,EIF3C,EIF3I,EIF4G3,PABPC4,PER2,EIF2B3,EIF2B2,EIF2S2,RPL14,CNOT9,NOLC1,EIF5B,P…
1_Member	GO Biological Processes	GO:0043043	peptide biosynthetic process	-25.4377	-21.2229	115/638	16,468,602,677,708,833,1019,1933,1965,1968,1977,1978,1994,2058,2475,3035,3921,4116,4686,4869,4904,5036,5591,6124,6125,6135,6136,6144,6147,6154,6155,6156,6157,6167,6168,6173,6188,6194,6197,6201,6206,6218,6222,6228,6229,6233,6235,6311,6472,6949,7407,7453,8661,8663,8668,8672,8761,8864,8891,8892,8894,9045,9125,9221,9669,9698,9775,10131,10480,10492,10973,11222,11340,22868,26986,27161,27327,28957,28977…	AARS1,ATF4,BCL3,ZFP36L1,C1QBP,CARS1,CDK4,EEF1B2,EIF2S1,EIF2S3,EIF4E,EIF4EBP1,ELAVL1,EPRS1,MTOR,HARS1,RPSA,MAGOH,NCBP1,NPM1,YBX1,PA2G4,PRKDC,RPL4,RPL5,RPL11,RPL12,RPL21,RPL23A,RPL26,RPL27,RPL30,RPL27A,RPL37,RPL37A,RPL36A,RPS3,RPS6,RPS6KA3,RPS7,RPS12,RPS17,RPS18,RPS23,RPS24,RPS27A,RPS29,ATXN2,SHMT2,TCOF1,VARS1,WARS1,EIF3A,EIF3C,EIF3I,EIF4G3,PABPC4,PER2,EIF2B3,EIF2B2,EIF2S2,RPL14,CNOT9,NOLC1,EIF5B,P…
1_Member	GO Biological Processes	GO:0006412	translation	-25.4122	-21.2229	113/620	16,468,602,677,708,833,1019,1933,1965,1968,1977,1978,1994,2058,2475,3035,3921,4116,4686,4869,4904,5036,5591,6124,6125,6135,6136,6144,6147,6154,6155,6156,6157,6167,6168,6173,6188,6194,6197,6201,6206,6218,6222,6228,6229,6233,6235,6311,6472,6949,7407,7453,8661,8663,8668,8672,8761,8864,8891,8892,8894,9045,9125,9221,9669,9698,9775,10131,10480,10492,10973,11222,11340,22868,26986,27161,27327,28957,28977…	AARS1,ATF4,BCL3,ZFP36L1,C1QBP,CARS1,CDK4,EEF1B2,EIF2S1,EIF2S3,EIF4E,EIF4EBP1,ELAVL1,EPRS1,MTOR,HARS1,RPSA,MAGOH,NCBP1,NPM1,YBX1,PA2G4,PRKDC,RPL4,RPL5,RPL11,RPL12,RPL21,RPL23A,RPL26,RPL27,RPL30,RPL27A,RPL37,RPL37A,RPL36A,RPS3,RPS6,RPS6KA3,RPS7,RPS12,RPS17,RPS18,RPS23,RPS24,RPS27A,RPS29,ATXN2,SHMT2,TCOF1,VARS1,WARS1,EIF3A,EIF3C,EIF3I,EIF4G3,PABPC4,PER2,EIF2B3,EIF2B2,EIF2S2,RPL14,CNOT9,NOLC1,EIF5B,P…
1_Member	Reactome Gene Sets	R-HSA-72766	Translation	-20.904	-16.8908	67/289	16,833,1933,1965,1968,1977,1978,2058,3035,3921,6124,6125,6135,6136,6144,6147,6154,6155,6156,6157,6167,6168,6173,6184,6188,6194,6201,6206,6218,6222,6228,6229,6233,6235,7407,7453,8661,8663,8668,8891,8892,8894,9045,9669,10240,10480,11222,26986,28957,28977,51021,51065,51263,51373,54460,55037,64432,64960,64965,64969,65008,79590,85476,90701,122704,200916,219927	AARS1,CARS1,EEF1B2,EIF2S1,EIF2S3,EIF4E,EIF4EBP1,EPRS1,HARS1,RPSA,RPL4,RPL5,RPL11,RPL12,RPL21,RPL23A,RPL26,RPL27,RPL30,RPL27A,RPL37,RPL37A,RPL36A,RPN1,RPS3,RPS6,RPS7,RPS12,RPS17,RPS18,RPS23,RPS24,RPS27A,RPS29,VARS1,WARS1,EIF3A,EIF3C,EIF3I,EIF2B3,EIF2B2,EIF2S2,RPL14,EIF5B,MRPS31,EIF3M,MRPL3,PABPC1,MRPS28,MRPL42,MRPS16,RPS27L,MRPL30,MRPS17,MRPS21,PTCD3,MRPS25,MRPS15,MRPS9,MRPS5,MRPL1,MRPL24,GFM1,SEC…
1_Member	Reactome Gene Sets	R-HSA-72613	Eukaryotic Translation Initiation	-18.996	-15.2839	40/118	1965,1968,1977,1978,3921,6124,6125,6135,6136,6144,6147,6154,6155,6156,6157,6167,6168,6173,6188,6194,6201,6206,6218,6222,6228,6229,6233,6235,8661,8663,8668,8891,8892,8894,9045,9669,10480,26986,51065,200916	EIF2S1,EIF2S3,EIF4E,EIF4EBP1,RPSA,RPL4,RPL5,RPL11,RPL12,RPL21,RPL23A,RPL26,RPL27,RPL30,RPL27A,RPL37,RPL37A,RPL36A,RPS3,RPS6,RPS7,RPS12,RPS17,RPS18,RPS23,RPS24,RPS27A,RPS29,EIF3A,EIF3C,EIF3I,EIF2B3,EIF2B2,EIF2S2,RPL14,EIF5B,EIF3M,PABPC1,RPS27L,RPL22L1
1_Member	Reactome Gene Sets	R-HSA-72737	Cap-dependent Translation Initiation	-18.996	-15.2839	40/118	1965,1968,1977,1978,3921,6124,6125,6135,6136,6144,6147,6154,6155,6156,6157,6167,6168,6173,6188,6194,6201,6206,6218,6222,6228,6229,6233,6235,8661,8663,8668,8891,8892,8894,9045,9669,10480,26986,51065,200916	EIF2S1,EIF2S3,EIF4E,EIF4EBP1,RPSA,RPL4,RPL5,RPL11,RPL12,RPL21,RPL23A,RPL26,RPL27,RPL30,RPL27A,RPL37,RPL37A,RPL36A,RPS3,RPS6,RPS7,RPS12,RPS17,RPS18,RPS23,RPS24,RPS27A,RPS29,EIF3A,EIF3C,EIF3I,EIF2B3,EIF2B2,EIF2S2,RPL14,EIF5B,EIF3M,PABPC1,RPS27L,RPL22L1
1_Member	Reactome Gene Sets	R-HSA-156827	L13a-mediated translational silencing of Ceruloplasmin expression	-16.59	-13.1788	36/110	1965,1968,1977,3921,6124,6125,6135,6136,6144,6147,6154,6155,6156,6157,6167,6168,6173,6188,6194,6201,6206,6218,6222,6228,6229,6233,6235,8661,8663,8668,8894,9045,10480,26986,51065,200916	EIF2S1,EIF2S3,EIF4E,RPSA,RPL4,RPL5,RPL11,RPL12,RPL21,RPL23A,RPL26,RPL27,RPL30,RPL27A,RPL37,RPL37A,RPL36A,RPS3,RPS6,RPS7,RPS12,RPS17,RPS18,RPS23,RPS24,RPS27A,RPS29,EIF3A,EIF3C,EIF3I,EIF2S2,RPL14,EIF3M,PABPC1,RPS27L,RPL22L1
1_Member	Reactome Gene Sets	R-HSA-72706	GTP hydrolysis and joining of the 60S ribosomal subunit	-16.4457	-13.0694	36/111	1965,1968,1977,3921,6124,6125,6135,6136,6144,6147,6154,6155,6156,6157,6167,6168,6173,6188,6194,6201,6206,6218,6222,6228,6229,6233,6235,8661,8663,8668,8894,9045,9669,10480,51065,200916	EIF2S1,EIF2S3,EIF4E,RPSA,RPL4,RPL5,RPL11,RPL12,RPL21,RPL23A,RPL26,RPL27,RPL30,RPL27A,RPL37,RPL37A,RPL36A,RPS3,RPS6,RPS7,RPS12,RPS17,RPS18,RPS23,RPS24,RPS27A,RPS29,EIF3A,EIF3C,EIF3I,EIF2S2,RPL14,EIF5B,EIF3M,RPS27L,RPL22L1
1_Member	Reactome Gene Sets	R-HSA-9633012	Response of EIF2AK4 (GCN2) to amino acid deficiency	-16.2826	-12.9384	34/100	440,468,1051,1649,1965,1968,3921,6124,6125,6135,6136,6144,6147,6154,6155,6156,6157,6167,6168,6173,6188,6194,6201,6206,6218,6222,6228,6229,6233,6235,8894,9045,51065,200916	ASNS,ATF4,CEBPB,DDIT3,EIF2S1,EIF2S3,RPSA,RPL4,RPL5,RPL11,RPL12,RPL21,RPL23A,RPL26,RPL27,RPL30,RPL27A,RPL37,RPL37A,RPL36A,RPS3,RPS6,RPS7,RPS12,RPS17,RPS18,RPS23,RPS24,RPS27A,RPS29,EIF2S2,RPL14,RPS27L,RPL22L1
1_Member	KEGG Pathway	ko03010	Ribosome	-16.0663	-12.7521	39/133	3921,6124,6125,6135,6136,6144,6147,6154,6155,6156,6157,6167,6168,6173,6188,6194,6201,6206,6218,6222,6228,6229,6233,6235,9045,11222,51021,51065,51187,51263,51373,54460,64960,64965,64969,65008,79590,200916,219927	RPSA,RPL4,RPL5,RPL11,RPL12,RPL21,RPL23A,RPL26,RPL27,RPL30,RPL27A,RPL37,RPL37A,RPL36A,RPS3,RPS6,RPS7,RPS12,RPS17,RPS18,RPS23,RPS24,RPS27A,RPS29,RPL14,MRPL3,MRPS16,RPS27L,RSL24D1,MRPL30,MRPS17,MRPS21,MRPS15,MRPS9,MRPS5,MRPL1,MRPL24,RPL22L1,MRPL21
1_Member	Reactome Gene Sets	R-HSA-72312	rRNA processing	-15.562	-12.2758	48/202	705,3921,6124,6125,6135,6136,6144,6147,6154,6155,6156,6157,6167,6168,6173,6188,6194,6201,6206,6218,6222,6228,6229,6233,6235,9045,9790,10200,10969,11340,26354,27042,27292,51013,51065,51077,51096,51106,51118,51388,54881,54913,55813,79922,84135,84916,114049,200916	BYSL,RPSA,RPL4,RPL5,RPL11,RPL12,RPL21,RPL23A,RPL26,RPL27,RPL30,RPL27A,RPL37,RPL37A,RPL36A,RPS3,RPS6,RPS7,RPS12,RPS17,RPS18,RPS23,RPS24,RPS27A,RPS29,RPL14,BMS1,MPHOSPH6,EBNA1BP2,EXOSC8,GNL3,UTP25,DIMT1,EXOSC1,RPS27L,FCF1,UTP18,TFB1M,UTP11,NIP7,TEX10,RPP25,UTP6,MRM1,UTP15,UTP4,BUD23,RPL22L1
1_Member	KEGG Pathway	hsa03010	Ribosome	-15.4624	-12.2274	39/138	3921,6124,6125,6135,6136,6144,6147,6154,6155,6156,6157,6167,6168,6173,6188,6194,6201,6206,6218,6222,6228,6229,6233,6235,9045,11222,51021,51065,51187,51263,51373,54460,64960,64965,64969,65008,79590,200916,219927	RPSA,RPL4,RPL5,RPL11,RPL12,RPL21,RPL23A,RPL26,RPL27,RPL30,RPL27A,RPL37,RPL37A,RPL36A,RPS3,RPS6,RPS7,RPS12,RPS17,RPS18,RPS23,RPS24,RPS27A,RPS29,RPL14,MRPL3,MRPS16,RPS27L,RSL24D1,MRPL30,MRPS17,MRPS21,MRPS15,MRPS9,MRPS5,MRPL1,MRPL24,RPL22L1,MRPL21
1_Member	Reactome Gene Sets	R-HSA-6791226	Major pathway of rRNA processing in the nucleolus and cytosol	-15.3195	-12.1079	45/182	705,3921,6124,6125,6135,6136,6144,6147,6154,6155,6156,6157,6167,6168,6173,6188,6194,6201,6206,6218,6222,6228,6229,6233,6235,9045,9790,10200,10969,11340,26354,27042,51013,51065,51077,51096,51118,51388,54881,54913,55813,84135,84916,114049,200916	BYSL,RPSA,RPL4,RPL5,RPL11,RPL12,RPL21,RPL23A,RPL26,RPL27,RPL30,RPL27A,RPL37,RPL37A,RPL36A,RPS3,RPS6,RPS7,RPS12,RPS17,RPS18,RPS23,RPS24,RPS27A,RPS29,RPL14,BMS1,MPHOSPH6,EBNA1BP2,EXOSC8,GNL3,UTP25,EXOSC1,RPS27L,FCF1,UTP18,UTP11,NIP7,TEX10,RPP25,UTP6,UTP15,UTP4,BUD23,RPL22L1
1_Member	Reactome Gene Sets	R-HSA-8868773	rRNA processing in the nucleus and cytosol	-15.0828	-11.8936	46/192	705,3921,6124,6125,6135,6136,6144,6147,6154,6155,6156,6157,6167,6168,6173,6188,6194,6201,6206,6218,6222,6228,6229,6233,6235,9045,9790,10200,10969,11340,26354,27042,27292,51013,51065,51077,51096,51118,51388,54881,54913,55813,84135,84916,114049,200916	BYSL,RPSA,RPL4,RPL5,RPL11,RPL12,RPL21,RPL23A,RPL26,RPL27,RPL30,RPL27A,RPL37,RPL37A,RPL36A,RPS3,RPS6,RPS7,RPS12,RPS17,RPS18,RPS23,RPS24,RPS27A,RPS29,RPL14,BMS1,MPHOSPH6,EBNA1BP2,EXOSC8,GNL3,UTP25,DIMT1,EXOSC1,RPS27L,FCF1,UTP18,UTP11,NIP7,TEX10,RPP25,UTP6,UTP15,UTP4,BUD23,RPL22L1
1_Member	GO Biological Processes	GO:0002181	cytoplasmic translation	-14.7782	-11.6303	39/144	16,1968,2475,3921,6124,6125,6135,6136,6144,6147,6154,6155,6156,6157,6167,6168,6173,6188,6194,6201,6206,6218,6222,6228,6229,6233,6235,8661,8663,8668,8891,8894,9045,10480,51611,55854,200916,285381,728689	AARS1,EIF2S3,MTOR,RPSA,RPL4,RPL5,RPL11,RPL12,RPL21,RPL23A,RPL26,RPL27,RPL30,RPL27A,RPL37,RPL37A,RPL36A,RPS3,RPS6,RPS7,RPS12,RPS17,RPS18,RPS23,RPS24,RPS27A,RPS29,EIF3A,EIF3C,EIF3I,EIF2B3,EIF2S2,RPL14,EIF3M,DPH5,ZC3H15,RPL22L1,DPH3,EIF3CL
1_Member	CORUM	CORUM:3055	Nop56p-associated pre-rRNA complex	-13.9522	-10.8598	32/104	3178,4869,4904,6124,6125,6135,6136,6144,6147,6154,6155,6156,6157,6168,6173,6194,6201,6206,6218,6222,6228,6229,6235,6949,7150,9045,9221,10969,26156,26354,55299,55646	HNRNPA1,NPM1,YBX1,RPL4,RPL5,RPL11,RPL12,RPL21,RPL23A,RPL26,RPL27,RPL30,RPL27A,RPL37A,RPL36A,RPS6,RPS7,RPS12,RPS17,RPS18,RPS23,RPS24,RPS29,TCOF1,TOP1,RPL14,NOLC1,EBNA1BP2,RSL1D1,GNL3,BRIX1,LYAR
1_Member	Reactome Gene Sets	R-HSA-72689	Formation of a pool of free 40S subunits	-13.6361	-10.5608	31/100	3921,6124,6125,6135,6136,6144,6147,6154,6155,6156,6157,6167,6168,6173,6188,6194,6201,6206,6218,6222,6228,6229,6233,6235,8661,8663,8668,9045,10480,51065,200916	RPSA,RPL4,RPL5,RPL11,RPL12,RPL21,RPL23A,RPL26,RPL27,RPL30,RPL27A,RPL37,RPL37A,RPL36A,RPS3,RPS6,RPS7,RPS12,RPS17,RPS18,RPS23,RPS24,RPS27A,RPS29,EIF3A,EIF3C,EIF3I,RPL14,EIF3M,RPS27L,RPL22L1
1_Member	Reactome Gene Sets	R-HSA-168273	Influenza Viral RNA Transcription and Replication	-13.5707	-10.5117	36/134	142,3843,3921,4927,4928,6124,6125,6135,6136,6144,6147,6154,6155,6156,6157,6167,6168,6173,6188,6194,6201,6206,6218,6222,6228,6229,6233,6235,9045,9688,9818,11097,23511,51065,81929,200916	PARP1,IPO5,RPSA,NUP88,NUP98,RPL4,RPL5,RPL11,RPL12,RPL21,RPL23A,RPL26,RPL27,RPL30,RPL27A,RPL37,RPL37A,RPL36A,RPS3,RPS6,RPS7,RPS12,RPS17,RPS18,RPS23,RPS24,RPS27A,RPS29,RPL14,NUP93,NUP58,NUP42,NUP188,RPS27L,SEH1L,RPL22L1
1_Member	Reactome Gene Sets	R-HSA-9711097	Cellular response to starvation	-13.0002	-10.0012	38/154	440,468,1051,1649,1965,1968,2475,3921,6124,6125,6135,6136,6144,6147,6154,6155,6156,6157,6167,6168,6173,6188,6194,6201,6206,6218,6222,6228,6229,6233,6235,8894,9045,51065,58528,81929,83667,200916	ASNS,ATF4,CEBPB,DDIT3,EIF2S1,EIF2S3,MTOR,RPSA,RPL4,RPL5,RPL11,RPL12,RPL21,RPL23A,RPL26,RPL27,RPL30,RPL27A,RPL37,RPL37A,RPL36A,RPS3,RPS6,RPS7,RPS12,RPS17,RPS18,RPS23,RPS24,RPS27A,RPS29,EIF2S2,RPL14,RPS27L,RRAGD,SEH1L,SESN2,RPL22L1
1_Member	Reactome Gene Sets	R-HSA-168255	Influenza Infection	-12.9041	-9.91891	38/155	142,3837,3843,3921,4927,4928,5901,6124,6125,6135,6136,6144,6147,6154,6155,6156,6157,6167,6168,6173,6188,6194,6201,6206,6218,6222,6228,6229,6233,6235,9045,9688,9818,11097,23511,51065,81929,200916	PARP1,KPNB1,IPO5,RPSA,NUP88,NUP98,RAN,RPL4,RPL5,RPL11,RPL12,RPL21,RPL23A,RPL26,RPL27,RPL30,RPL27A,RPL37,RPL37A,RPL36A,RPS3,RPS6,RPS7,RPS12,RPS17,RPS18,RPS23,RPS24,RPS27A,RPS29,RPL14,NUP93,NUP58,NUP42,NUP188,RPS27L,SEH1L,RPL22L1
1_Member	Reactome Gene Sets	R-HSA-975956	Nonsense Mediated Decay (NMD) independent of the Exon Junction Complex (EJC)	-12.7373	-9.77848	29/94	3921,4686,6124,6125,6135,6136,6144,6147,6154,6155,6156,6157,6167,6168,6173,6188,6194,6201,6206,6218,6222,6228,6229,6233,6235,9045,26986,51065,200916	RPSA,NCBP1,RPL4,RPL5,RPL11,RPL12,RPL21,RPL23A,RPL26,RPL27,RPL30,RPL27A,RPL37,RPL37A,RPL36A,RPS3,RPS6,RPS7,RPS12,RPS17,RPS18,RPS23,RPS24,RPS27A,RPS29,RPL14,PABPC1,RPS27L,RPL22L1
1_Member	Reactome Gene Sets	R-HSA-156842	Eukaryotic Translation Elongation	-12.1565	-9.23443	28/92	1933,3921,6124,6125,6135,6136,6144,6147,6154,6155,6156,6157,6167,6168,6173,6188,6194,6201,6206,6218,6222,6228,6229,6233,6235,9045,51065,200916	EEF1B2,RPSA,RPL4,RPL5,RPL11,RPL12,RPL21,RPL23A,RPL26,RPL27,RPL30,RPL27A,RPL37,RPL37A,RPL36A,RPS3,RPS6,RPS7,RPS12,RPS17,RPS18,RPS23,RPS24,RPS27A,RPS29,RPL14,RPS27L,RPL22L1
1_Member	Reactome Gene Sets	R-HSA-2408522	Selenoamino acid metabolism	-11.9274	-9.04993	31/114	875,2058,2936,3176,3921,6124,6125,6135,6136,6144,6147,6154,6155,6156,6157,6167,6168,6173,6188,6194,6201,6206,6218,6222,6228,6229,6233,6235,9045,51065,200916	CBS,EPRS1,GSR,HNMT,RPSA,RPL4,RPL5,RPL11,RPL12,RPL21,RPL23A,RPL26,RPL27,RPL30,RPL27A,RPL37,RPL37A,RPL36A,RPS3,RPS6,RPS7,RPS12,RPS17,RPS18,RPS23,RPS24,RPS27A,RPS29,RPL14,RPS27L,RPL22L1
1_Member	Reactome Gene Sets	R-HSA-927802	Nonsense-Mediated Decay (NMD)	-11.9274	-9.04993	31/114	3921,4116,4686,6124,6125,6135,6136,6144,6147,6154,6155,6156,6157,6167,6168,6173,6188,6194,6201,6206,6218,6222,6228,6229,6233,6235,9045,9775,26986,51065,200916	RPSA,MAGOH,NCBP1,RPL4,RPL5,RPL11,RPL12,RPL21,RPL23A,RPL26,RPL27,RPL30,RPL27A,RPL37,RPL37A,RPL36A,RPS3,RPS6,RPS7,RPS12,RPS17,RPS18,RPS23,RPS24,RPS27A,RPS29,RPL14,EIF4A3,PABPC1,RPS27L,RPL22L1
1_Member	Reactome Gene Sets	R-HSA-975957	Nonsense Mediated Decay (NMD) enhanced by the Exon Junction Complex (EJC)	-11.9274	-9.04993	31/114	3921,4116,4686,6124,6125,6135,6136,6144,6147,6154,6155,6156,6157,6167,6168,6173,6188,6194,6201,6206,6218,6222,6228,6229,6233,6235,9045,9775,26986,51065,200916	RPSA,MAGOH,NCBP1,RPL4,RPL5,RPL11,RPL12,RPL21,RPL23A,RPL26,RPL27,RPL30,RPL27A,RPL37,RPL37A,RPL36A,RPS3,RPS6,RPS7,RPS12,RPS17,RPS18,RPS23,RPS24,RPS27A,RPS29,RPL14,EIF4A3,PABPC1,RPS27L,RPL22L1
1_Member	Reactome Gene Sets	R-HSA-72662	Activation of the mRNA upon binding of the cap-binding complex and eIFs, and subsequent binding to 43S	-11.8687	-9.00167	22/58	1965,1968,1977,1978,3921,6188,6194,6201,6206,6218,6222,6228,6229,6233,6235,8661,8663,8668,8894,10480,26986,51065	EIF2S1,EIF2S3,EIF4E,EIF4EBP1,RPSA,RPS3,RPS6,RPS7,RPS12,RPS17,RPS18,RPS23,RPS24,RPS27A,RPS29,EIF3A,EIF3C,EIF3I,EIF2S2,EIF3M,PABPC1,RPS27L
1_Member	Reactome Gene Sets	R-HSA-156902	Peptide chain elongation	-11.8392	-8.99239	27/88	3921,6124,6125,6135,6136,6144,6147,6154,6155,6156,6157,6167,6168,6173,6188,6194,6201,6206,6218,6222,6228,6229,6233,6235,9045,51065,200916	RPSA,RPL4,RPL5,RPL11,RPL12,RPL21,RPL23A,RPL26,RPL27,RPL30,RPL27A,RPL37,RPL37A,RPL36A,RPS3,RPS6,RPS7,RPS12,RPS17,RPS18,RPS23,RPS24,RPS27A,RPS29,RPL14,RPS27L,RPL22L1
1_Member	Reactome Gene Sets	R-HSA-192823	Viral mRNA Translation	-11.8392	-8.99239	27/88	3921,6124,6125,6135,6136,6144,6147,6154,6155,6156,6157,6167,6168,6173,6188,6194,6201,6206,6218,6222,6228,6229,6233,6235,9045,51065,200916	RPSA,RPL4,RPL5,RPL11,RPL12,RPL21,RPL23A,RPL26,RPL27,RPL30,RPL27A,RPL37,RPL37A,RPL36A,RPS3,RPS6,RPS7,RPS12,RPS17,RPS18,RPS23,RPS24,RPS27A,RPS29,RPL14,RPS27L,RPL22L1
1_Member	Reactome Gene Sets	R-HSA-2408557	Selenocysteine synthesis	-11.3274	-8.49985	27/92	3921,6124,6125,6135,6136,6144,6147,6154,6155,6156,6157,6167,6168,6173,6188,6194,6201,6206,6218,6222,6228,6229,6233,6235,9045,51065,200916	RPSA,RPL4,RPL5,RPL11,RPL12,RPL21,RPL23A,RPL26,RPL27,RPL30,RPL27A,RPL37,RPL37A,RPL36A,RPS3,RPS6,RPS7,RPS12,RPS17,RPS18,RPS23,RPS24,RPS27A,RPS29,RPL14,RPS27L,RPL22L1
1_Member	Reactome Gene Sets	R-HSA-72764	Eukaryotic Translation Termination	-11.3274	-8.49985	27/92	3921,6124,6125,6135,6136,6144,6147,6154,6155,6156,6157,6167,6168,6173,6188,6194,6201,6206,6218,6222,6228,6229,6233,6235,9045,51065,200916	RPSA,RPL4,RPL5,RPL11,RPL12,RPL21,RPL23A,RPL26,RPL27,RPL30,RPL27A,RPL37,RPL37A,RPL36A,RPS3,RPS6,RPS7,RPS12,RPS17,RPS18,RPS23,RPS24,RPS27A,RPS29,RPL14,RPS27L,RPL22L1
1_Member	CORUM	CORUM:306	Ribosome, cytoplasmic	-11.2083	-8.39012	25/80	3921,6124,6125,6135,6136,6144,6147,6154,6155,6156,6157,6167,6168,6173,6188,6194,6201,6206,6218,6222,6228,6229,6233,6235,9045	RPSA,RPL4,RPL5,RPL11,RPL12,RPL21,RPL23A,RPL26,RPL27,RPL30,RPL27A,RPL37,RPL37A,RPL36A,RPS3,RPS6,RPS7,RPS12,RPS17,RPS18,RPS23,RPS24,RPS27A,RPS29,RPL14
1_Member	Reactome Gene Sets	R-HSA-72649	Translation initiation complex formation	-11.071	-8.27093	21/57	1965,1968,1977,3921,6188,6194,6201,6206,6218,6222,6228,6229,6233,6235,8661,8663,8668,8894,10480,26986,51065	EIF2S1,EIF2S3,EIF4E,RPSA,RPS3,RPS6,RPS7,RPS12,RPS17,RPS18,RPS23,RPS24,RPS27A,RPS29,EIF3A,EIF3C,EIF3I,EIF2S2,EIF3M,PABPC1,RPS27L
1_Member	Reactome Gene Sets	R-HSA-1799339	SRP-dependent cotranslational protein targeting to membrane	-10.7297	-7.93833	29/111	3921,6124,6125,6135,6136,6144,6147,6154,6155,6156,6157,6167,6168,6173,6184,6188,6194,6201,6206,6218,6222,6228,6229,6233,6235,9045,51065,90701,200916	RPSA,RPL4,RPL5,RPL11,RPL12,RPL21,RPL23A,RPL26,RPL27,RPL30,RPL27A,RPL37,RPL37A,RPL36A,RPN1,RPS3,RPS6,RPS7,RPS12,RPS17,RPS18,RPS23,RPS24,RPS27A,RPS29,RPL14,RPS27L,SEC11C,RPL22L1
1_Member	Reactome Gene Sets	R-HSA-72695	Formation of the ternary complex, and subsequently, the 43S complex	-10.3515	-7.58155	19/50	1965,1968,3921,6188,6194,6201,6206,6218,6222,6228,6229,6233,6235,8661,8663,8668,8894,10480,51065	EIF2S1,EIF2S3,RPSA,RPS3,RPS6,RPS7,RPS12,RPS17,RPS18,RPS23,RPS24,RPS27A,RPS29,EIF3A,EIF3C,EIF3I,EIF2S2,EIF3M,RPS27L
1_Member	Reactome Gene Sets	R-HSA-72702	Ribosomal scanning and start codon recognition	-10.1243	-7.37433	20/57	1965,1968,1977,3921,6188,6194,6201,6206,6218,6222,6228,6229,6233,6235,8661,8663,8668,8894,10480,51065	EIF2S1,EIF2S3,EIF4E,RPSA,RPS3,RPS6,RPS7,RPS12,RPS17,RPS18,RPS23,RPS24,RPS27A,RPS29,EIF3A,EIF3C,EIF3I,EIF2S2,EIF3M,RPS27L
1_Member	Reactome Gene Sets	R-HSA-9010553	Regulation of expression of SLITs and ROBOs	-9.25459	-6.54962	34/167	3921,4116,4686,5689,5717,6091,6124,6125,6135,6136,6144,6147,6154,6155,6156,6157,6167,6168,6173,6188,6194,6201,6206,6218,6222,6228,6229,6233,6235,9045,9775,26986,51065,200916	RPSA,MAGOH,NCBP1,PSMB1,PSMD11,ROBO1,RPL4,RPL5,RPL11,RPL12,RPL21,RPL23A,RPL26,RPL27,RPL30,RPL27A,RPL37,RPL37A,RPL36A,RPS3,RPS6,RPS7,RPS12,RPS17,RPS18,RPS23,RPS24,RPS27A,RPS29,RPL14,EIF4A3,PABPC1,RPS27L,RPL22L1
1_Member	Reactome Gene Sets	R-HSA-71291	Metabolism of amino acids and derivatives	-8.34353	-5.67278	51/343	384,440,445,875,2058,2653,2744,2936,3176,3921,4953,5689,5717,5723,5831,6124,6125,6135,6136,6144,6147,6154,6155,6156,6157,6167,6168,6173,6188,6194,6201,6206,6218,6222,6228,6229,6233,6235,6303,8140,8604,9045,10165,26227,29958,51065,58478,84706,123688,200916,339983	ARG2,ASNS,ASS1,CBS,EPRS1,GCSH,GLS,GSR,HNMT,RPSA,ODC1,PSMB1,PSMD11,PSPH,PYCR1,RPL4,RPL5,RPL11,RPL12,RPL21,RPL23A,RPL26,RPL27,RPL30,RPL27A,RPL37,RPL37A,RPL36A,RPS3,RPS6,RPS7,RPS12,RPS17,RPS18,RPS23,RPS24,RPS27A,RPS29,SAT1,SLC7A5,SLC25A12,RPL14,SLC25A13,PHGDH,DMGDH,RPS27L,ENOPH1,GPT2,HYKK,RPL22L1,NAT8L
1_Member	Reactome Gene Sets	R-HSA-2262752	Cellular responses to stress	-8.20044	-5.54265	85/723	440,468,1019,1051,1459,1649,1965,1968,2034,2475,2936,3015,3159,3309,3313,3326,3397,3921,4217,4862,4927,4928,5580,5689,5717,6124,6125,6135,6136,6144,6147,6154,6155,6156,6157,6167,6168,6173,6188,6194,6197,6201,6206,6218,6222,6228,6229,6233,6235,6341,6782,7321,7324,8894,9045,9448,9532,9688,9695,9818,10294,10525,10628,11097,11340,23043,23511,27327,30001,51013,51065,51182,51726,54205,54583,58528,64682…	ASNS,ATF4,CDK4,CEBPB,CSNK2A2,DDIT3,EIF2S1,EIF2S3,EPAS1,MTOR,GSR,H2AZ1,HMGA1,HSPA5,HSPA9,HSP90AB1,ID1,RPSA,MAP3K5,NPAS2,NUP88,NUP98,PRKCD,PSMB1,PSMD11,RPL4,RPL5,RPL11,RPL12,RPL21,RPL23A,RPL26,RPL27,RPL30,RPL27A,RPL37,RPL37A,RPL36A,RPS3,RPS6,RPS6KA3,RPS7,RPS12,RPS17,RPS18,RPS23,RPS24,RPS27A,RPS29,SCO1,HSPA13,UBE2D1,UBE2E1,EIF2S2,RPL14,MAP4K4,BAG2,NUP93,EDEM1,NUP58,DNAJA2,HYOU1,TXNIP,NUP42,EXOSC8,TN…
1_Member	Reactome Gene Sets	R-HSA-8953897	Cellular responses to stimuli	-8.00378	-5.35859	85/730	440,468,1019,1051,1459,1649,1965,1968,2034,2475,2936,3015,3159,3309,3313,3326,3397,3921,4217,4862,4927,4928,5580,5689,5717,6124,6125,6135,6136,6144,6147,6154,6155,6156,6157,6167,6168,6173,6188,6194,6197,6201,6206,6218,6222,6228,6229,6233,6235,6341,6782,7321,7324,8894,9045,9448,9532,9688,9695,9818,10294,10525,10628,11097,11340,23043,23511,27327,30001,51013,51065,51182,51726,54205,54583,58528,64682…	ASNS,ATF4,CDK4,CEBPB,CSNK2A2,DDIT3,EIF2S1,EIF2S3,EPAS1,MTOR,GSR,H2AZ1,HMGA1,HSPA5,HSPA9,HSP90AB1,ID1,RPSA,MAP3K5,NPAS2,NUP88,NUP98,PRKCD,PSMB1,PSMD11,RPL4,RPL5,RPL11,RPL12,RPL21,RPL23A,RPL26,RPL27,RPL30,RPL27A,RPL37,RPL37A,RPL36A,RPS3,RPS6,RPS6KA3,RPS7,RPS12,RPS17,RPS18,RPS23,RPS24,RPS27A,RPS29,SCO1,HSPA13,UBE2D1,UBE2E1,EIF2S2,RPL14,MAP4K4,BAG2,NUP93,EDEM1,NUP58,DNAJA2,HYOU1,TXNIP,NUP42,EXOSC8,TN…
1_Member	Immunologic Signatures	M6202	GSE2405 0H VS 9H A PHAGOCYTOPHILUM STIM NEUTROPHIL DN	-7.34054	-4.75873	34/197	567,708,1933,2171,3015,3921,4869,4904,5901,5983,6124,6125,6135,6136,6147,6154,6155,6156,6157,6167,6168,6188,6194,6201,6222,6228,6235,8668,9045,22948,51065,51263,90007,200916	B2M,C1QBP,EEF1B2,FABP5,H2AZ1,RPSA,NPM1,YBX1,RAN,RFC3,RPL4,RPL5,RPL11,RPL12,RPL23A,RPL26,RPL27,RPL30,RPL27A,RPL37,RPL37A,RPS3,RPS6,RPS7,RPS18,RPS23,RPS29,EIF3I,RPL14,CCT5,RPS27L,MRPL30,MIDN,RPL22L1
1_Member	Reactome Gene Sets	R-HSA-376176	Signaling by ROBO receptors	-7.09193	-4.54115	35/211	3921,4116,4686,5689,5717,6091,6124,6125,6135,6136,6144,6147,6154,6155,6156,6157,6167,6168,6173,6188,6194,6201,6206,6218,6222,6228,6229,6233,6235,8829,9045,9775,26986,51065,200916	RPSA,MAGOH,NCBP1,PSMB1,PSMD11,ROBO1,RPL4,RPL5,RPL11,RPL12,RPL21,RPL23A,RPL26,RPL27,RPL30,RPL27A,RPL37,RPL37A,RPL36A,RPS3,RPS6,RPS7,RPS12,RPS17,RPS18,RPS23,RPS24,RPS27A,RPS29,NRP1,RPL14,EIF4A3,PABPC1,RPS27L,RPL22L1
1_Member	Immunologic Signatures	M4481	GSE22886 NAIVE BCELL VS NEUTROPHIL UP	-6.67262	-4.20351	31/181	142,3178,3326,4088,4869,4953,6135,6144,6154,6155,6156,6157,6167,6168,6173,6194,6201,6218,6222,6229,6233,7570,9557,10525,10946,23035,23180,23195,54881,55084,64784	PARP1,HNRNPA1,HSP90AB1,SMAD3,NPM1,ODC1,RPL11,RPL21,RPL26,RPL27,RPL30,RPL27A,RPL37,RPL37A,RPL36A,RPS6,RPS7,RPS17,RPS18,RPS24,RPS27A,ZNF22,CHD1L,HYOU1,SF3A3,PHLPP2,RFTN1,MDN1,TEX10,SOBP,CRTC3
1_Member	CORUM	CORUM:308	60S ribosomal subunit, cytoplasmic	-6.2627	-3.83686	14/47	6124,6125,6135,6136,6144,6147,6154,6155,6156,6157,6167,6168,6173,9045	RPL4,RPL5,RPL11,RPL12,RPL21,RPL23A,RPL26,RPL27,RPL30,RPL27A,RPL37,RPL37A,RPL36A,RPL14
1_Member	Chemical And Genetic Perturbations	M2328	BILANGES SERUM AND RAPAMYCIN SENSITIVE GENES	-6.25685	-3.83474	17/68	1933,6124,6125,6144,6154,6156,6157,6173,6188,6194,6201,6218,6228,6229,6233,9045,10480	EEF1B2,RPL4,RPL5,RPL21,RPL26,RPL30,RPL27A,RPL36A,RPS3,RPS6,RPS7,RPS17,RPS23,RPS24,RPS27A,RPL14,EIF3M
1_Member	CORUM	CORUM:338	40S ribosomal subunit, cytoplasmic	-5.88995	-3.50346	11/31	3921,6188,6194,6201,6206,6218,6222,6228,6229,6233,6235	RPSA,RPS3,RPS6,RPS7,RPS12,RPS17,RPS18,RPS23,RPS24,RPS27A,RPS29
1_Member	Chemical And Genetic Perturbations	M15555	CHNG MULTIPLE MYELOMA HYPERPLOID UP	-5.78576	-3.41273	14/51	1933,3178,3921,4869,6124,6144,6157,6167,6188,6194,6218,6228,9045,51187	EEF1B2,HNRNPA1,RPSA,NPM1,RPL4,RPL21,RPL27A,RPL37,RPS3,RPS6,RPS17,RPS23,RPL14,RSL24D1
1_Member	Immunologic Signatures	M9560	GSE41978 ID2 KO VS ID2 KO AND BIM KO KLRG1 LOW EFFECTOR CD8 TCELL DN	-5.61213	-3.27105	30/192	567,1138,3326,3921,4904,5587,6124,6125,6135,6136,6147,6154,6155,6157,6168,6173,6188,6194,6201,6222,6228,6235,6742,8714,10026,26986,27161,51728,64220,90506	B2M,CHRNA5,HSP90AB1,RPSA,YBX1,PRKD1,RPL4,RPL5,RPL11,RPL12,RPL23A,RPL26,RPL27,RPL27A,RPL37A,RPL36A,RPS3,RPS6,RPS7,RPS18,RPS23,RPS29,SSBP1,ABCC3,PIGK,PABPC1,AGO2,POLR3K,STRA6,LRRC46
1_Member	CORUM	CORUM:305	40S ribosomal subunit, cytoplasmic	-5.58067	-3.24266	11/33	3921,6188,6194,6201,6206,6218,6222,6228,6229,6233,6235	RPSA,RPS3,RPS6,RPS7,RPS12,RPS17,RPS18,RPS23,RPS24,RPS27A,RPS29
1_Member	Immunologic Signatures	M6204	GSE2405 0H VS 24H A PHAGOCYTOPHILUM STIM NEUTROPHIL UP	-5.01601	-2.77614	29/195	1933,2171,3309,3336,3921,4869,4904,5901,6124,6125,6135,6136,6147,6154,6155,6156,6157,6167,6168,6188,6194,6201,6222,6228,6235,8668,9045,91408,200916	EEF1B2,FABP5,HSPA5,HSPE1,RPSA,NPM1,YBX1,RAN,RPL4,RPL5,RPL11,RPL12,RPL23A,RPL26,RPL27,RPL30,RPL27A,RPL37,RPL37A,RPS3,RPS6,RPS7,RPS18,RPS23,RPS29,EIF3I,RPL14,BTF3L4,RPL22L1
1_Member	Immunologic Signatures	M3327	GSE14000 TRANSLATED RNA VS MRNA DC DN	-4.68804	-2.51581	26/172	1933,2058,2787,2971,3615,3921,4904,6124,6135,6136,6144,6147,6154,6156,6188,6194,6206,6222,7390,8761,9125,9141,26986,51573,124801,128240	EEF1B2,EPRS1,GNG5,GTF3A,IMPDH2,RPSA,YBX1,RPL4,RPL11,RPL12,RPL21,RPL23A,RPL26,RPL30,RPS3,RPS6,RPS12,RPS18,UROS,PABPC4,CNOT9,PDCD5,PABPC1,GDE1,LSM12,NAXE
1_Member	Reactome Gene Sets	R-HSA-422475	Axon guidance	-4.31068	-2.21749	55/514	102,775,785,1459,1946,2042,2048,3326,3845,3921,3983,4116,4686,5689,5717,5781,6091,6124,6125,6135,6136,6144,6147,6154,6155,6156,6157,6167,6168,6173,6188,6194,6197,6201,6206,6218,6222,6228,6229,6233,6235,6386,6477,7525,8829,8851,9045,9775,26986,30011,51065,53358,59277,200916,219699	ADAM10,CACNA1C,CACNB4,CSNK2A2,EFNA5,EPHA3,EPHB2,HSP90AB1,KRAS,RPSA,ABLIM1,MAGOH,NCBP1,PSMB1,PSMD11,PTPN11,ROBO1,RPL4,RPL5,RPL11,RPL12,RPL21,RPL23A,RPL26,RPL27,RPL30,RPL27A,RPL37,RPL37A,RPL36A,RPS3,RPS6,RPS6KA3,RPS7,RPS12,RPS17,RPS18,RPS23,RPS24,RPS27A,RPS29,SDCBP,SIAH1,YES1,NRP1,CDK5R1,RPL14,EIF4A3,PABPC1,SH3KBP1,RPS27L,SHC3,NTN4,RPL22L1,UNC5B
1_Member	Chemical And Genetic Perturbations	M19251	TIEN INTESTINE PROBIOTICS 6HR UP	-4.30811	-2.21749	12/51	109,567,6124,6125,6147,6157,6168,6194,6201,6218,6228,6229	ADCY3,B2M,RPL4,RPL5,RPL23A,RPL27A,RPL37A,RPS6,RPS7,RPS17,RPS23,RPS24
1_Member	Chemical And Genetic Perturbations	M4911	JISON SICKLE CELL DISEASE DN	-4.15854	-2.10054	25/174	1831,1933,2744,3615,4869,6124,6125,6135,6144,6147,6156,6167,6194,6201,6229,6233,8445,8761,9045,9882,10628,22838,54726,92342,130074	TSC22D3,EEF1B2,GLS,IMPDH2,NPM1,RPL4,RPL5,RPL11,RPL21,RPL23A,RPL30,RPL37,RPS6,RPS7,RPS24,RPS27A,DYRK2,PABPC4,RPL14,TBC1D4,TXNIP,RNF44,OTUD4,METTL18,FAM168B
1_Member	Reactome Gene Sets	R-HSA-9675108	Nervous system development	-4.07258	-2.03254	56/537	102,775,785,1459,1946,2042,2048,3066,3326,3845,3921,3983,4116,4686,5689,5717,5781,6091,6124,6125,6135,6136,6144,6147,6154,6155,6156,6157,6167,6168,6173,6188,6194,6197,6201,6206,6218,6222,6228,6229,6233,6235,6386,6477,7525,8829,8851,9045,9775,26986,30011,51065,53358,59277,200916,219699	ADAM10,CACNA1C,CACNB4,CSNK2A2,EFNA5,EPHA3,EPHB2,HDAC2,HSP90AB1,KRAS,RPSA,ABLIM1,MAGOH,NCBP1,PSMB1,PSMD11,PTPN11,ROBO1,RPL4,RPL5,RPL11,RPL12,RPL21,RPL23A,RPL26,RPL27,RPL30,RPL27A,RPL37,RPL37A,RPL36A,RPS3,RPS6,RPS6KA3,RPS7,RPS12,RPS17,RPS18,RPS23,RPS24,RPS27A,RPS29,SDCBP,SIAH1,YES1,NRP1,CDK5R1,RPL14,EIF4A3,PABPC1,SH3KBP1,RPS27L,SHC3,NTN4,RPL22L1,UNC5B
1_Member	CORUM	CORUM:5380	TRBP containing complex (DICER, RPL7A, EIF6, MOV10 and subunits of the 60S ribosomal particle)	-4.05863	-2.02621	8/25	6135,6136,6144,6155,6156,6168,9045,51187	RPL11,RPL12,RPL21,RPL27,RPL30,RPL37A,RPL14,RSL24D1
1_Member	Chemical And Genetic Perturbations	M11197	HSIAO HOUSEKEEPING GENES	-3.85691	-1.85937	43/387	16,142,468,471,567,708,831,1933,3015,3178,3326,3329,3921,3983,4082,4792,4869,4904,6124,6135,6136,6144,6147,6155,6157,6168,6173,6188,6194,6201,6218,6222,6228,6233,6235,6741,7453,8663,9045,9775,10628,23180,26986	AARS1,PARP1,ATF4,ATIC,B2M,C1QBP,CAST,EEF1B2,H2AZ1,HNRNPA1,HSP90AB1,HSPD1,RPSA,ABLIM1,MARCKS,NFKBIA,NPM1,YBX1,RPL4,RPL11,RPL12,RPL21,RPL23A,RPL27,RPL27A,RPL37A,RPL36A,RPS3,RPS6,RPS7,RPS17,RPS18,RPS23,RPS27A,RPS29,SSB,WARS1,EIF3C,RPL14,EIF4A3,TXNIP,RFTN1,PABPC1
1_Member	Chemical And Genetic Perturbations	M2337	BILANGES SERUM RESPONSE TRANSLATION	-3.33972	-1.4909	8/31	1933,6124,6144,6188,6194,6201,9045,10412	EEF1B2,RPL4,RPL21,RPS3,RPS6,RPS7,RPL14,NSA2
1_Member	Immunologic Signatures	M9552	GSE41978 KLRG1 HIGH VS LOW EFFECTOR CD8 TCELL DN	-3.23322	-1.42144	24/188	567,1138,3326,3659,5093,5587,6125,6135,6136,6155,6157,6167,6188,6194,6201,6222,6228,6235,8661,23528,51105,51728,55854,64960	B2M,CHRNA5,HSP90AB1,IRF1,PCBP1,PRKD1,RPL5,RPL11,RPL12,RPL27,RPL27A,RPL37,RPS3,RPS6,RPS7,RPS18,RPS23,RPS29,EIF3A,ZNF281,PHF20L1,POLR3K,ZC3H15,MRPS15
1_Member	Chemical And Genetic Perturbations	M16542	YAMASHITA LIVER CANCER WITH EPCAM UP	-3.07919	-1.31887	10/50	3178,3921,5782,6147,6188,6201,6206,6229,6233,11222	HNRNPA1,RPSA,PTPN12,RPL23A,RPS3,RPS7,RPS12,RPS24,RPS27A,MRPL3
1_Member	Immunologic Signatures	M9901	GSE42088 UNINF VS LEISHMANIA INF DC 2H DN	-2.61335	-1.0157	22/185	1441,1649,1831,6124,6135,6144,6147,6154,6155,6156,6157,6167,6173,6201,6222,6229,6235,9045,10412,22856,51187,51274	CSF3R,DDIT3,TSC22D3,RPL4,RPL11,RPL21,RPL23A,RPL26,RPL27,RPL30,RPL27A,RPL37,RPL36A,RPS7,RPS18,RPS24,RPS29,RPL14,NSA2,CHSY1,RSL24D1,KLF3
2_Summary	Chemical And Genetic Perturbations	M12113	WEI MYCN TARGETS WITH E BOX	-19.5904	-15.7022	117/767	142,220,488,602,705,908,1138,1847,1965,2744,3248,3837,4680,4731,4927,4953,5036,5496,5876,5983,6341,6636,6924,7019,7150,7371,7421,8624,8819,8891,9015,9221,9465,9532,9669,9818,10135,10196,10200,10221,10244,10257,10269,10492,10576,10785,10940,10970,10973,11177,22868,23076,23082,23276,23516,23534,25825,26355,26872,27042,27292,28957,28977,29090,30001,30844,50999,51002,51022,51053,51096,51182,51263,512…	PARP1,ALDH1A3,ATP2A2,BCL3,BYSL,CCT6A,CHRNA5,DUSP5,EIF2S1,GLS,HPGD,KPNB1,CEACAM6,NDUFV3,NUP88,ODC1,PA2G4,PPM1G,RABGGTB,RFC3,SCO1,SNRPF,ELOA,TFAM,TOP1,UCK2,VDR,PSMG1,SAP30,EIF2B3,TAF1A,NOLC1,AKAP7,BAG2,EIF5B,NUP58,NAMPT,PRMT3,MPHOSPH6,TRIB1,RABEPK,ABCC4,ZMPSTE24,SYNCRIP,CCT2,WDR4,POP1,CKAP4,ASCC3,BAZ1A,FASTKD2,RRP1B,PPRC1,KLHL18,SLC39A14,TNPO3,BACE2,FAM162A,STEAP1,UTP25,DIMT1,MRPS28,MRPL42,TIMM21,E…
2_Member	Chemical And Genetic Perturbations	M12113	WEI MYCN TARGETS WITH E BOX	-19.5904	-15.7022	117/767	142,220,488,602,705,908,1138,1847,1965,2744,3248,3837,4680,4731,4927,4953,5036,5496,5876,5983,6341,6636,6924,7019,7150,7371,7421,8624,8819,8891,9015,9221,9465,9532,9669,9818,10135,10196,10200,10221,10244,10257,10269,10492,10576,10785,10940,10970,10973,11177,22868,23076,23082,23276,23516,23534,25825,26355,26872,27042,27292,28957,28977,29090,30001,30844,50999,51002,51022,51053,51096,51182,51263,512…	PARP1,ALDH1A3,ATP2A2,BCL3,BYSL,CCT6A,CHRNA5,DUSP5,EIF2S1,GLS,HPGD,KPNB1,CEACAM6,NDUFV3,NUP88,ODC1,PA2G4,PPM1G,RABGGTB,RFC3,SCO1,SNRPF,ELOA,TFAM,TOP1,UCK2,VDR,PSMG1,SAP30,EIF2B3,TAF1A,NOLC1,AKAP7,BAG2,EIF5B,NUP58,NAMPT,PRMT3,MPHOSPH6,TRIB1,RABEPK,ABCC4,ZMPSTE24,SYNCRIP,CCT2,WDR4,POP1,CKAP4,ASCC3,BAZ1A,FASTKD2,RRP1B,PPRC1,KLHL18,SLC39A14,TNPO3,BACE2,FAM162A,STEAP1,UTP25,DIMT1,MRPS28,MRPL42,TIMM21,E…
3_Summary	GO Biological Processes	GO:0034470	ncRNA processing	-18.0104	-14.3652	73/376	16,103,705,4088,5036,5591,6125,6135,6154,6155,6194,6201,6218,6229,6741,6894,9045,9221,9775,9790,10200,10360,10412,10785,10940,10969,11340,23076,23195,23536,25821,26156,27042,27161,27292,27304,51002,51013,51077,51096,51106,51118,51575,51637,51654,51728,54482,54487,54913,54920,55253,55299,55520,55596,55636,55646,55813,57570,65008,79828,79922,79954,84135,84294,84549,84916,92342,112858,114049,152992,…	AARS1,ADAR,BYSL,SMAD3,PA2G4,PRKDC,RPL5,RPL11,RPL26,RPL27,RPS6,RPS7,RPS17,RPS24,SSB,TARBP1,RPL14,NOLC1,EIF4A3,BMS1,MPHOSPH6,NPM3,NSA2,WDR4,POP1,EBNA1BP2,EXOSC8,RRP1B,MDN1,ADAT1,MTO1,RSL1D1,UTP25,AGO2,DIMT1,MOCS3,TPRKB,EXOSC1,FCF1,UTP18,TFB1M,UTP11,ESF1,RTRAF,CDK5RAP1,POLR3K,TRMT13,DGCR8,RPP25,DUS2,TYW1,BRIX1,ELAC1,ZCCHC8,CHD7,LYAR,UTP6,TRMT5,MRPL1,METTL8,MRM1,NOL10,UTP15,UTP23,MAK16,UTP4,METTL18,T…
3_Member	GO Biological Processes	GO:0034470	ncRNA processing	-18.0104	-14.3652	73/376	16,103,705,4088,5036,5591,6125,6135,6154,6155,6194,6201,6218,6229,6741,6894,9045,9221,9775,9790,10200,10360,10412,10785,10940,10969,11340,23076,23195,23536,25821,26156,27042,27161,27292,27304,51002,51013,51077,51096,51106,51118,51575,51637,51654,51728,54482,54487,54913,54920,55253,55299,55520,55596,55636,55646,55813,57570,65008,79828,79922,79954,84135,84294,84549,84916,92342,112858,114049,152992,…	AARS1,ADAR,BYSL,SMAD3,PA2G4,PRKDC,RPL5,RPL11,RPL26,RPL27,RPS6,RPS7,RPS17,RPS24,SSB,TARBP1,RPL14,NOLC1,EIF4A3,BMS1,MPHOSPH6,NPM3,NSA2,WDR4,POP1,EBNA1BP2,EXOSC8,RRP1B,MDN1,ADAT1,MTO1,RSL1D1,UTP25,AGO2,DIMT1,MOCS3,TPRKB,EXOSC1,FCF1,UTP18,TFB1M,UTP11,ESF1,RTRAF,CDK5RAP1,POLR3K,TRMT13,DGCR8,RPP25,DUS2,TYW1,BRIX1,ELAC1,ZCCHC8,CHD7,LYAR,UTP6,TRMT5,MRPL1,METTL8,MRM1,NOL10,UTP15,UTP23,MAK16,UTP4,METTL18,T…
3_Member	GO Biological Processes	GO:0022613	ribonucleoprotein complex biogenesis	-17.8391	-14.2712	78/423	103,705,708,1968,2971,3326,3921,4686,4869,4927,5036,5591,5901,6125,6135,6147,6154,6155,6194,6201,6218,6229,6631,6635,6636,8661,8663,8668,8894,9045,9221,9775,9790,10200,10360,10412,10480,10946,10969,11340,22868,23076,23195,26156,26574,27042,27161,27292,51013,51065,51077,51096,51106,51118,51187,51388,51575,54913,55027,55299,55636,55646,55794,55813,64434,65008,79922,79954,83640,84135,84294,84549,849…	ADAR,BYSL,C1QBP,EIF2S3,GTF3A,HSP90AB1,RPSA,NCBP1,NPM1,NUP88,PA2G4,PRKDC,RAN,RPL5,RPL11,RPL23A,RPL26,RPL27,RPS6,RPS7,RPS17,RPS24,SNRPC,SNRPE,SNRPF,EIF3A,EIF3C,EIF3I,EIF2S2,RPL14,NOLC1,EIF4A3,BMS1,MPHOSPH6,NPM3,NSA2,EIF3M,SF3A3,EBNA1BP2,EXOSC8,FASTKD2,RRP1B,MDN1,RSL1D1,AATF,UTP25,AGO2,DIMT1,EXOSC1,RPS27L,FCF1,UTP18,TFB1M,UTP11,RSL24D1,NIP7,ESF1,RPP25,HEATR3,BRIX1,CHD7,LYAR,DDX28,UTP6,NOM1,MRPL1,MRM…
3_Member	GO Biological Processes	GO:0034660	ncRNA metabolic process	-17.8073	-14.2712	82/460	16,103,705,833,2058,3035,4088,5036,5591,6125,6135,6154,6155,6194,6201,6218,6229,6741,6894,7407,7453,9045,9221,9775,9790,10200,10360,10412,10785,10940,10969,11340,23076,23195,23536,25821,26156,27042,27161,27292,27304,51002,51013,51077,51096,51106,51118,51575,51637,51654,51728,54482,54487,54913,54920,55253,55278,55299,55520,55596,55636,55646,55813,56165,57570,65008,79828,79922,79954,84135,84294,845…	AARS1,ADAR,BYSL,CARS1,EPRS1,HARS1,SMAD3,PA2G4,PRKDC,RPL5,RPL11,RPL26,RPL27,RPS6,RPS7,RPS17,RPS24,SSB,TARBP1,VARS1,WARS1,RPL14,NOLC1,EIF4A3,BMS1,MPHOSPH6,NPM3,NSA2,WDR4,POP1,EBNA1BP2,EXOSC8,RRP1B,MDN1,ADAT1,MTO1,RSL1D1,UTP25,AGO2,DIMT1,MOCS3,TPRKB,EXOSC1,FCF1,UTP18,TFB1M,UTP11,ESF1,RTRAF,CDK5RAP1,POLR3K,TRMT13,DGCR8,RPP25,DUS2,TYW1,QRSL1,BRIX1,ELAC1,ZCCHC8,CHD7,LYAR,UTP6,TDRD1,TRMT5,MRPL1,METTL8,M…
3_Member	GO Biological Processes	GO:0042254	ribosome biogenesis	-17.3361	-13.8872	62/292	705,708,2971,3921,4869,4927,5036,5591,5901,6125,6135,6147,6154,6155,6194,6201,6218,6229,9045,9221,9775,9790,10200,10360,10412,10969,11340,22868,23076,23195,26156,26574,27042,27292,51013,51065,51077,51096,51106,51118,51187,51388,51575,54913,55027,55299,55636,55646,55794,55813,64434,65008,79922,79954,84135,84294,84549,84916,92342,114049,220064,285855	BYSL,C1QBP,GTF3A,RPSA,NPM1,NUP88,PA2G4,PRKDC,RAN,RPL5,RPL11,RPL23A,RPL26,RPL27,RPS6,RPS7,RPS17,RPS24,RPL14,NOLC1,EIF4A3,BMS1,MPHOSPH6,NPM3,NSA2,EBNA1BP2,EXOSC8,FASTKD2,RRP1B,MDN1,RSL1D1,AATF,UTP25,DIMT1,EXOSC1,RPS27L,FCF1,UTP18,TFB1M,UTP11,RSL24D1,NIP7,ESF1,RPP25,HEATR3,BRIX1,CHD7,LYAR,DDX28,UTP6,NOM1,MRPL1,MRM1,NOL10,UTP15,UTP23,MAK16,UTP4,METTL18,BUD23,LTO1,RPL7L1
3_Member	Reactome Gene Sets	R-HSA-8953854	Metabolism of RNA	-15.5075	-12.2477	98/662	103,677,705,1977,1994,2058,2966,3178,3921,4116,4331,4686,4904,4927,4928,5093,5356,5580,5689,5717,5901,6124,6125,6135,6136,6144,6147,6154,6155,6156,6157,6167,6168,6173,6188,6194,6201,6206,6218,6222,6228,6229,6233,6235,6631,6635,6636,8125,9045,9125,9688,9775,9790,9818,10200,10785,10940,10946,10949,10969,11097,11340,23450,23511,23536,25821,26354,26986,27042,27292,29107,51002,51013,51065,51077,51096,…	ADAR,ZFP36L1,BYSL,EIF4E,ELAVL1,EPRS1,GTF2H2,HNRNPA1,RPSA,MAGOH,MNAT1,NCBP1,YBX1,NUP88,NUP98,PCBP1,PLRG1,PRKCD,PSMB1,PSMD11,RAN,RPL4,RPL5,RPL11,RPL12,RPL21,RPL23A,RPL26,RPL27,RPL30,RPL27A,RPL37,RPL37A,RPL36A,RPS3,RPS6,RPS7,RPS12,RPS17,RPS18,RPS23,RPS24,RPS27A,RPS29,SNRPC,SNRPE,SNRPF,ANP32A,RPL14,CNOT9,NUP93,EIF4A3,BMS1,NUP58,MPHOSPH6,WDR4,POP1,SF3A3,HNRNPA0,EBNA1BP2,NUP42,EXOSC8,SF3B3,NUP188,ADAT1…
3_Member	GO Biological Processes	GO:0006364	rRNA processing	-12.7403	-9.77848	46/220	705,5036,5591,6125,6135,6154,6155,6194,6201,6218,6229,9045,9221,9775,9790,10200,10360,10412,10969,11340,23076,23195,26156,27042,27292,51013,51077,51096,51106,51118,51575,54913,55299,55636,55646,55813,65008,79922,79954,84135,84294,84549,84916,92342,114049,285855	BYSL,PA2G4,PRKDC,RPL5,RPL11,RPL26,RPL27,RPS6,RPS7,RPS17,RPS24,RPL14,NOLC1,EIF4A3,BMS1,MPHOSPH6,NPM3,NSA2,EBNA1BP2,EXOSC8,RRP1B,MDN1,RSL1D1,UTP25,DIMT1,EXOSC1,FCF1,UTP18,TFB1M,UTP11,ESF1,RPP25,BRIX1,CHD7,LYAR,UTP6,MRPL1,MRM1,NOL10,UTP15,UTP23,MAK16,UTP4,METTL18,BUD23,RPL7L1
3_Member	GO Biological Processes	GO:0016072	rRNA metabolic process	-12.0094	-9.0989	46/230	705,5036,5591,6125,6135,6154,6155,6194,6201,6218,6229,9045,9221,9775,9790,10200,10360,10412,10969,11340,23076,23195,26156,27042,27292,51013,51077,51096,51106,51118,51575,54913,55299,55636,55646,55813,65008,79922,79954,84135,84294,84549,84916,92342,114049,285855	BYSL,PA2G4,PRKDC,RPL5,RPL11,RPL26,RPL27,RPS6,RPS7,RPS17,RPS24,RPL14,NOLC1,EIF4A3,BMS1,MPHOSPH6,NPM3,NSA2,EBNA1BP2,EXOSC8,RRP1B,MDN1,RSL1D1,UTP25,DIMT1,EXOSC1,FCF1,UTP18,TFB1M,UTP11,ESF1,RPP25,BRIX1,CHD7,LYAR,UTP6,MRPL1,MRM1,NOL10,UTP15,UTP23,MAK16,UTP4,METTL18,BUD23,RPL7L1
4_Summary	Chemical And Genetic Perturbations	M4210	CREIGHTON ENDOCRINE THERAPY RESISTANCE 3	-17.3458	-13.8872	105/693	196,211,220,444,624,629,634,831,1040,1047,1048,1051,1317,1514,1946,2034,2120,2589,2762,3417,3976,4582,4680,4824,4891,5152,5468,5774,6280,6303,6337,6482,7113,7127,7464,7851,7855,8445,8555,8714,9518,9568,9583,9712,9778,9957,10135,10269,10447,10783,11001,11138,22906,25825,26286,26298,26354,26872,27347,50999,51105,51280,51542,51573,51727,51809,55177,55312,55971,56270,57089,57463,57509,57665,59277,647…	AHR,ALAS1,ALDH1A3,ASPH,BDKRB2,CFB,CEACAM1,CAST,CDS1,CLGN,CEACAM5,CEBPB,SLC31A1,CTSL,EFNA5,EPAS1,ETV6,GALNT1,GMDS,IDH1,LIF,MUC1,CEACAM6,NKX3-1,SLC11A2,PDE9A,PPARG,PTPN3,S100A9,SAT1,SCNN1A,ST3GAL1,TMPRSS2,TNFAIP2,CORO2A,MALL,FZD5,DYRK2,CDC14B,ABCC3,GDF15,GABBR2,ENTPD4,USP6NL,KIAA0232,HS3ST1,NAMPT,ZMPSTE24,FAM3C,NEK6,SLC27A2,TBC1D8,TRAK1,BACE2,ARFGAP3,EHF,GNL3,STEAP1,STK39,TMED5,PHF20L1,GOLM1,VPS54,…
4_Member	Chemical And Genetic Perturbations	M4210	CREIGHTON ENDOCRINE THERAPY RESISTANCE 3	-17.3458	-13.8872	105/693	196,211,220,444,624,629,634,831,1040,1047,1048,1051,1317,1514,1946,2034,2120,2589,2762,3417,3976,4582,4680,4824,4891,5152,5468,5774,6280,6303,6337,6482,7113,7127,7464,7851,7855,8445,8555,8714,9518,9568,9583,9712,9778,9957,10135,10269,10447,10783,11001,11138,22906,25825,26286,26298,26354,26872,27347,50999,51105,51280,51542,51573,51727,51809,55177,55312,55971,56270,57089,57463,57509,57665,59277,647…	AHR,ALAS1,ALDH1A3,ASPH,BDKRB2,CFB,CEACAM1,CAST,CDS1,CLGN,CEACAM5,CEBPB,SLC31A1,CTSL,EFNA5,EPAS1,ETV6,GALNT1,GMDS,IDH1,LIF,MUC1,CEACAM6,NKX3-1,SLC11A2,PDE9A,PPARG,PTPN3,S100A9,SAT1,SCNN1A,ST3GAL1,TMPRSS2,TNFAIP2,CORO2A,MALL,FZD5,DYRK2,CDC14B,ABCC3,GDF15,GABBR2,ENTPD4,USP6NL,KIAA0232,HS3ST1,NAMPT,ZMPSTE24,FAM3C,NEK6,SLC27A2,TBC1D8,TRAK1,BACE2,ARFGAP3,EHF,GNL3,STEAP1,STK39,TMED5,PHF20L1,GOLM1,VPS54,…
5_Summary	Chemical And Genetic Perturbations	M5075	SCHLOSSER MYC TARGETS REPRESSED BY SERUM	-14.9	-11.7319	41/157	1051,1965,1977,2058,3066,3178,3329,3336,3843,4253,4928,5876,5901,5902,6599,6636,6741,6742,7019,8624,8661,9100,9221,9688,9775,9818,9868,10196,10269,10576,10797,10915,11222,11340,22868,22948,27292,54205,54726,55854,79572,142,471,638,708,1019,1138,1875,1933,2171,2589,2653,2936,2961,2971,3015,3313,3845,4116,4331,4686,4869,4904,4927,4953,5001,5036,5198,5326,5591,5612,5983,6124,6155,6194,6201,6233,6472…	CEBPB,EIF2S1,EIF4E,EPRS1,HDAC2,HNRNPA1,HSPD1,HSPE1,IPO5,MIA2,NUP98,RABGGTB,RAN,RANBP1,SMARCC1,SNRPF,SSB,SSBP1,TFAM,PSMG1,EIF3A,USP10,NOLC1,NUP93,EIF4A3,NUP58,TOMM70,PRMT3,ZMPSTE24,CCT2,MTHFD2,TCERG1,MRPL3,EXOSC8,FASTKD2,CCT5,DIMT1,CYCS,OTUD4,ZC3H15,ATP13A3,PARP1,ATIC,BIK,C1QBP,CDK4,CHRNA5,E2F5,EEF1B2,FABP5,GALNT1,GCSH,GSR,GTF2E2,GTF3A,H2AZ1,HSPA9,KRAS,MAGOH,MNAT1,NCBP1,NPM1,YBX1,NUP88,ODC1,ORC5,P…
5_Member	Chemical And Genetic Perturbations	M5075	SCHLOSSER MYC TARGETS REPRESSED BY SERUM	-14.9	-11.7319	41/157	1051,1965,1977,2058,3066,3178,3329,3336,3843,4253,4928,5876,5901,5902,6599,6636,6741,6742,7019,8624,8661,9100,9221,9688,9775,9818,9868,10196,10269,10576,10797,10915,11222,11340,22868,22948,27292,54205,54726,55854,79572	CEBPB,EIF2S1,EIF4E,EPRS1,HDAC2,HNRNPA1,HSPD1,HSPE1,IPO5,MIA2,NUP98,RABGGTB,RAN,RANBP1,SMARCC1,SNRPF,SSB,SSBP1,TFAM,PSMG1,EIF3A,USP10,NOLC1,NUP93,EIF4A3,NUP58,TOMM70,PRMT3,ZMPSTE24,CCT2,MTHFD2,TCERG1,MRPL3,EXOSC8,FASTKD2,CCT5,DIMT1,CYCS,OTUD4,ZC3H15,ATP13A3
5_Member	Chemical And Genetic Perturbations	M11961	PUJANA CHEK2 PCC NETWORK	-13.5083	-10.4652	100/732	142,471,638,708,1019,1138,1875,1933,1965,1977,2171,2589,2653,2936,2961,2971,3015,3066,3313,3329,3336,3843,3845,4116,4331,4686,4869,4904,4927,4953,5001,5036,5198,5326,5591,5612,5901,5902,5983,6124,6155,6194,6201,6233,6472,6509,6599,6631,6635,6636,6741,6742,6749,7019,7150,7203,7324,7329,7371,7570,7748,8140,8894,9031,9125,9221,9669,9675,9775,9841,10196,10200,10360,10412,10471,10480,10492,10576,10622…	PARP1,ATIC,BIK,C1QBP,CDK4,CHRNA5,E2F5,EEF1B2,EIF2S1,EIF4E,FABP5,GALNT1,GCSH,GSR,GTF2E2,GTF3A,H2AZ1,HDAC2,HSPA9,HSPD1,HSPE1,IPO5,KRAS,MAGOH,MNAT1,NCBP1,NPM1,YBX1,NUP88,ODC1,ORC5,PA2G4,PFAS,PLAGL2,PRKDC,THAP12,RAN,RANBP1,RFC3,RPL4,RPL27,RPS6,RPS7,RPS27A,SHMT2,SLC1A4,SMARCC1,SNRPC,SNRPE,SNRPF,SSB,SSBP1,SSRP1,TFAM,TOP1,CCT3,UBE2E1,UBE2I,UCK2,ZNF22,ZNF195,SLC7A5,EIF2S2,BAZ1B,CNOT9,NOLC1,EIF5B,TTI1,EIF…
5_Member	Chemical And Genetic Perturbations	M4772	CAIRO HEPATOBLASTOMA CLASSES UP	-13.2143	-10.1864	87/601	16,142,471,661,705,708,908,1019,1875,1933,2058,2653,3066,3159,3326,3329,3615,3837,3843,4331,4869,4904,4953,5157,5198,5591,5723,5876,5901,5902,6124,6125,6135,6168,6188,6194,6599,6741,6749,6782,6883,7203,7407,8624,8761,8894,9045,9100,9221,9669,9688,9775,9868,10131,10196,10360,10480,10527,10576,10801,10915,22948,23195,23450,26156,26354,26520,26574,51096,51192,51388,51575,51611,51637,54955,55326,5563…	AARS1,PARP1,ATIC,POLR3D,BYSL,C1QBP,CCT6A,CDK4,E2F5,EEF1B2,EPRS1,GCSH,HDAC2,HMGA1,HSP90AB1,HSPD1,IMPDH2,KPNB1,IPO5,MNAT1,NPM1,YBX1,ODC1,PDGFRL,PFAS,PRKDC,PSPH,RABGGTB,RAN,RANBP1,RPL4,RPL5,RPL11,RPL37A,RPS3,RPS6,SMARCC1,SSB,SSRP1,HSPA13,TAF12,CCT3,VARS1,PSMG1,PABPC4,EIF2S2,RPL14,USP10,NOLC1,EIF5B,NUP93,EIF4A3,TOMM70,TRAP1,PRMT3,NPM3,EIF3M,IPO7,CCT2,SEPTIN9,TCERG1,CCT5,MDN1,SF3B3,RSL1D1,GNL3,TIMM9,A…
5_Member	Hallmark Gene Sets	M5926	HALLMARK MYC TARGETS V1	-11.13	-8.32093	41/200	708,1019,1933,1965,1977,2058,3015,3066,3178,3326,3329,3336,3615,3837,4686,4869,4953,5036,5093,5496,5901,5902,6188,6194,6599,6741,6742,7203,7324,8761,8894,9045,9221,9868,10492,10576,22948,23450,26156,26354,26986	C1QBP,CDK4,EEF1B2,EIF2S1,EIF4E,EPRS1,H2AZ1,HDAC2,HNRNPA1,HSP90AB1,HSPD1,HSPE1,IMPDH2,KPNB1,NCBP1,NPM1,ODC1,PA2G4,PCBP1,PPM1G,RAN,RANBP1,RPS3,RPS6,SMARCC1,SSB,SSBP1,CCT3,UBE2E1,PABPC4,EIF2S2,RPL14,NOLC1,TOMM70,SYNCRIP,CCT2,CCT5,SF3B3,RSL1D1,GNL3,PABPC1
6_Summary	Chemical And Genetic Perturbations	M2080	KARLSSON TGFB1 TARGETS UP	-14.5262	-11.3976	35/119	1965,2653,3313,3329,3336,3837,3843,6472,6546,7203,8553,8661,8891,8894,9100,9221,9532,9868,10200,10492,10576,11177,23082,26156,26227,26354,51096,51388,54205,55646,55854,56937,80018,80155,84549	EIF2S1,GCSH,HSPA9,HSPD1,HSPE1,KPNB1,IPO5,SHMT2,SLC8A1,CCT3,BHLHE40,EIF3A,EIF2B3,EIF2S2,USP10,NOLC1,BAG2,TOMM70,MPHOSPH6,SYNCRIP,CCT2,BAZ1A,PPRC1,RSL1D1,PHGDH,GNL3,UTP18,NIP7,CYCS,LYAR,ZC3H15,PMEPA1,NAA25,NAA15,MAK16
6_Member	Chemical And Genetic Perturbations	M2080	KARLSSON TGFB1 TARGETS UP	-14.5262	-11.3976	35/119	1965,2653,3313,3329,3336,3837,3843,6472,6546,7203,8553,8661,8891,8894,9100,9221,9532,9868,10200,10492,10576,11177,23082,26156,26227,26354,51096,51388,54205,55646,55854,56937,80018,80155,84549	EIF2S1,GCSH,HSPA9,HSPD1,HSPE1,KPNB1,IPO5,SHMT2,SLC8A1,CCT3,BHLHE40,EIF3A,EIF2B3,EIF2S2,USP10,NOLC1,BAG2,TOMM70,MPHOSPH6,SYNCRIP,CCT2,BAZ1A,PPRC1,RSL1D1,PHGDH,GNL3,UTP18,NIP7,CYCS,LYAR,ZC3H15,PMEPA1,NAA25,NAA15,MAK16
7_Summary	Immunologic Signatures	M9736	GSE43863 TH1 VS LY6C INT CXCR5POS MEMORY CD4 TCELL UP	-14.4772	-11.3671	45/191	471,661,908,1977,1994,2475,2744,3159,3329,3383,3397,3601,6509,6890,8851,8891,8894,9258,10322,10785,10940,11091,23450,26574,51187,54765,55027,55037,55299,55322,55813,56647,64146,80018,80742,84108,84419,84549,84916,91369,114971,121268,124801,221830,100170841,196,1965,2058,2171,3052,3313,3336,4088,4953,5954,7532,8061,9669,10195,10294,30001,51096,51109,55854,81034,85463,124930,9532,10221,23516,55326,…	ATIC,POLR3D,CCT6A,EIF4E,ELAVL1,MTOR,GLS,HMGA1,HSPD1,ICAM1,ID1,IL15RA,SLC1A4,TAP1,CDK5R1,EIF2B3,EIF2S2,MFHAS1,SMYD5,WDR4,POP1,WDR5,SF3B3,AATF,RSL24D1,TRIM44,HEATR3,PTCD3,BRIX1,C5orf22,UTP6,BCCIP,PDF,NAA25,PRR3,PCGF6,C15orf48,MAK16,UTP4,ANKRD40,PTPMT1,RHEBL1,LSM12,POLR1F,EPOP,AHR,EIF2S1,EPRS1,FABP5,HCCS,HSPA9,HSPE1,SMAD3,ODC1,RCN1,YWHAG,FOSL1,EIF5B,ALG3,DNAJA2,ERO1A,UTP18,RDH11,ZC3H15,SLC25A32,ZC3H…
7_Member	Immunologic Signatures	M9736	GSE43863 TH1 VS LY6C INT CXCR5POS MEMORY CD4 TCELL UP	-14.4772	-11.3671	45/191	471,661,908,1977,1994,2475,2744,3159,3329,3383,3397,3601,6509,6890,8851,8891,8894,9258,10322,10785,10940,11091,23450,26574,51187,54765,55027,55037,55299,55322,55813,56647,64146,80018,80742,84108,84419,84549,84916,91369,114971,121268,124801,221830,100170841	ATIC,POLR3D,CCT6A,EIF4E,ELAVL1,MTOR,GLS,HMGA1,HSPD1,ICAM1,ID1,IL15RA,SLC1A4,TAP1,CDK5R1,EIF2B3,EIF2S2,MFHAS1,SMYD5,WDR4,POP1,WDR5,SF3B3,AATF,RSL24D1,TRIM44,HEATR3,PTCD3,BRIX1,C5orf22,UTP6,BCCIP,PDF,NAA25,PRR3,PCGF6,C15orf48,MAK16,UTP4,ANKRD40,PTPMT1,RHEBL1,LSM12,POLR1F,EPOP
7_Member	Immunologic Signatures	M9734	GSE43863 TH1 VS TFH MEMORY CD4 TCELL UP	-7.92899	-5.30202	35/196	196,661,908,1965,1977,2058,2171,3052,3313,3329,3336,4088,4953,5954,7532,8061,8851,8891,9669,10195,10294,30001,51096,51109,51187,55027,55813,55854,80742,81034,84549,84916,85463,124930,100170841	AHR,POLR3D,CCT6A,EIF2S1,EIF4E,EPRS1,FABP5,HCCS,HSPA9,HSPD1,HSPE1,SMAD3,ODC1,RCN1,YWHAG,FOSL1,CDK5R1,EIF2B3,EIF5B,ALG3,DNAJA2,ERO1A,UTP18,RDH11,RSL24D1,HEATR3,UTP6,ZC3H15,PRR3,SLC25A32,MAK16,UTP4,ZC3H12C,ANKRD13B,EPOP
7_Member	Immunologic Signatures	M9738	GSE43863 NAIVE VS MEMORY TFH CD4 TCELL D150 LCMV DN	-5.19472	-2.90309	29/191	661,1977,2171,3159,3329,3601,4953,5954,8061,8891,8894,9532,10221,23516,30001,51187,55326,55646,55813,79135,81034,84108,84549,84916,85463,124930,152002,348093,100170841	POLR3D,EIF4E,FABP5,HMGA1,HSPD1,IL15RA,ODC1,RCN1,FOSL1,EIF2B3,EIF2S2,BAG2,TRIB1,SLC39A14,ERO1A,RSL24D1,AGPAT5,LYAR,UTP6,APOO,SLC25A32,PCGF6,MAK16,UTP4,ZC3H12C,ANKRD13B,XXYLT1,RBPMS2,EPOP
8_Summary	Chemical And Genetic Perturbations	M10501	RODRIGUES THYROID CARCINOMA POORLY DIFFERENTIATED UP	-13.0077	-10.0012	89/627	411,440,471,833,875,908,1075,1138,1161,1875,1965,1968,1978,2058,2936,2966,3015,3052,3313,3329,4200,4731,4869,5001,5591,5723,5782,5876,5901,6715,6742,6782,7019,7371,8624,8754,8795,8894,9141,9180,9221,9669,9782,9790,10135,10360,10785,10797,11124,23516,25932,26031,26227,28977,30001,50999,51021,51022,51182,51192,53981,54205,54583,54927,55299,55322,55326,55646,55660,55744,55854,56624,56647,57099,58516…	ARSB,ASNS,ATIC,CARS1,CBS,CCT6A,CTSC,CHRNA5,ERCC8,E2F5,EIF2S1,EIF2S3,EIF4EBP1,EPRS1,GSR,GTF2H2,H2AZ1,HCCS,HSPA9,HSPD1,ME2,NDUFV3,NPM1,ORC5,PRKDC,PSPH,PTPN12,RABGGTB,RAN,SRD5A1,SSBP1,HSPA13,TFAM,UCK2,PSMG1,ADAM9,TNFRSF10B,EIF2S2,PDCD5,OSMR,NOLC1,EIF5B,MATR3,BMS1,NAMPT,NPM3,WDR4,MTHFD2,FAF1,SLC39A14,CLIC4,OSBPL3,PHGDH,MRPL42,ERO1A,TMED5,MRPS16,GLRX2,HSPA14,CKLF,CPSF2,CYCS,EGLN1,CHCHD3,BRIX1,C5orf22,…
8_Member	Chemical And Genetic Perturbations	M10501	RODRIGUES THYROID CARCINOMA POORLY DIFFERENTIATED UP	-13.0077	-10.0012	89/627	411,440,471,833,875,908,1075,1138,1161,1875,1965,1968,1978,2058,2936,2966,3015,3052,3313,3329,4200,4731,4869,5001,5591,5723,5782,5876,5901,6715,6742,6782,7019,7371,8624,8754,8795,8894,9141,9180,9221,9669,9782,9790,10135,10360,10785,10797,11124,23516,25932,26031,26227,28977,30001,50999,51021,51022,51182,51192,53981,54205,54583,54927,55299,55322,55326,55646,55660,55744,55854,56624,56647,57099,58516…	ARSB,ASNS,ATIC,CARS1,CBS,CCT6A,CTSC,CHRNA5,ERCC8,E2F5,EIF2S1,EIF2S3,EIF4EBP1,EPRS1,GSR,GTF2H2,H2AZ1,HCCS,HSPA9,HSPD1,ME2,NDUFV3,NPM1,ORC5,PRKDC,PSPH,PTPN12,RABGGTB,RAN,SRD5A1,SSBP1,HSPA13,TFAM,UCK2,PSMG1,ADAM9,TNFRSF10B,EIF2S2,PDCD5,OSMR,NOLC1,EIF5B,MATR3,BMS1,NAMPT,NPM3,WDR4,MTHFD2,FAF1,SLC39A14,CLIC4,OSBPL3,PHGDH,MRPL42,ERO1A,TMED5,MRPS16,GLRX2,HSPA14,CKLF,CPSF2,CYCS,EGLN1,CHCHD3,BRIX1,C5orf22,…
8_Member	Chemical And Genetic Perturbations	M10237	RODRIGUES THYROID CARCINOMA ANAPLASTIC UP	-7.0488	-4.50298	79/694	102,136,440,831,833,908,1161,1847,1965,1978,2058,2335,2966,3219,3313,3329,3976,4291,4686,4869,5001,5723,5781,5782,6233,6472,6509,6741,6782,6891,7150,7371,7453,8140,8795,8894,9100,9480,9518,9603,9669,9782,9818,9819,9868,10135,10150,10576,10797,10973,11124,25932,28977,51373,51575,51804,53981,54676,55299,55646,55660,55920,57570,64682,79572,79718,80155,80328,83667,83729,84135,84319,84706,112858,11590…	ADAM10,ADORA2B,ASNS,CAST,CARS1,CCT6A,ERCC8,DUSP5,EIF2S1,EIF4EBP1,EPRS1,FN1,GTF2H2,HOXB9,HSPA9,HSPD1,LIF,MLF1,NCBP1,NPM1,ORC5,PSPH,PTPN11,PTPN12,RPS27A,SHMT2,SLC1A4,SSB,HSPA13,TAP2,TOP1,UCK2,WARS1,SLC7A5,TNFRSF10B,EIF2S2,USP10,ONECUT2,GDF15,NFE2L3,EIF5B,MATR3,NUP58,TSC22D2,TOMM70,NAMPT,MBNL2,CCT2,MTHFD2,ASCC3,FAF1,CLIC4,MRPL42,MRPS17,ESF1,SIX4,CPSF2,GTPBP2,BRIX1,LYAR,PRPF40A,RCC2,TRMT5,ANAPC1,ATP1…
9_Summary	GO Biological Processes	GO:0034504	protein localization to nucleus	-12.4854	-9.53914	52/275	142,602,655,705,908,1994,2737,3087,3326,3837,3843,3976,4088,4771,4792,4869,4927,4928,5356,5580,5587,5901,6135,6495,6662,7203,9221,9258,9688,9818,10527,10576,10628,22948,23511,23534,25885,26108,27042,29107,51804,54984,55027,56957,79711,83666,83667,83860,84220,151636,727851,729540,3329,5830,9141,9868,29090,80273,134266,3178,1459,1649,3309,7128,7855,9695,10425,10456,22930,26520,55506,128866,3313,468…	PARP1,BCL3,BMP7,BYSL,CCT6A,ELAVL1,GLI3,HHEX,HSP90AB1,KPNB1,IPO5,LIF,SMAD3,NF2,NFKBIA,NPM1,NUP88,NUP98,PLRG1,PRKCD,PRKD1,RAN,RPL11,SIX1,SOX9,CCT3,NOLC1,MFHAS1,NUP93,NUP58,IPO7,CCT2,TXNIP,CCT5,NUP188,TNPO3,POLR1A,PYGO1,UTP25,NXT1,SIX4,PINX1,HEATR3,OTUD7B,IPO4,PARP9,SESN2,TAF3,RGPD5,DTX3L,RGPD8,RGPD6,HSPD1,PEX5,PDCD5,TOMM70,TIMM21,GRPEL1,GRPEL2,HNRNPA1,CSNK2A2,DDIT3,HSPA5,TNFAIP3,FZD5,EDEM1,ARIH2,HA…
9_Member	GO Biological Processes	GO:0034504	protein localization to nucleus	-12.4854	-9.53914	52/275	142,602,655,705,908,1994,2737,3087,3326,3837,3843,3976,4088,4771,4792,4869,4927,4928,5356,5580,5587,5901,6135,6495,6662,7203,9221,9258,9688,9818,10527,10576,10628,22948,23511,23534,25885,26108,27042,29107,51804,54984,55027,56957,79711,83666,83667,83860,84220,151636,727851,729540	PARP1,BCL3,BMP7,BYSL,CCT6A,ELAVL1,GLI3,HHEX,HSP90AB1,KPNB1,IPO5,LIF,SMAD3,NF2,NFKBIA,NPM1,NUP88,NUP98,PLRG1,PRKCD,PRKD1,RAN,RPL11,SIX1,SOX9,CCT3,NOLC1,MFHAS1,NUP93,NUP58,IPO7,CCT2,TXNIP,CCT5,NUP188,TNPO3,POLR1A,PYGO1,UTP25,NXT1,SIX4,PINX1,HEATR3,OTUD7B,IPO4,PARP9,SESN2,TAF3,RGPD5,DTX3L,RGPD8,RGPD6
9_Member	GO Biological Processes	GO:0017038	protein import	-6.93413	-4.41232	33/195	602,1994,2737,3326,3329,3837,3843,4088,4792,4927,4928,5580,5587,5830,5901,9141,9221,9688,9818,9868,10527,10628,23511,23534,29090,29107,55027,79711,80273,84220,134266,727851,729540	BCL3,ELAVL1,GLI3,HSP90AB1,HSPD1,KPNB1,IPO5,SMAD3,NFKBIA,NUP88,NUP98,PRKCD,PRKD1,PEX5,RAN,PDCD5,NOLC1,NUP93,NUP58,TOMM70,IPO7,TXNIP,NUP188,TNPO3,TIMM21,NXT1,HEATR3,IPO4,GRPEL1,RGPD5,GRPEL2,RGPD8,RGPD6
9_Member	GO Biological Processes	GO:1900180	regulation of protein localization to nucleus	-6.67913	-4.20587	25/127	142,705,908,2737,3326,3843,3976,4088,4771,4869,5580,5587,5901,7203,9221,9258,9818,10576,22948,25885,54984,56957,83666,83667,151636	PARP1,BYSL,CCT6A,GLI3,HSP90AB1,IPO5,LIF,SMAD3,NF2,NPM1,PRKCD,PRKD1,RAN,CCT3,NOLC1,MFHAS1,NUP58,CCT2,CCT5,POLR1A,PINX1,OTUD7B,PARP9,SESN2,DTX3L
9_Member	GO Biological Processes	GO:0051170	import into nucleus	-6.39604	-3.94714	27/149	602,1994,2737,3178,3326,3837,3843,4088,4792,4927,4928,5580,5587,5901,9221,9688,9818,10527,10628,23511,23534,29107,55027,79711,84220,727851,729540	BCL3,ELAVL1,GLI3,HNRNPA1,HSP90AB1,KPNB1,IPO5,SMAD3,NFKBIA,NUP88,NUP98,PRKCD,PRKD1,RAN,NOLC1,NUP93,NUP58,IPO7,TXNIP,NUP188,TNPO3,NXT1,HEATR3,IPO4,RGPD5,RGPD8,RGPD6
9_Member	GO Biological Processes	GO:0006606	protein import into nucleus	-6.09161	-3.6841	26/145	602,1994,2737,3326,3837,3843,4088,4792,4927,4928,5580,5587,5901,9221,9688,9818,10527,10628,23511,23534,29107,55027,79711,84220,727851,729540	BCL3,ELAVL1,GLI3,HSP90AB1,KPNB1,IPO5,SMAD3,NFKBIA,NUP88,NUP98,PRKCD,PRKD1,RAN,NOLC1,NUP93,NUP58,IPO7,TXNIP,NUP188,TNPO3,NXT1,HEATR3,IPO4,RGPD5,RGPD8,RGPD6
9_Member	GO Biological Processes	GO:1900182	positive regulation of protein localization to nucleus	-5.77589	-3.40616	18/81	142,908,2737,3326,3843,3976,4088,4869,5580,5587,5901,7203,10576,22948,54984,83666,83667,151636	PARP1,CCT6A,GLI3,HSP90AB1,IPO5,LIF,SMAD3,NPM1,PRKCD,PRKD1,RAN,CCT3,CCT2,CCT5,PINX1,PARP9,SESN2,DTX3L
9_Member	GO Biological Processes	GO:0072594	establishment of protein localization to organelle	-5.54307	-3.21114	49/397	602,908,1459,1649,1994,2737,3309,3326,3329,3837,3843,4088,4792,4927,4928,5580,5587,5830,5901,7128,7203,7855,9141,9221,9688,9695,9818,9868,10425,10456,10527,10576,10628,22930,22948,23511,23534,26520,29090,29107,55027,55506,79711,80273,84220,128866,134266,727851,729540	BCL3,CCT6A,CSNK2A2,DDIT3,ELAVL1,GLI3,HSPA5,HSP90AB1,HSPD1,KPNB1,IPO5,SMAD3,NFKBIA,NUP88,NUP98,PRKCD,PRKD1,PEX5,RAN,TNFAIP3,CCT3,FZD5,PDCD5,NOLC1,NUP93,EDEM1,NUP58,TOMM70,ARIH2,HAX1,IPO7,CCT2,TXNIP,RAB3GAP1,CCT5,NUP188,TNPO3,TIMM9,TIMM21,NXT1,HEATR3,MACROH2A2,IPO4,GRPEL1,RGPD5,CHMP4B,GRPEL2,RGPD8,RGPD6
9_Member	GO Biological Processes	GO:0006913	nucleocytoplasmic transport	-4.51325	-2.37514	36/283	602,1994,2737,3087,3178,3313,3326,3837,3843,4088,4686,4792,4869,4927,4928,5580,5587,5781,5901,6741,8125,9221,9688,9818,10527,10628,11097,23511,23534,29107,55027,55677,79711,84220,727851,729540	BCL3,ELAVL1,GLI3,HHEX,HNRNPA1,HSPA9,HSP90AB1,KPNB1,IPO5,SMAD3,NCBP1,NFKBIA,NPM1,NUP88,NUP98,PRKCD,PRKD1,PTPN11,RAN,SSB,ANP32A,NOLC1,NUP93,NUP58,IPO7,TXNIP,NUP42,NUP188,TNPO3,NXT1,HEATR3,IWS1,IPO4,RGPD5,RGPD8,RGPD6
9_Member	GO Biological Processes	GO:0051169	nuclear transport	-4.51325	-2.37514	36/283	602,1994,2737,3087,3178,3313,3326,3837,3843,4088,4686,4792,4869,4927,4928,5580,5587,5781,5901,6741,8125,9221,9688,9818,10527,10628,11097,23511,23534,29107,55027,55677,79711,84220,727851,729540	BCL3,ELAVL1,GLI3,HHEX,HNRNPA1,HSPA9,HSP90AB1,KPNB1,IPO5,SMAD3,NCBP1,NFKBIA,NPM1,NUP88,NUP98,PRKCD,PRKD1,PTPN11,RAN,SSB,ANP32A,NOLC1,NUP93,NUP58,IPO7,TXNIP,NUP42,NUP188,TNPO3,NXT1,HEATR3,IWS1,IPO4,RGPD5,RGPD8,RGPD6
9_Member	GO Biological Processes	GO:1903829	positive regulation of cellular protein localization	-2.81891	-1.14352	29/260	142,908,1459,2037,2042,2048,2737,3326,3843,3976,4088,4869,5580,5587,5901,7203,7855,8851,9141,10425,10576,10807,22948,26354,54984,83666,83667,151636,163882	PARP1,CCT6A,CSNK2A2,EPB41L2,EPHA3,EPHB2,GLI3,HSP90AB1,IPO5,LIF,SMAD3,NPM1,PRKCD,PRKD1,RAN,CCT3,FZD5,CDK5R1,PDCD5,ARIH2,CCT2,ENTR1,CCT5,GNL3,PINX1,PARP9,SESN2,DTX3L,CNST
9_Member	GO Biological Processes	GO:1904591	positive regulation of protein import	-2.63857	-1.02852	8/39	2737,3326,3843,4088,5580,5587,5901,9141	GLI3,HSP90AB1,IPO5,SMAD3,PRKCD,PRKD1,RAN,PDCD5
9_Member	GO Biological Processes	GO:1904589	regulation of protein import	-2.56768	-0.986271	10/58	2737,3326,3843,4088,5580,5587,5901,9141,9221,9818	GLI3,HSP90AB1,IPO5,SMAD3,PRKCD,PRKD1,RAN,PDCD5,NOLC1,NUP58
9_Member	GO Biological Processes	GO:0042306	regulation of protein import into nucleus	-2.20735	-0.736998	9/55	2737,3326,3843,4088,5580,5587,5901,9221,9818	GLI3,HSP90AB1,IPO5,SMAD3,PRKCD,PRKD1,RAN,NOLC1,NUP58
9_Member	GO Biological Processes	GO:0042307	positive regulation of protein import into nucleus	-2.16654	-0.71728	7/37	2737,3326,3843,4088,5580,5587,5901	GLI3,HSP90AB1,IPO5,SMAD3,PRKCD,PRKD1,RAN
10_Summary	Immunologic Signatures	M7458	GSE21670 UNTREATED VS IL6 TREATED STAT3 KO CD4 TCELL DN	-12.3782	-9.44418	42/192	471,634,661,705,708,1019,2971,3066,3326,3329,3615,3843,5163,5198,5209,5902,7203,8140,8445,9221,10131,10211,10576,11177,22934,23082,23195,23516,25885,26354,64332,64432,79954,80018,80155,81929,84319,84916,84959,114804,128240,152189,1435,7407,8553,8604,10196,22948,23531,51105,113251,388650,400506	ATIC,CEACAM1,POLR3D,BYSL,C1QBP,CDK4,GTF3A,HDAC2,HSP90AB1,HSPD1,IMPDH2,IPO5,PDK1,PFAS,PFKFB3,RANBP1,CCT3,SLC7A5,DYRK2,NOLC1,TRAP1,FLOT1,CCT2,BAZ1A,RPIA,PPRC1,MDN1,SLC39A14,POLR1A,GNL3,NFKBIZ,MRPS25,NOL10,NAA25,NAA15,SEH1L,CMSS1,UTP4,UBASH3B,RNF157,NAXE,CMTM8,CSF1,VARS1,BHLHE40,SLC25A12,PRMT3,CCT5,MMD,PHF20L1,LARP4,DIPK1A,KNOP1
10_Member	Immunologic Signatures	M7458	GSE21670 UNTREATED VS IL6 TREATED STAT3 KO CD4 TCELL DN	-12.3782	-9.44418	42/192	471,634,661,705,708,1019,2971,3066,3326,3329,3615,3843,5163,5198,5209,5902,7203,8140,8445,9221,10131,10211,10576,11177,22934,23082,23195,23516,25885,26354,64332,64432,79954,80018,80155,81929,84319,84916,84959,114804,128240,152189	ATIC,CEACAM1,POLR3D,BYSL,C1QBP,CDK4,GTF3A,HDAC2,HSP90AB1,HSPD1,IMPDH2,IPO5,PDK1,PFAS,PFKFB3,RANBP1,CCT3,SLC7A5,DYRK2,NOLC1,TRAP1,FLOT1,CCT2,BAZ1A,RPIA,PPRC1,MDN1,SLC39A14,POLR1A,GNL3,NFKBIZ,MRPS25,NOL10,NAA25,NAA15,SEH1L,CMSS1,UTP4,UBASH3B,RNF157,NAXE,CMTM8
10_Member	Immunologic Signatures	M7454	GSE21670 STAT3 KO VS WT CD4 TCELL DN	-5.14842	-2.87823	28/182	471,634,705,708,1435,3843,5163,5902,7203,7407,8140,8553,8604,9221,10196,11177,22948,23082,23531,25885,26354,51105,64332,80155,113251,114804,388650,400506	ATIC,CEACAM1,BYSL,C1QBP,CSF1,IPO5,PDK1,RANBP1,CCT3,VARS1,SLC7A5,BHLHE40,SLC25A12,NOLC1,PRMT3,BAZ1A,CCT5,PPRC1,MMD,POLR1A,GNL3,PHF20L1,NFKBIZ,NAA15,LARP4,RNF157,DIPK1A,KNOP1
11_Summary	Chemical And Genetic Perturbations	M12243	SCHUHMACHER MYC TARGETS UP	-10.4935	-7.71077	24/79	1019,1075,2171,2653,3336,3615,4232,4953,5831,5902,6894,7371,7407,8187,9221,10131,10135,10244,10969,11222,22934,23076,23516,54205,109,471,708,1317,3851,5557,5577,8624,9532,10200,10276,10360,10797,11001,22948,23090,26227,58528,81611	CDK4,CTSC,FABP5,GCSH,HSPE1,IMPDH2,MEST,ODC1,PYCR1,RANBP1,TARBP1,UCK2,VARS1,ZNF239,NOLC1,TRAP1,NAMPT,RABEPK,EBNA1BP2,MRPL3,RPIA,RRP1B,SLC39A14,CYCS,ADCY3,ATIC,C1QBP,SLC31A1,KRT4,PRIM1,PRKAR2B,PSMG1,BAG2,MPHOSPH6,NET1,NPM3,MTHFD2,SLC27A2,CCT5,ZNF423,PHGDH,RRAGD,ANP32E
11_Member	Chemical And Genetic Perturbations	M12243	SCHUHMACHER MYC TARGETS UP	-10.4935	-7.71077	24/79	1019,1075,2171,2653,3336,3615,4232,4953,5831,5902,6894,7371,7407,8187,9221,10131,10135,10244,10969,11222,22934,23076,23516,54205	CDK4,CTSC,FABP5,GCSH,HSPE1,IMPDH2,MEST,ODC1,PYCR1,RANBP1,TARBP1,UCK2,VARS1,ZNF239,NOLC1,TRAP1,NAMPT,RABEPK,EBNA1BP2,MRPL3,RPIA,RRP1B,SLC39A14,CYCS
11_Member	Immunologic Signatures	M9422	GSE33292 WT VS TCF1 KO DN3 THYMOCYTE DN	-4.66164	-2.49356	28/193	109,471,708,1019,1317,2171,2653,3615,3851,4232,5557,5577,5902,8624,9532,10131,10200,10244,10276,10360,10797,11001,22948,23090,23516,26227,58528,81611	ADCY3,ATIC,C1QBP,CDK4,SLC31A1,FABP5,GCSH,IMPDH2,KRT4,MEST,PRIM1,PRKAR2B,RANBP1,PSMG1,BAG2,TRAP1,MPHOSPH6,RABEPK,NET1,NPM3,MTHFD2,SLC27A2,CCT5,ZNF423,SLC39A14,PHGDH,RRAGD,ANP32E
12_Summary	Immunologic Signatures	M6935	GSE6674 ANTI IGM VS ANTI IGM AND CPG STIM BCELL DN	-10.3462	-7.58155	39/194	16,440,471,705,708,1965,1994,2653,3052,3313,5954,7203,7371,8140,8624,8891,9221,9775,9790,10322,10797,10801,10969,23076,27042,27292,51013,51096,51388,51611,58528,79094,79954,83667,84135,84549,84706,84879,113251,661,1326,3976,7464,8864,9100,10807,11177,26354,56919,81034,84108,84916,157638,169714,2120,3601,4953,8672,25885,54726,55177,55299,55322,57570,80018,84896	AARS1,ASNS,ATIC,BYSL,C1QBP,EIF2S1,ELAVL1,GCSH,HCCS,HSPA9,RCN1,CCT3,UCK2,SLC7A5,PSMG1,EIF2B3,NOLC1,EIF4A3,BMS1,SMYD5,MTHFD2,SEPTIN9,EBNA1BP2,RRP1B,UTP25,DIMT1,EXOSC1,UTP18,NIP7,DPH5,RRAGD,CHAC1,NOL10,SESN2,UTP15,MAK16,GPT2,MFSD2A,LARP4,POLR3D,MAP3K8,LIF,CORO2A,PER2,USP10,ENTR1,BAZ1A,GNL3,DHX33,SLC25A32,PCGF6,UTP4,LRATD2,QSOX2,ETV6,IL15RA,ODC1,EIF4G3,POLR1A,OTUD4,RMDN3,BRIX1,C5orf22,TRMT5,NAA25,ATA…
12_Member	Immunologic Signatures	M6935	GSE6674 ANTI IGM VS ANTI IGM AND CPG STIM BCELL DN	-10.3462	-7.58155	39/194	16,440,471,705,708,1965,1994,2653,3052,3313,5954,7203,7371,8140,8624,8891,9221,9775,9790,10322,10797,10801,10969,23076,27042,27292,51013,51096,51388,51611,58528,79094,79954,83667,84135,84549,84706,84879,113251	AARS1,ASNS,ATIC,BYSL,C1QBP,EIF2S1,ELAVL1,GCSH,HCCS,HSPA9,RCN1,CCT3,UCK2,SLC7A5,PSMG1,EIF2B3,NOLC1,EIF4A3,BMS1,SMYD5,MTHFD2,SEPTIN9,EBNA1BP2,RRP1B,UTP25,DIMT1,EXOSC1,UTP18,NIP7,DPH5,RRAGD,CHAC1,NOL10,SESN2,UTP15,MAK16,GPT2,MFSD2A,LARP4
12_Member	Immunologic Signatures	M6928	GSE6674 ANTI IGM VS CPG STIM BCELL DN	-5.56463	-3.22967	30/193	661,705,1326,3976,5954,7464,8864,9100,9221,10801,10807,11177,23076,26354,27042,27292,51013,51096,51388,51611,56919,81034,84108,84135,84549,84879,84916,113251,157638,169714	POLR3D,BYSL,MAP3K8,LIF,RCN1,CORO2A,PER2,USP10,NOLC1,SEPTIN9,ENTR1,BAZ1A,RRP1B,GNL3,UTP25,DIMT1,EXOSC1,UTP18,NIP7,DPH5,DHX33,SLC25A32,PCGF6,UTP15,MAK16,MFSD2A,UTP4,LARP4,LRATD2,QSOX2
12_Member	Immunologic Signatures	M6926	GSE6674 UNSTIM VS ANTI IGM AND CPG STIM BCELL DN	-5.4246	-3.10749	30/196	661,705,2120,3313,3601,4953,8672,9775,10801,10807,25885,26354,27042,27292,51013,51096,51388,54726,55177,55299,55322,57570,80018,84135,84549,84879,84896,84916,113251,169714	POLR3D,BYSL,ETV6,HSPA9,IL15RA,ODC1,EIF4G3,EIF4A3,SEPTIN9,ENTR1,POLR1A,GNL3,UTP25,DIMT1,EXOSC1,UTP18,NIP7,OTUD4,RMDN3,BRIX1,C5orf22,TRMT5,NAA25,UTP15,MAK16,MFSD2A,ATAD1,UTP4,LARP4,QSOX2
13_Summary	KEGG Pathway	ko03013	RNA transport	-10.3394	-7.58155	35/161	1965,1968,1977,1978,3837,4116,4686,4927,4928,5042,5901,7329,8661,8663,8668,8672,8761,8891,8892,8894,9669,9688,9775,9818,10940,11097,23511,26986,29107,54913,55520,81929,84220,727851,728689,677,3087,3178,4869,4904,6311,6741,10211,10257,23180,51637,55186,55343,55421,55677,60386,81034,84912,144983,5902,908,7203,10576,22948,53981,2961,2966,4331,6233,6749,6883,6924,8812,83860,128866,3159,7324,3309,3313…	EIF2S1,EIF2S3,EIF4E,EIF4EBP1,KPNB1,MAGOH,NCBP1,NUP88,NUP98,PABPC3,RAN,UBE2I,EIF3A,EIF3C,EIF3I,EIF4G3,PABPC4,EIF2B3,EIF2B2,EIF2S2,EIF5B,NUP93,EIF4A3,NUP58,POP1,NUP42,NUP188,PABPC1,NXT1,RPP25,ELAC1,SEH1L,RGPD5,RGPD8,EIF3CL,ZFP36L1,HHEX,HNRNPA1,NPM1,YBX1,ATXN2,SSB,FLOT1,ABCC4,RFTN1,RTRAF,SLC25A36,SLC35C1,NCBP3,IWS1,SLC25A19,SLC25A32,SLC35B4,HNRNPA1L2,RANBP1,CCT6A,CCT3,CCT2,CCT5,CPSF2,GTF2E2,GTF2H2,M…
13_Member	KEGG Pathway	ko03013	RNA transport	-10.3394	-7.58155	35/161	1965,1968,1977,1978,3837,4116,4686,4927,4928,5042,5901,7329,8661,8663,8668,8672,8761,8891,8892,8894,9669,9688,9775,9818,10940,11097,23511,26986,29107,54913,55520,81929,84220,727851,728689	EIF2S1,EIF2S3,EIF4E,EIF4EBP1,KPNB1,MAGOH,NCBP1,NUP88,NUP98,PABPC3,RAN,UBE2I,EIF3A,EIF3C,EIF3I,EIF4G3,PABPC4,EIF2B3,EIF2B2,EIF2S2,EIF5B,NUP93,EIF4A3,NUP58,POP1,NUP42,NUP188,PABPC1,NXT1,RPP25,ELAC1,SEH1L,RGPD5,RGPD8,EIF3CL
13_Member	KEGG Pathway	hsa03013	RNA transport	-9.94816	-7.21374	35/166	1965,1968,1977,1978,3837,4116,4686,4927,4928,5042,5901,7329,8661,8663,8668,8672,8761,8891,8892,8894,9669,9688,9775,9818,10940,11097,23511,26986,29107,54913,55520,81929,84220,727851,728689	EIF2S1,EIF2S3,EIF4E,EIF4EBP1,KPNB1,MAGOH,NCBP1,NUP88,NUP98,PABPC3,RAN,UBE2I,EIF3A,EIF3C,EIF3I,EIF4G3,PABPC4,EIF2B3,EIF2B2,EIF2S2,EIF5B,NUP93,EIF4A3,NUP58,POP1,NUP42,NUP188,PABPC1,NXT1,RPP25,ELAC1,SEH1L,RGPD5,RGPD8,EIF3CL
13_Member	GO Biological Processes	GO:0015931	nucleobase-containing compound transport	-5.16483	-2.88243	31/212	677,3087,3178,4116,4686,4869,4904,4927,4928,5901,6311,6741,9688,9775,9818,10211,10257,11097,23180,23511,29107,51637,55186,55343,55421,55677,60386,81034,81929,84912,144983	ZFP36L1,HHEX,HNRNPA1,MAGOH,NCBP1,NPM1,YBX1,NUP88,NUP98,RAN,ATXN2,SSB,NUP93,EIF4A3,NUP58,FLOT1,ABCC4,NUP42,RFTN1,NUP188,NXT1,RTRAF,SLC25A36,SLC35C1,NCBP3,IWS1,SLC25A19,SLC25A32,SEH1L,SLC35B4,HNRNPA1L2
13_Member	Reactome Gene Sets	R-HSA-177243	Interactions of Rev with host cellular proteins	-5.16321	-2.88243	11/36	3837,4869,4927,4928,5901,5902,9688,9818,11097,23511,81929	KPNB1,NPM1,NUP88,NUP98,RAN,RANBP1,NUP93,NUP58,NUP42,NUP188,SEH1L
13_Member	GO Biological Processes	GO:0006403	RNA localization	-5.14945	-2.87823	29/192	677,908,3087,3178,4116,4686,4869,4904,4927,4928,5901,6311,6741,7203,9688,9775,9818,10211,10576,11097,22948,23180,23511,29107,51637,55421,55677,81929,144983	ZFP36L1,CCT6A,HHEX,HNRNPA1,MAGOH,NCBP1,NPM1,YBX1,NUP88,NUP98,RAN,ATXN2,SSB,CCT3,NUP93,EIF4A3,NUP58,FLOT1,CCT2,NUP42,CCT5,RFTN1,NUP188,NXT1,RTRAF,NCBP3,IWS1,SEH1L,HNRNPA1L2
13_Member	GO Biological Processes	GO:0050657	nucleic acid transport	-5.07816	-2.82339	25/154	677,3087,3178,4116,4686,4869,4904,4927,4928,5901,6311,6741,9688,9775,9818,10211,11097,23180,23511,29107,51637,55421,55677,81929,144983	ZFP36L1,HHEX,HNRNPA1,MAGOH,NCBP1,NPM1,YBX1,NUP88,NUP98,RAN,ATXN2,SSB,NUP93,EIF4A3,NUP58,FLOT1,NUP42,RFTN1,NUP188,NXT1,RTRAF,NCBP3,IWS1,SEH1L,HNRNPA1L2
13_Member	GO Biological Processes	GO:0050658	RNA transport	-5.07816	-2.82339	25/154	677,3087,3178,4116,4686,4869,4904,4927,4928,5901,6311,6741,9688,9775,9818,10211,11097,23180,23511,29107,51637,55421,55677,81929,144983	ZFP36L1,HHEX,HNRNPA1,MAGOH,NCBP1,NPM1,YBX1,NUP88,NUP98,RAN,ATXN2,SSB,NUP93,EIF4A3,NUP58,FLOT1,NUP42,RFTN1,NUP188,NXT1,RTRAF,NCBP3,IWS1,SEH1L,HNRNPA1L2
13_Member	GO Biological Processes	GO:0051236	establishment of RNA localization	-4.92782	-2.70704	25/157	677,3087,3178,4116,4686,4869,4904,4927,4928,5901,6311,6741,9688,9775,9818,10211,11097,23180,23511,29107,51637,55421,55677,81929,144983	ZFP36L1,HHEX,HNRNPA1,MAGOH,NCBP1,NPM1,YBX1,NUP88,NUP98,RAN,ATXN2,SSB,NUP93,EIF4A3,NUP58,FLOT1,NUP42,RFTN1,NUP188,NXT1,RTRAF,NCBP3,IWS1,SEH1L,HNRNPA1L2
13_Member	Reactome Gene Sets	R-HSA-180746	Nuclear import of Rev protein	-4.70818	-2.52537	10/33	3837,4869,4927,4928,5901,9688,9818,11097,23511,81929	KPNB1,NPM1,NUP88,NUP98,RAN,NUP93,NUP58,NUP42,NUP188,SEH1L
13_Member	Reactome Gene Sets	R-HSA-159231	Transport of Mature mRNA Derived from an Intronless Transcript	-3.82138	-1.83488	10/41	1977,4686,4927,4928,9688,9818,11097,23511,53981,81929	EIF4E,NCBP1,NUP88,NUP98,NUP93,NUP58,NUP42,NUP188,CPSF2,SEH1L
13_Member	Reactome Gene Sets	R-HSA-9615933	Postmitotic nuclear pore complex (NPC) reformation	-3.79441	-1.81481	8/27	3837,4928,5901,7329,9688,9818,23511,81929	KPNB1,NUP98,RAN,UBE2I,NUP93,NUP58,NUP188,SEH1L
13_Member	Reactome Gene Sets	R-HSA-159227	Transport of the SLBP independent Mature mRNA	-3.78506	-1.81328	9/34	1977,4686,4927,4928,9688,9818,11097,23511,81929	EIF4E,NCBP1,NUP88,NUP98,NUP93,NUP58,NUP42,NUP188,SEH1L
13_Member	Reactome Gene Sets	R-HSA-165054	Rev-mediated nuclear export of HIV RNA	-3.78506	-1.81328	9/34	4927,4928,5901,5902,9688,9818,11097,23511,81929	NUP88,NUP98,RAN,RANBP1,NUP93,NUP58,NUP42,NUP188,SEH1L
13_Member	Reactome Gene Sets	R-HSA-159234	Transport of Mature mRNAs Derived from Intronless Transcripts	-3.72777	-1.76895	10/42	1977,4686,4927,4928,9688,9818,11097,23511,53981,81929	EIF4E,NCBP1,NUP88,NUP98,NUP93,NUP58,NUP42,NUP188,CPSF2,SEH1L
13_Member	Reactome Gene Sets	R-HSA-159230	Transport of the SLBP Dependant Mature mRNA	-3.68024	-1.74383	9/35	1977,4686,4927,4928,9688,9818,11097,23511,81929	EIF4E,NCBP1,NUP88,NUP98,NUP93,NUP58,NUP42,NUP188,SEH1L
13_Member	Reactome Gene Sets	R-HSA-162599	Late Phase of HIV Life Cycle	-3.62733	-1.70511	20/135	2961,2966,4331,4686,4927,4928,5901,5902,6233,6749,6883,6924,8812,9688,9818,11097,23511,81929,83860,128866	GTF2E2,GTF2H2,MNAT1,NCBP1,NUP88,NUP98,RAN,RANBP1,RPS27A,SSRP1,TAF12,ELOA,CCNK,NUP93,NUP58,NUP42,NUP188,SEH1L,TAF3,CHMP4B
13_Member	Reactome Gene Sets	R-HSA-162587	HIV Life Cycle	-3.51443	-1.6262	21/148	2961,2966,3159,4331,4686,4927,4928,5901,5902,6233,6749,6883,6924,8812,9688,9818,11097,23511,81929,83860,128866	GTF2E2,GTF2H2,HMGA1,MNAT1,NCBP1,NUP88,NUP98,RAN,RANBP1,RPS27A,SSRP1,TAF12,ELOA,CCNK,NUP93,NUP58,NUP42,NUP188,SEH1L,TAF3,CHMP4B
13_Member	Reactome Gene Sets	R-HSA-1169408	ISG15 antiviral mechanism	-3.37715	-1.51932	13/72	1977,3837,4927,4928,6233,7324,8672,9688,9775,9818,11097,23511,81929	EIF4E,KPNB1,NUP88,NUP98,RPS27A,UBE2E1,EIF4G3,NUP93,EIF4A3,NUP58,NUP42,NUP188,SEH1L
13_Member	Reactome Gene Sets	R-HSA-168271	Transport of Ribonucleoproteins into the Host Nucleus	-3.33972	-1.4909	8/31	3837,4927,4928,9688,9818,11097,23511,81929	KPNB1,NUP88,NUP98,NUP93,NUP58,NUP42,NUP188,SEH1L
13_Member	Reactome Gene Sets	R-HSA-168333	NEP/NS2 Interacts with the Cellular Export Machinery	-3.33972	-1.4909	8/31	4927,4928,5901,9688,9818,11097,23511,81929	NUP88,NUP98,RAN,NUP93,NUP58,NUP42,NUP188,SEH1L
13_Member	Reactome Gene Sets	R-HSA-6784531	tRNA processing in the nucleus	-3.19447	-1.39614	11/57	4927,4928,5901,9688,9818,10940,11097,23511,51637,54913,81929	NUP88,NUP98,RAN,NUP93,NUP58,POP1,NUP42,NUP188,RTRAF,RPP25,SEH1L
13_Member	Reactome Gene Sets	R-HSA-168274	Export of Viral Ribonucleoproteins from Nucleus	-3.14206	-1.35934	8/33	4927,4928,5901,9688,9818,11097,23511,81929	NUP88,NUP98,RAN,NUP93,NUP58,NUP42,NUP188,SEH1L
13_Member	Reactome Gene Sets	R-HSA-180910	Vpr-mediated nuclear import of PICs	-3.14206	-1.35934	8/33	3159,4927,4928,9688,9818,11097,23511,81929	HMGA1,NUP88,NUP98,NUP93,NUP58,NUP42,NUP188,SEH1L
13_Member	Reactome Gene Sets	R-HSA-3371453	Regulation of HSF1-mediated heat shock response	-3.06781	-1.31151	12/68	3309,3313,4927,4928,6782,9532,9688,9818,11097,23511,51182,81929	HSPA5,HSPA9,NUP88,NUP98,HSPA13,BAG2,NUP93,NUP58,NUP42,NUP188,HSPA14,SEH1L
13_Member	Reactome Gene Sets	R-HSA-4085377	SUMOylation of SUMOylation proteins	-3.04945	-1.30093	8/34	4927,4928,7329,9688,9818,11097,23511,81929	NUP88,NUP98,UBE2I,NUP93,NUP58,NUP42,NUP188,SEH1L
13_Member	Reactome Gene Sets	R-HSA-3371556	Cellular response to heat stress	-3.01668	-1.27996	14/88	2475,3309,3313,3326,4927,4928,6782,9532,9688,9818,11097,23511,51182,81929	MTOR,HSPA5,HSPA9,HSP90AB1,NUP88,NUP98,HSPA13,BAG2,NUP93,NUP58,NUP42,NUP188,HSPA14,SEH1L
13_Member	Reactome Gene Sets	R-HSA-3301854	Nuclear Pore Complex (NPC) Disassembly	-2.96062	-1.24044	8/35	4927,4928,9688,9818,10783,11097,23511,81929	NUP88,NUP98,NUP93,NUP58,NEK6,NUP42,NUP188,SEH1L
13_Member	Reactome Gene Sets	R-HSA-1169410	Antiviral mechanism by IFN-stimulated genes	-2.92788	-1.22149	13/80	1977,3837,4927,4928,6233,7324,8672,9688,9775,9818,11097,23511,81929	EIF4E,KPNB1,NUP88,NUP98,RPS27A,UBE2E1,EIF4G3,NUP93,EIF4A3,NUP58,NUP42,NUP188,SEH1L
13_Member	Reactome Gene Sets	R-HSA-72202	Transport of Mature Transcript to Cytoplasm	-2.87667	-1.18594	13/81	1977,4116,4686,4927,4928,9688,9775,9818,11097,23511,29107,53981,81929	EIF4E,MAGOH,NCBP1,NUP88,NUP98,NUP93,EIF4A3,NUP58,NUP42,NUP188,NXT1,CPSF2,SEH1L
13_Member	Reactome Gene Sets	R-HSA-176033	Interactions of Vpr with host cellular proteins	-2.87532	-1.18594	8/36	3159,4927,4928,9688,9818,11097,23511,81929	HMGA1,NUP88,NUP98,NUP93,NUP58,NUP42,NUP188,SEH1L
13_Member	Reactome Gene Sets	R-HSA-191859	snRNP Assembly	-2.87384	-1.18594	10/53	4686,4927,4928,6635,6636,9688,9818,11097,23511,81929	NCBP1,NUP88,NUP98,SNRPE,SNRPF,NUP93,NUP58,NUP42,NUP188,SEH1L
13_Member	Reactome Gene Sets	R-HSA-194441	Metabolism of non-coding RNA	-2.87384	-1.18594	10/53	4686,4927,4928,6635,6636,9688,9818,11097,23511,81929	NCBP1,NUP88,NUP98,SNRPE,SNRPF,NUP93,NUP58,NUP42,NUP188,SEH1L
13_Member	Reactome Gene Sets	R-HSA-4615885	SUMOylation of DNA replication proteins	-2.82333	-1.14728	9/45	4927,4928,7150,7329,9688,9818,11097,23511,81929	NUP88,NUP98,TOP1,UBE2I,NUP93,NUP58,NUP42,NUP188,SEH1L
13_Member	Reactome Gene Sets	R-HSA-162906	HIV Infection	-2.74804	-1.09531	26/227	567,2961,2966,3159,3837,4331,4686,4869,4927,4928,5689,5717,5901,5902,6233,6749,6883,6924,8812,9688,9818,11097,23511,81929,83860,128866	B2M,GTF2E2,GTF2H2,HMGA1,KPNB1,MNAT1,NCBP1,NPM1,NUP88,NUP98,PSMB1,PSMD11,RAN,RANBP1,RPS27A,SSRP1,TAF12,ELOA,CCNK,NUP93,NUP58,NUP42,NUP188,SEH1L,TAF3,CHMP4B
13_Member	Reactome Gene Sets	R-HSA-3232142	SUMOylation of ubiquitinylation proteins	-2.71449	-1.07071	8/38	4927,4928,7329,9688,9818,11097,23511,81929	NUP88,NUP98,UBE2I,NUP93,NUP58,NUP42,NUP188,SEH1L
13_Member	Reactome Gene Sets	R-HSA-170822	Regulation of Glucokinase by Glucokinase Regulatory Protein	-2.70681	-1.06655	7/30	4927,4928,9688,9818,11097,23511,81929	NUP88,NUP98,NUP93,NUP58,NUP42,NUP188,SEH1L
13_Member	Reactome Gene Sets	R-HSA-5619107	Defective TPR may confer susceptibility towards thyroid papillary carcinoma (TPC)	-2.70681	-1.06655	7/30	4927,4928,9688,9818,11097,23511,81929	NUP88,NUP98,NUP93,NUP58,NUP42,NUP188,SEH1L
13_Member	Reactome Gene Sets	R-HSA-168276	NS1 Mediated Effects on Host Pathways	-2.56543	-0.985755	8/40	3837,4927,4928,9688,9818,11097,23511,81929	KPNB1,NUP88,NUP98,NUP93,NUP58,NUP42,NUP188,SEH1L
13_Member	GO Biological Processes	GO:0051028	mRNA transport	-2.46057	-0.909795	16/122	677,3087,3178,4116,4686,4927,4928,9688,9775,9818,11097,23511,55421,55677,81929,144983	ZFP36L1,HHEX,HNRNPA1,MAGOH,NCBP1,NUP88,NUP98,NUP93,EIF4A3,NUP58,NUP42,NUP188,NCBP3,IWS1,SEH1L,HNRNPA1L2
13_Member	Reactome Gene Sets	R-HSA-72203	Processing of Capped Intron-Containing Pre-mRNA	-2.3904	-0.867533	26/241	1977,1994,3178,4116,4686,4904,4927,4928,5093,5356,6631,6635,6636,9688,9775,9818,10946,10949,11097,23450,23511,29107,53981,55660,81929,285755	EIF4E,ELAVL1,HNRNPA1,MAGOH,NCBP1,YBX1,NUP88,NUP98,PCBP1,PLRG1,SNRPC,SNRPE,SNRPF,NUP93,EIF4A3,NUP58,SF3A3,HNRNPA0,NUP42,SF3B3,NUP188,NXT1,CPSF2,PRPF40A,SEH1L,PPIL6
13_Member	Reactome Gene Sets	R-HSA-159236	Transport of Mature mRNA derived from an Intron-Containing Transcript	-2.34682	-0.836982	11/72	4116,4686,4927,4928,9688,9775,9818,11097,23511,29107,81929	MAGOH,NCBP1,NUP88,NUP98,NUP93,EIF4A3,NUP58,NUP42,NUP188,NXT1,SEH1L
13_Member	Reactome Gene Sets	R-HSA-162909	Host Interactions of HIV factors	-2.28775	-0.793524	16/127	567,3159,3837,4869,4927,4928,5689,5717,5901,5902,6233,9688,9818,11097,23511,81929	B2M,HMGA1,KPNB1,NPM1,NUP88,NUP98,PSMB1,PSMD11,RAN,RANBP1,RPS27A,NUP93,NUP58,NUP42,NUP188,SEH1L
13_Member	Reactome Gene Sets	R-HSA-70326	Glucose metabolism	-2.27009	-0.782829	12/84	4927,4928,5106,5209,8604,9688,9818,10165,11097,23511,81929,283209	NUP88,NUP98,PCK2,PFKFB3,SLC25A12,NUP93,NUP58,SLC25A13,NUP42,NUP188,SEH1L,PGM2L1
13_Member	Reactome Gene Sets	R-HSA-913531	Interferon Signaling	-2.20536	-0.736667	20/176	103,567,1977,3383,3659,3837,4927,4928,5580,5781,6233,7324,8672,9688,9775,9818,11097,23511,81929,117854	ADAR,B2M,EIF4E,ICAM1,IRF1,KPNB1,NUP88,NUP98,PRKCD,PTPN11,RPS27A,UBE2E1,EIF4G3,NUP93,EIF4A3,NUP58,NUP42,NUP188,SEH1L,TRIM6
13_Member	GO Biological Processes	GO:0006405	RNA export from nucleus	-2.12371	-0.687261	11/77	3087,3178,4686,4869,4927,5901,6741,9688,23511,29107,55677	HHEX,HNRNPA1,NCBP1,NPM1,NUP88,RAN,SSB,NUP93,NUP188,NXT1,IWS1
13_Member	Reactome Gene Sets	R-HSA-4570464	SUMOylation of RNA binding proteins	-2.1195	-0.683816	8/47	4927,4928,7329,9688,9818,11097,23511,81929	NUP88,NUP98,UBE2I,NUP93,NUP58,NUP42,NUP188,SEH1L
14_Summary	Immunologic Signatures	M9870	GSE46606 UNSTIM VS CD40L IL2 IL5 DAY3 STIMULATED BCELL DN	-10.0281	-7.28596	38/190	109,136,705,2048,3309,3329,5163,5591,5876,5983,7453,8851,9015,9557,10785,10969,22856,23013,26354,51126,51388,51728,54537,54583,54726,56919,64778,80273,83607,83729,84193,84879,121268,134266,137682,144348,221830,100170841,211,4686,5198,7371,7532,8624,8894,10200,10221,10269,10527,26156,27143,54915,54941,55636,58478,79728,84886,91942,112858,113251,124801	ADCY3,ADORA2B,BYSL,EPHB2,HSPA5,HSPD1,PDK1,PRKDC,RABGGTB,RFC3,WARS1,CDK5R1,TAF1A,CHD1L,WDR4,EBNA1BP2,CHSY1,SPEN,GNL3,NAA20,NIP7,POLR3K,SHLD2,EGLN1,OTUD4,DHX33,FNDC3B,GRPEL1,AMMECR1L,INHBE,SETD3,MFSD2A,RHEBL1,GRPEL2,NDUFAF6,ZNF664,POLR1F,EPOP,ALAS1,NCBP1,PFAS,UCK2,YWHAG,PSMG1,EIF2S2,MPHOSPH6,TRIB1,ZMPSTE24,IPO7,RSL1D1,PALD1,YTHDF1,RNF125,CHD7,ENOPH1,PALB2,C1orf198,NDUFAF2,TP53RK,LARP4,LSM12
14_Member	Immunologic Signatures	M9870	GSE46606 UNSTIM VS CD40L IL2 IL5 DAY3 STIMULATED BCELL DN	-10.0281	-7.28596	38/190	109,136,705,2048,3309,3329,5163,5591,5876,5983,7453,8851,9015,9557,10785,10969,22856,23013,26354,51126,51388,51728,54537,54583,54726,56919,64778,80273,83607,83729,84193,84879,121268,134266,137682,144348,221830,100170841	ADCY3,ADORA2B,BYSL,EPHB2,HSPA5,HSPD1,PDK1,PRKDC,RABGGTB,RFC3,WARS1,CDK5R1,TAF1A,CHD1L,WDR4,EBNA1BP2,CHSY1,SPEN,GNL3,NAA20,NIP7,POLR3K,SHLD2,EGLN1,OTUD4,DHX33,FNDC3B,GRPEL1,AMMECR1L,INHBE,SETD3,MFSD2A,RHEBL1,GRPEL2,NDUFAF6,ZNF664,POLR1F,EPOP
14_Member	Immunologic Signatures	M9864	GSE46606 UNSTIM VS CD40L IL2 IL5 DAY1 STIMULATED BCELL DN	-9.57168	-6.85224	37/188	109,136,211,705,3329,4686,5198,7371,7453,7532,8624,8894,10200,10221,10269,10527,10785,23013,26156,27143,51126,54537,54915,54941,55636,58478,64778,79728,80273,84193,84886,91942,112858,113251,124801,137682,100170841	ADCY3,ADORA2B,ALAS1,BYSL,HSPD1,NCBP1,PFAS,UCK2,WARS1,YWHAG,PSMG1,EIF2S2,MPHOSPH6,TRIB1,ZMPSTE24,IPO7,WDR4,SPEN,RSL1D1,PALD1,NAA20,SHLD2,YTHDF1,RNF125,CHD7,ENOPH1,FNDC3B,PALB2,GRPEL1,SETD3,C1orf198,NDUFAF2,TP53RK,LARP4,LSM12,NDUFAF6,EPOP
15_Summary	Oncogenic Signatures	M2634	EGFR UP.V1 UP	-9.71059	-6.98372	37/186	211,444,602,655,1847,2004,2034,2266,3383,3601,3659,3694,3976,4217,4680,6197,6279,6280,6303,6367,6386,6890,7474,7851,8714,9015,9568,10150,11138,23528,25825,25897,26286,27161,30001,55790,64778,220,408,1048,4293,4642,5468,7045,8061,9518,10257,23180,29094,51280,54491,56649,80328,831,4582,5507,6662,7390,22891,58528,2631,4082,5151,8309,23303,23588,26298,51228,1318,3248,4200,7855,9603,22848,64762	ALAS1,ASPH,BCL3,BMP7,DUSP5,ELK3,EPAS1,FGG,ICAM1,IL15RA,IRF1,ITGB6,LIF,MAP3K5,CEACAM6,RPS6KA3,S100A8,S100A9,SAT1,CCL22,SDCBP,TAP1,WNT5A,MALL,ABCC3,TAF1A,GABBR2,MBNL2,TBC1D8,ZNF281,BACE2,RNF19A,ARFGAP3,AGO2,ERO1A,CSGALNACT1,FNDC3B,ALDH1A3,ARRB1,CEACAM5,MAP3K9,MYO1D,PPARG,TGFBI,FOSL1,GDF15,ABCC4,RFTN1,LGALSL,GOLM1,OTULINL,TMPRSS4,ULBP2,CAST,MUC1,PPP1R3C,SOX9,UROS,ZNF365,RRAGD,NIPSNAP2,MARCKS,PDE8A,A…
15_Member	Oncogenic Signatures	M2634	EGFR UP.V1 UP	-9.71059	-6.98372	37/186	211,444,602,655,1847,2004,2034,2266,3383,3601,3659,3694,3976,4217,4680,6197,6279,6280,6303,6367,6386,6890,7474,7851,8714,9015,9568,10150,11138,23528,25825,25897,26286,27161,30001,55790,64778	ALAS1,ASPH,BCL3,BMP7,DUSP5,ELK3,EPAS1,FGG,ICAM1,IL15RA,IRF1,ITGB6,LIF,MAP3K5,CEACAM6,RPS6KA3,S100A8,S100A9,SAT1,CCL22,SDCBP,TAP1,WNT5A,MALL,ABCC3,TAF1A,GABBR2,MBNL2,TBC1D8,ZNF281,BACE2,RNF19A,ARFGAP3,AGO2,ERO1A,CSGALNACT1,FNDC3B
15_Member	Oncogenic Signatures	M2725	MEK UP.V1 UP	-5.01601	-2.77614	29/195	220,408,444,602,655,1048,2034,4293,4642,4680,5468,6386,7045,7851,8061,8714,9518,9568,10257,11138,23180,25825,29094,30001,51280,54491,55790,56649,80328	ALDH1A3,ARRB1,ASPH,BCL3,BMP7,CEACAM5,EPAS1,MAP3K9,MYO1D,CEACAM6,PPARG,SDCBP,TGFBI,MALL,FOSL1,ABCC3,GDF15,GABBR2,ABCC4,TBC1D8,RFTN1,BACE2,LGALSL,ERO1A,GOLM1,OTULINL,CSGALNACT1,TMPRSS4,ULBP2
15_Member	Oncogenic Signatures	M2636	ERBB2 UP.V1 UP	-3.61613	-1.69754	25/188	444,602,831,1048,2034,3694,4582,4642,4680,5507,6303,6386,6662,7390,7851,8714,9518,9568,11138,22891,23180,25825,55790,58528,80328	ASPH,BCL3,CAST,CEACAM5,EPAS1,ITGB6,MUC1,MYO1D,CEACAM6,PPP1R3C,SAT1,SDCBP,SOX9,UROS,MALL,ABCC3,GDF15,GABBR2,TBC1D8,ZNF365,RFTN1,BACE2,CSGALNACT1,RRAGD,ULBP2
15_Member	Oncogenic Signatures	M2723	LTE2 UP.V1 UP	-3.30108	-1.47449	24/186	444,655,2034,2631,4082,4217,4680,5151,5507,6386,7390,8309,8714,11138,23180,23303,23588,25825,26298,51228,51280,55790,58528,80328	ASPH,BMP7,EPAS1,NIPSNAP2,MARCKS,MAP3K5,CEACAM6,PDE8A,PPP1R3C,SDCBP,UROS,ACOX2,ABCC3,TBC1D8,RFTN1,KIF13B,KLHDC2,BACE2,EHF,GLTP,GOLM1,CSGALNACT1,RRAGD,ULBP2
15_Member	Oncogenic Signatures	M2728	RAF UP.V1 UP	-3.16668	-1.37536	24/190	211,444,831,1318,2034,3248,3694,4200,4217,5468,6279,6280,6303,6386,7855,8714,9568,9603,10257,11138,22848,25825,55790,64762	ALAS1,ASPH,CAST,SLC31A2,EPAS1,HPGD,ITGB6,ME2,MAP3K5,PPARG,S100A8,S100A9,SAT1,SDCBP,FZD5,ABCC3,GABBR2,NFE2L3,ABCC4,TBC1D8,AAK1,BACE2,CSGALNACT1,GAREM1
16_Summary	GO Biological Processes	GO:0006417	regulation of translation	-9.26526	-6.55311	56/373	16,468,602,677,708,1019,1965,1968,1977,1978,1994,2058,2475,4116,4686,4869,4904,5036,5591,6125,6154,6188,6197,6311,6472,6949,8663,8672,8864,8892,9125,9221,9669,9698,9775,10131,10492,10973,11340,22868,26986,27161,27327,51065,51335,51611,51654,54915,55037,66037,83667,84300,92342,113251,131405,285381,5163,5580,8761,9967,10949,6741,10940,55149,55596,81892,246243,5141,5151,5152,9583,57089,390916,440672…	AARS1,ATF4,BCL3,ZFP36L1,C1QBP,CDK4,EIF2S1,EIF2S3,EIF4E,EIF4EBP1,ELAVL1,EPRS1,MTOR,MAGOH,NCBP1,NPM1,YBX1,PA2G4,PRKDC,RPL5,RPL26,RPS3,RPS6KA3,ATXN2,SHMT2,TCOF1,EIF3C,EIF4G3,PER2,EIF2B2,CNOT9,NOLC1,EIF5B,PUM1,EIF4A3,TRAP1,SYNCRIP,ASCC3,EXOSC8,FASTKD2,PABPC1,AGO2,TNRC6A,RPS27L,NGRN,DPH5,CDK5RAP1,YTHDF1,PTCD3,BOLL,SESN2,UQCC2,METTL18,LARP4,TRIM71,DPH3,PDK1,PRKCD,PABPC4,THRAP3,HNRNPA0,SSB,POP1,MTPAP,ZC…
16_Member	GO Biological Processes	GO:0006417	regulation of translation	-9.26526	-6.55311	56/373	16,468,602,677,708,1019,1965,1968,1977,1978,1994,2058,2475,4116,4686,4869,4904,5036,5591,6125,6154,6188,6197,6311,6472,6949,8663,8672,8864,8892,9125,9221,9669,9698,9775,10131,10492,10973,11340,22868,26986,27161,27327,51065,51335,51611,51654,54915,55037,66037,83667,84300,92342,113251,131405,285381	AARS1,ATF4,BCL3,ZFP36L1,C1QBP,CDK4,EIF2S1,EIF2S3,EIF4E,EIF4EBP1,ELAVL1,EPRS1,MTOR,MAGOH,NCBP1,NPM1,YBX1,PA2G4,PRKDC,RPL5,RPL26,RPS3,RPS6KA3,ATXN2,SHMT2,TCOF1,EIF3C,EIF4G3,PER2,EIF2B2,CNOT9,NOLC1,EIF5B,PUM1,EIF4A3,TRAP1,SYNCRIP,ASCC3,EXOSC8,FASTKD2,PABPC1,AGO2,TNRC6A,RPS27L,NGRN,DPH5,CDK5RAP1,YTHDF1,PTCD3,BOLL,SESN2,UQCC2,METTL18,LARP4,TRIM71,DPH3
16_Member	GO Biological Processes	GO:0034248	regulation of cellular amide metabolic process	-7.95414	-5.32118	58/426	16,468,602,677,708,1019,1965,1968,1977,1978,1994,2058,2475,4116,4686,4869,4904,5036,5163,5580,5591,6125,6154,6188,6197,6311,6472,6949,8663,8672,8864,8892,9125,9221,9669,9698,9775,10131,10492,10973,11340,22868,26986,27161,27327,51065,51335,51611,51654,54915,55037,66037,83667,84300,92342,113251,131405,285381	AARS1,ATF4,BCL3,ZFP36L1,C1QBP,CDK4,EIF2S1,EIF2S3,EIF4E,EIF4EBP1,ELAVL1,EPRS1,MTOR,MAGOH,NCBP1,NPM1,YBX1,PA2G4,PDK1,PRKCD,PRKDC,RPL5,RPL26,RPS3,RPS6KA3,ATXN2,SHMT2,TCOF1,EIF3C,EIF4G3,PER2,EIF2B2,CNOT9,NOLC1,EIF5B,PUM1,EIF4A3,TRAP1,SYNCRIP,ASCC3,EXOSC8,FASTKD2,PABPC1,AGO2,TNRC6A,RPS27L,NGRN,DPH5,CDK5RAP1,YTHDF1,PTCD3,BOLL,SESN2,UQCC2,METTL18,LARP4,TRIM71,DPH3
16_Member	GO Biological Processes	GO:0045727	positive regulation of translation	-5.17472	-2.88582	22/124	602,708,1019,1968,1994,2475,4869,5591,6125,6154,8663,9775,22868,26986,27161,51065,51335,51654,54915,66037,84300,113251	BCL3,C1QBP,CDK4,EIF2S3,ELAVL1,MTOR,NPM1,PRKDC,RPL5,RPL26,EIF3C,EIF4A3,FASTKD2,PABPC1,AGO2,RPS27L,NGRN,CDK5RAP1,YTHDF1,BOLL,UQCC2,LARP4
16_Member	GO Biological Processes	GO:0034250	positive regulation of cellular amide metabolic process	-4.50722	-2.37295	23/146	602,708,1019,1968,1994,2475,4869,5580,5591,6125,6154,8663,9775,22868,26986,27161,51065,51335,51654,54915,66037,84300,113251	BCL3,C1QBP,CDK4,EIF2S3,ELAVL1,MTOR,NPM1,PRKCD,PRKDC,RPL5,RPL26,EIF3C,EIF4A3,FASTKD2,PABPC1,AGO2,RPS27L,NGRN,CDK5RAP1,YTHDF1,BOLL,UQCC2,LARP4
16_Member	GO Biological Processes	GO:0043488	regulation of mRNA stability	-2.77762	-1.11534	19/146	677,1994,2475,4869,4904,5580,8761,9698,9967,10492,10949,11340,22868,26986,27161,27327,54915,66037,131405	ZFP36L1,ELAVL1,MTOR,NPM1,YBX1,PRKCD,PABPC4,PUM1,THRAP3,SYNCRIP,HNRNPA0,EXOSC8,FASTKD2,PABPC1,AGO2,TNRC6A,YTHDF1,BOLL,TRIM71
16_Member	GO Biological Processes	GO:0006401	RNA catabolic process	-2.71806	-1.07349	29/264	677,1994,2475,4116,4686,4869,4904,5580,6741,8761,9125,9698,9775,9967,10492,10940,10949,11340,22868,26986,27161,27327,54915,55149,55596,66037,81892,131405,246243	ZFP36L1,ELAVL1,MTOR,MAGOH,NCBP1,NPM1,YBX1,PRKCD,SSB,PABPC4,CNOT9,PUM1,EIF4A3,THRAP3,SYNCRIP,POP1,HNRNPA0,EXOSC8,FASTKD2,PABPC1,AGO2,TNRC6A,YTHDF1,MTPAP,ZCCHC8,BOLL,SLIRP,TRIM71,RNASEH1
16_Member	GO Biological Processes	GO:0006402	mRNA catabolic process	-2.56462	-0.985477	25/222	677,1994,2475,4116,4686,4869,4904,5580,6741,8761,9125,9698,9775,9967,10492,10949,11340,22868,26986,27161,27327,54915,55149,66037,131405	ZFP36L1,ELAVL1,MTOR,MAGOH,NCBP1,NPM1,YBX1,PRKCD,SSB,PABPC4,CNOT9,PUM1,EIF4A3,THRAP3,SYNCRIP,HNRNPA0,EXOSC8,FASTKD2,PABPC1,AGO2,TNRC6A,YTHDF1,MTPAP,BOLL,TRIM71
16_Member	GO Biological Processes	GO:0017148	negative regulation of translation	-2.5226	-0.956586	20/165	468,677,1965,1977,1978,2058,4904,6188,6472,9125,9698,9775,10492,11340,26986,27161,27327,54915,83667,131405	ATF4,ZFP36L1,EIF2S1,EIF4E,EIF4EBP1,EPRS1,YBX1,RPS3,SHMT2,CNOT9,PUM1,EIF4A3,SYNCRIP,EXOSC8,PABPC1,AGO2,TNRC6A,YTHDF1,SESN2,TRIM71
16_Member	GO Biological Processes	GO:0061013	regulation of mRNA catabolic process	-2.51029	-0.945309	19/154	677,1994,2475,4869,4904,5580,8761,9698,9967,10492,10949,11340,22868,26986,27161,27327,54915,66037,131405	ZFP36L1,ELAVL1,MTOR,NPM1,YBX1,PRKCD,PABPC4,PUM1,THRAP3,SYNCRIP,HNRNPA0,EXOSC8,FASTKD2,PABPC1,AGO2,TNRC6A,YTHDF1,BOLL,TRIM71
16_Member	GO Biological Processes	GO:0043487	regulation of RNA stability	-2.38609	-0.867533	19/158	677,1994,2475,4869,4904,5580,8761,9698,9967,10492,10949,11340,22868,26986,27161,27327,54915,66037,131405	ZFP36L1,ELAVL1,MTOR,NPM1,YBX1,PRKCD,PABPC4,PUM1,THRAP3,SYNCRIP,HNRNPA0,EXOSC8,FASTKD2,PABPC1,AGO2,TNRC6A,YTHDF1,BOLL,TRIM71
16_Member	GO Biological Processes	GO:0034655	nucleobase-containing compound catabolic process	-2.16038	-0.713058	36/379	677,1994,2475,4116,4686,4869,4904,5141,5151,5152,5580,6741,8761,9125,9583,9698,9775,9967,10492,10940,10949,11340,22868,26986,27161,27327,54915,55149,55596,57089,66037,81892,131405,246243,390916,440672	ZFP36L1,ELAVL1,MTOR,MAGOH,NCBP1,NPM1,YBX1,PDE4A,PDE8A,PDE9A,PRKCD,SSB,PABPC4,CNOT9,ENTPD4,PUM1,EIF4A3,THRAP3,SYNCRIP,POP1,HNRNPA0,EXOSC8,FASTKD2,PABPC1,AGO2,TNRC6A,YTHDF1,MTPAP,ZCCHC8,ENTPD7,BOLL,SLIRP,TRIM71,RNASEH1,NUDT19,NUDT4B
16_Member	GO Biological Processes	GO:1903311	regulation of mRNA metabolic process	-2.04605	-0.633118	27/269	677,708,1994,2475,3178,4116,4686,4858,4869,4904,4928,5580,8761,9698,9967,10150,10492,10949,11340,22868,26986,27161,27327,54915,55677,66037,131405	ZFP36L1,C1QBP,ELAVL1,MTOR,HNRNPA1,MAGOH,NCBP1,NOVA2,NPM1,YBX1,NUP98,PRKCD,PABPC4,PUM1,THRAP3,MBNL2,SYNCRIP,HNRNPA0,EXOSC8,FASTKD2,PABPC1,AGO2,TNRC6A,YTHDF1,IWS1,BOLL,TRIM71
16_Member	GO Biological Processes	GO:0048255	mRNA stabilization	-2.01003	-0.608576	8/49	1994,2475,4904,9967,10492,10949,26986,66037	ELAVL1,MTOR,YBX1,THRAP3,SYNCRIP,HNRNPA0,PABPC1,BOLL
17_Summary	GO Biological Processes	GO:0042273	ribosomal large subunit biogenesis	-9.02269	-6.32479	21/71	2971,4869,6125,6135,6147,6154,9045,10412,10969,22868,23195,26156,51187,51388,55027,55299,55794,65008,84549,220064,285855,708,3921,5591,51065,103,1968,3326,4686,6631,6635,6636,8661,8663,8668,8894,10480,10946,27161,79752,83640,728689	GTF3A,NPM1,RPL5,RPL11,RPL23A,RPL26,RPL14,NSA2,EBNA1BP2,FASTKD2,MDN1,RSL1D1,RSL24D1,NIP7,HEATR3,BRIX1,DDX28,MRPL1,MAK16,LTO1,RPL7L1,C1QBP,RPSA,PRKDC,RPS27L,ADAR,EIF2S3,HSP90AB1,NCBP1,SNRPC,SNRPE,SNRPF,EIF3A,EIF3C,EIF3I,EIF2S2,EIF3M,SF3A3,AGO2,ZFAND1,RAMAC,EIF3CL
17_Member	GO Biological Processes	GO:0042273	ribosomal large subunit biogenesis	-9.02269	-6.32479	21/71	2971,4869,6125,6135,6147,6154,9045,10412,10969,22868,23195,26156,51187,51388,55027,55299,55794,65008,84549,220064,285855	GTF3A,NPM1,RPL5,RPL11,RPL23A,RPL26,RPL14,NSA2,EBNA1BP2,FASTKD2,MDN1,RSL1D1,RSL24D1,NIP7,HEATR3,BRIX1,DDX28,MRPL1,MAK16,LTO1,RPL7L1
17_Member	GO Biological Processes	GO:0042255	ribosome assembly	-4.37968	-2.2696	13/58	708,3921,4869,5591,6125,6135,6147,22868,23195,51065,51388,55299,55794	C1QBP,RPSA,NPM1,PRKDC,RPL5,RPL11,RPL23A,FASTKD2,MDN1,RPS27L,NIP7,BRIX1,DDX28
17_Member	GO Biological Processes	GO:0071826	ribonucleoprotein complex subunit organization	-4.27591	-2.18735	27/192	103,1968,3326,3921,4686,5591,6125,6135,6147,6631,6635,6636,8661,8663,8668,8894,10480,10946,22868,23195,27161,51065,55299,55794,79752,83640,728689	ADAR,EIF2S3,HSP90AB1,RPSA,NCBP1,PRKDC,RPL5,RPL11,RPL23A,SNRPC,SNRPE,SNRPF,EIF3A,EIF3C,EIF3I,EIF2S2,EIF3M,SF3A3,FASTKD2,MDN1,AGO2,RPS27L,BRIX1,DDX28,ZFAND1,RAMAC,EIF3CL
17_Member	GO Biological Processes	GO:0022618	ribonucleoprotein complex assembly	-4.13596	-2.085	26/185	103,1968,3326,3921,4686,5591,6125,6135,6147,6631,6635,6636,8661,8663,8668,8894,10480,10946,22868,23195,27161,51065,55299,55794,83640,728689	ADAR,EIF2S3,HSP90AB1,RPSA,NCBP1,PRKDC,RPL5,RPL11,RPL23A,SNRPC,SNRPE,SNRPF,EIF3A,EIF3C,EIF3I,EIF2S2,EIF3M,SF3A3,FASTKD2,MDN1,AGO2,RPS27L,BRIX1,DDX28,RAMAC,EIF3CL
17_Member	GO Biological Processes	GO:0000027	ribosomal large subunit assembly	-3.10336	-1.33405	7/26	6125,6135,6147,22868,23195,55299,55794	RPL5,RPL11,RPL23A,FASTKD2,MDN1,BRIX1,DDX28
18_Summary	Immunologic Signatures	M8444	GSE46468 LUNG INNATE LYMPHOID CELL VS SPLEEN CD4 TCELL DN	-8.66406	-5.97311	36/193	109,488,661,705,1019,1965,2936,4686,4928,5901,7019,7150,9221,9818,10447,10969,11001,11177,23082,23511,25897,51187,51192,54984,55622,55813,64434,80155,81034,84135,84418,84549,90007,114049,643155,100170841	ADCY3,ATP2A2,POLR3D,BYSL,CDK4,EIF2S1,GSR,NCBP1,NUP98,RAN,TFAM,TOP1,NOLC1,NUP58,FAM3C,EBNA1BP2,SLC27A2,BAZ1A,PPRC1,NUP188,RNF19A,RSL24D1,CKLF,PINX1,TTC27,UTP6,NOM1,NAA15,SLC25A32,UTP15,CYSTM1,MAK16,MIDN,BUD23,SMIM15,EPOP
18_Member	Immunologic Signatures	M8444	GSE46468 LUNG INNATE LYMPHOID CELL VS SPLEEN CD4 TCELL DN	-8.66406	-5.97311	36/193	109,488,661,705,1019,1965,2936,4686,4928,5901,7019,7150,9221,9818,10447,10969,11001,11177,23082,23511,25897,51187,51192,54984,55622,55813,64434,80155,81034,84135,84418,84549,90007,114049,643155,100170841	ADCY3,ATP2A2,POLR3D,BYSL,CDK4,EIF2S1,GSR,NCBP1,NUP98,RAN,TFAM,TOP1,NOLC1,NUP58,FAM3C,EBNA1BP2,SLC27A2,BAZ1A,PPRC1,NUP188,RNF19A,RSL24D1,CKLF,PINX1,TTC27,UTP6,NOM1,NAA15,SLC25A32,UTP15,CYSTM1,MAK16,MIDN,BUD23,SMIM15,EPOP
19_Summary	Immunologic Signatures	M4410	GSE22886 UNSTIM VS STIM MEMORY TCELL DN	-8.47615	-5.79203	36/196	471,708,908,1994,3015,3336,4116,4430,4686,4953,5557,5717,5781,5876,6636,6938,7019,7150,7421,7453,9015,9221,9532,9868,10456,10915,25897,28957,51021,51182,51805,57099,57570,79572,79711,81892	ATIC,C1QBP,CCT6A,ELAVL1,H2AZ1,HSPE1,MAGOH,MYO1B,NCBP1,ODC1,PRIM1,PSMD11,PTPN11,RABGGTB,SNRPF,TCF12,TFAM,TOP1,VDR,WARS1,TAF1A,NOLC1,BAG2,TOMM70,HAX1,TCERG1,RNF19A,MRPS28,MRPS16,HSPA14,COQ3,AVEN,TRMT5,ATP13A3,IPO4,SLIRP
19_Member	Immunologic Signatures	M4410	GSE22886 UNSTIM VS STIM MEMORY TCELL DN	-8.47615	-5.79203	36/196	471,708,908,1994,3015,3336,4116,4430,4686,4953,5557,5717,5781,5876,6636,6938,7019,7150,7421,7453,9015,9221,9532,9868,10456,10915,25897,28957,51021,51182,51805,57099,57570,79572,79711,81892	ATIC,C1QBP,CCT6A,ELAVL1,H2AZ1,HSPE1,MAGOH,MYO1B,NCBP1,ODC1,PRIM1,PSMD11,PTPN11,RABGGTB,SNRPF,TCF12,TFAM,TOP1,VDR,WARS1,TAF1A,NOLC1,BAG2,TOMM70,HAX1,TCERG1,RNF19A,MRPS28,MRPS16,HSPA14,COQ3,AVEN,TRMT5,ATP13A3,IPO4,SLIRP
20_Summary	Immunologic Signatures	M9877	GSE45739 NRAS KO VS WT UNSTIM CD4 TCELL UP	-8.41837	-5.74099	35/188	1138,1965,5152,5209,5717,6775,7019,7327,7371,7532,8894,10195,10221,10269,10360,23531,26156,27292,51096,51728,54881,55330,55787,55794,56647,58478,64332,64425,79000,79711,85476,91942,113251,150094,374378,908,3309,3976,8061,9818,51388,54726,54955,55646,56704,57169,79723,81929,200734	CHRNA5,EIF2S1,PDE9A,PFKFB3,PSMD11,STAT4,TFAM,UBE2G2,UCK2,YWHAG,EIF2S2,ALG3,TRIB1,ZMPSTE24,NPM3,MMD,RSL1D1,DIMT1,UTP18,POLR3K,TEX10,BLOC1S4,TXLNG,DDX28,BCCIP,ENOPH1,NFKBIZ,POLR1E,AUNIP,IPO4,GFM1,NDUFAF2,LARP4,SIK1,GALNT18,CCT6A,HSPA5,LIF,FOSL1,NUP58,NIP7,OTUD4,C1orf109,LYAR,JPH1,ZNFX1,SUV39H2,SEH1L,SPRED2
20_Member	Immunologic Signatures	M9877	GSE45739 NRAS KO VS WT UNSTIM CD4 TCELL UP	-8.41837	-5.74099	35/188	1138,1965,5152,5209,5717,6775,7019,7327,7371,7532,8894,10195,10221,10269,10360,23531,26156,27292,51096,51728,54881,55330,55787,55794,56647,58478,64332,64425,79000,79711,85476,91942,113251,150094,374378	CHRNA5,EIF2S1,PDE9A,PFKFB3,PSMD11,STAT4,TFAM,UBE2G2,UCK2,YWHAG,EIF2S2,ALG3,TRIB1,ZMPSTE24,NPM3,MMD,RSL1D1,DIMT1,UTP18,POLR3K,TEX10,BLOC1S4,TXLNG,DDX28,BCCIP,ENOPH1,NFKBIZ,POLR1E,AUNIP,IPO4,GFM1,NDUFAF2,LARP4,SIK1,GALNT18
20_Member	Immunologic Signatures	M9881	GSE45739 NRAS KO VS WT ACD3 ACD28 STIM CD4 TCELL UP	-3.79189	-1.81481	26/194	908,1965,3309,3976,6775,7019,8061,9818,10360,27292,51388,51728,54726,54881,54955,55646,56647,56704,57169,64332,64425,79000,79723,81929,113251,200734	CCT6A,EIF2S1,HSPA5,LIF,STAT4,TFAM,FOSL1,NUP58,NPM3,DIMT1,NIP7,POLR3K,OTUD4,TEX10,C1orf109,LYAR,BCCIP,JPH1,ZNFX1,NFKBIZ,POLR1E,AUNIP,SUV39H2,SEH1L,LARP4,SPRED2

## Sheet: CAFdown
GroupID	Category	Term	Description	LogP	Log(q-value)	InTerm_InList	Genes	Symbols
1_Summary	Chemical And Genetic Perturbations	M10961	GOZGIT ESR1 TARGETS DN	-12.3529	-7.86259	92/720	9,107,347,653,858,1191,1281,2203,2537,2550,2674,2852,2934,3012,3363,3423,3667,4094,4254,4267,4685,4753,4897,5099,6019,6277,6506,6619,6658,6781,6792,6857,7033,7766,7846,8349,8357,8365,8370,8503,8537,8644,8722,8825,8991,9338,9500,9531,9990,10124,10457,10493,10551,10577,22943,23158,23181,23461,23641,25800,27092,51466,51473,55008,55062,55250,55764,57522,57561,57758,64168,79875,79983,83857,84909,85012…	NAT1,ADCY1,APOD,BMP5,CAV2,CLU,COL3A1,FBP1,IFI6,GABBR1,GFRA1,GPER1,GSN,H2AC8,HTR7,IDS,IRS1,MAF,KITLG,CD99,NCAM2,NELL2,NRCAM,PCDH7,RLN2,S100A6,SLC1A2,SNAPC3,SOX3,STC1,CDKL5,SYT1,TFF3,ZNF223,TUBA1A,H2BC21,H3C10,H4C8,H4C14,PIK3R3,BCAS1,AKR1C3,CTSF,LIN7A,SELENBP1,TCEAL1,MAGED1,BAG3,SLC12A6,ARL4A,GPNMB,VAT1,AGR2,NPC2,DKK1,TBC1D9,DIP2A,ABCA5,LDOC1,SLC39A6,CACNG4,EVL,DCDC2,HERC6,WIPI1,ELP2,IFT122,SRGAP1,…
1_Member	Chemical And Genetic Perturbations	M10961	GOZGIT ESR1 TARGETS DN	-12.3529	-7.86259	92/720	9,107,347,653,858,1191,1281,2203,2537,2550,2674,2852,2934,3012,3363,3423,3667,4094,4254,4267,4685,4753,4897,5099,6019,6277,6506,6619,6658,6781,6792,6857,7033,7766,7846,8349,8357,8365,8370,8503,8537,8644,8722,8825,8991,9338,9500,9531,9990,10124,10457,10493,10551,10577,22943,23158,23181,23461,23641,25800,27092,51466,51473,55008,55062,55250,55764,57522,57561,57758,64168,79875,79983,83857,84909,85012…	NAT1,ADCY1,APOD,BMP5,CAV2,CLU,COL3A1,FBP1,IFI6,GABBR1,GFRA1,GPER1,GSN,H2AC8,HTR7,IDS,IRS1,MAF,KITLG,CD99,NCAM2,NELL2,NRCAM,PCDH7,RLN2,S100A6,SLC1A2,SNAPC3,SOX3,STC1,CDKL5,SYT1,TFF3,ZNF223,TUBA1A,H2BC21,H3C10,H4C8,H4C14,PIK3R3,BCAS1,AKR1C3,CTSF,LIN7A,SELENBP1,TCEAL1,MAGED1,BAG3,SLC12A6,ARL4A,GPNMB,VAT1,AGR2,NPC2,DKK1,TBC1D9,DIP2A,ABCA5,LDOC1,SLC39A6,CACNG4,EVL,DCDC2,HERC6,WIPI1,ELP2,IFT122,SRGAP1,…
2_Summary	Hallmark Gene Sets	M5892	HALLMARK CHOLESTEROL HOMEOSTASIS	-10.3961	-6.25624	22/71	39,71,467,1191,1499,2222,2224,2990,3157,3422,3949,3958,4047,4598,6319,6713,6811,7108,10957,51478,55902,134429,47,2053,2330,10577,10858,23461,55911,90809,158219,3420,11161,1281,8337,8644,27250,54623,10499,9632,80765,114883,53630,653,2264,2852,5092,6531,7306,9677,23262,340485,8613,10901,241,301,1196,2203,2678,2752,2948,4942,5164,5230,6850,10157,27232,55256,55258,59344,114899,124975,140710,6097,596,…	ACAT2,ACTG1,ATF3,CLU,CTNNB1,FDFT1,FDPS,GUSB,HMGCS1,IDI1,LDLR,LGALS3,LSS,MVK,SCD,SQLE,STX5,TM7SF2,PNRC1,HSD17B7,ACSS2,STARD4,ACLY,EPHX2,FMO5,NPC2,CYP46A1,ABCA5,APOBR,PIP4P1,TTC39B,IDH3B,ERG28,COL3A1,H2AC18,AKR1C3,PDCD4,PAF1,NCOA2,SEC24C,STARD5,OSBPL9,BCO1,BMP5,FGFR4,GPER1,PCBD1,SLC6A3,TYRP1,PPIP5K1,PPIP5K2,ACER2,PLPP3,DHRS4,ALOX5AP,ANXA1,CLK2,FBP1,GGT1,GLUL,GSTM4,OAT,PDK2,PGK1,SYK,AASS,GNMT,ADI1,T…
2_Member	Hallmark Gene Sets	M5892	HALLMARK CHOLESTEROL HOMEOSTASIS	-10.3961	-6.25624	22/71	39,71,467,1191,1499,2222,2224,2990,3157,3422,3949,3958,4047,4598,6319,6713,6811,7108,10957,51478,55902,134429	ACAT2,ACTG1,ATF3,CLU,CTNNB1,FDFT1,FDPS,GUSB,HMGCS1,IDI1,LDLR,LGALS3,LSS,MVK,SCD,SQLE,STX5,TM7SF2,PNRC1,HSD17B7,ACSS2,STARD4
2_Member	Chemical And Genetic Perturbations	M3009	HORTON SREBF TARGETS	-8.99535	-5.4623	12/23	47,2222,2224,3157,3422,3949,4047,6713,7108,51478,55902,134429	ACLY,FDFT1,FDPS,HMGCS1,IDI1,LDLR,LSS,SQLE,TM7SF2,HSD17B7,ACSS2,STARD4
2_Member	Chemical And Genetic Perturbations	M2383	SCHMIDT POR TARGETS IN LIMB BUD UP	-8.21203	-4.83568	12/26	39,47,2222,2224,3157,3422,3949,4047,4598,6713,7108,134429	ACAT2,ACLY,FDFT1,FDPS,HMGCS1,IDI1,LDLR,LSS,MVK,SQLE,TM7SF2,STARD4
2_Member	Reactome Gene Sets	R-HSA-191273	Cholesterol biosynthesis	-6.21861	-3.36178	10/25	39,2222,2224,3157,3422,4047,4598,6713,7108,51478	ACAT2,FDFT1,FDPS,HMGCS1,IDI1,LSS,MVK,SQLE,TM7SF2,HSD17B7
2_Member	GO Biological Processes	GO:0008203	cholesterol metabolic process	-4.76912	-2.20824	19/110	47,2053,2222,2224,2330,3157,3422,3949,4047,4598,6713,7108,10577,10858,23461,51478,55911,90809,158219	ACLY,EPHX2,FDFT1,FDPS,FMO5,HMGCS1,IDI1,LDLR,LSS,MVK,SQLE,TM7SF2,NPC2,CYP46A1,ABCA5,HSD17B7,APOBR,PIP4P1,TTC39B
2_Member	GO Biological Processes	GO:1902652	secondary alcohol metabolic process	-4.74984	-2.19404	20/120	47,2053,2222,2224,2330,3157,3420,3422,3949,4047,4598,6713,7108,10577,10858,23461,51478,55911,90809,158219	ACLY,EPHX2,FDFT1,FDPS,FMO5,HMGCS1,IDH3B,IDI1,LDLR,LSS,MVK,SQLE,TM7SF2,NPC2,CYP46A1,ABCA5,HSD17B7,APOBR,PIP4P1,TTC39B
2_Member	GO Biological Processes	GO:0016125	sterol metabolic process	-4.5882	-2.07563	20/123	47,2053,2222,2224,2330,3157,3422,3949,4047,4598,6713,7108,10577,10858,11161,23461,51478,55911,90809,158219	ACLY,EPHX2,FDFT1,FDPS,FMO5,HMGCS1,IDI1,LDLR,LSS,MVK,SQLE,TM7SF2,NPC2,CYP46A1,ERG28,ABCA5,HSD17B7,APOBR,PIP4P1,TTC39B
2_Member	Chemical And Genetic Perturbations	M10355	JI RESPONSE TO FSH UP	-4.04651	-1.64258	13/66	1191,1281,1499,2222,2224,3422,6713,7108,8337,8644,11161,27250,54623	CLU,COL3A1,CTNNB1,FDFT1,FDPS,IDI1,SQLE,TM7SF2,H2AC18,AKR1C3,ERG28,PDCD4,PAF1
2_Member	Reactome Gene Sets	R-HSA-2426168	Activation of gene expression by SREBF (SREBP)	-3.95689	-1.5738	10/42	2222,2224,3157,3422,4047,4598,6319,6713,7108,10499	FDFT1,FDPS,HMGCS1,IDI1,LSS,MVK,SCD,SQLE,TM7SF2,NCOA2
2_Member	Reactome Gene Sets	R-HSA-1655829	Regulation of cholesterol biosynthesis by SREBP (SREBF)	-3.57139	-1.25428	11/55	2222,2224,3157,3422,4047,4598,6319,6713,7108,9632,10499	FDFT1,FDPS,HMGCS1,IDI1,LSS,MVK,SCD,SQLE,TM7SF2,SEC24C,NCOA2
2_Member	GO Biological Processes	GO:0016126	sterol biosynthetic process	-3.49945	-1.20228	11/56	47,2222,2224,3157,3422,4047,4598,6713,7108,11161,51478	ACLY,FDFT1,FDPS,HMGCS1,IDI1,LSS,MVK,SQLE,TM7SF2,ERG28,HSD17B7
2_Member	Reactome Gene Sets	R-HSA-8957322	Metabolism of steroids	-3.29234	-1.06677	18/130	39,2222,2224,3157,3422,4047,4598,6319,6713,7108,8644,9632,10499,10858,51478,80765,114883,134429	ACAT2,FDFT1,FDPS,HMGCS1,IDI1,LSS,MVK,SCD,SQLE,TM7SF2,AKR1C3,SEC24C,NCOA2,CYP46A1,HSD17B7,STARD5,OSBPL9,STARD4
2_Member	GO Biological Processes	GO:0008299	isoprenoid biosynthetic process	-3.27	-1.05155	7/26	2224,3157,3422,4047,4598,8644,53630	FDPS,HMGCS1,IDI1,LSS,MVK,AKR1C3,BCO1
2_Member	GO Biological Processes	GO:0016114	terpenoid biosynthetic process	-3.24763	-1.03379	5/13	2224,3157,4047,8644,53630	FDPS,HMGCS1,LSS,AKR1C3,BCO1
2_Member	GO Biological Processes	GO:1901617	organic hydroxy compound biosynthetic process	-3.17424	-0.976195	24/202	47,653,2222,2224,2264,2852,3157,3422,4047,4598,5092,6531,6713,7108,7306,8644,9677,10858,11161,23262,51478,114883,134429,340485	ACLY,BMP5,FDFT1,FDPS,FGFR4,GPER1,HMGCS1,IDI1,LSS,MVK,PCBD1,SLC6A3,SQLE,TM7SF2,TYRP1,AKR1C3,PPIP5K1,CYP46A1,ERG28,PPIP5K2,HSD17B7,OSBPL9,STARD4,ACER2
2_Member	GO Biological Processes	GO:0006066	alcohol metabolic process	-2.99697	-0.845134	31/295	47,653,2053,2222,2224,2330,2852,3157,3420,3422,3949,4047,4598,5092,6713,7108,8613,8644,9677,10577,10858,10901,23262,23461,51478,53630,55902,55911,90809,158219,340485	ACLY,BMP5,EPHX2,FDFT1,FDPS,FMO5,GPER1,HMGCS1,IDH3B,IDI1,LDLR,LSS,MVK,PCBD1,SQLE,TM7SF2,PLPP3,AKR1C3,PPIP5K1,NPC2,CYP46A1,DHRS4,PPIP5K2,ABCA5,HSD17B7,BCO1,ACSS2,APOBR,PIP4P1,TTC39B,ACER2
2_Member	GO Biological Processes	GO:0045338	farnesyl diphosphate metabolic process	-2.74922	-0.698066	3/5	2222,2224,3157	FDFT1,FDPS,HMGCS1
2_Member	KEGG Pathway	M00095	C5 isoprenoid biosynthesis, mevalonate pathway	-2.74903	-0.698066	4/10	39,3157,3422,4598	ACAT2,HMGCS1,IDI1,MVK
2_Member	KEGG Pathway	hsa_M00095	C5 isoprenoid biosynthesis, mevalonate pathway	-2.74903	-0.698066	4/10	39,3157,3422,4598	ACAT2,HMGCS1,IDI1,MVK
2_Member	GO Biological Processes	GO:0006695	cholesterol biosynthetic process	-2.74404	-0.696228	9/49	47,2222,2224,3157,3422,4047,4598,7108,51478	ACLY,FDFT1,FDPS,HMGCS1,IDI1,LSS,MVK,TM7SF2,HSD17B7
2_Member	GO Biological Processes	GO:1902653	secondary alcohol biosynthetic process	-2.74404	-0.696228	9/49	47,2222,2224,3157,3422,4047,4598,7108,51478	ACLY,FDFT1,FDPS,HMGCS1,IDI1,LSS,MVK,TM7SF2,HSD17B7
2_Member	GO Biological Processes	GO:0044283	small molecule biosynthetic process	-2.69923	-0.666816	43/469	47,241,301,467,653,1196,2203,2222,2224,2264,2678,2752,2852,2948,3157,3422,4047,4598,4942,5092,5164,5230,6319,6850,7108,8644,9677,10157,10858,23262,27232,51478,53630,55256,55258,55902,59344,114883,114899,124975,134429,140710,340485	ACLY,ALOX5AP,ANXA1,ATF3,BMP5,CLK2,FBP1,FDFT1,FDPS,FGFR4,GGT1,GLUL,GPER1,GSTM4,HMGCS1,IDI1,LSS,MVK,OAT,PCBD1,PDK2,PGK1,SCD,SYK,TM7SF2,AKR1C3,PPIP5K1,AASS,CYP46A1,PPIP5K2,GNMT,HSD17B7,BCO1,ADI1,THNSL2,ACSS2,ALOXE3,OSBPL9,C1QTNF3,GGT6,STARD4,SOGA1,ACER2
2_Member	GO Biological Processes	GO:0008202	steroid metabolic process	-2.6591	-0.640418	27/258	47,653,2053,2222,2224,2264,2330,3157,3422,3949,4047,4598,6097,6713,7108,8644,10577,10858,10901,11161,23461,51478,55911,90809,114883,134429,158219	ACLY,BMP5,EPHX2,FDFT1,FDPS,FGFR4,FMO5,HMGCS1,IDI1,LDLR,LSS,MVK,RORC,SQLE,TM7SF2,AKR1C3,NPC2,CYP46A1,DHRS4,ERG28,ABCA5,HSD17B7,APOBR,PIP4P1,OSBPL9,STARD4,TTC39B
2_Member	GO Biological Processes	GO:0046165	alcohol biosynthetic process	-2.46931	-0.537721	15/118	47,653,2222,2224,2852,3157,3422,4047,4598,5092,7108,9677,23262,51478,340485	ACLY,BMP5,FDFT1,FDPS,GPER1,HMGCS1,IDI1,LSS,MVK,PCBD1,TM7SF2,PPIP5K1,PPIP5K2,HSD17B7,ACER2
2_Member	GO Biological Processes	GO:1901615	organic hydroxy compound metabolic process	-2.46557	-0.535667	41/455	47,596,653,2053,2222,2224,2264,2330,2852,3157,3420,3422,3949,4047,4129,4598,5092,6531,6713,7108,7306,8613,8644,9677,10577,10858,10901,11161,23262,23461,51478,53630,55902,55911,90809,114781,114883,134429,158219,197257,340485	ACLY,BCL2,BMP5,EPHX2,FDFT1,FDPS,FGFR4,FMO5,GPER1,HMGCS1,IDH3B,IDI1,LDLR,LSS,MAOB,MVK,PCBD1,SLC6A3,SQLE,TM7SF2,TYRP1,PLPP3,AKR1C3,PPIP5K1,NPC2,CYP46A1,DHRS4,ERG28,PPIP5K2,ABCA5,HSD17B7,BCO1,ACSS2,APOBR,PIP4P1,BTBD9,OSBPL9,STARD4,TTC39B,LDHD,ACER2
2_Member	Oncogenic Signatures	M2672	MTOR UP.V1 UP	-2.32414	-0.438074	17/146	163,467,2222,2224,2299,3157,3422,3949,3958,4047,6513,6713,8786,10437,11065,25934,134429	AP2B1,ATF3,FDFT1,FDPS,FOXI1,HMGCS1,IDI1,LDLR,LGALS3,LSS,SLC2A1,SQLE,RGS11,IFI30,UBE2C,NIPSNAP3A,STARD4
2_Member	KEGG Pathway	ko00100	Steroid biosynthesis	-2.31413	-0.431292	5/20	2222,4047,6713,7108,51478	FDFT1,LSS,SQLE,TM7SF2,HSD17B7
2_Member	GO Biological Processes	GO:0006694	steroid biosynthetic process	-2.29415	-0.423086	17/147	47,653,2222,2224,2264,3157,3422,4047,4598,6713,7108,8644,10858,11161,51478,114883,134429	ACLY,BMP5,FDFT1,FDPS,FGFR4,HMGCS1,IDI1,LSS,MVK,SQLE,TM7SF2,AKR1C3,CYP46A1,ERG28,HSD17B7,OSBPL9,STARD4
2_Member	Chemical And Genetic Perturbations	M2434	GUO TARGETS OF IRS1 AND IRS2	-2.20673	-0.376005	12/91	39,2222,2224,2674,2799,4047,4598,5244,5934,6713,6857,27115	ACAT2,FDFT1,FDPS,GFRA1,GNS,LSS,MVK,ABCB4,RBL2,SQLE,SYT1,PDE7B
2_Member	KEGG Pathway	ko00900	Terpenoid backbone biosynthesis	-2.12585	-0.33677	5/22	39,2224,3157,3422,4598	ACAT2,FDPS,HMGCS1,IDI1,MVK
2_Member	KEGG Pathway	hsa00100	Steroid biosynthesis	-2.04024	-0.311121	5/23	2222,4047,6713,7108,51478	FDFT1,LSS,SQLE,TM7SF2,HSD17B7
3_Summary	Reactome Gene Sets	R-HSA-73728	RNA Polymerase I Promoter Opening	-10.1486	-6.25624	19/54	3012,3017,5595,7343,8294,8334,8337,8345,8349,8353,8355,8357,8365,8367,8370,8970,554313,723790,102724334,8329,8336,8969,10362,79685,92815,440689,2354,2775,4129,6531,10013,10014,10488,51764,59345,148327,388,995,4637,10499,103910,1017,6117,2074,10902,51147,55250,79595,1020,2801,8737,6737,1060,2491,201254,1031,11065,284119,1499,2934,23385,3674,10388,7846,3006,5602,57828,71,5289,7454,10093,11130,23380…	H2AC8,H2BC5,MAPK3,UBTF,H4C9,H2AC6,H2AC18,H2BC9,H2BC21,H3C6,H3C8,H3C10,H4C8,H4C5,H4C14,H2BC11,H4C15,H2AC19,LOC102724334,H2AC13,H2AC17,H2AC11,HMG20B,SAP30L,H2AW,H2BC18,FOSB,GNAO1,MAOB,SLC6A3,HDAC6,HDAC5,CREB3,GNG13,GNB4,CREB3L4,RHOB,CDC25C,MYL6,NCOA2,MYL12B,CDK2,RPA1,ERCC6,BRD8,ING4,ELP2,SAP130,CDK5,GOLGA2,RIPK1,TRIM21,CENPC,CENPI,CENPX,CDKN2C,UBE2C,CAVIN1,CTNNB1,GSN,NCSTN,ITGA2B,SYCP2,TUBA1A,H1-2,…
3_Member	Reactome Gene Sets	R-HSA-73728	RNA Polymerase I Promoter Opening	-10.1486	-6.25624	19/54	3012,3017,5595,7343,8294,8334,8337,8345,8349,8353,8355,8357,8365,8367,8370,8970,554313,723790,102724334	H2AC8,H2BC5,MAPK3,UBTF,H4C9,H2AC6,H2AC18,H2BC9,H2BC21,H3C6,H3C8,H3C10,H4C8,H4C5,H4C14,H2BC11,H4C15,H2AC19,LOC102724334
3_Member	Reactome Gene Sets	R-HSA-3214815	HDACs deacetylate histones	-9.62622	-5.91408	23/84	3012,3017,8294,8329,8334,8336,8337,8345,8349,8353,8355,8357,8365,8367,8370,8969,8970,10362,79685,92815,440689,554313,723790	H2AC8,H2BC5,H4C9,H2AC13,H2AC6,H2AC17,H2AC18,H2BC9,H2BC21,H3C6,H3C8,H3C10,H4C8,H4C5,H4C14,H2AC11,H2BC11,HMG20B,SAP30L,H2AW,H2BC18,H4C15,H2AC19
3_Member	KEGG Pathway	ko05034	Alcoholism	-9.30549	-5.6603	32/159	2354,2775,3012,3017,4129,5595,6531,8294,8329,8334,8336,8337,8345,8349,8353,8355,8357,8365,8367,8370,8969,8970,10013,10014,10488,51764,59345,92815,148327,440689,554313,723790	FOSB,GNAO1,H2AC8,H2BC5,MAOB,MAPK3,SLC6A3,H4C9,H2AC13,H2AC6,H2AC17,H2AC18,H2BC9,H2BC21,H3C6,H3C8,H3C10,H4C8,H4C5,H4C14,H2AC11,H2BC11,HDAC6,HDAC5,CREB3,GNG13,GNB4,H2AW,CREB3L4,H2BC18,H4C15,H2AC19
3_Member	KEGG Pathway	hsa05034	Alcoholism	-9.08961	-5.50241	32/162	2354,2775,3012,3017,4129,5595,6531,8294,8329,8334,8336,8337,8345,8349,8353,8355,8357,8365,8367,8370,8969,8970,10013,10014,10488,51764,59345,92815,148327,440689,554313,723790	FOSB,GNAO1,H2AC8,H2BC5,MAOB,MAPK3,SLC6A3,H4C9,H2AC13,H2AC6,H2AC17,H2AC18,H2BC9,H2BC21,H3C6,H3C8,H3C10,H4C8,H4C5,H4C14,H2AC11,H2BC11,HDAC6,HDAC5,CREB3,GNG13,GNB4,H2AW,CREB3L4,H2BC18,H4C15,H2AC19
3_Member	Reactome Gene Sets	R-HSA-5625740	RHO GTPases activate PKNs	-8.94067	-5.4623	22/83	388,995,3012,3017,4637,8294,8334,8337,8345,8349,8353,8355,8357,8365,8367,8370,8970,10499,103910,554313,723790,102724334	RHOB,CDC25C,H2AC8,H2BC5,MYL6,H4C9,H2AC6,H2AC18,H2BC9,H2BC21,H3C6,H3C8,H3C10,H4C8,H4C5,H4C14,H2BC11,NCOA2,MYL12B,H4C15,H2AC19,LOC102724334
3_Member	Reactome Gene Sets	R-HSA-5625886	Activated PKN1 stimulates transcription of AR (androgen receptor) regulated genes KLK2 and KLK3	-8.9112	-5.4623	18/56	3012,3017,8294,8334,8337,8345,8349,8353,8355,8357,8365,8367,8370,8970,10499,554313,723790,102724334	H2AC8,H2BC5,H4C9,H2AC6,H2AC18,H2BC9,H2BC21,H3C6,H3C8,H3C10,H4C8,H4C5,H4C14,H2BC11,NCOA2,H4C15,H2AC19,LOC102724334
3_Member	Reactome Gene Sets	R-HSA-5334118	DNA methylation	-8.15776	-4.8136	17/55	3012,3017,8294,8334,8337,8345,8349,8353,8355,8357,8365,8367,8370,8970,554313,723790,102724334	H2AC8,H2BC5,H4C9,H2AC6,H2AC18,H2BC9,H2BC21,H3C6,H3C8,H3C10,H4C8,H4C5,H4C14,H2BC11,H4C15,H2AC19,LOC102724334
3_Member	Reactome Gene Sets	R-HSA-427359	SIRT1 negatively regulates rRNA expression	-7.64418	-4.43263	17/59	3012,3017,8294,8334,8337,8345,8349,8353,8355,8357,8365,8367,8370,8970,554313,723790,102724334	H2AC8,H2BC5,H4C9,H2AC6,H2AC18,H2BC9,H2BC21,H3C6,H3C8,H3C10,H4C8,H4C5,H4C14,H2BC11,H4C15,H2AC19,LOC102724334
3_Member	Reactome Gene Sets	R-HSA-912446	Meiotic recombination	-7.56209	-4.37551	19/74	1017,3012,3017,6117,8294,8334,8337,8345,8349,8353,8355,8357,8365,8367,8370,8970,554313,723790,102724334	CDK2,H2AC8,H2BC5,RPA1,H4C9,H2AC6,H2AC18,H2BC9,H2BC21,H3C6,H3C8,H3C10,H4C8,H4C5,H4C14,H2BC11,H4C15,H2AC19,LOC102724334
3_Member	Reactome Gene Sets	R-HSA-427389	ERCC6 (CSB) and EHMT2 (G9a) positively regulate rRNA expression	-7.53025	-4.37551	18/67	2074,3012,3017,8294,8334,8337,8345,8349,8353,8355,8357,8365,8367,8370,8970,554313,723790,102724334	ERCC6,H2AC8,H2BC5,H4C9,H2AC6,H2AC18,H2BC9,H2BC21,H3C6,H3C8,H3C10,H4C8,H4C5,H4C14,H2BC11,H4C15,H2AC19,LOC102724334
3_Member	Reactome Gene Sets	R-HSA-68616	Assembly of the ORC complex at the origin of replication	-7.52338	-4.37551	17/60	3012,3017,8294,8334,8337,8345,8349,8353,8355,8357,8365,8367,8370,8970,554313,723790,102724334	H2AC8,H2BC5,H4C9,H2AC6,H2AC18,H2BC9,H2BC21,H3C6,H3C8,H3C10,H4C8,H4C5,H4C14,H2BC11,H4C15,H2AC19,LOC102724334
3_Member	Reactome Gene Sets	R-HSA-3214847	HATs acetylate histones	-7.47993	-4.35136	26/132	3012,3017,8294,8329,8334,8336,8337,8345,8349,8353,8355,8357,8365,8367,8370,8969,8970,10499,10902,51147,55250,79595,92815,440689,554313,723790	H2AC8,H2BC5,H4C9,H2AC13,H2AC6,H2AC17,H2AC18,H2BC9,H2BC21,H3C6,H3C8,H3C10,H4C8,H4C5,H4C14,H2AC11,H2BC11,NCOA2,BRD8,ING4,ELP2,SAP130,H2AW,H2BC18,H4C15,H2AC19
3_Member	Reactome Gene Sets	R-HSA-9645723	Diseases of programmed cell death	-7.22931	-4.13695	21/93	995,1020,2801,3012,3017,8294,8334,8337,8345,8349,8353,8355,8357,8365,8367,8370,8737,8970,554313,723790,102724334	CDC25C,CDK5,GOLGA2,H2AC8,H2BC5,H4C9,H2AC6,H2AC18,H2BC9,H2BC21,H3C6,H3C8,H3C10,H4C8,H4C5,H4C14,RIPK1,H2BC11,H4C15,H2AC19,LOC102724334
3_Member	KEGG Pathway	hsa05322	Systemic lupus erythematosus	-7.19147	-4.11615	23/110	2775,3012,3017,6737,8294,8329,8334,8336,8337,8345,8349,8353,8355,8357,8365,8367,8370,8969,8970,92815,440689,554313,723790	GNAO1,H2AC8,H2BC5,TRIM21,H4C9,H2AC13,H2AC6,H2AC17,H2AC18,H2BC9,H2BC21,H3C6,H3C8,H3C10,H4C8,H4C5,H4C14,H2AC11,H2BC11,H2AW,H2BC18,H4C15,H2AC19
3_Member	KEGG Pathway	ko05322	Systemic lupus erythematosus	-7.08069	-4.05401	22/103	3012,3017,6737,8294,8329,8334,8336,8337,8345,8349,8353,8355,8357,8365,8367,8370,8969,8970,92815,440689,554313,723790	H2AC8,H2BC5,TRIM21,H4C9,H2AC13,H2AC6,H2AC17,H2AC18,H2BC9,H2BC21,H3C6,H3C8,H3C10,H4C8,H4C5,H4C14,H2AC11,H2BC11,H2AW,H2BC18,H4C15,H2AC19
3_Member	Reactome Gene Sets	R-HSA-212300	PRC2 methylates histones and DNA	-7.06718	-4.05401	17/64	3012,3017,8294,8334,8337,8345,8349,8353,8355,8357,8365,8367,8370,8970,554313,723790,102724334	H2AC8,H2BC5,H4C9,H2AC6,H2AC18,H2BC9,H2BC21,H3C6,H3C8,H3C10,H4C8,H4C5,H4C14,H2BC11,H4C15,H2AC19,LOC102724334
3_Member	Reactome Gene Sets	R-HSA-2299718	Condensation of Prophase Chromosomes	-7.06718	-4.05401	17/64	3012,3017,8294,8334,8337,8345,8349,8353,8355,8357,8365,8367,8370,8970,554313,723790,102724334	H2AC8,H2BC5,H4C9,H2AC6,H2AC18,H2BC9,H2BC21,H3C6,H3C8,H3C10,H4C8,H4C5,H4C14,H2BC11,H4C15,H2AC19,LOC102724334
3_Member	Reactome Gene Sets	R-HSA-9710421	Defective pyroptosis	-7.06718	-4.05401	17/64	3012,3017,8294,8334,8337,8345,8349,8353,8355,8357,8365,8367,8370,8970,554313,723790,102724334	H2AC8,H2BC5,H4C9,H2AC6,H2AC18,H2BC9,H2BC21,H3C6,H3C8,H3C10,H4C8,H4C5,H4C14,H2BC11,H4C15,H2AC19,LOC102724334
3_Member	Reactome Gene Sets	R-HSA-171306	Packaging Of Telomere Ends	-7.00308	-4.00414	14/44	3012,3017,8294,8334,8337,8345,8349,8365,8367,8370,8970,554313,723790,102724334	H2AC8,H2BC5,H4C9,H2AC6,H2AC18,H2BC9,H2BC21,H4C8,H4C5,H4C14,H2BC11,H4C15,H2AC19,LOC102724334
3_Member	Reactome Gene Sets	R-HSA-606279	Deposition of new CENPA-containing nucleosomes at the centromere	-6.75065	-3.79183	17/67	1060,2491,3012,3017,8294,8334,8337,8345,8349,8365,8367,8370,8970,201254,554313,723790,102724334	CENPC,CENPI,H2AC8,H2BC5,H4C9,H2AC6,H2AC18,H2BC9,H2BC21,H4C8,H4C5,H4C14,H2BC11,CENPX,H4C15,H2AC19,LOC102724334
3_Member	Reactome Gene Sets	R-HSA-774815	Nucleosome assembly	-6.75065	-3.79183	17/67	1060,2491,3012,3017,8294,8334,8337,8345,8349,8365,8367,8370,8970,201254,554313,723790,102724334	CENPC,CENPI,H2AC8,H2BC5,H4C9,H2AC6,H2AC18,H2BC9,H2BC21,H4C8,H4C5,H4C14,H2BC11,CENPX,H4C15,H2AC19,LOC102724334
3_Member	Reactome Gene Sets	R-HSA-2559582	Senescence-Associated Secretory Phenotype (SASP)	-6.65546	-3.70923	21/100	1017,1031,3012,3017,5595,8294,8334,8337,8345,8349,8353,8355,8357,8365,8367,8370,8970,11065,554313,723790,102724334	CDK2,CDKN2C,H2AC8,H2BC5,MAPK3,H4C9,H2AC6,H2AC18,H2BC9,H2BC21,H3C6,H3C8,H3C10,H4C8,H4C5,H4C14,H2BC11,UBE2C,H4C15,H2AC19,LOC102724334
3_Member	Reactome Gene Sets	R-HSA-73864	RNA Polymerase I Transcription	-6.50217	-3.57564	21/102	2074,3012,3017,5595,7343,8294,8334,8337,8345,8349,8353,8355,8357,8365,8367,8370,8970,284119,554313,723790,102724334	ERCC6,H2AC8,H2BC5,MAPK3,UBTF,H4C9,H2AC6,H2AC18,H2BC9,H2BC21,H3C6,H3C8,H3C10,H4C8,H4C5,H4C14,H2BC11,CAVIN1,H4C15,H2AC19,LOC102724334
3_Member	Reactome Gene Sets	R-HSA-110330	Recognition and association of DNA glycosylase with site containing an affected purine	-6.47487	-3.57564	14/48	3012,3017,8294,8334,8337,8345,8349,8365,8367,8370,8970,554313,723790,102724334	H2AC8,H2BC5,H4C9,H2AC6,H2AC18,H2BC9,H2BC21,H4C8,H4C5,H4C14,H2BC11,H4C15,H2AC19,LOC102724334
3_Member	Reactome Gene Sets	R-HSA-110331	Cleavage of the damaged purine	-6.47487	-3.57564	14/48	3012,3017,8294,8334,8337,8345,8349,8365,8367,8370,8970,554313,723790,102724334	H2AC8,H2BC5,H4C9,H2AC6,H2AC18,H2BC9,H2BC21,H4C8,H4C5,H4C14,H2BC11,H4C15,H2AC19,LOC102724334
3_Member	Reactome Gene Sets	R-HSA-73927	Depurination	-6.47487	-3.57564	14/48	3012,3017,8294,8334,8337,8345,8349,8365,8367,8370,8970,554313,723790,102724334	H2AC8,H2BC5,H4C9,H2AC6,H2AC18,H2BC9,H2BC21,H4C8,H4C5,H4C14,H2BC11,H4C15,H2AC19,LOC102724334
3_Member	Reactome Gene Sets	R-HSA-9616222	Transcriptional regulation of granulopoiesis	-6.43736	-3.54912	18/78	1017,3012,3017,8294,8334,8337,8345,8349,8353,8355,8357,8365,8367,8370,8970,554313,723790,102724334	CDK2,H2AC8,H2BC5,H4C9,H2AC6,H2AC18,H2BC9,H2BC21,H3C6,H3C8,H3C10,H4C8,H4C5,H4C14,H2BC11,H4C15,H2AC19,LOC102724334
3_Member	Reactome Gene Sets	R-HSA-427413	NoRC negatively regulates rRNA expression	-6.23352	-3.36648	20/97	3012,3017,7343,8294,8334,8337,8345,8349,8353,8355,8357,8365,8367,8370,8970,79595,79685,554313,723790,102724334	H2AC8,H2BC5,UBTF,H4C9,H2AC6,H2AC18,H2BC9,H2BC21,H3C6,H3C8,H3C10,H4C8,H4C5,H4C14,H2BC11,SAP130,SAP30L,H4C15,H2AC19,LOC102724334
3_Member	Reactome Gene Sets	R-HSA-9610379	HCMV Late Events	-6.20846	-3.36161	21/106	3012,3017,8294,8329,8334,8336,8337,8345,8349,8353,8355,8357,8365,8367,8370,8969,8970,92815,440689,554313,723790	H2AC8,H2BC5,H4C9,H2AC13,H2AC6,H2AC17,H2AC18,H2BC9,H2BC21,H3C6,H3C8,H3C10,H4C8,H4C5,H4C14,H2AC11,H2BC11,H2AW,H2BC18,H4C15,H2AC19
3_Member	Reactome Gene Sets	R-HSA-201722	Formation of the beta-catenin:TCF transactivating complex	-6.17689	-3.34465	18/81	1499,3012,3017,8294,8334,8337,8345,8349,8353,8355,8357,8365,8367,8370,8970,554313,723790,102724334	CTNNB1,H2AC8,H2BC5,H4C9,H2AC6,H2AC18,H2BC9,H2BC21,H3C6,H3C8,H3C10,H4C8,H4C5,H4C14,H2BC11,H4C15,H2AC19,LOC102724334
3_Member	Reactome Gene Sets	R-HSA-5250924	B-WICH complex positively regulates rRNA expression	-6.09314	-3.29304	18/82	2074,3012,3017,8294,8334,8337,8345,8349,8353,8355,8357,8365,8367,8370,8970,554313,723790,102724334	ERCC6,H2AC8,H2BC5,H4C9,H2AC6,H2AC18,H2BC9,H2BC21,H3C6,H3C8,H3C10,H4C8,H4C5,H4C14,H2BC11,H4C15,H2AC19,LOC102724334
3_Member	Reactome Gene Sets	R-HSA-73772	RNA Polymerase I Promoter Escape	-6.09314	-3.29304	18/82	3012,3017,7343,8294,8334,8337,8345,8349,8353,8355,8357,8365,8367,8370,8970,554313,723790,102724334	H2AC8,H2BC5,UBTF,H4C9,H2AC6,H2AC18,H2BC9,H2BC21,H3C6,H3C8,H3C10,H4C8,H4C5,H4C14,H2BC11,H4C15,H2AC19,LOC102724334
3_Member	Reactome Gene Sets	R-HSA-5250941	Negative epigenetic regulation of rRNA expression	-6.01138	-3.2234	20/100	3012,3017,7343,8294,8334,8337,8345,8349,8353,8355,8357,8365,8367,8370,8970,79595,79685,554313,723790,102724334	H2AC8,H2BC5,UBTF,H4C9,H2AC6,H2AC18,H2BC9,H2BC21,H3C6,H3C8,H3C10,H4C8,H4C5,H4C14,H2BC11,SAP130,SAP30L,H4C15,H2AC19,LOC102724334
3_Member	Reactome Gene Sets	R-HSA-977225	Amyloid fiber formation	-5.96468	-3.19038	19/92	2934,3012,3017,8294,8334,8337,8345,8349,8353,8355,8357,8365,8367,8370,8970,23385,554313,723790,102724334	GSN,H2AC8,H2BC5,H4C9,H2AC6,H2AC18,H2BC9,H2BC21,H3C6,H3C8,H3C10,H4C8,H4C5,H4C14,H2BC11,NCSTN,H4C15,H2AC19,LOC102724334
3_Member	Reactome Gene Sets	R-HSA-73854	RNA Polymerase I Promoter Clearance	-5.93951	-3.17349	20/101	2074,3012,3017,5595,7343,8294,8334,8337,8345,8349,8353,8355,8357,8365,8367,8370,8970,554313,723790,102724334	ERCC6,H2AC8,H2BC5,MAPK3,UBTF,H4C9,H2AC6,H2AC18,H2BC9,H2BC21,H3C6,H3C8,H3C10,H4C8,H4C5,H4C14,H2BC11,H4C15,H2AC19,LOC102724334
3_Member	Reactome Gene Sets	R-HSA-110328	Recognition and association of DNA glycosylase with site containing an affected pyrimidine	-5.89539	-3.15328	14/53	3012,3017,8294,8334,8337,8345,8349,8365,8367,8370,8970,554313,723790,102724334	H2AC8,H2BC5,H4C9,H2AC6,H2AC18,H2BC9,H2BC21,H4C8,H4C5,H4C14,H2BC11,H4C15,H2AC19,LOC102724334
3_Member	Reactome Gene Sets	R-HSA-110329	Cleavage of the damaged pyrimidine	-5.89539	-3.15328	14/53	3012,3017,8294,8334,8337,8345,8349,8365,8367,8370,8970,554313,723790,102724334	H2AC8,H2BC5,H4C9,H2AC6,H2AC18,H2BC9,H2BC21,H4C8,H4C5,H4C14,H2BC11,H4C15,H2AC19,LOC102724334
3_Member	Reactome Gene Sets	R-HSA-73928	Depyrimidination	-5.89539	-3.15328	14/53	3012,3017,8294,8334,8337,8345,8349,8365,8367,8370,8970,554313,723790,102724334	H2AC8,H2BC5,H4C9,H2AC6,H2AC18,H2BC9,H2BC21,H4C8,H4C5,H4C14,H2BC11,H4C15,H2AC19,LOC102724334
3_Member	Reactome Gene Sets	R-HSA-8936459	RUNX1 regulates genes involved in megakaryocyte differentiation and platelet function	-5.77239	-3.05295	18/86	3012,3017,3674,8294,8334,8337,8345,8349,8353,8355,8357,8365,8367,8370,8970,554313,723790,102724334	H2AC8,H2BC5,ITGA2B,H4C9,H2AC6,H2AC18,H2BC9,H2BC21,H3C6,H3C8,H3C10,H4C8,H4C5,H4C14,H2BC11,H4C15,H2AC19,LOC102724334
3_Member	Reactome Gene Sets	R-HSA-73929	Base-Excision Repair, AP Site Formation	-5.68468	-2.9864	14/55	3012,3017,8294,8334,8337,8345,8349,8365,8367,8370,8970,554313,723790,102724334	H2AC8,H2BC5,H4C9,H2AC6,H2AC18,H2BC9,H2BC21,H4C8,H4C5,H4C14,H2BC11,H4C15,H2AC19,LOC102724334
3_Member	Reactome Gene Sets	R-HSA-1500620	Meiosis	-5.66226	-2.9713	20/105	1017,3012,3017,6117,8294,8334,8337,8345,8349,8353,8355,8357,8365,8367,8370,8970,10388,554313,723790,102724334	CDK2,H2AC8,H2BC5,RPA1,H4C9,H2AC6,H2AC18,H2BC9,H2BC21,H3C6,H3C8,H3C10,H4C8,H4C5,H4C14,H2BC11,SYCP2,H4C15,H2AC19,LOC102724334
3_Member	Reactome Gene Sets	R-HSA-9609690	HCMV Early Events	-5.56323	-2.88173	22/125	3012,3017,7846,8294,8329,8334,8336,8337,8345,8349,8353,8355,8357,8365,8367,8370,8969,8970,92815,440689,554313,723790	H2AC8,H2BC5,TUBA1A,H4C9,H2AC13,H2AC6,H2AC17,H2AC18,H2BC9,H2BC21,H3C6,H3C8,H3C10,H4C8,H4C5,H4C14,H2AC11,H2BC11,H2AW,H2BC18,H4C15,H2AC19
3_Member	Reactome Gene Sets	R-HSA-2559586	DNA Damage/Telomere Stress Induced Senescence	-5.55911	-2.88173	16/72	1017,3006,3012,3017,8294,8334,8337,8345,8349,8365,8367,8370,8970,554313,723790,102724334	CDK2,H1-2,H2AC8,H2BC5,H4C9,H2AC6,H2AC18,H2BC9,H2BC21,H4C8,H4C5,H4C14,H2BC11,H4C15,H2AC19,LOC102724334
3_Member	Reactome Gene Sets	R-HSA-3214858	RMTs methylate histone arginines	-5.39332	-2.72257	16/74	3012,8294,8329,8334,8336,8337,8353,8355,8357,8365,8367,8370,8969,92815,554313,723790	H2AC8,H4C9,H2AC13,H2AC6,H2AC17,H2AC18,H3C6,H3C8,H3C10,H4C8,H4C5,H4C14,H2AC11,H2AW,H4C15,H2AC19
3_Member	Reactome Gene Sets	R-HSA-1912408	Pre-NOTCH Transcription and Translation	-5.27602	-2.62458	17/84	3012,3017,8294,8334,8337,8345,8349,8353,8355,8357,8365,8367,8370,8970,554313,723790,102724334	H2AC8,H2BC5,H4C9,H2AC6,H2AC18,H2BC9,H2BC21,H3C6,H3C8,H3C10,H4C8,H4C5,H4C14,H2BC11,H4C15,H2AC19,LOC102724334
3_Member	Reactome Gene Sets	R-HSA-9670095	Inhibition of DNA recombination at telomere	-5.20221	-2.55701	14/60	3012,3017,8294,8334,8337,8345,8349,8365,8367,8370,8970,554313,723790,102724334	H2AC8,H2BC5,H4C9,H2AC6,H2AC18,H2BC9,H2BC21,H4C8,H4C5,H4C14,H2BC11,H4C15,H2AC19,LOC102724334
3_Member	Reactome Gene Sets	R-HSA-1221632	Meiotic synapsis	-5.04353	-2.41656	15/70	3012,3017,8294,8334,8337,8345,8349,8365,8367,8370,8970,10388,554313,723790,102724334	H2AC8,H2BC5,H4C9,H2AC6,H2AC18,H2BC9,H2BC21,H4C8,H4C5,H4C14,H2BC11,SYCP2,H4C15,H2AC19,LOC102724334
3_Member	Reactome Gene Sets	R-HSA-5250913	Positive epigenetic regulation of rRNA expression	-4.99297	-2.37773	18/97	2074,3012,3017,8294,8334,8337,8345,8349,8353,8355,8357,8365,8367,8370,8970,554313,723790,102724334	ERCC6,H2AC8,H2BC5,H4C9,H2AC6,H2AC18,H2BC9,H2BC21,H3C6,H3C8,H3C10,H4C8,H4C5,H4C14,H2BC11,H4C15,H2AC19,LOC102724334
3_Member	Reactome Gene Sets	R-HSA-2559580	Oxidative Stress Induced Senescence	-4.97541	-2.37162	20/116	1031,3012,3017,5595,5602,8294,8334,8337,8345,8349,8353,8355,8357,8365,8367,8370,8970,554313,723790,102724334	CDKN2C,H2AC8,H2BC5,MAPK3,MAPK10,H4C9,H2AC6,H2AC18,H2BC9,H2BC21,H3C6,H3C8,H3C10,H4C8,H4C5,H4C14,H2BC11,H4C15,H2AC19,LOC102724334
3_Member	Reactome Gene Sets	R-HSA-1474165	Reproduction	-4.95635	-2.36368	21/126	1017,3012,3017,6117,8294,8334,8337,8345,8349,8353,8355,8357,8365,8367,8370,8970,10388,57828,554313,723790,102724334	CDK2,H2AC8,H2BC5,RPA1,H4C9,H2AC6,H2AC18,H2BC9,H2BC21,H3C6,H3C8,H3C10,H4C8,H4C5,H4C14,H2BC11,SYCP2,CATSPERG,H4C15,H2AC19,LOC102724334
3_Member	Reactome Gene Sets	R-HSA-195258	RHO GTPase Effectors	-4.6416	-2.11231	37/309	71,388,995,1060,1499,2491,3012,3017,4637,5289,5595,7454,7846,8294,8334,8337,8345,8349,8353,8355,8357,8365,8367,8370,8970,10093,10499,11130,23380,51466,55143,103910,128239,151246,554313,723790,102724334	ACTG1,RHOB,CDC25C,CENPC,CTNNB1,CENPI,H2AC8,H2BC5,MYL6,PIK3C3,MAPK3,WAS,TUBA1A,H4C9,H2AC6,H2AC18,H2BC9,H2BC21,H3C6,H3C8,H3C10,H4C8,H4C5,H4C14,H2BC11,ARPC4,NCOA2,ZWINT,SRGAP2,EVL,CDCA8,MYL12B,IQGAP3,SGO2,H4C15,H2AC19,LOC102724334
3_Member	Reactome Gene Sets	R-HSA-68875	Mitotic Prophase	-4.63882	-2.11231	21/132	2801,3012,3017,5595,8294,8334,8337,8345,8349,8353,8355,8357,8365,8367,8370,8970,23175,64900,554313,723790,102724334	GOLGA2,H2AC8,H2BC5,MAPK3,H4C9,H2AC6,H2AC18,H2BC9,H2BC21,H3C6,H3C8,H3C10,H4C8,H4C5,H4C14,H2BC11,LPIN1,LPIN3,H4C15,H2AC19,LOC102724334
3_Member	Reactome Gene Sets	R-HSA-5578749	Transcriptional regulation by small RNAs	-4.41474	-1.92444	17/97	3012,3017,8294,8334,8337,8345,8349,8353,8355,8357,8365,8367,8370,8970,554313,723790,102724334	H2AC8,H2BC5,H4C9,H2AC6,H2AC18,H2BC9,H2BC21,H3C6,H3C8,H3C10,H4C8,H4C5,H4C14,H2BC11,H4C15,H2AC19,LOC102724334
3_Member	Reactome Gene Sets	R-HSA-212165	Epigenetic regulation of gene expression	-4.3434	-1.86687	21/138	2074,3012,3017,7343,8294,8334,8337,8345,8349,8353,8355,8357,8365,8367,8370,8970,79595,79685,554313,723790,102724334	ERCC6,H2AC8,H2BC5,UBTF,H4C9,H2AC6,H2AC18,H2BC9,H2BC21,H3C6,H3C8,H3C10,H4C8,H4C5,H4C14,H2BC11,SAP130,SAP30L,H4C15,H2AC19,LOC102724334
3_Member	Reactome Gene Sets	R-HSA-5617472	Activation of anterior HOX genes in hindbrain development during early embryogenesis	-4.33598	-1.86687	18/108	3012,3017,5316,8294,8334,8337,8345,8349,8353,8355,8357,8365,8367,8370,8970,554313,723790,102724334	H2AC8,H2BC5,PKNOX1,H4C9,H2AC6,H2AC18,H2BC9,H2BC21,H3C6,H3C8,H3C10,H4C8,H4C5,H4C14,H2BC11,H4C15,H2AC19,LOC102724334
3_Member	Reactome Gene Sets	R-HSA-5619507	Activation of HOX genes during differentiation	-4.33598	-1.86687	18/108	3012,3017,5316,8294,8334,8337,8345,8349,8353,8355,8357,8365,8367,8370,8970,554313,723790,102724334	H2AC8,H2BC5,PKNOX1,H4C9,H2AC6,H2AC18,H2BC9,H2BC21,H3C6,H3C8,H3C10,H4C8,H4C5,H4C14,H2BC11,H4C15,H2AC19,LOC102724334
3_Member	Reactome Gene Sets	R-HSA-9609646	HCMV Infection	-4.27085	-1.81397	22/150	3012,3017,7846,8294,8329,8334,8336,8337,8345,8349,8353,8355,8357,8365,8367,8370,8969,8970,92815,440689,554313,723790	H2AC8,H2BC5,TUBA1A,H4C9,H2AC13,H2AC6,H2AC17,H2AC18,H2BC9,H2BC21,H3C6,H3C8,H3C10,H4C8,H4C5,H4C14,H2AC11,H2BC11,H2AW,H2BC18,H4C15,H2AC19
3_Member	Reactome Gene Sets	R-HSA-1912422	Pre-NOTCH Expression and Processing	-4.24036	-1.79146	17/100	3012,3017,8294,8334,8337,8345,8349,8353,8355,8357,8365,8367,8370,8970,554313,723790,102724334	H2AC8,H2BC5,H4C9,H2AC6,H2AC18,H2BC9,H2BC21,H3C6,H3C8,H3C10,H4C8,H4C5,H4C14,H2BC11,H4C15,H2AC19,LOC102724334
3_Member	Reactome Gene Sets	R-HSA-9018519	Estrogen-dependent gene expression	-4.20332	-1.75835	21/141	596,2354,3012,3017,7033,8294,8334,8337,8345,8349,8353,8355,8357,8365,8367,8370,8970,10499,554313,723790,102724334	BCL2,FOSB,H2AC8,H2BC5,TFF3,H4C9,H2AC6,H2AC18,H2BC9,H2BC21,H3C6,H3C8,H3C10,H4C8,H4C5,H4C14,H2BC11,NCOA2,H4C15,H2AC19,LOC102724334
3_Member	Reactome Gene Sets	R-HSA-8939211	ESR-mediated signaling	-4.17602	-1.73719	27/207	596,858,1950,2354,3012,3017,5595,7033,8294,8334,8337,8345,8349,8353,8355,8357,8365,8367,8370,8503,8970,10499,51764,59345,554313,723790,102724334	BCL2,CAV2,EGF,FOSB,H2AC8,H2BC5,MAPK3,TFF3,H4C9,H2AC6,H2AC18,H2BC9,H2BC21,H3C6,H3C8,H3C10,H4C8,H4C5,H4C14,PIK3R3,H2BC11,NCOA2,GNG13,GNB4,H4C15,H2AC19,LOC102724334
3_Member	Chemical And Genetic Perturbations	M8817	ACEVEDO LIVER CANCER WITH H3K9ME3 DN	-4.17441	-1.73719	18/111	767,1836,3012,4254,4281,7448,8294,8329,8336,8365,8367,8370,8969,8970,81691,124446,154865,554313	CA8,SLC26A2,H2AC8,KITLG,MID1,VTN,H4C9,H2AC13,H2AC17,H4C8,H4C5,H4C14,H2AC11,H2BC11,REXO5,TMEM219,IQUB,H4C15
3_Member	Reactome Gene Sets	R-HSA-9006931	Signaling by Nuclear Receptors	-4.07361	-1.64998	32/268	347,596,858,1950,2354,3012,3017,5164,5595,6319,7033,8294,8334,8337,8345,8349,8353,8355,8357,8365,8367,8370,8503,8644,8970,10499,10901,51764,59345,554313,723790,102724334	APOD,BCL2,CAV2,EGF,FOSB,H2AC8,H2BC5,PDK2,MAPK3,SCD,TFF3,H4C9,H2AC6,H2AC18,H2BC9,H2BC21,H3C6,H3C8,H3C10,H4C8,H4C5,H4C14,PIK3R3,AKR1C3,H2BC11,NCOA2,DHRS4,GNG13,GNB4,H4C15,H2AC19,LOC102724334
3_Member	Reactome Gene Sets	R-HSA-73884	Base Excision Repair	-4.06135	-1.64293	15/84	3012,3017,6117,8294,8334,8337,8345,8349,8365,8367,8370,8970,554313,723790,102724334	H2AC8,H2BC5,RPA1,H4C9,H2AC6,H2AC18,H2BC9,H2BC21,H4C8,H4C5,H4C14,H2BC11,H4C15,H2AC19,LOC102724334
3_Member	GO Biological Processes	GO:0006334	nucleosome assembly	-3.91473	-1.53838	17/106	3006,3017,7259,8294,8345,8349,8353,8355,8357,8365,8367,8370,8970,54145,64754,440689,554313	H1-2,H2BC5,TSPYL1,H4C9,H2BC9,H2BC21,H3C6,H3C8,H3C10,H4C8,H4C5,H4C14,H2BC11,H2BC12L,SMYD3,H2BC18,H4C15
3_Member	GO Biological Processes	GO:0006335	DNA replication-dependent nucleosome assembly	-3.74716	-1.39675	8/29	8294,8353,8355,8357,8365,8367,8370,554313	H4C9,H3C6,H3C8,H3C10,H4C8,H4C5,H4C14,H4C15
3_Member	GO Biological Processes	GO:0034723	DNA replication-dependent nucleosome organization	-3.74716	-1.39675	8/29	8294,8353,8355,8357,8365,8367,8370,554313	H4C9,H3C6,H3C8,H3C10,H4C8,H4C5,H4C14,H4C15
3_Member	Reactome Gene Sets	R-HSA-73886	Chromosome Maintenance	-3.61937	-1.29343	19/133	1017,1060,2491,3012,3017,6117,8294,8334,8337,8345,8349,8365,8367,8370,8970,201254,554313,723790,102724334	CDK2,CENPC,CENPI,H2AC8,H2BC5,RPA1,H4C9,H2AC6,H2AC18,H2BC9,H2BC21,H4C8,H4C5,H4C14,H2BC11,CENPX,H4C15,H2AC19,LOC102724334
3_Member	Reactome Gene Sets	R-HSA-3247509	Chromatin modifying enzymes	-3.56545	-1.25414	30/261	3012,3017,8294,8329,8334,8336,8337,8345,8349,8353,8355,8357,8365,8367,8370,8969,8970,10362,10499,10902,22992,51147,55250,64754,79595,79685,92815,440689,554313,723790	H2AC8,H2BC5,H4C9,H2AC13,H2AC6,H2AC17,H2AC18,H2BC9,H2BC21,H3C6,H3C8,H3C10,H4C8,H4C5,H4C14,H2AC11,H2BC11,HMG20B,NCOA2,BRD8,KDM2A,ING4,ELP2,SMYD3,SAP130,SAP30L,H2AW,H2BC18,H4C15,H2AC19
3_Member	Reactome Gene Sets	R-HSA-4839726	Chromatin organization	-3.56545	-1.25414	30/261	3012,3017,8294,8329,8334,8336,8337,8345,8349,8353,8355,8357,8365,8367,8370,8969,8970,10362,10499,10902,22992,51147,55250,64754,79595,79685,92815,440689,554313,723790	H2AC8,H2BC5,H4C9,H2AC13,H2AC6,H2AC17,H2AC18,H2BC9,H2BC21,H3C6,H3C8,H3C10,H4C8,H4C5,H4C14,H2AC11,H2BC11,HMG20B,NCOA2,BRD8,KDM2A,ING4,ELP2,SMYD3,SAP130,SAP30L,H2AW,H2BC18,H4C15,H2AC19
3_Member	Reactome Gene Sets	R-HSA-69002	DNA Replication Pre-Initiation	-3.49292	-1.19973	19/136	1017,3012,3017,6117,8294,8334,8337,8345,8349,8353,8355,8357,8365,8367,8370,8970,554313,723790,102724334	CDK2,H2AC8,H2BC5,RPA1,H4C9,H2AC6,H2AC18,H2BC9,H2BC21,H3C6,H3C8,H3C10,H4C8,H4C5,H4C14,H2BC11,H4C15,H2AC19,LOC102724334
3_Member	Reactome Gene Sets	R-HSA-157579	Telomere Maintenance	-3.45805	-1.17727	16/105	1017,3012,3017,6117,8294,8334,8337,8345,8349,8365,8367,8370,8970,554313,723790,102724334	CDK2,H2AC8,H2BC5,RPA1,H4C9,H2AC6,H2AC18,H2BC9,H2BC21,H4C8,H4C5,H4C14,H2BC11,H4C15,H2AC19,LOC102724334
3_Member	Reactome Gene Sets	R-HSA-8939236	RUNX1 regulates transcription of genes involved in differentiation of HSCs	-3.43203	-1.16177	17/116	3012,3017,8294,8334,8337,8345,8349,8353,8355,8357,8365,8367,8370,8970,554313,723790,102724334	H2AC8,H2BC5,H4C9,H2AC6,H2AC18,H2BC9,H2BC21,H3C6,H3C8,H3C10,H4C8,H4C5,H4C14,H2BC11,H4C15,H2AC19,LOC102724334
3_Member	GO Biological Processes	GO:0031497	chromatin assembly	-3.41721	-1.15222	18/127	3006,3017,7259,8294,8345,8349,8353,8355,8357,8365,8367,8370,8970,54145,54623,64754,440689,554313	H1-2,H2BC5,TSPYL1,H4C9,H2BC9,H2BC21,H3C6,H3C8,H3C10,H4C8,H4C5,H4C14,H2BC11,H2BC12L,PAF1,SMYD3,H2BC18,H4C15
3_Member	Reactome Gene Sets	R-HSA-194315	Signaling by Rho GTPases	-3.39462	-1.13478	61/677	71,388,995,1060,1499,2491,3012,3017,4637,4983,5099,5289,5595,6709,6811,7431,7454,7846,8294,8334,8337,8345,8349,8353,8355,8357,8365,8367,8370,8503,8970,9710,9901,10093,10395,10499,10505,10928,11130,23344,23380,27316,29127,51466,54443,55143,57514,57522,64283,83478,84317,103910,115703,128239,151246,153478,284119,445582,554313,723790,102724334	ACTG1,RHOB,CDC25C,CENPC,CTNNB1,CENPI,H2AC8,H2BC5,MYL6,OPHN1,PCDH7,PIK3C3,MAPK3,SPTAN1,STX5,VIM,WAS,TUBA1A,H4C9,H2AC6,H2AC18,H2BC9,H2BC21,H3C6,H3C8,H3C10,H4C8,H4C5,H4C14,PIK3R3,H2BC11,GARRE1,SRGAP3,ARPC4,DLC1,NCOA2,SEMA4F,RALBP1,ZWINT,ESYT1,SRGAP2,RBMX,RACGAP1,EVL,ANLN,CDCA8,ARHGAP31,SRGAP1,ARHGEF28,ARHGAP24,CCDC115,MYL12B,ARHGAP33,IQGAP3,SGO2,PLEKHG4B,CAVIN1,POTEE,H4C15,H2AC19,LOC102724334
3_Member	Reactome Gene Sets	R-HSA-2559583	Cellular Senescence	-3.37705	-1.12228	23/184	1017,1031,3006,3012,3017,5595,5602,8294,8334,8337,8345,8349,8353,8355,8357,8365,8367,8370,8970,11065,554313,723790,102724334	CDK2,CDKN2C,H1-2,H2AC8,H2BC5,MAPK3,MAPK10,H4C9,H2AC6,H2AC18,H2BC9,H2BC21,H3C6,H3C8,H3C10,H4C8,H4C5,H4C14,H2BC11,UBE2C,H4C15,H2AC19,LOC102724334
3_Member	Reactome Gene Sets	R-HSA-9716542	Signaling by Rho GTPases, Miro GTPases and RHOBTB3	-3.36037	-1.11063	62/693	71,388,995,1060,1499,2491,3012,3017,3363,4637,4983,5099,5289,5595,6709,6811,7431,7454,7846,8294,8334,8337,8345,8349,8353,8355,8357,8365,8367,8370,8503,8970,9710,9901,10093,10395,10499,10505,10928,11130,23344,23380,27316,29127,51466,54443,55143,57514,57522,64283,83478,84317,103910,115703,128239,151246,153478,284119,445582,554313,723790,102724334	ACTG1,RHOB,CDC25C,CENPC,CTNNB1,CENPI,H2AC8,H2BC5,HTR7,MYL6,OPHN1,PCDH7,PIK3C3,MAPK3,SPTAN1,STX5,VIM,WAS,TUBA1A,H4C9,H2AC6,H2AC18,H2BC9,H2BC21,H3C6,H3C8,H3C10,H4C8,H4C5,H4C14,PIK3R3,H2BC11,GARRE1,SRGAP3,ARPC4,DLC1,NCOA2,SEMA4F,RALBP1,ZWINT,ESYT1,SRGAP2,RBMX,RACGAP1,EVL,ANLN,CDCA8,ARHGAP31,SRGAP1,ARHGEF28,ARHGAP24,CCDC115,MYL12B,ARHGAP33,IQGAP3,SGO2,PLEKHG4B,CAVIN1,POTEE,H4C15,H2AC19,LOC102724334
3_Member	Chemical And Genetic Perturbations	M16955	ACEVEDO LIVER CANCER WITH H3K27ME3 DN	-3.34548	-1.10316	21/162	3012,3017,3321,3958,5287,8294,8329,8336,8365,8367,8370,8969,8970,54443,56098,56100,56108,91445,140710,149345,554313	H2AC8,H2BC5,IGSF3,LGALS3,PIK3C2B,H4C9,H2AC13,H2AC17,H4C8,H4C5,H4C14,H2AC11,H2BC11,ANLN,PCDHGC4,PCDHGB6,PCDHGA7,RNF185,SOGA1,SHISA4,H4C15
3_Member	Reactome Gene Sets	R-HSA-68867	Assembly of the pre-replicative complex	-3.3001	-1.06748	17/119	3012,3017,8294,8334,8337,8345,8349,8353,8355,8357,8365,8367,8370,8970,554313,723790,102724334	H2AC8,H2BC5,H4C9,H2AC6,H2AC18,H2BC9,H2BC21,H3C6,H3C8,H3C10,H4C8,H4C5,H4C14,H2BC11,H4C15,H2AC19,LOC102724334
3_Member	GO Biological Processes	GO:0034728	nucleosome organization	-3.29225	-1.06677	19/141	3006,3017,7259,8294,8345,8349,8353,8355,8357,8365,8367,8370,8970,54145,54623,64754,92815,440689,554313	H1-2,H2BC5,TSPYL1,H4C9,H2BC9,H2BC21,H3C6,H3C8,H3C10,H4C8,H4C5,H4C14,H2BC11,H2BC12L,PAF1,SMYD3,H2AW,H2BC18,H4C15
3_Member	Reactome Gene Sets	R-HSA-211000	Gene Silencing by RNA	-3.05206	-0.890144	17/125	3012,3017,8294,8334,8337,8345,8349,8353,8355,8357,8365,8367,8370,8970,554313,723790,102724334	H2AC8,H2BC5,H4C9,H2AC6,H2AC18,H2BC9,H2BC21,H3C6,H3C8,H3C10,H4C8,H4C5,H4C14,H2BC11,H4C15,H2AC19,LOC102724334
3_Member	Reactome Gene Sets	R-HSA-3214842	HDMs demethylate histones	-3.01904	-0.865206	9/45	8294,8353,8355,8357,8365,8367,8370,22992,554313	H4C9,H3C6,H3C8,H3C10,H4C8,H4C5,H4C14,KDM2A,H4C15
3_Member	GO Biological Processes	GO:0006333	chromatin assembly or disassembly	-2.92536	-0.802418	19/151	3006,3017,7259,8294,8345,8349,8353,8355,8357,8365,8367,8370,8970,54145,54623,64754,92815,440689,554313	H1-2,H2BC5,TSPYL1,H4C9,H2BC9,H2BC21,H3C6,H3C8,H3C10,H4C8,H4C5,H4C14,H2BC11,H2BC12L,PAF1,SMYD3,H2AW,H2BC18,H4C15
3_Member	GO Biological Processes	GO:0065004	protein-DNA complex assembly	-2.90486	-0.791931	21/175	1060,2491,3006,3017,7259,7343,8294,8345,8349,8353,8355,8357,8365,8367,8370,8970,54145,64754,201254,440689,554313	CENPC,CENPI,H1-2,H2BC5,TSPYL1,UBTF,H4C9,H2BC9,H2BC21,H3C6,H3C8,H3C10,H4C8,H4C5,H4C14,H2BC11,H2BC12L,SMYD3,CENPX,H2BC18,H4C15
3_Member	KEGG Pathway	ko05203	Viral carcinogenesis	-2.90202	-0.791931	22/187	1017,2934,3017,3133,5291,5595,5934,6850,8294,8345,8349,8365,8367,8370,8503,8970,10013,10014,10488,148327,440689,554313	CDK2,GSN,H2BC5,HLA-E,PIK3CB,MAPK3,RBL2,SYK,H4C9,H2BC9,H2BC21,H4C8,H4C5,H4C14,PIK3R3,H2BC11,HDAC6,HDAC5,CREB3,CREB3L4,H2BC18,H4C15
3_Member	GO Biological Processes	GO:0045653	negative regulation of megakaryocyte differentiation	-2.78029	-0.713236	5/16	8294,8365,8367,8370,554313	H4C9,H4C8,H4C5,H4C14,H4C15
3_Member	KEGG Pathway	hsa05203	Viral carcinogenesis	-2.63999	-0.628264	22/196	1017,2934,3017,3133,5291,5595,5934,6850,8294,8345,8349,8365,8367,8370,8503,8970,10013,10014,10488,148327,440689,554313	CDK2,GSN,H2BC5,HLA-E,PIK3CB,MAPK3,RBL2,SYK,H4C9,H2BC9,H2BC21,H4C8,H4C5,H4C14,PIK3R3,H2BC11,HDAC6,HDAC5,CREB3,CREB3L4,H2BC18,H4C15
3_Member	Reactome Gene Sets	R-HSA-5693571	Nonhomologous End-Joining (NHEJ)	-2.60288	-0.612269	10/61	3017,8294,8345,8349,8365,8367,8370,8970,554313,102724334	H2BC5,H4C9,H2BC9,H2BC21,H4C8,H4C5,H4C14,H2BC11,H4C15,LOC102724334
3_Member	GO Biological Processes	GO:0071824	protein-DNA complex subunit organization	-2.54351	-0.575028	23/212	1060,2491,3006,3017,7259,7343,8294,8345,8349,8353,8355,8357,8365,8367,8370,8970,54145,54623,64754,92815,201254,440689,554313	CENPC,CENPI,H1-2,H2BC5,TSPYL1,UBTF,H4C9,H2BC9,H2BC21,H3C6,H3C8,H3C10,H4C8,H4C5,H4C14,H2BC11,H2BC12L,PAF1,SMYD3,H2AW,CENPX,H2BC18,H4C15
3_Member	GO Biological Processes	GO:0045652	regulation of megakaryocyte differentiation	-2.53337	-0.575028	7/34	8294,8365,8367,8370,222166,338382,554313	H4C9,H4C8,H4C5,H4C14,MTURN,RAB7B,H4C15
3_Member	Reactome Gene Sets	R-HSA-69306	DNA Replication	-2.42818	-0.509596	20/179	1017,3012,3017,6117,8294,8334,8337,8345,8349,8353,8355,8357,8365,8367,8370,8970,11065,554313,723790,102724334	CDK2,H2AC8,H2BC5,RPA1,H4C9,H2AC6,H2AC18,H2BC9,H2BC21,H3C6,H3C8,H3C10,H4C8,H4C5,H4C14,H2BC11,UBE2C,H4C15,H2AC19,LOC102724334
3_Member	GO Biological Processes	GO:0006323	DNA packaging	-2.42053	-0.506465	19/167	2852,3006,3017,7259,8294,8345,8349,8353,8355,8357,8365,8367,8370,8970,54145,54623,64754,440689,554313	GPER1,H1-2,H2BC5,TSPYL1,H4C9,H2BC9,H2BC21,H3C6,H3C8,H3C10,H4C8,H4C5,H4C14,H2BC11,H2BC12L,PAF1,SMYD3,H2BC18,H4C15
3_Member	GO Biological Processes	GO:0045638	negative regulation of myeloid cell differentiation	-2.37246	-0.469873	11/76	1499,3623,6988,8111,8294,8365,8367,8370,54623,80349,554313	CTNNB1,INHA,TCTA,GPR68,H4C9,H4C8,H4C5,H4C14,PAF1,WDR61,H4C15
3_Member	Reactome Gene Sets	R-HSA-69473	G2/M DNA damage checkpoint	-2.36532	-0.464428	12/87	995,3017,6117,8294,8345,8349,8365,8367,8370,8970,554313,102724334	CDC25C,H2BC5,RPA1,H4C9,H2BC9,H2BC21,H4C8,H4C5,H4C14,H2BC11,H4C15,LOC102724334
3_Member	Reactome Gene Sets	R-HSA-5693565	Recruitment and ATM-mediated phosphorylation of repair and signaling proteins at DNA double strand breaks	-2.25278	-0.399976	10/68	3017,8294,8345,8349,8365,8367,8370,8970,554313,102724334	H2BC5,H4C9,H2BC9,H2BC21,H4C8,H4C5,H4C14,H2BC11,H4C15,LOC102724334
3_Member	Reactome Gene Sets	R-HSA-5693607	Processing of DNA double-strand break ends	-2.24528	-0.397795	12/90	1017,3017,6117,8294,8345,8349,8365,8367,8370,8970,554313,102724334	CDK2,H2BC5,RPA1,H4C9,H2BC9,H2BC21,H4C8,H4C5,H4C14,H2BC11,H4C15,LOC102724334
3_Member	GO Biological Processes	GO:0006338	chromatin remodeling	-2.22515	-0.388067	23/225	2074,2145,3006,3017,7259,8294,8345,8349,8353,8355,8357,8365,8367,8370,8970,10014,54145,54623,64754,92815,125476,440689,554313	ERCC6,EZH1,H1-2,H2BC5,TSPYL1,H4C9,H2BC9,H2BC21,H3C6,H3C8,H3C10,H4C8,H4C5,H4C14,H2BC11,HDAC5,H2BC12L,PAF1,SMYD3,H2AW,INO80C,H2BC18,H4C15
3_Member	Reactome Gene Sets	R-HSA-5693606	DNA Double Strand Break Response	-2.20734	-0.376005	10/69	3017,8294,8345,8349,8365,8367,8370,8970,554313,102724334	H2BC5,H4C9,H2BC9,H2BC21,H4C8,H4C5,H4C14,H2BC11,H4C15,LOC102724334
4_Summary	Chemical And Genetic Perturbations	M13206	KINSEY TARGETS OF EWSR1 FLII FUSION DN	-10.1445	-6.25624	50/315	388,1277,1281,2799,2801,2934,3133,4758,6281,6414,6709,7049,7059,7286,7431,8334,8337,8349,8357,8644,8991,9266,9500,10014,10395,10457,10577,11046,22943,23324,23641,27250,27345,51147,53349,55083,55122,55250,55742,55959,57522,64651,79137,80256,83719,92815,200942,219654,222166,401152	RHOB,COL1A1,COL3A1,GNS,GOLGA2,GSN,HLA-E,NEU1,S100A10,SELENOP,SPTAN1,TGFBR3,THBS3,TUFT1,VIM,H2AC6,H2AC18,H2BC21,H3C10,AKR1C3,SELENBP1,CYTH2,MAGED1,HDAC5,DLC1,GPNMB,NPC2,SLC35D2,DKK1,MAN2B2,LDOC1,PDCD4,KCNMB4,ING4,ZFYVE1,KIF26B,AKIRIN2,ELP2,PARVA,SULF2,SRGAP1,CSRNP1,RETREG2,FAM214B,YPEL3,H2AW,KLHDC8B,ZCCHC24,MTURN,C4orf3
4_Member	Chemical And Genetic Perturbations	M13206	KINSEY TARGETS OF EWSR1 FLII FUSION DN	-10.1445	-6.25624	50/315	388,1277,1281,2799,2801,2934,3133,4758,6281,6414,6709,7049,7059,7286,7431,8334,8337,8349,8357,8644,8991,9266,9500,10014,10395,10457,10577,11046,22943,23324,23641,27250,27345,51147,53349,55083,55122,55250,55742,55959,57522,64651,79137,80256,83719,92815,200942,219654,222166,401152	RHOB,COL1A1,COL3A1,GNS,GOLGA2,GSN,HLA-E,NEU1,S100A10,SELENOP,SPTAN1,TGFBR3,THBS3,TUFT1,VIM,H2AC6,H2AC18,H2BC21,H3C10,AKR1C3,SELENBP1,CYTH2,MAGED1,HDAC5,DLC1,GPNMB,NPC2,SLC35D2,DKK1,MAN2B2,LDOC1,PDCD4,KCNMB4,ING4,ZFYVE1,KIF26B,AKIRIN2,ELP2,PARVA,SULF2,SRGAP1,CSRNP1,RETREG2,FAM214B,YPEL3,H2AW,KLHDC8B,ZCCHC24,MTURN,C4orf3
5_Summary	Chemical And Genetic Perturbations	M3335	HELLER HDAC TARGETS UP	-9.63097	-5.91408	48/305	1028,2264,2273,2537,2760,2799,2823,2934,2948,3012,3398,3422,4494,4758,5414,6253,6414,7286,7846,8294,8329,8334,8336,8337,8349,8357,8365,8644,8938,8969,9747,10157,10362,10499,10580,10855,10858,11013,23089,51231,55764,57658,57728,80210,81553,92815,154661,219654,9,388,2281,2752,3006,3164,3977,4942,5101,5872,6857,7289,8355,8370,27018,27445,55510,57185,57415,83660	CDKN1C,FGFR4,FHL1,IFI6,GM2A,GNS,GPM6A,GSN,GSTM4,H2AC8,ID2,IDI1,MT1F,NEU1,SEPTIN4,RTN2,SELENOP,TUFT1,TUBA1A,H4C9,H2AC13,H2AC6,H2AC17,H2AC18,H2BC21,H3C10,H4C8,AKR1C3,BAIAP3,H2AC11,TCAF1,AASS,HMG20B,NCOA2,SORBS1,HPSE,CYP46A1,TMSB15A,PEG10,VRK3,IFT122,CALCOCO1,WDR19,ARMC9,CYRIA,H2AW,RUNDC3B,ZCCHC24,NAT1,RHOB,FKBP1B,GLUL,H1-2,NR4A1,LIFR,OAT,PCDH9,RAB13,SYT1,TULP3,H3C8,H4C14,BEX3,PCLO,DDX43,NIPAL3,C3or…
5_Member	Chemical And Genetic Perturbations	M3335	HELLER HDAC TARGETS UP	-9.63097	-5.91408	48/305	1028,2264,2273,2537,2760,2799,2823,2934,2948,3012,3398,3422,4494,4758,5414,6253,6414,7286,7846,8294,8329,8334,8336,8337,8349,8357,8365,8644,8938,8969,9747,10157,10362,10499,10580,10855,10858,11013,23089,51231,55764,57658,57728,80210,81553,92815,154661,219654	CDKN1C,FGFR4,FHL1,IFI6,GM2A,GNS,GPM6A,GSN,GSTM4,H2AC8,ID2,IDI1,MT1F,NEU1,SEPTIN4,RTN2,SELENOP,TUFT1,TUBA1A,H4C9,H2AC13,H2AC6,H2AC17,H2AC18,H2BC21,H3C10,H4C8,AKR1C3,BAIAP3,H2AC11,TCAF1,AASS,HMG20B,NCOA2,SORBS1,HPSE,CYP46A1,TMSB15A,PEG10,VRK3,IFT122,CALCOCO1,WDR19,ARMC9,CYRIA,H2AW,RUNDC3B,ZCCHC24
5_Member	Chemical And Genetic Perturbations	M14127	HELLER HDAC TARGETS SILENCED BY METHYLATION UP	-7.6454	-4.43263	55/428	9,388,1028,2264,2273,2281,2537,2752,2760,2799,2823,2934,3006,3012,3164,3398,3977,4758,4942,5101,5414,5872,6253,6414,6857,7286,7289,7846,8329,8334,8336,8337,8349,8355,8357,8365,8370,8644,8938,8969,10157,10580,10855,11013,23089,27018,27445,55510,57185,57415,80210,81553,83660,92815,154661	NAT1,RHOB,CDKN1C,FGFR4,FHL1,FKBP1B,IFI6,GLUL,GM2A,GNS,GPM6A,GSN,H1-2,H2AC8,NR4A1,ID2,LIFR,NEU1,OAT,PCDH9,SEPTIN4,RAB13,RTN2,SELENOP,SYT1,TUFT1,TULP3,TUBA1A,H2AC13,H2AC6,H2AC17,H2AC18,H2BC21,H3C8,H3C10,H4C8,H4C14,AKR1C3,BAIAP3,H2AC11,AASS,SORBS1,HPSE,TMSB15A,PEG10,BEX3,PCLO,DDX43,NIPAL3,C3orf14,ARMC9,CYRIA,TLN2,H2AW,RUNDC3B
6_Summary	Chemical And Genetic Perturbations	M12522	CREIGHTON ENDOCRINE THERAPY RESISTANCE 1	-8.82689	-5.41577	65/509	107,596,1017,1196,1953,2028,2273,2674,2852,2954,3667,3956,4267,4897,5523,6253,6658,6857,8904,9061,9232,9338,9588,9747,10124,10268,10395,11012,11065,22943,23158,23344,23380,23641,23705,25800,25840,26094,27250,27316,51252,51309,51466,54407,55250,55526,57758,64168,64754,79674,79875,81539,83478,83481,84795,128239,130574,140710,152926,155465,219654,223117,373156,550643,100127983	ADCY1,BCL2,CDK2,CLK2,MEGF6,ENPEP,FHL1,GFRA1,GPER1,GSTZ1,IRS1,LGALS1,CD99,NRCAM,PPP2R3A,RTN2,SOX3,SYT1,CPNE1,PAPSS1,PTTG1,TCEAL1,PRDX6,TCAF1,ARL4A,RAMP3,DLC1,KLK11,UBE2C,DKK1,TBC1D9,ESYT1,SRGAP2,LDOC1,CADM1,SLC39A6,METTL7A,DCAF4,PDCD4,RBMX,FAM178B,ARMCX1,EVL,SLC38A2,ELP2,DHTKD1,SCUBE2,NECAB1,SMYD3,VEPH1,THSD4,SLC38A1,ARHGAP24,EPPK1,PYROXD2,IQGAP3,LYPD6,SOGA1,PPM1K,AGR3,ZCCHC24,SEMA3D,GSTK1,NBDY,C8…
6_Member	Chemical And Genetic Perturbations	M12522	CREIGHTON ENDOCRINE THERAPY RESISTANCE 1	-8.82689	-5.41577	65/509	107,596,1017,1196,1953,2028,2273,2674,2852,2954,3667,3956,4267,4897,5523,6253,6658,6857,8904,9061,9232,9338,9588,9747,10124,10268,10395,11012,11065,22943,23158,23344,23380,23641,23705,25800,25840,26094,27250,27316,51252,51309,51466,54407,55250,55526,57758,64168,64754,79674,79875,81539,83478,83481,84795,128239,130574,140710,152926,155465,219654,223117,373156,550643,100127983	ADCY1,BCL2,CDK2,CLK2,MEGF6,ENPEP,FHL1,GFRA1,GPER1,GSTZ1,IRS1,LGALS1,CD99,NRCAM,PPP2R3A,RTN2,SOX3,SYT1,CPNE1,PAPSS1,PTTG1,TCEAL1,PRDX6,TCAF1,ARL4A,RAMP3,DLC1,KLK11,UBE2C,DKK1,TBC1D9,ESYT1,SRGAP2,LDOC1,CADM1,SLC39A6,METTL7A,DCAF4,PDCD4,RBMX,FAM178B,ARMCX1,EVL,SLC38A2,ELP2,DHTKD1,SCUBE2,NECAB1,SMYD3,VEPH1,THSD4,SLC38A1,ARHGAP24,EPPK1,PYROXD2,IQGAP3,LYPD6,SOGA1,PPM1K,AGR3,ZCCHC24,SEMA3D,GSTK1,NBDY,C8…
7_Summary	Oncogenic Signatures	M2633	EGFR UP.V1 DN	-7.76178	-4.44757	33/192	596,2537,2674,2852,3006,3012,3017,3398,3667,6443,6658,8334,8345,8357,8365,8969,9665,9747,10124,10388,10395,11201,23089,23705,27250,29919,50865,51309,51375,54145,55008,80210,84909,467,1836,23424,2690,4254,7020,7033,8991,9022,9531,10551,22943,23389,57758,3956,51191,54737	BCL2,IFI6,GFRA1,GPER1,H1-2,H2AC8,H2BC5,ID2,IRS1,SGCB,SOX3,H2AC6,H2BC9,H3C10,H4C8,H2AC11,MARF1,TCAF1,ARL4A,SYCP2,DLC1,POLI,PEG10,CADM1,PDCD4,RMC1,HEBP1,ARMCX1,SNX7,H2BC12L,HERC6,ARMC9,AOPEP,ATF3,SLC26A2,TDRD7,GHR,KITLG,TFAP2A,TFF3,SELENBP1,CLIC3,BAG3,AGR2,DKK1,MED13L,SCUBE2,LGALS1,HERC5,MPHOSPH8
7_Member	Oncogenic Signatures	M2633	EGFR UP.V1 DN	-7.76178	-4.44757	33/192	596,2537,2674,2852,3006,3012,3017,3398,3667,6443,6658,8334,8345,8357,8365,8969,9665,9747,10124,10388,10395,11201,23089,23705,27250,29919,50865,51309,51375,54145,55008,80210,84909	BCL2,IFI6,GFRA1,GPER1,H1-2,H2AC8,H2BC5,ID2,IRS1,SGCB,SOX3,H2AC6,H2BC9,H3C10,H4C8,H2AC11,MARF1,TCAF1,ARL4A,SYCP2,DLC1,POLI,PEG10,CADM1,PDCD4,RMC1,HEBP1,ARMCX1,SNX7,H2BC12L,HERC6,ARMC9,AOPEP
7_Member	Oncogenic Signatures	M2724	MEK UP.V1 DN	-4.0482	-1.64258	25/188	467,596,1836,2537,2674,2852,3006,3012,3398,6658,8334,8345,8357,8365,8969,9665,10388,10395,11201,23424,27250,29919,51309,55008,84909	ATF3,BCL2,SLC26A2,IFI6,GFRA1,GPER1,H1-2,H2AC8,ID2,SOX3,H2AC6,H2BC9,H3C10,H4C8,H2AC11,MARF1,SYCP2,DLC1,POLI,TDRD7,PDCD4,RMC1,ARMCX1,HERC6,AOPEP
7_Member	Oncogenic Signatures	M2726	RAF UP.V1 DN	-2.75358	-0.698066	22/192	596,2674,2690,2852,3398,3667,4254,6658,7020,7033,8365,8991,9022,9531,10395,10551,22943,23389,27250,57758,80210,84909	BCL2,GFRA1,GHR,GPER1,ID2,IRS1,KITLG,SOX3,TFAP2A,TFF3,H4C8,SELENBP1,CLIC3,BAG3,DLC1,AGR2,DKK1,MED13L,PDCD4,SCUBE2,ARMC9,AOPEP
7_Member	Oncogenic Signatures	M2721	LTE2 UP.V1 DN	-2.04395	-0.311121	20/194	467,596,2537,2674,2852,3956,6658,7020,8334,8357,8365,8969,10395,11201,23089,23424,29919,51191,54737,55008	ATF3,BCL2,IFI6,GFRA1,GPER1,LGALS1,SOX3,TFAP2A,H2AC6,H3C10,H4C8,H2AC11,DLC1,POLI,PEG10,TDRD7,RMC1,HERC5,MPHOSPH8,HERC6
8_Summary	Chemical And Genetic Perturbations	M1484	IGLESIAS E2F TARGETS UP	-7.69564	-4.43263	26/129	71,291,302,388,961,1028,1192,1277,1281,2621,2934,3880,3936,3956,4254,4781,6277,6281,6284,7805,7846,10551,11034,23705,51466,55122,301,663,800,858,2182,2355,2690,3398,3422,3611,3667,5155,5308,6319,7431,8503,9324,10100,10493,25800,55714,55742,64065,90102,144165,154810,255743,284119	ACTG1,SLC25A4,ANXA2,RHOB,CD47,CDKN1C,CLIC1,COL1A1,COL3A1,GAS6,GSN,KRT19,LCP1,LGALS1,KITLG,NFIB,S100A6,S100A10,S100A13,LAPTM5,TUBA1A,AGR2,DSTN,CADM1,EVL,AKIRIN2,ANXA1,BNIP2,CALD1,CAV2,ACSL4,FOSL2,GHR,ID2,IDI1,ILK,IRS1,PDGFB,PITX2,SCD,VIM,PIK3R3,HMGN3,TSPAN2,VAT1,SLC39A6,TENM3,PARVA,PERP,PHLDB2,PRICKLE1,AMOTL1,NPNT,CAVIN1
8_Member	Chemical And Genetic Perturbations	M1484	IGLESIAS E2F TARGETS UP	-7.69564	-4.43263	26/129	71,291,302,388,961,1028,1192,1277,1281,2621,2934,3880,3936,3956,4254,4781,6277,6281,6284,7805,7846,10551,11034,23705,51466,55122	ACTG1,SLC25A4,ANXA2,RHOB,CD47,CDKN1C,CLIC1,COL1A1,COL3A1,GAS6,GSN,KRT19,LCP1,LGALS1,KITLG,NFIB,S100A6,S100A10,S100A13,LAPTM5,TUBA1A,AGR2,DSTN,CADM1,EVL,AKIRIN2
8_Member	Chemical And Genetic Perturbations	M2293	PASINI SUZ12 TARGETS DN	-5.75631	-3.04416	39/299	301,302,388,663,800,858,1192,1277,1281,2182,2355,2690,2934,3398,3422,3611,3667,3880,3956,5155,5308,6277,6281,6319,7431,7846,8503,9324,10100,10493,25800,55714,55742,64065,90102,144165,154810,255743,284119	ANXA1,ANXA2,RHOB,BNIP2,CALD1,CAV2,CLIC1,COL1A1,COL3A1,ACSL4,FOSL2,GHR,GSN,ID2,IDI1,ILK,IRS1,KRT19,LGALS1,PDGFB,PITX2,S100A6,S100A10,SCD,VIM,TUBA1A,PIK3R3,HMGN3,TSPAN2,VAT1,SLC39A6,TENM3,PARVA,PERP,PHLDB2,PRICKLE1,AMOTL1,NPNT,CAVIN1
9_Summary	Immunologic Signatures	M9867	GSE46606 UNSTIM VS CD40L IL2 IL5 DAY3 STIMULATED BCELL UP	-7.64544	-4.43263	31/175	1953,2074,2145,2330,2760,3017,4077,5993,6857,8334,9665,10023,10499,10902,23175,23389,25840,27345,53349,54838,55128,55758,57561,64283,64754,83719,84273,92815,113263,128077,375287,995,1028,1031,8357,8503,8644,10106,55848,57728	MEGF6,ERCC6,EZH1,FMO5,GM2A,H2BC5,NBR1,RFX5,SYT1,H2AC6,MARF1,FRAT1,NCOA2,BRD8,LPIN1,MED13L,METTL7A,KCNMB4,ZFYVE1,WBP1L,TRIM68,RCOR3,ARRDC3,ARHGEF28,SMYD3,YPEL3,NOA1,H2AW,GLCCI1,LIX1L,RBM43,CDC25C,CDKN1C,CDKN2C,H3C10,PIK3R3,AKR1C3,CTDSP2,PLGRKT,WDR19
9_Member	Immunologic Signatures	M9867	GSE46606 UNSTIM VS CD40L IL2 IL5 DAY3 STIMULATED BCELL UP	-7.64544	-4.43263	31/175	1953,2074,2145,2330,2760,3017,4077,5993,6857,8334,9665,10023,10499,10902,23175,23389,25840,27345,53349,54838,55128,55758,57561,64283,64754,83719,84273,92815,113263,128077,375287	MEGF6,ERCC6,EZH1,FMO5,GM2A,H2BC5,NBR1,RFX5,SYT1,H2AC6,MARF1,FRAT1,NCOA2,BRD8,LPIN1,MED13L,METTL7A,KCNMB4,ZFYVE1,WBP1L,TRIM68,RCOR3,ARRDC3,ARHGEF28,SMYD3,YPEL3,NOA1,H2AW,GLCCI1,LIX1L,RBM43
9_Member	Immunologic Signatures	M9862	GSE46606 UNSTIM VS CD40L IL2 IL5 DAY1 STIMULATED BCELL UP	-2.0235	-0.304787	19/182	995,1028,1031,1953,3017,5993,8357,8503,8644,10106,10902,27345,53349,55758,55848,57728,84273,113263,128077	CDC25C,CDKN1C,CDKN2C,MEGF6,H2BC5,RFX5,H3C10,PIK3R3,AKR1C3,CTDSP2,BRD8,KCNMB4,ZFYVE1,RCOR3,PLGRKT,WDR19,NOA1,GLCCI1,LIX1L
10_Summary	Chemical And Genetic Perturbations	M9945	UDAYAKUMAR MED1 TARGETS DN	-7.26526	-4.15517	36/231	98,388,467,1028,1102,1277,2273,2348,2355,2934,3006,3017,3398,3977,4330,5099,6253,6515,6709,7286,8337,8503,8613,9185,9975,10124,10397,10457,10724,22943,23650,51019,54145,57035,79137,79685	ACYP2,RHOB,ATF3,CDKN1C,RCBTB2,COL1A1,FHL1,FOLR1,FOSL2,GSN,H1-2,H2BC5,ID2,LIFR,MN1,PCDH7,RTN2,SLC2A3,SPTAN1,TUFT1,H2AC18,PIK3R3,PLPP3,REPS2,NR1D2,ARL4A,NDRG1,GPNMB,OGA,DKK1,TRIM29,WASHC3,H2BC12L,RSRP1,RETREG2,SAP30L
10_Member	Chemical And Genetic Perturbations	M9945	UDAYAKUMAR MED1 TARGETS DN	-7.26526	-4.15517	36/231	98,388,467,1028,1102,1277,2273,2348,2355,2934,3006,3017,3398,3977,4330,5099,6253,6515,6709,7286,8337,8503,8613,9185,9975,10124,10397,10457,10724,22943,23650,51019,54145,57035,79137,79685	ACYP2,RHOB,ATF3,CDKN1C,RCBTB2,COL1A1,FHL1,FOLR1,FOSL2,GSN,H1-2,H2BC5,ID2,LIFR,MN1,PCDH7,RTN2,SLC2A3,SPTAN1,TUFT1,H2AC18,PIK3R3,PLPP3,REPS2,NR1D2,ARL4A,NDRG1,GPNMB,OGA,DKK1,TRIM29,WASHC3,H2BC12L,RSRP1,RETREG2,SAP30L
11_Summary	Chemical And Genetic Perturbations	M10290	KOBAYASHI EGFR SIGNALING 24HR UP	-6.81331	-3.82817	21/98	2752,2934,3006,3017,3398,3399,5349,8334,8337,8349,8357,8503,8991,10457,23158,25840,27250,54145,57658,84909,113791	GLUL,GSN,H1-2,H2BC5,ID2,ID3,FXYD3,H2AC6,H2AC18,H2BC21,H3C10,PIK3R3,SELENBP1,GPNMB,TBC1D9,METTL7A,PDCD4,H2BC12L,CALCOCO1,AOPEP,PIK3IP1
11_Member	Chemical And Genetic Perturbations	M10290	KOBAYASHI EGFR SIGNALING 24HR UP	-6.81331	-3.82817	21/98	2752,2934,3006,3017,3398,3399,5349,8334,8337,8349,8357,8503,8991,10457,23158,25840,27250,54145,57658,84909,113791	GLUL,GSN,H1-2,H2BC5,ID2,ID3,FXYD3,H2AC6,H2AC18,H2BC21,H3C10,PIK3R3,SELENBP1,GPNMB,TBC1D9,METTL7A,PDCD4,H2BC12L,CALCOCO1,AOPEP,PIK3IP1
12_Summary	Chemical And Genetic Perturbations	M2324	LEE BMP2 TARGETS UP	-6.26385	-3.38634	74/708	150,347,477,596,1120,1191,1291,1519,1803,2182,2690,3006,3321,3667,3880,4094,5021,5092,5164,5414,5872,6041,6253,6441,7059,7448,7695,7881,8503,8722,8804,8863,9185,9899,9975,10014,10106,10268,10493,10957,25840,26001,27250,55062,55614,57088,57185,57447,57658,79735,79812,83690,83719,83861,84632,84693,84722,90203,92815,113791,115265,115330,117583,128077,137075,137872,143686,169611,222166,255743,256302,…	ADRA2A,APOD,ATP1A2,BCL2,CHKB,CLU,COL6A1,CTSO,DPP4,ACSL4,GHR,H1-2,IGSF3,IRS1,KRT19,MAF,OXTR,PCBD1,PDK2,SEPTIN4,RAB13,RNASEL,RTN2,SFTPD,THBS3,VTN,ZNF136,KCNAB1,PIK3R3,CTSF,CREG1,PER3,REPS2,SV2B,NR1D2,HDAC5,CTDSP2,RAMP3,VAT1,PNRC1,METTL7A,RNF167,PDCD4,WIPI1,KIF16B,PLSCR4,NIPAL3,NDRG2,CALCOCO1,TBC1D17,MMRN2,CRISPLD1,YPEL3,RSPH3,AFAP1L2,MCEE,PSRC1,SNX21,H2AW,PIK3IP1,DDIT4L,GPR146,PARD3B,LIX1L,CLDN23,A…
12_Member	Chemical And Genetic Perturbations	M2324	LEE BMP2 TARGETS UP	-6.26385	-3.38634	74/708	150,347,477,596,1120,1191,1291,1519,1803,2182,2690,3006,3321,3667,3880,4094,5021,5092,5164,5414,5872,6041,6253,6441,7059,7448,7695,7881,8503,8722,8804,8863,9185,9899,9975,10014,10106,10268,10493,10957,25840,26001,27250,55062,55614,57088,57185,57447,57658,79735,79812,83690,83719,83861,84632,84693,84722,90203,92815,113791,115265,115330,117583,128077,137075,137872,143686,169611,222166,255743,256302,…	ADRA2A,APOD,ATP1A2,BCL2,CHKB,CLU,COL6A1,CTSO,DPP4,ACSL4,GHR,H1-2,IGSF3,IRS1,KRT19,MAF,OXTR,PCBD1,PDK2,SEPTIN4,RAB13,RNASEL,RTN2,SFTPD,THBS3,VTN,ZNF136,KCNAB1,PIK3R3,CTSF,CREG1,PER3,REPS2,SV2B,NR1D2,HDAC5,CTDSP2,RAMP3,VAT1,PNRC1,METTL7A,RNF167,PDCD4,WIPI1,KIF16B,PLSCR4,NIPAL3,NDRG2,CALCOCO1,TBC1D17,MMRN2,CRISPLD1,YPEL3,RSPH3,AFAP1L2,MCEE,PSRC1,SNX21,H2AW,PIK3IP1,DDIT4L,GPR146,PARD3B,LIX1L,CLDN23,A…
13_Summary	Chemical And Genetic Perturbations	M2340	DALESSIO TSA RESPONSE	-6.17219	-3.34465	9/20	301,467,1191,2355,3956,8337,23645,30014,56155,1028,2801,3398,7846,8644,10499,10957,11080,51526,54407,55002,123872	ANXA1,ATF3,CLU,FOSL2,LGALS1,H2AC18,PPP1R15A,SPANXA1,TEX14,CDKN1C,GOLGA2,ID2,TUBA1A,AKR1C3,NCOA2,PNRC1,DNAJB4,OSER1,SLC38A2,TMCO3,DNAAF1
13_Member	Chemical And Genetic Perturbations	M2340	DALESSIO TSA RESPONSE	-6.17219	-3.34465	9/20	301,467,1191,2355,3956,8337,23645,30014,56155	ANXA1,ATF3,CLU,FOSL2,LGALS1,H2AC18,PPP1R15A,SPANXA1,TEX14
13_Member	Chemical And Genetic Perturbations	M16336	PODAR RESPONSE TO ADAPHOSTIN UP	-2.47996	-0.543493	17/141	301,467,1028,1191,2801,3398,7846,8337,8644,10499,10957,11080,23645,51526,54407,55002,123872	ANXA1,ATF3,CDKN1C,CLU,GOLGA2,ID2,TUBA1A,H2AC18,AKR1C3,NCOA2,PNRC1,DNAJB4,PPP1R15A,OSER1,SLC38A2,TMCO3,DNAAF1
14_Summary	Chemical And Genetic Perturbations	M4960	SMID BREAST CANCER BASAL DN	-6.10054	-3.29304	68/638	9,107,150,347,388,477,596,1580,1893,2053,2203,2330,2354,2674,2678,2719,2947,2954,3667,3880,4285,4753,6319,6414,6833,6857,7033,7108,7881,8528,8537,8786,8825,8938,8991,9185,9677,10551,10612,10974,23158,23389,23428,25800,27092,27232,27250,27445,50865,51466,51764,54463,55128,55521,55614,55764,57415,57758,65055,79932,81539,90362,91949,93210,114899,123872,219654,339479,6781,51087,114088,4151,53353,573,…	NAT1,ADCY1,ADRA2A,APOD,RHOB,ATP1A2,BCL2,CYP4B1,ECM1,EPHX2,FBP1,FMO5,FOSB,GFRA1,GGT1,GPC3,GSTM3,GSTZ1,IRS1,KRT19,MIPEP,NELL2,SCD,SELENOP,ABCC8,SYT1,TFF3,TM7SF2,KCNAB1,DDO,BCAS1,RGS11,LIN7A,BAIAP3,SELENBP1,REPS2,PPIP5K1,AGR2,TRIM3,ADIRF,TBC1D9,MED13L,SLC7A8,SLC39A6,CACNG4,GNMT,PDCD4,PCLO,HEBP1,EVL,GNG13,RETREG1,TRIM68,TRIM36,KIF16B,IFT122,C3orf14,SCUBE2,REEP1,KIAA0319L,SLC38A1,FAM110B,COG7,PGAP3,C1…
14_Member	Chemical And Genetic Perturbations	M4960	SMID BREAST CANCER BASAL DN	-6.10054	-3.29304	68/638	9,107,150,347,388,477,596,1580,1893,2053,2203,2330,2354,2674,2678,2719,2947,2954,3667,3880,4285,4753,6319,6414,6833,6857,7033,7108,7881,8528,8537,8786,8825,8938,8991,9185,9677,10551,10612,10974,23158,23389,23428,25800,27092,27232,27250,27445,50865,51466,51764,54463,55128,55521,55614,55764,57415,57758,65055,79932,81539,90362,91949,93210,114899,123872,219654,339479	NAT1,ADCY1,ADRA2A,APOD,RHOB,ATP1A2,BCL2,CYP4B1,ECM1,EPHX2,FBP1,FMO5,FOSB,GFRA1,GGT1,GPC3,GSTM3,GSTZ1,IRS1,KRT19,MIPEP,NELL2,SCD,SELENOP,ABCC8,SYT1,TFF3,TM7SF2,KCNAB1,DDO,BCAS1,RGS11,LIN7A,BAIAP3,SELENBP1,REPS2,PPIP5K1,AGR2,TRIM3,ADIRF,TBC1D9,MED13L,SLC7A8,SLC39A6,CACNG4,GNMT,PDCD4,PCLO,HEBP1,EVL,GNG13,RETREG1,TRIM68,TRIM36,KIF16B,IFT122,C3orf14,SCUBE2,REEP1,KIAA0319L,SLC38A1,FAM110B,COG7,PGAP3,C1…
14_Member	Chemical And Genetic Perturbations	M12892	SMID BREAST CANCER LUMINAL B UP	-4.72229	-2.17151	24/161	9,2203,2674,2947,2954,4753,6781,6833,6857,7033,8938,9185,10551,23158,25800,27092,27445,51087,51466,51764,54463,55764,57758,114088	NAT1,FBP1,GFRA1,GSTM3,GSTZ1,NELL2,STC1,ABCC8,SYT1,TFF3,BAIAP3,REPS2,AGR2,TBC1D9,SLC39A6,CACNG4,PCLO,YBX2,EVL,GNG13,RETREG1,IFT122,SCUBE2,TRIM9
14_Member	Chemical And Genetic Perturbations	M3238	SMID BREAST CANCER RELAPSE IN BONE UP	-4.59754	-2.08037	17/94	9,2203,2674,4151,4753,6857,7033,8537,8825,9185,10551,25800,51466,53353,54463,57758,93210	NAT1,FBP1,GFRA1,MB,NELL2,SYT1,TFF3,BCAS1,LIN7A,REPS2,AGR2,SLC39A6,EVL,LRP1B,RETREG1,SCUBE2,PGAP3
14_Member	Chemical And Genetic Perturbations	M393	VANTVEER BREAST CANCER ESR1 UP	-4.02396	-1.62357	21/145	9,573,596,2203,2674,3476,3667,7033,9338,9812,10902,23158,23324,23389,25800,51466,54463,54585,55614,57758,114781	NAT1,BAG1,BCL2,FBP1,GFRA1,IGBP1,IRS1,TFF3,TCEAL1,DELE1,BRD8,TBC1D9,MAN2B2,MED13L,SLC39A6,EVL,RETREG1,LZTFL1,KIF16B,SCUBE2,BTBD9
14_Member	Chemical And Genetic Perturbations	M19439	DOANE BREAST CANCER ESR1 UP	-3.91473	-1.53838	17/106	9,388,596,2203,2674,6857,7033,8991,10551,10974,23158,23428,25800,27092,51466,55764,57758	NAT1,RHOB,BCL2,FBP1,GFRA1,SYT1,TFF3,SELENBP1,AGR2,ADIRF,TBC1D9,SLC7A8,SLC39A6,CACNG4,EVL,IFT122,SCUBE2
14_Member	Chemical And Genetic Perturbations	M18299	YANG BREAST CANCER ESR1 UP	-3.05585	-0.891889	8/36	9,2203,2947,7033,23158,23371,23428,57758	NAT1,FBP1,GSTM3,TFF3,TBC1D9,TNS2,SLC7A8,SCUBE2
14_Member	Chemical And Genetic Perturbations	M244	SMID BREAST CANCER RELAPSE IN BRAIN DN	-2.2011	-0.372988	11/80	1580,2947,7033,8825,8991,10551,10974,23005,23158,23428,51466	CYP4B1,GSTM3,TFF3,LIN7A,SELENBP1,AGR2,ADIRF,MAPKBP1,TBC1D9,SLC7A8,EVL
14_Member	Chemical And Genetic Perturbations	M5652	FARMER BREAST CANCER BASAL VS LULMINAL	-2.13428	-0.340503	29/309	9,388,596,2203,2330,2674,2947,2954,3667,3868,4281,4781,5317,7020,7033,7108,9232,9338,10551,10974,23158,23650,25800,51466,55614,57728,57758,65055,81493	NAT1,RHOB,BCL2,FBP1,FMO5,GFRA1,GSTM3,GSTZ1,IRS1,KRT16,MID1,NFIB,PKP1,TFAP2A,TFF3,TM7SF2,PTTG1,TCEAL1,AGR2,ADIRF,TBC1D9,TRIM29,SLC39A6,EVL,KIF16B,WDR19,SCUBE2,REEP1,SYNC
15_Summary	Chemical And Genetic Perturbations	M12004	SENESE HDAC1 AND HDAC2 TARGETS DN	-6.00613	-3.2234	31/206	800,1031,1191,1277,1281,1836,1950,2157,2222,3017,3422,4047,4094,4330,4781,6319,6713,7286,7846,8334,8365,10457,11034,11161,11346,23467,27445,51435,55062,143686,388722,2948,4046,57121,219654	CALD1,CDKN2C,CLU,COL1A1,COL3A1,SLC26A2,EGF,F8,FDFT1,H2BC5,IDI1,LSS,MAF,MN1,NFIB,SCD,SQLE,TUFT1,TUBA1A,H2AC6,H4C8,GPNMB,DSTN,ERG28,SYNPO,NPTXR,PCLO,SCARA3,WIPI1,SESN3,C1orf53,GSTM4,LSP1,LPAR5,ZCCHC24
15_Member	Chemical And Genetic Perturbations	M12004	SENESE HDAC1 AND HDAC2 TARGETS DN	-6.00613	-3.2234	31/206	800,1031,1191,1277,1281,1836,1950,2157,2222,3017,3422,4047,4094,4330,4781,6319,6713,7286,7846,8334,8365,10457,11034,11161,11346,23467,27445,51435,55062,143686,388722	CALD1,CDKN2C,CLU,COL1A1,COL3A1,SLC26A2,EGF,F8,FDFT1,H2BC5,IDI1,LSS,MAF,MN1,NFIB,SCD,SQLE,TUFT1,TUBA1A,H2AC6,H4C8,GPNMB,DSTN,ERG28,SYNPO,NPTXR,PCLO,SCARA3,WIPI1,SESN3,C1orf53
15_Member	Chemical And Genetic Perturbations	M6906	SENESE HDAC2 TARGETS DN	-2.89388	-0.7856	15/107	1191,1277,1281,1950,2948,4046,4781,6319,6713,10457,23467,51435,57121,143686,219654	CLU,COL1A1,COL3A1,EGF,GSTM4,LSP1,NFIB,SCD,SQLE,GPNMB,NPTXR,SCARA3,LPAR5,SESN3,ZCCHC24
16_Summary	Oncogenic Signatures	M2768	ESC J1 UP LATE.V1 UP	-5.87785	-3.14343	26/158	467,1490,1803,2028,2719,2934,3398,4647,4758,5092,5349,5420,5552,6414,7033,7049,7286,11099,23424,54463,55640,55742,64283,143686,144165,152831	ATF3,CCN2,DPP4,ENPEP,GPC3,GSN,ID2,MYO7A,NEU1,PCBD1,FXYD3,PODXL,SRGN,SELENOP,TFF3,TGFBR3,TUFT1,PTPN21,TDRD7,RETREG1,FLVCR2,PARVA,ARHGEF28,SESN3,PRICKLE1,KLB
16_Member	Oncogenic Signatures	M2768	ESC J1 UP LATE.V1 UP	-5.87785	-3.14343	26/158	467,1490,1803,2028,2719,2934,3398,4647,4758,5092,5349,5420,5552,6414,7033,7049,7286,11099,23424,54463,55640,55742,64283,143686,144165,152831	ATF3,CCN2,DPP4,ENPEP,GPC3,GSN,ID2,MYO7A,NEU1,PCBD1,FXYD3,PODXL,SRGN,SELENOP,TFF3,TGFBR3,TUFT1,PTPN21,TDRD7,RETREG1,FLVCR2,PARVA,ARHGEF28,SESN3,PRICKLE1,KLB
17_Summary	Chemical And Genetic Perturbations	M9246	ENGELMANN CANCER PROGENITORS DN	-5.82062	-3.09375	16/69	107,653,828,1490,2934,5021,6019,7033,8644,9022,29948,51466,57758,59341,149428,155465	ADCY1,BMP5,CAPS,CCN2,GSN,OXTR,RLN2,TFF3,AKR1C3,CLIC3,OSGIN1,EVL,SCUBE2,TRPV4,BNIPL,AGR3
17_Member	Chemical And Genetic Perturbations	M9246	ENGELMANN CANCER PROGENITORS DN	-5.82062	-3.09375	16/69	107,653,828,1490,2934,5021,6019,7033,8644,9022,29948,51466,57758,59341,149428,155465	ADCY1,BMP5,CAPS,CCN2,GSN,OXTR,RLN2,TFF3,AKR1C3,CLIC3,OSGIN1,EVL,SCUBE2,TRPV4,BNIPL,AGR3
18_Summary	Chemical And Genetic Perturbations	M6195	HWANG PROSTATE CANCER MARKERS	-5.68431	-2.9864	10/28	811,1191,1499,3611,3956,3958,5230,8991,10397,10551	CALR,CLU,CTNNB1,ILK,LGALS1,LGALS3,PGK1,SELENBP1,NDRG1,AGR2
18_Member	Chemical And Genetic Perturbations	M6195	HWANG PROSTATE CANCER MARKERS	-5.68431	-2.9864	10/28	811,1191,1499,3611,3956,3958,5230,8991,10397,10551	CALR,CLU,CTNNB1,ILK,LGALS1,LGALS3,PGK1,SELENBP1,NDRG1,AGR2
19_Summary	Immunologic Signatures	M9882	GSE45739 NRAS KO VS WT ACD3 ACD28 STIM CD4 TCELL DN	-5.37932	-2.7151	27/178	143,317,961,1953,2074,2760,2954,3476,4077,7582,8334,8349,8450,11161,11201,23339,23582,25839,27250,29127,54838,57561,64283,64754,81558,148327,375287	PARP4,APAF1,CD47,MEGF6,ERCC6,GM2A,GSTZ1,IGBP1,NBR1,ZNF33B,H2AC6,H2BC21,CUL4B,ERG28,POLI,VPS39,CCNDBP1,COG4,PDCD4,RACGAP1,WBP1L,ARRDC3,ARHGEF28,SMYD3,FAM117A,CREB3L4,RBM43
19_Member	Immunologic Signatures	M9882	GSE45739 NRAS KO VS WT ACD3 ACD28 STIM CD4 TCELL DN	-5.37932	-2.7151	27/178	143,317,961,1953,2074,2760,2954,3476,4077,7582,8334,8349,8450,11161,11201,23339,23582,25839,27250,29127,54838,57561,64283,64754,81558,148327,375287	PARP4,APAF1,CD47,MEGF6,ERCC6,GM2A,GSTZ1,IGBP1,NBR1,ZNF33B,H2AC6,H2BC21,CUL4B,ERG28,POLI,VPS39,CCNDBP1,COG4,PDCD4,RACGAP1,WBP1L,ARRDC3,ARHGEF28,SMYD3,FAM117A,CREB3L4,RBM43
20_Summary	Chemical And Genetic Perturbations	M737	LIEN BREAST CARCINOMA METAPLASTIC VS DUCTAL DN	-5.33715	-2.67936	20/110	9,291,414,2947,3880,4151,5349,7033,10551,10974,22874,23158,83481,91894,92840,124220,146760,148327,155465,493911,388,1159,1580,2049,2203,2647,6414,7108,7286,8337,8537,8991,10388,10612,23428,25840,27092,27250,51231,54897,79703,79837,79932,80344,91949,91966,93210,113278,124975	NAT1,SLC25A4,ARSD,GSTM3,KRT19,MB,FXYD3,TFF3,AGR2,ADIRF,PLEKHA6,TBC1D9,EPPK1,C11orf52,REEP6,ZG16B,RTN4RL1,CREB3L4,AGR3,PHOSPHO2,RHOB,CKMT1B,CYP4B1,EPHB3,FBP1,BLOC1S1,SELENOP,TM7SF2,TUFT1,H2AC18,BCAS1,SELENBP1,SYCP2,TRIM3,SLC7A8,METTL7A,CACNG4,PDCD4,VRK3,CASZ1,C11orf80,PIP4K2C,KIAA0319L,DCAF11,COG7,EOLA1,PGAP3,SLC52A3,GGT6
20_Member	Chemical And Genetic Perturbations	M737	LIEN BREAST CARCINOMA METAPLASTIC VS DUCTAL DN	-5.33715	-2.67936	20/110	9,291,414,2947,3880,4151,5349,7033,10551,10974,22874,23158,83481,91894,92840,124220,146760,148327,155465,493911	NAT1,SLC25A4,ARSD,GSTM3,KRT19,MB,FXYD3,TFF3,AGR2,ADIRF,PLEKHA6,TBC1D9,EPPK1,C11orf52,REEP6,ZG16B,RTN4RL1,CREB3L4,AGR3,PHOSPHO2
20_Member	Chemical And Genetic Perturbations	M17299	CHARAFE BREAST CANCER LUMINAL VS MESENCHYMAL UP	-2.50273	-0.557601	40/439	388,1159,1580,2049,2203,2647,3880,4151,5349,6414,7033,7108,7286,8337,8537,8991,10388,10551,10612,10974,22874,23428,25840,27092,27250,51231,54897,79703,79837,79932,80344,83481,91894,91949,91966,93210,113278,124220,124975,148327	RHOB,CKMT1B,CYP4B1,EPHB3,FBP1,BLOC1S1,KRT19,MB,FXYD3,SELENOP,TFF3,TM7SF2,TUFT1,H2AC18,BCAS1,SELENBP1,SYCP2,AGR2,TRIM3,ADIRF,PLEKHA6,SLC7A8,METTL7A,CACNG4,PDCD4,VRK3,CASZ1,C11orf80,PIP4K2C,KIAA0319L,DCAF11,EPPK1,C11orf52,COG7,EOLA1,PGAP3,SLC52A3,ZG16B,GGT6,CREB3L4

## Sheet: E2up
GroupID	Category	Term	Description	LogP	Log(q-value)	InTerm_InList	Genes	Symbols
1_Summary	Chemical And Genetic Perturbations	M2151	DUTERTRE ESTRADIOL RESPONSE 6HR UP	-42.0764	-37.5861	66/227	162,374,645,1662,1952,2030,2289,2444,2717,3091,3487,3669,3860,4172,4175,4665,5083,5121,5352,5979,6446,6584,6840,7164,7357,7374,7869,8204,8614,9209,9368,9424,10046,10105,11098,11145,23223,23493,23499,23541,23596,23678,25976,26578,28966,29957,51015,51559,54498,54549,54981,55244,55319,55540,55605,57475,64785,65083,85004,140707,143458,155185,164832,245973,283578,399665,595,2274,2296,3055,5305,6478,70…	AP1B1,AREG,BLVRB,DDX10,CELSR2,SLC29A1,FKBP5,FRK,GLA,HIF1A,IGFBP4,ISG20,KRT13,MCM3,MCM6,NAB2,PAX9,PCP4,PLOD2,RET,SGK1,SLC22A5,SVIL,TPD52L1,UGCG,UNG,SEMA3B,NRIP1,STC2,LRRFIP2,SLC9A3R1,KCNK6,MAMLD1,PPIF,PRSS23,PLAAT3,RRP12,HEY2,MACF1,SEC14L2,OPN3,SGK3,TIPARP,OSTF1,SNX24,SLC25A24,ISOC1,NT5DC3,SMOX,SDK2,NMRK1,SLC47A1,TMA16,IL17RB,KIF21A,PLEKHH1,GINS3,NOL6,RERG,BRI3BP,LDLRAD3,AMZ1,LONRF2,ATP6V1C2,TMED8…
1_Member	Chemical And Genetic Perturbations	M2151	DUTERTRE ESTRADIOL RESPONSE 6HR UP	-42.0764	-37.5861	66/227	162,374,645,1662,1952,2030,2289,2444,2717,3091,3487,3669,3860,4172,4175,4665,5083,5121,5352,5979,6446,6584,6840,7164,7357,7374,7869,8204,8614,9209,9368,9424,10046,10105,11098,11145,23223,23493,23499,23541,23596,23678,25976,26578,28966,29957,51015,51559,54498,54549,54981,55244,55319,55540,55605,57475,64785,65083,85004,140707,143458,155185,164832,245973,283578,399665	AP1B1,AREG,BLVRB,DDX10,CELSR2,SLC29A1,FKBP5,FRK,GLA,HIF1A,IGFBP4,ISG20,KRT13,MCM3,MCM6,NAB2,PAX9,PCP4,PLOD2,RET,SGK1,SLC22A5,SVIL,TPD52L1,UGCG,UNG,SEMA3B,NRIP1,STC2,LRRFIP2,SLC9A3R1,KCNK6,MAMLD1,PPIF,PRSS23,PLAAT3,RRP12,HEY2,MACF1,SEC14L2,OPN3,SGK3,TIPARP,OSTF1,SNX24,SLC25A24,ISOC1,NT5DC3,SMOX,SDK2,NMRK1,SLC47A1,TMA16,IL17RB,KIF21A,PLEKHH1,GINS3,NOL6,RERG,BRI3BP,LDLRAD3,AMZ1,LONRF2,ATP6V1C2,TMED8…
1_Member	Chemical And Genetic Perturbations	M2230	BHAT ESR1 TARGETS NOT VIA AKT1 UP	-30.2165	-26.0272	53/211	162,595,1952,2030,2274,2296,2444,3055,3487,5305,5979,6478,6584,6840,7054,7164,7450,7869,8563,8614,9214,9368,9424,10171,10202,11098,23223,23286,23541,25976,26579,27295,28966,51523,51559,51702,54498,54981,55244,55686,57475,64785,65083,84532,90249,126410,140706,149175,155185,164832,245973,252969,399665	AP1B1,CCND1,CELSR2,SLC29A1,FHL2,FOXC1,FRK,HCK,IGFBP4,PIP4K2A,RET,SIAH2,SLC22A5,SVIL,TH,TPD52L1,VWF,SEMA3B,THOC5,STC2,FCMR,SLC9A3R1,KCNK6,RCL1,DHRS2,PRSS23,RRP12,WWC1,SEC14L2,TIPARP,MYEOV,PDLIM3,SNX24,CXXC5,NT5DC3,PADI3,SMOX,NMRK1,SLC47A1,MREG,PLEKHH1,GINS3,NOL6,ACSS1,UNC5A,CYP4F22,CCM2L,MANEAL,AMZ1,LONRF2,ATP6V1C2,NEIL2,FAM102A
1_Member	Hallmark Gene Sets	M5906	HALLMARK ESTROGEN RESPONSE EARLY	-24.4674	-20.4542	46/200	360,374,595,645,1717,1952,2274,2289,2296,2444,2717,3487,3860,5979,6196,6478,6584,6840,6990,7164,7357,7869,8204,8614,9214,9314,9368,9467,9620,10105,10202,11098,11145,23223,23286,23329,23541,23596,25976,27295,28966,55540,55686,56994,91683,399665	AQP3,AREG,CCND1,BLVRB,DHCR7,CELSR2,FHL2,FKBP5,FOXC1,FRK,GLA,IGFBP4,KRT13,RET,RPS6KA2,SIAH2,SLC22A5,SVIL,DYNLT3,TPD52L1,UGCG,SEMA3B,NRIP1,STC2,FCMR,KLF4,SLC9A3R1,SH3BP5,CELSR1,PPIF,DHRS2,PRSS23,PLAAT3,RRP12,WWC1,TBC1D30,SEC14L2,OPN3,TIPARP,PDLIM3,SNX24,IL17RB,MREG,CHPT1,SYT12,FAM102A
1_Member	Chemical And Genetic Perturbations	M2234	BHAT ESR1 TARGETS VIA AKT1 UP	-23.7525	-19.8643	53/281	162,595,1952,2030,2274,2717,3055,3487,3860,4616,5305,5979,6478,6584,6840,7054,7164,7450,7869,8563,8614,9214,9368,9424,10105,10171,10202,23223,23286,23541,25976,26579,27295,28966,51523,51537,51559,51702,54981,57475,64761,65083,79935,90249,91683,126410,140706,149175,155185,164832,245973,252969,399665	AP1B1,CCND1,CELSR2,SLC29A1,FHL2,GLA,HCK,IGFBP4,KRT13,GADD45B,PIP4K2A,RET,SIAH2,SLC22A5,SVIL,TH,TPD52L1,VWF,SEMA3B,THOC5,STC2,FCMR,SLC9A3R1,KCNK6,PPIF,RCL1,DHRS2,RRP12,WWC1,SEC14L2,TIPARP,MYEOV,PDLIM3,SNX24,CXXC5,MTFP1,NT5DC3,PADI3,NMRK1,PLEKHH1,PARP12,NOL6,CCNP,UNC5A,SYT12,CYP4F22,CCM2L,MANEAL,AMZ1,LONRF2,ATP6V1C2,NEIL2,FAM102A
1_Member	Hallmark Gene Sets	M5907	HALLMARK ESTROGEN RESPONSE LATE	-21.7415	-17.9502	43/199	374,595,645,1717,1952,2013,2030,2289,2296,2444,2717,3487,3669,3716,3860,4665,5121,5265,5603,5979,6196,6446,6478,6584,6990,7054,7164,7538,7869,8204,9231,9254,9314,9368,10105,10202,11098,11145,23596,27295,55540,56994,399665	AREG,CCND1,BLVRB,DHCR7,CELSR2,EMP2,SLC29A1,FKBP5,FOXC1,FRK,GLA,IGFBP4,ISG20,JAK1,KRT13,NAB2,PCP4,SERPINA1,MAPK13,RET,RPS6KA2,SGK1,SIAH2,SLC22A5,DYNLT3,TH,TPD52L1,ZFP36,SEMA3B,NRIP1,DLG5,CACNA2D2,KLF4,SLC9A3R1,PPIF,DHRS2,PRSS23,PLAAT3,OPN3,PDLIM3,IL17RB,CHPT1,FAM102A
1_Member	Chemical And Genetic Perturbations	M2156	DUTERTRE ESTRADIOL RESPONSE 24HR UP	-8.12701	-4.53981	34/322	374,1662,1952,2030,2289,2717,3487,3860,4172,4175,5121,5979,6478,6584,7164,7374,7869,8204,8614,9368,9424,10105,10202,23678,55540,56994,64116,64785,79929,85004,140707,149175,155185,283578	AREG,DDX10,CELSR2,SLC29A1,FKBP5,GLA,IGFBP4,KRT13,MCM3,MCM6,PCP4,RET,SIAH2,SLC22A5,TPD52L1,UNG,SEMA3B,NRIP1,STC2,SLC9A3R1,KCNK6,PPIF,DHRS2,SGK3,IL17RB,CHPT1,SLC39A8,GINS3,MAP6D1,RERG,BRI3BP,MANEAL,AMZ1,TMED8
2_Summary	Chemical And Genetic Perturbations	M828	MASSARWEH TAMOXIFEN RESISTANCE DN	-10.289	-6.57686	32/239	374,1952,2289,2444,2717,3487,4665,6450,6478,6584,7164,8204,9214,9231,9467,10826,11098,23678,25976,51015,51537,54981,55224,55319,55540,55686,85004,91272,91683,164832,196410,252969,134,1717,2013,2899,3607,6432,8660,9540,10280,29957,51559,92345	AREG,CELSR2,FKBP5,FRK,GLA,IGFBP4,NAB2,SH3BGR,SIAH2,SLC22A5,TPD52L1,NRIP1,FCMR,DLG5,SH3BP5,FAXDC2,PRSS23,SGK3,TIPARP,ISOC1,MTFP1,NMRK1,ETNK2,TMA16,IL17RB,MREG,RERG,BOD1,SYT12,LONRF2,METTL7B,NEIL2,ADORA1,DHCR7,EMP2,GRIK3,FOXK2,SRSF7,IRS2,TP53I3,SIGMAR1,SLC25A24,NT5DC3,NAF1
2_Member	Chemical And Genetic Perturbations	M828	MASSARWEH TAMOXIFEN RESISTANCE DN	-10.289	-6.57686	32/239	374,1952,2289,2444,2717,3487,4665,6450,6478,6584,7164,8204,9214,9231,9467,10826,11098,23678,25976,51015,51537,54981,55224,55319,55540,55686,85004,91272,91683,164832,196410,252969	AREG,CELSR2,FKBP5,FRK,GLA,IGFBP4,NAB2,SH3BGR,SIAH2,SLC22A5,TPD52L1,NRIP1,FCMR,DLG5,SH3BP5,FAXDC2,PRSS23,SGK3,TIPARP,ISOC1,MTFP1,NMRK1,ETNK2,TMA16,IL17RB,MREG,RERG,BOD1,SYT12,LONRF2,METTL7B,NEIL2
2_Member	Chemical And Genetic Perturbations	M14447	MASSARWEH RESPONSE TO ESTRADIOL	-7.72399	-4.20598	14/62	374,2717,3487,6478,7164,8204,9214,11098,23678,25976,55224,55319,55540,55686	AREG,GLA,IGFBP4,SIAH2,TPD52L1,NRIP1,FCMR,PRSS23,SGK3,TIPARP,ETNK2,TMA16,IL17RB,MREG
2_Member	Chemical And Genetic Perturbations	M6386	CREIGHTON ENDOCRINE THERAPY RESISTANCE 4	-5.44681	-2.21179	27/292	134,1717,1952,2013,2289,2444,2899,3607,6432,6478,6584,8204,8660,9214,9231,9467,9540,10280,11098,23678,25976,29957,51559,55540,85004,91272,92345	ADORA1,DHCR7,CELSR2,EMP2,FKBP5,FRK,GRIK3,FOXK2,SRSF7,SIAH2,SLC22A5,NRIP1,IRS2,FCMR,DLG5,SH3BP5,TP53I3,SIGMAR1,PRSS23,SGK3,TIPARP,SLC25A24,NT5DC3,IL17RB,RERG,BOD1,NAF1
3_Summary	Chemical And Genetic Perturbations	M10961	GOZGIT ESR1 TARGETS DN	-9.20821	-5.56301	59/720	316,374,481,604,1374,1475,1645,1952,2036,2045,2052,2444,2494,2571,2899,3098,3487,3669,3696,3860,4148,5121,5265,5979,6196,6446,6990,7039,7357,8614,9424,9823,9871,10826,11098,11145,23499,23678,28996,51313,51566,54549,54809,55342,57600,64116,79977,80781,85004,116372,130026,144100,145741,145788,151473,166336,221178,253782,399665	AOX1,AREG,ATP1B1,BCL6,CPT1A,CSTA,AKR1C1,CELSR2,EPB41L1,EPHA7,EPHX1,FRK,NR5A2,GAD1,GRIK3,HK1,IGFBP4,ISG20,ITGB8,KRT13,MATN3,PCP4,SERPINA1,RET,RPS6KA2,SGK1,DYNLT3,TGFA,UGCG,STC2,KCNK6,ARMCX2,SEC24D,FAXDC2,PRSS23,PLAAT3,MACF1,SGK3,HIPK2,GASK1B,ARMCX3,SDK2,SAMD9,STRBP,FNIP2,SLC39A8,GRHL2,COL18A1,RERG,LYPD1,ICA1L,PLEKHA7,C2CD4A,C15orf65,SLC16A14,PRICKLE2,SPATA13,CERS6,FAM102A
3_Member	Chemical And Genetic Perturbations	M10961	GOZGIT ESR1 TARGETS DN	-9.20821	-5.56301	59/720	316,374,481,604,1374,1475,1645,1952,2036,2045,2052,2444,2494,2571,2899,3098,3487,3669,3696,3860,4148,5121,5265,5979,6196,6446,6990,7039,7357,8614,9424,9823,9871,10826,11098,11145,23499,23678,28996,51313,51566,54549,54809,55342,57600,64116,79977,80781,85004,116372,130026,144100,145741,145788,151473,166336,221178,253782,399665	AOX1,AREG,ATP1B1,BCL6,CPT1A,CSTA,AKR1C1,CELSR2,EPB41L1,EPHA7,EPHX1,FRK,NR5A2,GAD1,GRIK3,HK1,IGFBP4,ISG20,ITGB8,KRT13,MATN3,PCP4,SERPINA1,RET,RPS6KA2,SGK1,DYNLT3,TGFA,UGCG,STC2,KCNK6,ARMCX2,SEC24D,FAXDC2,PRSS23,PLAAT3,MACF1,SGK3,HIPK2,GASK1B,ARMCX3,SDK2,SAMD9,STRBP,FNIP2,SLC39A8,GRHL2,COL18A1,RERG,LYPD1,ICA1L,PLEKHA7,C2CD4A,C15orf65,SLC16A14,PRICKLE2,SPATA13,CERS6,FAM102A
4_Summary	Chemical And Genetic Perturbations	M9678	STEIN ESR1 TARGETS	-7.68633	-4.20598	16/83	1952,2274,2717,3487,4175,4665,5979,6446,6478,6990,11098,23678,25976,28966,64116,64785,374,6383,6584,8204,23286	CELSR2,FHL2,GLA,IGFBP4,MCM6,NAB2,RET,SGK1,SIAH2,DYNLT3,PRSS23,SGK3,TIPARP,SNX24,SLC39A8,GINS3,AREG,SDC2,SLC22A5,NRIP1,WWC1
4_Member	Chemical And Genetic Perturbations	M9678	STEIN ESR1 TARGETS	-7.68633	-4.20598	16/83	1952,2274,2717,3487,4175,4665,5979,6446,6478,6990,11098,23678,25976,28966,64116,64785	CELSR2,FHL2,GLA,IGFBP4,MCM6,NAB2,RET,SGK1,SIAH2,DYNLT3,PRSS23,SGK3,TIPARP,SNX24,SLC39A8,GINS3
4_Member	Chemical And Genetic Perturbations	M8583	STEIN ESTROGEN RESPONSE NOT VIA ESRRA	-5.88396	-2.5076	7/18	2274,3487,5979,6478,6990,23678,25976	FHL2,IGFBP4,RET,SIAH2,DYNLT3,SGK3,TIPARP
4_Member	Chemical And Genetic Perturbations	M17641	FRASOR RESPONSE TO ESTRADIOL UP	-5.67664	-2.4168	9/35	374,3487,5979,6383,6478,6584,8204,11098,23286	AREG,IGFBP4,RET,SDC2,SIAH2,SLC22A5,NRIP1,PRSS23,WWC1
5_Summary	Chemical And Genetic Perturbations	M4960	SMID BREAST CANCER BASAL DN	-7.65489	-4.20598	51/638	316,374,595,645,776,1362,1384,1473,1733,3487,3708,3752,4148,4435,4915,5979,6642,7357,7869,8073,8204,8614,9214,9231,9254,9368,9620,9743,10202,10826,11098,11145,23268,23329,23522,23541,23678,51313,51477,55107,55512,55653,55686,64087,79570,79885,80000,80223,83752,112714,253782,6478,51523,164832,399665	AOX1,AREG,CCND1,BLVRB,CACNA1D,CPD,CRAT,CST5,DIO1,IGFBP4,ITPR1,KCND3,MATN3,CITED1,NTRK2,RET,SNX1,UGCG,SEMA3B,PTP4A2,NRIP1,STC2,FCMR,DLG5,CACNA2D2,SLC9A3R1,CELSR1,ARHGAP32,DHRS2,FAXDC2,PRSS23,PLAAT3,DNMBP,TBC1D30,KAT6B,SEC14L2,SGK3,GASK1B,ISYNA1,ANO1,SMPD3,BCAS4,MREG,MCCC2,NKAIN1,HDAC11,GREB1L,RAB11FIP1,LONP2,TUBA3E,CERS6,SIAH2,CXXC5,LONRF2,FAM102A
5_Member	Chemical And Genetic Perturbations	M4960	SMID BREAST CANCER BASAL DN	-7.65489	-4.20598	51/638	316,374,595,645,776,1362,1384,1473,1733,3487,3708,3752,4148,4435,4915,5979,6642,7357,7869,8073,8204,8614,9214,9231,9254,9368,9620,9743,10202,10826,11098,11145,23268,23329,23522,23541,23678,51313,51477,55107,55512,55653,55686,64087,79570,79885,80000,80223,83752,112714,253782	AOX1,AREG,CCND1,BLVRB,CACNA1D,CPD,CRAT,CST5,DIO1,IGFBP4,ITPR1,KCND3,MATN3,CITED1,NTRK2,RET,SNX1,UGCG,SEMA3B,PTP4A2,NRIP1,STC2,FCMR,DLG5,CACNA2D2,SLC9A3R1,CELSR1,ARHGAP32,DHRS2,FAXDC2,PRSS23,PLAAT3,DNMBP,TBC1D30,KAT6B,SEC14L2,SGK3,GASK1B,ISYNA1,ANO1,SMPD3,BCAS4,MREG,MCCC2,NKAIN1,HDAC11,GREB1L,RAB11FIP1,LONP2,TUBA3E,CERS6
5_Member	Chemical And Genetic Perturbations	M12892	SMID BREAST CANCER LUMINAL B UP	-3.82618	-0.970074	16/161	595,776,1733,5979,6478,7357,7869,9254,9368,9620,23329,51477,64087,79570,79885,80223	CCND1,CACNA1D,DIO1,RET,SIAH2,UGCG,SEMA3B,CACNA2D2,SLC9A3R1,CELSR1,TBC1D30,ISYNA1,MCCC2,NKAIN1,HDAC11,RAB11FIP1
5_Member	Chemical And Genetic Perturbations	M393	VANTVEER BREAST CANCER ESR1 UP	-3.29192	-0.664948	14/145	3487,6642,7357,8073,9368,9620,23541,51523,55686,64087,79885,164832,253782,399665	IGFBP4,SNX1,UGCG,PTP4A2,SLC9A3R1,CELSR1,SEC14L2,CXXC5,MREG,MCCC2,HDAC11,LONRF2,CERS6,FAM102A
6_Summary	Immunologic Signatures	M4952	GSE29618 PDC VS MDC DN	-6.06426	-2.65314	21/177	162,604,645,1475,3055,3091,4005,4688,5058,6001,6446,6611,8073,9103,10105,11240,23191,23406,25976,29957,64422,824,1958,5265,5836,7091,7097,8660,51313,57162,481,3098,360,3669,9263,9314,56261,162394,221895,399665,1362,5223,27163	AP1B1,BCL6,BLVRB,CSTA,HCK,HIF1A,LMO2,NCF2,PAK1,RGS10,SGK1,SMS,PTP4A2,FCGR2C,PPIF,PADI2,CYFIP1,COTL1,TIPARP,SLC25A24,ATG3,CAPN2,EGR1,SERPINA1,PYGL,TLE4,TLR2,IRS2,GASK1B,PELI1,ATP1B1,HK1,AQP3,ISG20,STK17A,KLF4,GPCPD1,SLFN5,JAZF1,FAM102A,CPD,PGAM1,NAAA
6_Member	Immunologic Signatures	M4952	GSE29618 PDC VS MDC DN	-6.06426	-2.65314	21/177	162,604,645,1475,3055,3091,4005,4688,5058,6001,6446,6611,8073,9103,10105,11240,23191,23406,25976,29957,64422	AP1B1,BCL6,BLVRB,CSTA,HCK,HIF1A,LMO2,NCF2,PAK1,RGS10,SGK1,SMS,PTP4A2,FCGR2C,PPIF,PADI2,CYFIP1,COTL1,TIPARP,SLC25A24,ATG3
6_Member	Immunologic Signatures	M4945	GSE29618 MONOCYTE VS PDC UP	-4.56377	-1.4159	18/171	604,645,824,1958,3055,3091,4688,5265,5836,7091,7097,8073,8660,9103,10105,11240,51313,57162	BCL6,BLVRB,CAPN2,EGR1,HCK,HIF1A,NCF2,SERPINA1,PYGL,TLE4,TLR2,PTP4A2,IRS2,FCGR2C,PPIF,PADI2,GASK1B,PELI1
6_Member	Immunologic Signatures	M4971	GSE29618 PDC VS MDC DAY7 FLU VACCINE DN	-4.29875	-1.23928	18/179	481,604,1475,1958,3055,4688,5058,5265,6001,6446,6611,7097,8073,9103,10105,11240,23406,64422	ATP1B1,BCL6,CSTA,EGR1,HCK,NCF2,PAK1,SERPINA1,RGS10,SGK1,SMS,TLR2,PTP4A2,FCGR2C,PPIF,PADI2,COTL1,ATG3
6_Member	Immunologic Signatures	M4963	GSE29618 MONOCYTE VS PDC DAY7 FLU VACCINE UP	-3.75813	-0.949073	17/180	604,645,1958,3055,3098,4688,5265,5836,6446,6611,7097,8073,9103,23191,51313,57162,64422	BCL6,BLVRB,EGR1,HCK,HK1,NCF2,SERPINA1,PYGL,SGK1,SMS,TLR2,PTP4A2,FCGR2C,CYFIP1,GASK1B,PELI1,ATG3
6_Member	Chemical And Genetic Perturbations	M6905	JAATINEN HEMATOPOIETIC STEM CELL DN	-2.99577	-0.550797	15/173	360,645,1475,3055,3669,4688,5265,6446,9263,9314,23406,56261,162394,221895,399665	AQP3,BLVRB,CSTA,HCK,ISG20,NCF2,SERPINA1,SGK1,STK17A,KLF4,COTL1,GPCPD1,SLFN5,JAZF1,FAM102A
6_Member	Immunologic Signatures	M3082	GSE10325 BCELL VS MYELOID DN	-2.22425	-0.256083	13/169	645,1362,1475,4005,4688,5058,5223,5265,7097,9314,23191,23406,27163	BLVRB,CPD,CSTA,LMO2,NCF2,PAK1,PGAM1,SERPINA1,TLR2,KLF4,CYFIP1,COTL1,NAAA
7_Summary	Immunologic Signatures	M9273	GSE38304 MYC NEG VS POS GC BCELL UP	-5.71075	-2.41796	21/186	607,2052,3487,4665,4864,5058,6595,8013,8491,9644,9678,23678,55349,55540,65108,79038,79683,79848,162394,253782,259173,481,2036,4249,6001,8204,9320,55219,56261,338596,776,9254,23621,25976,51702,57715	BCL9,EPHX1,IGFBP4,NAB2,NPC1,PAK1,SMARCA2,NR4A3,MAP4K3,SH3PXD2A,PHF14,SGK3,CHDH,IL17RB,MARCKSL1,ZFYVE21,ZDHHC14,CSPP1,SLFN5,CERS6,ALS2CL,ATP1B1,EPB41L1,MGAT5,RGS10,NRIP1,TRIP12,MACO1,GPCPD1,ST8SIA6,CACNA1D,CACNA2D2,BACE1,TIPARP,PADI3,SEMA4G
7_Member	Immunologic Signatures	M9273	GSE38304 MYC NEG VS POS GC BCELL UP	-5.71075	-2.41796	21/186	607,2052,3487,4665,4864,5058,6595,8013,8491,9644,9678,23678,55349,55540,65108,79038,79683,79848,162394,253782,259173	BCL9,EPHX1,IGFBP4,NAB2,NPC1,PAK1,SMARCA2,NR4A3,MAP4K3,SH3PXD2A,PHF14,SGK3,CHDH,IL17RB,MARCKSL1,ZFYVE21,ZDHHC14,CSPP1,SLFN5,CERS6,ALS2CL
7_Member	Immunologic Signatures	M9262	GSE40068 CXCR5POS BCL6POS TFH VS CXCR5NEG BCL6NEG CD4 TCELL DN	-4.08101	-1.12219	18/186	481,2036,2052,3487,4249,4665,5058,6001,8204,9320,9644,55219,55349,55540,56261,162394,259173,338596	ATP1B1,EPB41L1,EPHX1,IGFBP4,MGAT5,NAB2,PAK1,RGS10,NRIP1,TRIP12,SH3PXD2A,MACO1,CHDH,IL17RB,GPCPD1,SLFN5,ALS2CL,ST8SIA6
7_Member	Immunologic Signatures	M9269	GSE39916 B CELL SPLEEN VS PLASMA CELL BONE MARROW UP	-3.32979	-0.690752	16/178	481,607,776,3487,5058,9254,23621,23678,25976,51702,55349,55540,57715,79683,253782,259173	ATP1B1,BCL9,CACNA1D,IGFBP4,PAK1,CACNA2D2,BACE1,SGK3,TIPARP,PADI3,CHDH,IL17RB,SEMA4G,ZDHHC14,CERS6,ALS2CL
8_Summary	Chemical And Genetic Perturbations	M11585	NAGASHIMA NRG1 SIGNALING UP	-5.70656	-2.41796	20/171	360,374,1958,2274,3669,3909,4616,4665,4864,6434,6446,7538,7869,8013,8660,23764,25976,26136,81873,131578,23429,595,604,3624,4084,7097,9314,1645,2494,2521,2571,8502,9678,80223,2289,6450,26287,1717,50650,51056,84978,116372,221178	AQP3,AREG,EGR1,FHL2,ISG20,LAMA3,GADD45B,NAB2,NPC1,TRA2B,SGK1,ZFP36,SEMA3B,NR4A3,IRS2,MAFF,TIPARP,TES,ARPC5L,LRRC15,RYBP,CCND1,BCL6,INHBA,MXD1,TLR2,KLF4,AKR1C1,NR5A2,FUS,GAD1,PKP4,PHF14,RAB11FIP1,FKBP5,SH3BGR,ANKRD2,DHCR7,ARHGEF3,LAP3,FRMD5,LYPD1,SPATA13
8_Member	Chemical And Genetic Perturbations	M11585	NAGASHIMA NRG1 SIGNALING UP	-5.70656	-2.41796	20/171	360,374,1958,2274,3669,3909,4616,4665,4864,6434,6446,7538,7869,8013,8660,23764,25976,26136,81873,131578	AQP3,AREG,EGR1,FHL2,ISG20,LAMA3,GADD45B,NAB2,NPC1,TRA2B,SGK1,ZFP36,SEMA3B,NR4A3,IRS2,MAFF,TIPARP,TES,ARPC5L,LRRC15
8_Member	Chemical And Genetic Perturbations	M16311	NAGASHIMA EGF SIGNALING UP	-3.19214	-0.651106	8/56	374,1958,4665,7538,8013,23429,23764,25976	AREG,EGR1,NAB2,ZFP36,NR4A3,RYBP,MAFF,TIPARP
8_Member	Hallmark Gene Sets	M5890	HALLMARK TNFA SIGNALING VIA NFKB	-2.68191	-0.429752	15/186	374,595,604,1958,3624,4084,4616,6446,7097,7538,8013,8660,9314,23764,25976	AREG,CCND1,BCL6,EGR1,INHBA,MXD1,GADD45B,SGK1,TLR2,ZFP36,NR4A3,IRS2,KLF4,MAFF,TIPARP
8_Member	Chemical And Genetic Perturbations	M12383	OSWALD HEMATOPOIETIC STEM CELL IN COLLAGEN GEL UP	-2.50601	-0.379329	15/194	374,1645,1958,2494,2521,2571,4616,6446,7538,8502,9314,9678,23764,25976,80223	AREG,AKR1C1,EGR1,NR5A2,FUS,GAD1,GADD45B,SGK1,ZFP36,PKP4,KLF4,PHF14,MAFF,TIPARP,RAB11FIP1
8_Member	Chemical And Genetic Perturbations	M12300	CHEN LVAD SUPPORT OF FAILING HEART UP	-2.44027	-0.353786	9/89	374,604,2289,4616,6450,7538,8660,25976,26287	AREG,BCL6,FKBP5,GADD45B,SH3BGR,ZFP36,IRS2,TIPARP,ANKRD2
8_Member	Immunologic Signatures	M3798	GSE17721 LPS VS POLYIC 1H BMDC UP	-2.00333	-0.174844	13/180	374,1717,2494,4616,7097,7538,23764,25976,50650,51056,84978,116372,221178	AREG,DHCR7,NR5A2,GADD45B,TLR2,ZFP36,MAFF,TIPARP,ARHGEF3,LAP3,FRMD5,LYPD1,SPATA13
9_Summary	Chemical And Genetic Perturbations	M17487	RIGGINS TAMOXIFEN RESISTANCE UP	-5.70414	-2.41796	12/65	1952,3860,4435,5265,5979,8525,8911,9368,9823,29927,51566,131578	CELSR2,KRT13,CITED1,SERPINA1,RET,DGKZ,CACNA1I,SLC9A3R1,ARMCX2,SEC61A1,ARMCX3,LRRC15
9_Member	Chemical And Genetic Perturbations	M17487	RIGGINS TAMOXIFEN RESISTANCE UP	-5.70414	-2.41796	12/65	1952,3860,4435,5265,5979,8525,8911,9368,9823,29927,51566,131578	CELSR2,KRT13,CITED1,SERPINA1,RET,DGKZ,CACNA1I,SLC9A3R1,ARMCX2,SEC61A1,ARMCX3,LRRC15
10_Summary	Chemical And Genetic Perturbations	M12522	CREIGHTON ENDOCRINE THERAPY RESISTANCE 1	-5.12955	-1.91801	38/509	374,1475,1952,2013,2030,2289,3716,4172,4665,5121,5305,6478,6840,6990,7164,7374,7869,8204,8614,9209,9261,9467,10046,10813,10826,11098,23493,23678,28966,29087,51015,51020,55686,64785,79885,85004,116372,143458	AREG,CSTA,CELSR2,EMP2,SLC29A1,FKBP5,JAK1,MCM3,NAB2,PCP4,PIP4K2A,SIAH2,SVIL,DYNLT3,TPD52L1,UNG,SEMA3B,NRIP1,STC2,LRRFIP2,MAPKAPK2,SH3BP5,MAMLD1,UTP14A,FAXDC2,PRSS23,HEY2,SGK3,SNX24,THYN1,ISOC1,HDDC2,MREG,GINS3,HDAC11,RERG,LYPD1,LDLRAD3
10_Member	Chemical And Genetic Perturbations	M12522	CREIGHTON ENDOCRINE THERAPY RESISTANCE 1	-5.12955	-1.91801	38/509	374,1475,1952,2013,2030,2289,3716,4172,4665,5121,5305,6478,6840,6990,7164,7374,7869,8204,8614,9209,9261,9467,10046,10813,10826,11098,23493,23678,28966,29087,51015,51020,55686,64785,79885,85004,116372,143458	AREG,CSTA,CELSR2,EMP2,SLC29A1,FKBP5,JAK1,MCM3,NAB2,PCP4,PIP4K2A,SIAH2,SVIL,DYNLT3,TPD52L1,UNG,SEMA3B,NRIP1,STC2,LRRFIP2,MAPKAPK2,SH3BP5,MAMLD1,UTP14A,FAXDC2,PRSS23,HEY2,SGK3,SNX24,THYN1,ISOC1,HDDC2,MREG,GINS3,HDAC11,RERG,LYPD1,LDLRAD3
11_Summary	Chemical And Genetic Perturbations	M4781	PICCALUGA ANGIOIMMUNOBLASTIC LYMPHOMA DN	-4.92458	-1.73531	16/131	374,4084,4616,6434,7538,7779,8013,8073,8660,9314,10049,25976,29035,51119,57162,57217,1475,3632,4853,5265,7097,9368,388677	AREG,MXD1,GADD45B,TRA2B,ZFP36,SLC30A1,NR4A3,PTP4A2,IRS2,KLF4,DNAJB6,TIPARP,C16orf72,SBDS,PELI1,TTC7A,CSTA,INPP5A,NOTCH2,SERPINA1,TLR2,SLC9A3R1,NOTCH2NLA
11_Member	Chemical And Genetic Perturbations	M4781	PICCALUGA ANGIOIMMUNOBLASTIC LYMPHOMA DN	-4.92458	-1.73531	16/131	374,4084,4616,6434,7538,7779,8013,8073,8660,9314,10049,25976,29035,51119,57162,57217	AREG,MXD1,GADD45B,TRA2B,ZFP36,SLC30A1,NR4A3,PTP4A2,IRS2,KLF4,DNAJB6,TIPARP,C16orf72,SBDS,PELI1,TTC7A
11_Member	Immunologic Signatures	M4472	GSE22886 DC VS MONOCYTE DN	-2.04176	-0.197258	13/178	1475,3632,4616,4853,5265,7097,7538,8073,8660,9314,9368,57162,388677	CSTA,INPP5A,GADD45B,NOTCH2,SERPINA1,TLR2,ZFP36,PTP4A2,IRS2,KLF4,SLC9A3R1,PELI1,NOTCH2NLA
12_Summary	Immunologic Signatures	M4318	GSE20366 EX VIVO VS DEC205 CONVERSION DN	-4.69942	-1.53135	19/183	134,2521,5292,5305,6446,8502,8660,9314,9646,10171,10280,28966,29035,54981,58499,130340,132299,152559,338596	ADORA1,FUS,PIM1,PIP4K2A,SGK1,PKP4,IRS2,KLF4,CTR9,RCL1,SIGMAR1,SNX24,C16orf72,NMRK1,ZNF462,AP1S3,OCIAD2,PAQR3,ST8SIA6
12_Member	Immunologic Signatures	M4318	GSE20366 EX VIVO VS DEC205 CONVERSION DN	-4.69942	-1.53135	19/183	134,2521,5292,5305,6446,8502,8660,9314,9646,10171,10280,28966,29035,54981,58499,130340,132299,152559,338596	ADORA1,FUS,PIM1,PIP4K2A,SGK1,PKP4,IRS2,KLF4,CTR9,RCL1,SIGMAR1,SNX24,C16orf72,NMRK1,ZNF462,AP1S3,OCIAD2,PAQR3,ST8SIA6
13_Summary	Chemical And Genetic Perturbations	M2256	MIYAGAWA TARGETS OF EWSR1 ETS FUSIONS DN	-4.5194	-1.39084	20/205	768,1645,3696,5352,5768,6196,6840,8204,8614,9467,9871,10098,10290,22936,23764,51313,81792,84517,151887,166336	CA9,AKR1C1,ITGB8,PLOD2,QSOX1,RPS6KA2,SVIL,NRIP1,STC2,SH3BP5,SEC24D,TSPAN5,SPEG,ELL2,MAFF,GASK1B,ADAMTS12,ACTRT3,CCDC80,PRICKLE2
13_Member	Chemical And Genetic Perturbations	M2256	MIYAGAWA TARGETS OF EWSR1 ETS FUSIONS DN	-4.5194	-1.39084	20/205	768,1645,3696,5352,5768,6196,6840,8204,8614,9467,9871,10098,10290,22936,23764,51313,81792,84517,151887,166336	CA9,AKR1C1,ITGB8,PLOD2,QSOX1,RPS6KA2,SVIL,NRIP1,STC2,SH3BP5,SEC24D,TSPAN5,SPEG,ELL2,MAFF,GASK1B,ADAMTS12,ACTRT3,CCDC80,PRICKLE2
14_Summary	Chemical And Genetic Perturbations	M15066	LIU CMYB TARGETS UP	-4.42991	-1.31982	17/159	1889,2052,2274,3487,3669,4665,6196,9263,10202,10652,25841,25976,51477,54981,55540,80223,116372	ECE1,EPHX1,FHL2,IGFBP4,ISG20,NAB2,RPS6KA2,STK17A,DHRS2,YKT6,ABTB2,TIPARP,ISYNA1,NMRK1,IL17RB,RAB11FIP1,LYPD1
14_Member	Chemical And Genetic Perturbations	M15066	LIU CMYB TARGETS UP	-4.42991	-1.31982	17/159	1889,2052,2274,3487,3669,4665,6196,9263,10202,10652,25841,25976,51477,54981,55540,80223,116372	ECE1,EPHX1,FHL2,IGFBP4,ISG20,NAB2,RPS6KA2,STK17A,DHRS2,YKT6,ABTB2,TIPARP,ISYNA1,NMRK1,IL17RB,RAB11FIP1,LYPD1
15_Summary	Immunologic Signatures	M377	GSE7219 WT VS NIK NFKB2 KO DC UP	-4.39603	-1.30368	18/176	1958,2717,3091,3669,4084,4616,5768,7536,7538,8204,23406,26037,27163,51092,54498,54981,80824,399665	EGR1,GLA,HIF1A,ISG20,MXD1,GADD45B,QSOX1,SF1,ZFP36,NRIP1,COTL1,SIPA1L1,NAAA,SIDT2,SMOX,NMRK1,DUSP16,FAM102A
15_Member	Immunologic Signatures	M377	GSE7219 WT VS NIK NFKB2 KO DC UP	-4.39603	-1.30368	18/176	1958,2717,3091,3669,4084,4616,5768,7536,7538,8204,23406,26037,27163,51092,54498,54981,80824,399665	EGR1,GLA,HIF1A,ISG20,MXD1,GADD45B,QSOX1,SF1,ZFP36,NRIP1,COTL1,SIPA1L1,NAAA,SIDT2,SMOX,NMRK1,DUSP16,FAM102A
16_Summary	Chemical And Genetic Perturbations	M9032	MOHANKUMAR HOXA1 TARGETS DN	-4.29821	-1.23928	16/147	374,1645,2571,3624,4148,5603,6446,6695,8622,10826,27122,51313,55356,57484,84952,221895	AREG,AKR1C1,GAD1,INHBA,MATN3,MAPK13,SGK1,SPOCK1,PDE8B,FAXDC2,DKK3,GASK1B,SLC22A15,RNF150,CGNL1,JAZF1
16_Member	Chemical And Genetic Perturbations	M9032	MOHANKUMAR HOXA1 TARGETS DN	-4.29821	-1.23928	16/147	374,1645,2571,3624,4148,5603,6446,6695,8622,10826,27122,51313,55356,57484,84952,221895	AREG,AKR1C1,GAD1,INHBA,MATN3,MAPK13,SGK1,SPOCK1,PDE8B,FAXDC2,DKK3,GASK1B,SLC22A15,RNF150,CGNL1,JAZF1
17_Summary	Immunologic Signatures	M7276	GSE19923 E2A KO VS E2A AND HEB KO DP THYMOCYTE DN	-4.17278	-1.12965	18/183	374,824,1889,2274,4616,5581,6001,6611,7357,8073,8664,10098,22936,51020,51056,54888,84897,391059,1362,3669,25998,26136,26207,29842	AREG,CAPN2,ECE1,FHL2,GADD45B,PRKCE,RGS10,SMS,UGCG,PTP4A2,EIF3D,TSPAN5,ELL2,HDDC2,LAP3,NSUN2,TBRG1,FRRS1,CPD,ISG20,IBTK,TES,PITPNC1,TFCP2L1
17_Member	Immunologic Signatures	M7276	GSE19923 E2A KO VS E2A AND HEB KO DP THYMOCYTE DN	-4.17278	-1.12965	18/183	374,824,1889,2274,4616,5581,6001,6611,7357,8073,8664,10098,22936,51020,51056,54888,84897,391059	AREG,CAPN2,ECE1,FHL2,GADD45B,PRKCE,RGS10,SMS,UGCG,PTP4A2,EIF3D,TSPAN5,ELL2,HDDC2,LAP3,NSUN2,TBRG1,FRRS1
17_Member	Immunologic Signatures	M7274	GSE19923 E2A KO VS HEB AND E2A KO DP THYMOCYTE UP	-2.89526	-0.523928	15/177	374,1362,1889,2274,3669,5581,6001,6611,10098,22936,25998,26136,26207,29842,84897	AREG,CPD,ECE1,FHL2,ISG20,PRKCE,RGS10,SMS,TSPAN5,ELL2,IBTK,TES,PITPNC1,TFCP2L1,TBRG1
18_Summary	Chemical And Genetic Perturbations	M2240	JOHNSTONE PARVB TARGETS 3 UP	-4.15688	-1.12898	31/422	360,374,595,1362,1645,1889,2869,3716,3992,4301,4351,4853,5836,6778,7357,7779,8887,9314,9467,9620,9703,11145,23002,23268,23678,25832,26112,64761,80781,84171,85461	AQP3,AREG,CCND1,CPD,AKR1C1,ECE1,GRK5,JAK1,FADS1,AFDN,MPI,NOTCH2,PYGL,STAT6,UGCG,SLC30A1,TAX1BP1,KLF4,SH3BP5,CELSR1,KIAA0100,PLAAT3,DAAM1,DNMBP,SGK3,NBPF14,CCDC69,PARP12,COL18A1,LOXL4,TANC1
18_Member	Chemical And Genetic Perturbations	M2240	JOHNSTONE PARVB TARGETS 3 UP	-4.15688	-1.12898	31/422	360,374,595,1362,1645,1889,2869,3716,3992,4301,4351,4853,5836,6778,7357,7779,8887,9314,9467,9620,9703,11145,23002,23268,23678,25832,26112,64761,80781,84171,85461	AQP3,AREG,CCND1,CPD,AKR1C1,ECE1,GRK5,JAK1,FADS1,AFDN,MPI,NOTCH2,PYGL,STAT6,UGCG,SLC30A1,TAX1BP1,KLF4,SH3BP5,CELSR1,KIAA0100,PLAAT3,DAAM1,DNMBP,SGK3,NBPF14,CCDC69,PARP12,COL18A1,LOXL4,TANC1
19_Summary	Immunologic Signatures	M9610	GSE42021 TREG PLN VS CD24HI TREG THYMUS UP	-4.14194	-1.12877	18/184	1958,4193,4616,4853,5292,6434,6446,6595,7357,8887,9741,10049,10642,26136,57162,65108,391059,399665,3091,22919,23191,50650,80824,7450,8664,9131,10171,55361,3624,7538,1362,4665,221178,11240,56261	EGR1,MDM2,GADD45B,NOTCH2,PIM1,TRA2B,SGK1,SMARCA2,UGCG,TAX1BP1,LAPTM4A,DNAJB6,IGF2BP1,TES,PELI1,MARCKSL1,FRRS1,FAM102A,HIF1A,MAPRE1,CYFIP1,ARHGEF3,DUSP16,VWF,EIF3D,AIFM1,RCL1,PI4K2A,INHBA,ZFP36,CPD,NAB2,SPATA13,PADI2,GPCPD1
19_Member	Immunologic Signatures	M9610	GSE42021 TREG PLN VS CD24HI TREG THYMUS UP	-4.14194	-1.12877	18/184	1958,4193,4616,4853,5292,6434,6446,6595,7357,8887,9741,10049,10642,26136,57162,65108,391059,399665	EGR1,MDM2,GADD45B,NOTCH2,PIM1,TRA2B,SGK1,SMARCA2,UGCG,TAX1BP1,LAPTM4A,DNAJB6,IGF2BP1,TES,PELI1,MARCKSL1,FRRS1,FAM102A
19_Member	Immunologic Signatures	M9614	GSE42021 TREG PLN VS CD24INT TREG THYMUS UP	-3.58763	-0.846019	17/186	3091,4193,4616,4853,5292,6434,7357,8887,10049,10642,22919,23191,26136,50650,57162,65108,80824	HIF1A,MDM2,GADD45B,NOTCH2,PIM1,TRA2B,UGCG,TAX1BP1,DNAJB6,IGF2BP1,MAPRE1,CYFIP1,TES,ARHGEF3,PELI1,MARCKSL1,DUSP16
19_Member	Immunologic Signatures	M9628	GSE43956 WT VS SGK1 KO TH17 DIFFERENTIATED CD4 TCELL DN	-3.14621	-0.633642	16/185	1958,4193,4616,6446,7357,7450,8664,8887,9131,10049,10171,23191,26136,55361,57162,80824	EGR1,MDM2,GADD45B,SGK1,UGCG,VWF,EIF3D,TAX1BP1,AIFM1,DNAJB6,RCL1,CYFIP1,TES,PI4K2A,PELI1,DUSP16
19_Member	Immunologic Signatures	M9621	GSE27434 WT VS DNMT1 KO TREG DN	-3.12089	-0.62315	16/186	1958,3624,4193,4616,5292,6434,6446,6595,7357,7538,8887,10049,57162,65108,391059,399665	EGR1,INHBA,MDM2,GADD45B,PIM1,TRA2B,SGK1,SMARCA2,UGCG,ZFP36,TAX1BP1,DNAJB6,PELI1,MARCKSL1,FRRS1,FAM102A
19_Member	Immunologic Signatures	M9619	GSE42021 TCONV PLN VS TREG PRECURSORS THYMUS DN	-2.79832	-0.47222	15/181	1362,3091,4193,4665,5292,6434,7357,8887,22919,23191,26136,57162,65108,80824,221178	CPD,HIF1A,MDM2,NAB2,PIM1,TRA2B,UGCG,TAX1BP1,MAPRE1,CYFIP1,TES,PELI1,MARCKSL1,DUSP16,SPATA13
19_Member	Immunologic Signatures	M9616	GSE42021 CD24HI TREG VS CD24HI TCONV THYMUS DN	-2.75113	-0.453963	15/183	1958,4193,4616,5292,6434,6446,7357,8887,9741,10049,10642,11240,56261,57162,399665	EGR1,MDM2,GADD45B,PIM1,TRA2B,SGK1,UGCG,TAX1BP1,LAPTM4A,DNAJB6,IGF2BP1,PADI2,GPCPD1,PELI1,FAM102A
20_Summary	Chemical And Genetic Perturbations	M4785	FULCHER INFLAMMATORY RESPONSE LECTIN VS LPS DN	-4.12558	-1.12664	30/404	162,604,645,2521,3669,3784,4084,4616,4853,6446,7538,8204,8291,9314,9644,9871,23042,23522,25832,25976,54809,56994,57095,57493,57600,64116,143458,162394,221178,100132406	AP1B1,BCL6,BLVRB,FUS,ISG20,KCNQ1,MXD1,GADD45B,NOTCH2,SGK1,ZFP36,NRIP1,DYSF,KLF4,SH3PXD2A,SEC24D,PDXDC1,KAT6B,NBPF14,TIPARP,SAMD9,CHPT1,PITHD1,HEG1,FNIP2,SLC39A8,LDLRAD3,SLFN5,SPATA13,NBPF10
20_Member	Chemical And Genetic Perturbations	M4785	FULCHER INFLAMMATORY RESPONSE LECTIN VS LPS DN	-4.12558	-1.12664	30/404	162,604,645,2521,3669,3784,4084,4616,4853,6446,7538,8204,8291,9314,9644,9871,23042,23522,25832,25976,54809,56994,57095,57493,57600,64116,143458,162394,221178,100132406	AP1B1,BCL6,BLVRB,FUS,ISG20,KCNQ1,MXD1,GADD45B,NOTCH2,SGK1,ZFP36,NRIP1,DYSF,KLF4,SH3PXD2A,SEC24D,PDXDC1,KAT6B,NBPF14,TIPARP,SAMD9,CHPT1,PITHD1,HEG1,FNIP2,SLC39A8,LDLRAD3,SLFN5,SPATA13,NBPF10

## Sheet: E2down
GroupID	Category	Term	Description	LogP	Log(q-value)	InTerm_InList	Genes	Symbols
1_Summary	Chemical And Genetic Perturbations	M2157	DUTERTRE ESTRADIOL RESPONSE 24HR DN	-34.196	-29.7057	81/503	214,901,1001,1501,1543,1601,1604,1730,1942,2035,2200,2495,2861,2886,3097,3280,3486,3760,3964,4071,4199,4643,5796,5874,6717,7035,7048,7586,8476,8507,8942,9099,9414,9619,9891,10123,10205,10396,10769,23108,23138,23187,23327,23362,23554,26503,26960,27198,29995,50617,51347,51706,54101,54103,54843,54947,55323,55332,55568,55625,56243,56256,56271,57530,57655,57669,57822,63951,64759,81788,84144,84343,8536…	ALCAM,CCNG2,CDH3,CTNND2,CYP1A1,DAB2,CD55,DIAPH2,EFNA1,EPB41,FBN1,FTH1,GPR37,GRB7,HIVEP2,HES1,IGFBP3,KCNJ3,LGALS8,TM4SF1,ME1,MYO1E,PTPRK,RAB27B,SRI,TFPI,TGFBR2,ZKSCAN1,CDC42BPA,ENC1,KYNU,USP2,TJP2,ABCG1,NUAK1,ARL4C,MPZL2,ATP8A1,PLK2,RAP1GAP2,N4BP3,PHLDB1,NEDD4L,PSD3,TSPAN12,SLC17A5,NBEA,HCAR1,LMCD1,ATP6V0A4,TAOK3,CYB5R1,RIPK4,GSAP,SYTL2,LPCAT2,LARP6,DRAM1,GALNT10,ZDHHC7,KIAA1217,SERTAD4,BEX4,CGN,G…
1_Member	Chemical And Genetic Perturbations	M2157	DUTERTRE ESTRADIOL RESPONSE 24HR DN	-34.196	-29.7057	81/503	214,901,1001,1501,1543,1601,1604,1730,1942,2035,2200,2495,2861,2886,3097,3280,3486,3760,3964,4071,4199,4643,5796,5874,6717,7035,7048,7586,8476,8507,8942,9099,9414,9619,9891,10123,10205,10396,10769,23108,23138,23187,23327,23362,23554,26503,26960,27198,29995,50617,51347,51706,54101,54103,54843,54947,55323,55332,55568,55625,56243,56256,56271,57530,57655,57669,57822,63951,64759,81788,84144,84343,8536…	ALCAM,CCNG2,CDH3,CTNND2,CYP1A1,DAB2,CD55,DIAPH2,EFNA1,EPB41,FBN1,FTH1,GPR37,GRB7,HIVEP2,HES1,IGFBP3,KCNJ3,LGALS8,TM4SF1,ME1,MYO1E,PTPRK,RAB27B,SRI,TFPI,TGFBR2,ZKSCAN1,CDC42BPA,ENC1,KYNU,USP2,TJP2,ABCG1,NUAK1,ARL4C,MPZL2,ATP8A1,PLK2,RAP1GAP2,N4BP3,PHLDB1,NEDD4L,PSD3,TSPAN12,SLC17A5,NBEA,HCAR1,LMCD1,ATP6V0A4,TAOK3,CYB5R1,RIPK4,GSAP,SYTL2,LPCAT2,LARP6,DRAM1,GALNT10,ZDHHC7,KIAA1217,SERTAD4,BEX4,CGN,G…
1_Member	Chemical And Genetic Perturbations	M2154	DUTERTRE ESTRADIOL RESPONSE 6HR DN	-25.8544	-21.6651	33/91	214,901,1501,1942,2066,2886,2908,5874,7035,7402,8942,9891,23138,23327,23554,26960,27124,27198,29121,50617,55332,55568,55625,57669,57822,64759,84343,94241,120224,160335,165215,168544,619279	ALCAM,CCNG2,CTNND2,EFNA1,ERBB4,GRB7,NR3C1,RAB27B,TFPI,UTRN,KYNU,NUAK1,N4BP3,NEDD4L,TSPAN12,NBEA,INPP5J,HCAR1,CLEC2D,ATP6V0A4,DRAM1,GALNT10,ZDHHC7,EPB41L5,GRHL3,TNS3,HPS3,TP53INP1,TMEM45B,TMTC2,FAM171B,ZNF467,ZNF704
2_Summary	Chemical And Genetic Perturbations	M17454	MASSARWEH TAMOXIFEN RESISTANCE UP	-20.5664	-16.5532	67/561	210,214,818,1001,1604,1730,1745,2001,2040,2066,2867,3382,3625,3783,5144,5753,5795,5874,7077,7402,7473,8139,8495,8507,8870,9414,9891,9914,10205,10396,10529,10614,10690,11015,11278,23108,23189,23508,23731,26052,29993,29995,30845,51097,54453,55332,55568,56243,56271,56952,56975,57530,58472,64097,64400,64759,64781,65084,83593,84102,120224,124583,157680,165215,286144,619279,729993,36,1501,5167,7057,101…	ALAD,ALCAM,CAMK2G,CDH3,CD55,DIAPH2,DLX1,ELF5,STOM,ERBB4,FFAR2,ICA1,INHBB,KCNN4,PDE4D,PTK6,PTPRJ,RAB27B,TIMP2,UTRN,WNT3,GAN,PPFIBP2,ENC1,IER3,TJP2,NUAK1,ATP2C2,MPZL2,ATP8A1,NEBL,HEXIM1,FUT9,KDELR3,KLF12,RAP1GAP2,KANK1,TTC9,TMEM245,DNM3,PACSIN1,LMCD1,EHD3,SCCPDH,RIN2,DRAM1,GALNT10,KIAA1217,BEX4,PRTFDC1,FAM20C,CGN,SQOR,EPB41L4A,AKTIP,TNS3,CERK,TMEM135,RASSF5,SLC41A2,TMEM45B,CANT1,VPS13B,FAM171B,TRIQ…
2_Member	Chemical And Genetic Perturbations	M17454	MASSARWEH TAMOXIFEN RESISTANCE UP	-20.5664	-16.5532	67/561	210,214,818,1001,1604,1730,1745,2001,2040,2066,2867,3382,3625,3783,5144,5753,5795,5874,7077,7402,7473,8139,8495,8507,8870,9414,9891,9914,10205,10396,10529,10614,10690,11015,11278,23108,23189,23508,23731,26052,29993,29995,30845,51097,54453,55332,55568,56243,56271,56952,56975,57530,58472,64097,64400,64759,64781,65084,83593,84102,120224,124583,157680,165215,286144,619279,729993	ALAD,ALCAM,CAMK2G,CDH3,CD55,DIAPH2,DLX1,ELF5,STOM,ERBB4,FFAR2,ICA1,INHBB,KCNN4,PDE4D,PTK6,PTPRJ,RAB27B,TIMP2,UTRN,WNT3,GAN,PPFIBP2,ENC1,IER3,TJP2,NUAK1,ATP2C2,MPZL2,ATP8A1,NEBL,HEXIM1,FUT9,KDELR3,KLF12,RAP1GAP2,KANK1,TTC9,TMEM245,DNM3,PACSIN1,LMCD1,EHD3,SCCPDH,RIN2,DRAM1,GALNT10,KIAA1217,BEX4,PRTFDC1,FAM20C,CGN,SQOR,EPB41L4A,AKTIP,TNS3,CERK,TMEM135,RASSF5,SLC41A2,TMEM45B,CANT1,VPS13B,FAM171B,TRIQ…
2_Member	Chemical And Genetic Perturbations	M13661	CREIGHTON ENDOCRINE THERAPY RESISTANCE 5	-18.3368	-14.4486	58/473	36,210,214,1001,1501,1604,2040,2066,3382,3625,5167,5753,5795,5874,7057,7077,7402,8495,9414,9914,10123,10205,10396,10529,10690,10769,11015,22807,23108,23362,23508,23731,51090,51097,54453,55323,55332,55568,55625,56271,56975,58472,64097,64400,64781,65084,79762,81617,83999,84102,114569,120224,129049,157680,319089,342979,619279,642273	ACADSB,ALAD,ALCAM,CDH3,CTNND2,CD55,STOM,ERBB4,ICA1,INHBB,ENPP1,PTK6,PTPRJ,RAB27B,THBS1,TIMP2,UTRN,PPFIBP2,TJP2,ATP2C2,ARL4C,MPZL2,ATP8A1,NEBL,FUT9,PLK2,KDELR3,IKZF2,RAP1GAP2,PSD3,TTC9,TMEM245,PLLP,SCCPDH,RIN2,LARP6,DRAM1,GALNT10,ZDHHC7,BEX4,FAM20C,SQOR,EPB41L4A,AKTIP,CERK,TMEM135,C1orf115,CAB39L,KREMEN1,SLC41A2,MAL2,TMEM45B,SGSM1,VPS13B,TTC6,PALM3,ZNF704,FAM110C
3_Summary	Chemical And Genetic Perturbations	M10961	GOZGIT ESR1 TARGETS DN	-13.7855	-9.99422	65/720	214,658,1287,1501,1543,2001,2066,2239,2495,2861,3655,3760,3964,5046,5165,5167,5796,5874,7035,7057,7077,7402,7772,7837,8463,8942,9495,9891,9914,10529,10690,10769,11015,23007,23111,23189,23213,23362,23508,23524,23543,26052,26960,29995,50807,51090,51097,54843,54894,55283,56271,56952,57669,79966,80237,81031,81617,83593,91862,120224,122786,140462,160335,286144,441027	ALCAM,BMPR1B,COL4A5,CTNND2,CYP1A1,ELF5,ERBB4,GPC4,FTH1,GPR37,ITGA6,KCNJ3,LGALS8,PCSK6,PDK3,ENPP1,PTPRK,RAB27B,TFPI,THBS1,TIMP2,UTRN,ZNF229,PXDN,TEAD2,KYNU,AKAP5,NUAK1,ATP2C2,NEBL,FUT9,PLK2,KDELR3,PLCH1,SPART,KANK1,SULF1,PSD3,TTC9,SRRM2,RBFOX2,DNM3,NBEA,LMCD1,ASAP1,PLLP,SCCPDH,SYTL2,RNF43,MCOLN3,BEX4,PRTFDC1,EPB41L5,SCD5,ELL3,SLC2A10,CAB39L,RASSF5,MARVELD3,TMEM45B,FRMD6,ASB9,TMTC2,TRIQK,TMEM150C
3_Member	Chemical And Genetic Perturbations	M10961	GOZGIT ESR1 TARGETS DN	-13.7855	-9.99422	65/720	214,658,1287,1501,1543,2001,2066,2239,2495,2861,3655,3760,3964,5046,5165,5167,5796,5874,7035,7057,7077,7402,7772,7837,8463,8942,9495,9891,9914,10529,10690,10769,11015,23007,23111,23189,23213,23362,23508,23524,23543,26052,26960,29995,50807,51090,51097,54843,54894,55283,56271,56952,57669,79966,80237,81031,81617,83593,91862,120224,122786,140462,160335,286144,441027	ALCAM,BMPR1B,COL4A5,CTNND2,CYP1A1,ELF5,ERBB4,GPC4,FTH1,GPR37,ITGA6,KCNJ3,LGALS8,PCSK6,PDK3,ENPP1,PTPRK,RAB27B,TFPI,THBS1,TIMP2,UTRN,ZNF229,PXDN,TEAD2,KYNU,AKAP5,NUAK1,ATP2C2,NEBL,FUT9,PLK2,KDELR3,PLCH1,SPART,KANK1,SULF1,PSD3,TTC9,SRRM2,RBFOX2,DNM3,NBEA,LMCD1,ASAP1,PLLP,SCCPDH,SYTL2,RNF43,MCOLN3,BEX4,PRTFDC1,EPB41L5,SCD5,ELL3,SLC2A10,CAB39L,RASSF5,MARVELD3,TMEM45B,FRMD6,ASB9,TMTC2,TRIQK,TMEM150C
4_Summary	Chemical And Genetic Perturbations	M2232	BHAT ESR1 TARGETS NOT VIA AKT1 DN	-10.6611	-6.94898	19/87	210,818,1001,1604,1628,1942,5167,5796,7586,8942,9723,23362,28514,54843,54894,57530,64759,114884,122786,2059,55568,55625,84851	ALAD,CAMK2G,CDH3,CD55,DBP,EFNA1,ENPP1,PTPRK,ZKSCAN1,KYNU,SEMA3E,PSD3,DLL1,SYTL2,RNF43,CGN,TNS3,OSBPL10,FRMD6,EPS8,GALNT10,ZDHHC7,TRIM52
4_Member	Chemical And Genetic Perturbations	M2232	BHAT ESR1 TARGETS NOT VIA AKT1 DN	-10.6611	-6.94898	19/87	210,818,1001,1604,1628,1942,5167,5796,7586,8942,9723,23362,28514,54843,54894,57530,64759,114884,122786	ALAD,CAMK2G,CDH3,CD55,DBP,EFNA1,ENPP1,PTPRK,ZKSCAN1,KYNU,SEMA3E,PSD3,DLL1,SYTL2,RNF43,CGN,TNS3,OSBPL10,FRMD6
4_Member	Chemical And Genetic Perturbations	M2235	BHAT ESR1 TARGETS VIA AKT1 DN	-6.58836	-3.32851	14/82	210,1001,1628,1942,2059,7586,9723,23362,28514,54843,55568,55625,57530,84851	ALAD,CDH3,DBP,EFNA1,EPS8,ZKSCAN1,SEMA3E,PSD3,DLL1,SYTL2,GALNT10,ZDHHC7,CGN,TRIM52
5_Summary	Immunologic Signatures	M8052	GSE23984 CTRL VS HYPOCALEMIC VITAMIND ANALOG TCELL DN	-9.54964	-5.95783	26/189	214,1112,2650,3575,3655,4297,4643,5167,8091,8507,9619,10769,23077,23524,25798,51347,54453,55005,55283,64759,65084,83641,84062,84627,122786,140738,4773,9459,64783,79956,168544	ALCAM,FOXN3,GCNT1,IL7R,ITGA6,KMT2A,MYO1E,ENPP1,HMGA2,ENC1,ABCG1,PLK2,MYCBP2,SRRM2,BRI3,TAOK3,RIN2,RMND1,MCOLN3,TNS3,TMEM135,FAM107B,DTNBP1,ZNF469,FRMD6,TMEM37,NFATC2,ARHGEF6,RBM15,ERMP1,ZNF467
5_Member	Immunologic Signatures	M8052	GSE23984 CTRL VS HYPOCALEMIC VITAMIND ANALOG TCELL DN	-9.54964	-5.95783	26/189	214,1112,2650,3575,3655,4297,4643,5167,8091,8507,9619,10769,23077,23524,25798,51347,54453,55005,55283,64759,65084,83641,84062,84627,122786,140738	ALCAM,FOXN3,GCNT1,IL7R,ITGA6,KMT2A,MYO1E,ENPP1,HMGA2,ENC1,ABCG1,PLK2,MYCBP2,SRRM2,BRI3,TAOK3,RIN2,RMND1,MCOLN3,TNS3,TMEM135,FAM107B,DTNBP1,ZNF469,FRMD6,TMEM37
5_Member	Immunologic Signatures	M8060	GSE24726 WT VS E2 2 KO PDC UP	-2.38968	-0.578815	14/197	2650,3655,4643,4773,8091,8507,9459,64759,64783,65084,79956,83641,140738,168544	GCNT1,ITGA6,MYO1E,NFATC2,HMGA2,ENC1,ARHGEF6,TNS3,RBM15,TMEM135,ERMP1,FAM107B,TMEM37,ZNF467
6_Summary	Chemical And Genetic Perturbations	M4306	ONDER CDH1 TARGETS 2 DN	-9.54503	-5.95783	41/429	667,901,1001,1543,1604,1824,1942,2065,3280,3655,3691,3714,3783,4486,4643,4940,5590,6385,6653,7037,8870,9452,9638,10123,10205,10769,11226,23189,23231,23266,50649,51706,54101,55283,55612,55930,79745,79956,89795,126353,140885	DST,CCNG2,CDH3,CYP1A1,CD55,DSC2,EFNA1,ERBB3,HES1,ITGA6,ITGB4,JAG2,KCNN4,MST1R,MYO1E,OAS3,PRKCZ,SDC4,SORL1,TFRC,IER3,ITM2A,FEZ1,ARL4C,MPZL2,PLK2,GALNT6,KANK1,SEL1L3,ADGRL2,ARHGEF4,CYB5R1,RIPK4,MCOLN3,FERMT1,MYO5C,CLIP4,ERMP1,NAV3,MISP,SIRPA
6_Member	Chemical And Genetic Perturbations	M4306	ONDER CDH1 TARGETS 2 DN	-9.54503	-5.95783	41/429	667,901,1001,1543,1604,1824,1942,2065,3280,3655,3691,3714,3783,4486,4643,4940,5590,6385,6653,7037,8870,9452,9638,10123,10205,10769,11226,23189,23231,23266,50649,51706,54101,55283,55612,55930,79745,79956,89795,126353,140885	DST,CCNG2,CDH3,CYP1A1,CD55,DSC2,EFNA1,ERBB3,HES1,ITGA6,ITGB4,JAG2,KCNN4,MST1R,MYO1E,OAS3,PRKCZ,SDC4,SORL1,TFRC,IER3,ITM2A,FEZ1,ARL4C,MPZL2,PLK2,GALNT6,KANK1,SEL1L3,ADGRL2,ARHGEF4,CYB5R1,RIPK4,MCOLN3,FERMT1,MYO5C,CLIP4,ERMP1,NAV3,MISP,SIRPA
7_Summary	Chemical And Genetic Perturbations	M2324	LEE BMP2 TARGETS UP	-9.18258	-5.64652	55/708	214,586,726,901,1107,1286,1628,1643,2040,2059,2185,2650,2886,3625,3691,3764,4854,5154,5654,5890,6385,6565,7077,8612,8870,9414,9452,9806,10123,10205,10396,10690,22955,23187,23220,23466,23503,26503,26523,51560,54575,55323,55652,55819,56975,64753,79085,84182,94241,114569,120224,157680,160335,168544,219902	ALCAM,BCAT1,CAPN5,CCNG2,CHD3,COL4A4,DBP,DDB2,STOM,EPS8,PTK2B,GCNT1,GRB7,INHBB,ITGB4,KCNJ8,NOTCH3,PDGFA,HTRA1,RAD51B,SDC4,SLC15A2,TIMP2,PLPP2,IER3,TJP2,ITM2A,SPOCK2,ARL4C,MPZL2,ATP8A1,FUT9,SCMH1,PHLDB1,DTX4,CBX6,ZFYVE26,SLC17A5,AGO1,RAB6B,UGT1A10,LARP6,SLC48A1,RNF130,FAM20C,CCDC136,SLC25A23,MINDY4,TP53INP1,MAL2,TMEM45B,VPS13B,TMTC2,ZNF467,TLCD5
7_Member	Chemical And Genetic Perturbations	M2324	LEE BMP2 TARGETS UP	-9.18258	-5.64652	55/708	214,586,726,901,1107,1286,1628,1643,2040,2059,2185,2650,2886,3625,3691,3764,4854,5154,5654,5890,6385,6565,7077,8612,8870,9414,9452,9806,10123,10205,10396,10690,22955,23187,23220,23466,23503,26503,26523,51560,54575,55323,55652,55819,56975,64753,79085,84182,94241,114569,120224,157680,160335,168544,219902	ALCAM,BCAT1,CAPN5,CCNG2,CHD3,COL4A4,DBP,DDB2,STOM,EPS8,PTK2B,GCNT1,GRB7,INHBB,ITGB4,KCNJ8,NOTCH3,PDGFA,HTRA1,RAD51B,SDC4,SLC15A2,TIMP2,PLPP2,IER3,TJP2,ITM2A,SPOCK2,ARL4C,MPZL2,ATP8A1,FUT9,SCMH1,PHLDB1,DTX4,CBX6,ZFYVE26,SLC17A5,AGO1,RAB6B,UGT1A10,LARP6,SLC48A1,RNF130,FAM20C,CCDC136,SLC25A23,MINDY4,TP53INP1,MAL2,TMEM45B,VPS13B,TMTC2,ZNF467,TLCD5
8_Summary	Chemical And Genetic Perturbations	M4210	CREIGHTON ENDOCRINE THERAPY RESISTANCE 3	-9.06902	-5.57872	54/693	586,622,726,847,1604,2001,2239,2495,3486,3790,4645,5046,5236,5753,5795,6095,8395,8460,8495,8507,8994,9414,9914,10129,11226,22807,23119,23220,23266,23312,23731,51560,54103,54453,55332,55779,57530,57630,79730,79956,83641,84343,84501,93109,114569,114884,120224,126353,127707,160335,284716,286676,340719,642273	BCAT1,BDH1,CAPN5,CAT,CD55,ELF5,GPC4,FTH1,IGFBP3,KCNS3,MYO5B,PCSK6,PGM1,PTK6,PTPRJ,RORA,PIP5K1B,TPST1,PPFIBP2,ENC1,LIMD1,TJP2,ATP2C2,FRY,GALNT6,IKZF2,HIC2,DTX4,ADGRL2,DMXL2,TMEM245,RAB6B,GSAP,RIN2,DRAM1,CFAP44,CGN,SH3RF1,NSUN7,ERMP1,FAM107B,HPS3,SPIRE2,TMEM44,MAL2,OSBPL10,TMEM45B,MISP,KLHDC7A,TMTC2,RIMKLA,ILDR1,NANOS1,FAM110C
8_Member	Chemical And Genetic Perturbations	M4210	CREIGHTON ENDOCRINE THERAPY RESISTANCE 3	-9.06902	-5.57872	54/693	586,622,726,847,1604,2001,2239,2495,3486,3790,4645,5046,5236,5753,5795,6095,8395,8460,8495,8507,8994,9414,9914,10129,11226,22807,23119,23220,23266,23312,23731,51560,54103,54453,55332,55779,57530,57630,79730,79956,83641,84343,84501,93109,114569,114884,120224,126353,127707,160335,284716,286676,340719,642273	BCAT1,BDH1,CAPN5,CAT,CD55,ELF5,GPC4,FTH1,IGFBP3,KCNS3,MYO5B,PCSK6,PGM1,PTK6,PTPRJ,RORA,PIP5K1B,TPST1,PPFIBP2,ENC1,LIMD1,TJP2,ATP2C2,FRY,GALNT6,IKZF2,HIC2,DTX4,ADGRL2,DMXL2,TMEM245,RAB6B,GSAP,RIN2,DRAM1,CFAP44,CGN,SH3RF1,NSUN7,ERMP1,FAM107B,HPS3,SPIRE2,TMEM44,MAL2,OSBPL10,TMEM45B,MISP,KLHDC7A,TMTC2,RIMKLA,ILDR1,NANOS1,FAM110C
9_Summary	Oncogenic Signatures	M2636	ERBB2 UP.V1 UP	-8.89051	-5.44161	25/188	658,726,1543,1601,2026,3691,3783,4854,5144,7423,8612,9619,10205,23508,50617,51097,55332,55619,55861,55885,64097,79762,81031,83464,168544,1119,2650,6653,7077,8910,10123,23266,64759	BMPR1B,CAPN5,CYP1A1,DAB2,ENO2,ITGB4,KCNN4,NOTCH3,PDE4D,VEGFB,PLPP2,ABCG1,MPZL2,TTC9,ATP6V0A4,SCCPDH,DRAM1,DOCK10,DBNDD2,LMO3,EPB41L4A,C1orf115,SLC2A10,APH1B,ZNF467,CHKA,GCNT1,SORL1,TIMP2,SGCE,ARL4C,ADGRL2,TNS3
9_Member	Oncogenic Signatures	M2636	ERBB2 UP.V1 UP	-8.89051	-5.44161	25/188	658,726,1543,1601,2026,3691,3783,4854,5144,7423,8612,9619,10205,23508,50617,51097,55332,55619,55861,55885,64097,79762,81031,83464,168544	BMPR1B,CAPN5,CYP1A1,DAB2,ENO2,ITGB4,KCNN4,NOTCH3,PDE4D,VEGFB,PLPP2,ABCG1,MPZL2,TTC9,ATP6V0A4,SCCPDH,DRAM1,DOCK10,DBNDD2,LMO3,EPB41L4A,C1orf115,SLC2A10,APH1B,ZNF467
9_Member	Oncogenic Signatures	M2725	MEK UP.V1 UP	-5.40828	-2.26041	20/195	726,1119,1543,2026,2650,3691,3783,6653,7077,8910,9619,10123,10205,23266,23508,51097,55861,64759,79762,81031	CAPN5,CHKA,CYP1A1,ENO2,GCNT1,ITGB4,KCNN4,SORL1,TIMP2,SGCE,ABCG1,ARL4C,MPZL2,ADGRL2,TTC9,SCCPDH,DBNDD2,TNS3,C1orf115,SLC2A10
10_Summary	Chemical And Genetic Perturbations	M3002	FRASOR RESPONSE TO ESTRADIOL DN	-7.98566	-4.57454	15/75	1287,1942,2065,3625,4071,7837,8507,8870,8942,9619,10769,23508,27124,140462,100133941	COL4A5,EFNA1,ERBB3,INHBB,TM4SF1,PXDN,ENC1,IER3,KYNU,ABCG1,PLK2,TTC9,INPP5J,ASB9,CD24
10_Member	Chemical And Genetic Perturbations	M3002	FRASOR RESPONSE TO ESTRADIOL DN	-7.98566	-4.57454	15/75	1287,1942,2065,3625,4071,7837,8507,8870,8942,9619,10769,23508,27124,140462,100133941	COL4A5,EFNA1,ERBB3,INHBB,TM4SF1,PXDN,ENC1,IER3,KYNU,ABCG1,PLK2,TTC9,INPP5J,ASB9,CD24
11_Summary	Oncogenic Signatures	M2719	CAMP UP.V1 DN	-7.00727	-3.63092	22/185	667,817,1112,2026,3575,3783,4199,4645,4773,6565,7077,7220,9806,10129,10381,10396,23174,23187,23231,26059,64114,114569	DST,CAMK2D,FOXN3,ENO2,IL7R,KCNN4,ME1,MYO5B,NFATC2,SLC15A2,TIMP2,TRPC1,SPOCK2,FRY,TUBB3,ATP8A1,ZCCHC14,PHLDB1,SEL1L3,ERC2,TMBIM1,MAL2
11_Member	Oncogenic Signatures	M2719	CAMP UP.V1 DN	-7.00727	-3.63092	22/185	667,817,1112,2026,3575,3783,4199,4645,4773,6565,7077,7220,9806,10129,10381,10396,23174,23187,23231,26059,64114,114569	DST,CAMK2D,FOXN3,ENO2,IL7R,KCNN4,ME1,MYO5B,NFATC2,SLC15A2,TIMP2,TRPC1,SPOCK2,FRY,TUBB3,ATP8A1,ZCCHC14,PHLDB1,SEL1L3,ERC2,TMBIM1,MAL2
12_Summary	GO Biological Processes	GO:0030029	actin filament-based process	-6.85492	-3.51075	49/697	752,817,1495,1730,1824,2035,2059,2185,3706,3757,3760,3764,4643,4645,5144,5154,5318,6385,6711,6717,7402,8476,9037,9322,9639,9723,10411,10529,23189,23224,23327,26499,29767,29993,54434,55604,55930,57669,57822,64097,81788,84062,84501,85458,85477,90952,91010,122786,286527,8874,27124,5590,6653,11076,55755,89795,1778,10763,23077,23187,3575,3783,7473,7477,10507,23108,23111,80128,282679,7037,7040,50807,55…	FMNL1,CAMK2D,CTNNA1,DIAPH2,DSC2,EPB41,EPS8,PTK2B,ITPKA,KCNH2,KCNJ3,KCNJ8,MYO1E,MYO5B,PDE4D,PDGFA,PKP2,SDC4,SPTBN1,SRI,UTRN,CDC42BPA,SEMA5A,TRIP10,ARHGEF10,SEMA3E,RAPGEF3,NEBL,KANK1,SYNE2,NEDD4L,PLEK2,TMOD2,PACSIN1,SSH1,CARMIL1,MYO5C,EPB41L5,GRHL3,EPB41L4A,NUAK2,DTNBP1,SPIRE2,DIXDC1,SCIN,ESAM,FMNL3,FRMD6,TMSB15B,ARHGEF7,INPP5J,PRKCZ,SORL1,TPPP,CDK5RAP2,NAV3,DYNC1H1,NES,MYCBP2,PHLDB1,IL7R,KCNN4,WNT…
12_Member	GO Biological Processes	GO:0030029	actin filament-based process	-6.85492	-3.51075	49/697	752,817,1495,1730,1824,2035,2059,2185,3706,3757,3760,3764,4643,4645,5144,5154,5318,6385,6711,6717,7402,8476,9037,9322,9639,9723,10411,10529,23189,23224,23327,26499,29767,29993,54434,55604,55930,57669,57822,64097,81788,84062,84501,85458,85477,90952,91010,122786,286527	FMNL1,CAMK2D,CTNNA1,DIAPH2,DSC2,EPB41,EPS8,PTK2B,ITPKA,KCNH2,KCNJ3,KCNJ8,MYO1E,MYO5B,PDE4D,PDGFA,PKP2,SDC4,SPTBN1,SRI,UTRN,CDC42BPA,SEMA5A,TRIP10,ARHGEF10,SEMA3E,RAPGEF3,NEBL,KANK1,SYNE2,NEDD4L,PLEK2,TMOD2,PACSIN1,SSH1,CARMIL1,MYO5C,EPB41L5,GRHL3,EPB41L4A,NUAK2,DTNBP1,SPIRE2,DIXDC1,SCIN,ESAM,FMNL3,FRMD6,TMSB15B
12_Member	GO Biological Processes	GO:0030036	actin cytoskeleton organization	-4.30383	-1.58006	39/629	752,1495,1730,2035,2059,2185,3706,4643,4645,5154,6385,6711,7402,8476,9037,9322,9639,9723,10411,10529,23189,26499,29767,29993,54434,55604,55930,57669,57822,64097,81788,84062,84501,85458,85477,90952,91010,122786,286527	FMNL1,CTNNA1,DIAPH2,EPB41,EPS8,PTK2B,ITPKA,MYO1E,MYO5B,PDGFA,SDC4,SPTBN1,UTRN,CDC42BPA,SEMA5A,TRIP10,ARHGEF10,SEMA3E,RAPGEF3,NEBL,KANK1,PLEK2,TMOD2,PACSIN1,SSH1,CARMIL1,MYO5C,EPB41L5,GRHL3,EPB41L4A,NUAK2,DTNBP1,SPIRE2,DIXDC1,SCIN,ESAM,FMNL3,FRMD6,TMSB15B
12_Member	GO Biological Processes	GO:0032272	negative regulation of protein polymerization	-4.0707	-1.4669	10/72	2059,6711,8874,23189,27124,29767,54434,55604,85477,286527	EPS8,SPTBN1,ARHGEF7,KANK1,INPP5J,TMOD2,SSH1,CARMIL1,SCIN,TMSB15B
12_Member	GO Biological Processes	GO:0032970	regulation of actin filament-based process	-3.47215	-1.12352	24/350	817,1824,2059,2185,5144,5154,5318,6385,6711,6717,9037,9639,9723,10411,23189,29767,54434,55604,57822,84501,85458,85477,90952,286527	CAMK2D,DSC2,EPS8,PTK2B,PDE4D,PDGFA,PKP2,SDC4,SPTBN1,SRI,SEMA5A,ARHGEF10,SEMA3E,RAPGEF3,KANK1,TMOD2,SSH1,CARMIL1,GRHL3,SPIRE2,DIXDC1,SCIN,ESAM,TMSB15B
12_Member	GO Biological Processes	GO:0030837	negative regulation of actin filament polymerization	-3.34304	-1.05216	8/58	2059,6711,23189,29767,54434,55604,85477,286527	EPS8,SPTBN1,KANK1,TMOD2,SSH1,CARMIL1,SCIN,TMSB15B
12_Member	GO Biological Processes	GO:0031333	negative regulation of protein-containing complex assembly	-3.06248	-0.908644	12/130	2059,5590,6653,6711,8874,23189,27124,29767,54434,55604,85477,286527	EPS8,PRKCZ,SORL1,SPTBN1,ARHGEF7,KANK1,INPP5J,TMOD2,SSH1,CARMIL1,SCIN,TMSB15B
12_Member	GO Biological Processes	GO:0032271	regulation of protein polymerization	-2.96641	-0.856327	16/210	2059,2185,6711,8874,11076,23189,27124,29767,54434,55604,55755,84501,85477,89795,90952,286527	EPS8,PTK2B,SPTBN1,ARHGEF7,TPPP,KANK1,INPP5J,TMOD2,SSH1,CARMIL1,CDK5RAP2,SPIRE2,SCIN,NAV3,ESAM,TMSB15B
12_Member	GO Biological Processes	GO:0051493	regulation of cytoskeleton organization	-2.78799	-0.770452	28/484	1778,2059,2185,5154,6385,6711,8874,9037,9639,9723,10411,10763,11076,23077,23187,23189,27124,29767,54434,55604,55755,57822,84501,85458,85477,89795,90952,286527	DYNC1H1,EPS8,PTK2B,PDGFA,SDC4,SPTBN1,ARHGEF7,SEMA5A,ARHGEF10,SEMA3E,RAPGEF3,NES,TPPP,MYCBP2,PHLDB1,KANK1,INPP5J,TMOD2,SSH1,CARMIL1,CDK5RAP2,GRHL3,SPIRE2,DIXDC1,SCIN,NAV3,ESAM,TMSB15B
12_Member	GO Biological Processes	GO:0032535	regulation of cellular component size	-2.70955	-0.725777	22/352	2059,2185,3575,3783,6711,7473,7477,9037,9723,10507,23108,23111,23189,29767,54434,55604,80128,84501,85477,90952,282679,286527	EPS8,PTK2B,IL7R,KCNN4,SPTBN1,WNT3,WNT7B,SEMA5A,SEMA3E,SEMA4D,RAP1GAP2,SPART,KANK1,TMOD2,SSH1,CARMIL1,TRIM46,SPIRE2,SCIN,ESAM,AQP11,TMSB15B
12_Member	GO Biological Processes	GO:0051494	negative regulation of cytoskeleton organization	-2.5797	-0.666893	12/148	2059,6711,8874,23189,27124,29767,54434,55604,55755,85477,89795,286527	EPS8,SPTBN1,ARHGEF7,KANK1,INPP5J,TMOD2,SSH1,CARMIL1,CDK5RAP2,SCIN,NAV3,TMSB15B
12_Member	GO Biological Processes	GO:1901879	regulation of protein depolymerization	-2.42592	-0.590758	8/80	2059,6711,9037,10763,29767,55604,85477,89795	EPS8,SPTBN1,SEMA5A,NES,TMOD2,CARMIL1,SCIN,NAV3
12_Member	GO Biological Processes	GO:0030834	regulation of actin filament depolymerization	-2.36629	-0.563522	6/49	2059,6711,9037,29767,55604,85477	EPS8,SPTBN1,SEMA5A,TMOD2,CARMIL1,SCIN
12_Member	GO Biological Processes	GO:0043254	regulation of protein-containing complex assembly	-2.24434	-0.507082	22/385	2059,2185,5590,6653,6711,7037,7040,8874,11076,23189,27124,29767,50807,54434,55604,55612,55755,84501,85477,89795,90952,286527	EPS8,PTK2B,PRKCZ,SORL1,SPTBN1,TFRC,TGFB1,ARHGEF7,TPPP,KANK1,INPP5J,TMOD2,ASAP1,SSH1,CARMIL1,FERMT1,CDK5RAP2,SPIRE2,SCIN,NAV3,ESAM,TMSB15B
12_Member	GO Biological Processes	GO:0032956	regulation of actin cytoskeleton organization	-2.23545	-0.507082	19/316	2059,2185,5154,6385,6711,9037,9639,9723,10411,23189,29767,54434,55604,57822,84501,85458,85477,90952,286527	EPS8,PTK2B,PDGFA,SDC4,SPTBN1,SEMA5A,ARHGEF10,SEMA3E,RAPGEF3,KANK1,TMOD2,SSH1,CARMIL1,GRHL3,SPIRE2,DIXDC1,SCIN,ESAM,TMSB15B
12_Member	GO Biological Processes	GO:0051693	actin filament capping	-2.23065	-0.503782	5/37	2059,6711,29767,55604,85477	EPS8,SPTBN1,TMOD2,CARMIL1,SCIN
12_Member	GO Biological Processes	GO:0097435	supramolecular fiber organization	-2.21356	-0.494114	33/657	667,1495,1730,1778,2059,2185,4643,4645,5318,6385,6711,7837,8874,9037,9639,10411,10491,10529,11076,23189,27124,29767,29993,54434,55604,55755,55930,79745,84501,85477,89795,90952,286527	DST,CTNNA1,DIAPH2,DYNC1H1,EPS8,PTK2B,MYO1E,MYO5B,PKP2,SDC4,SPTBN1,PXDN,ARHGEF7,SEMA5A,ARHGEF10,RAPGEF3,CRTAP,NEBL,TPPP,KANK1,INPP5J,TMOD2,PACSIN1,SSH1,CARMIL1,CDK5RAP2,MYO5C,CLIP4,SPIRE2,SCIN,NAV3,ESAM,TMSB15B
12_Member	GO Biological Processes	GO:0008064	regulation of actin polymerization or depolymerization	-2.15971	-0.471609	12/167	2059,2185,6711,9037,23189,29767,54434,55604,84501,85477,90952,286527	EPS8,PTK2B,SPTBN1,SEMA5A,KANK1,TMOD2,SSH1,CARMIL1,SPIRE2,SCIN,ESAM,TMSB15B
12_Member	GO Biological Processes	GO:0030042	actin filament depolymerization	-2.15727	-0.471609	6/54	2059,6711,9037,29767,55604,85477	EPS8,SPTBN1,SEMA5A,TMOD2,CARMIL1,SCIN
12_Member	GO Biological Processes	GO:0007015	actin filament organization	-2.14307	-0.471609	22/393	1495,1730,2059,2185,4643,4645,6385,6711,9037,9639,10411,10529,23189,29767,29993,54434,55604,55930,84501,85477,90952,286527	CTNNA1,DIAPH2,EPS8,PTK2B,MYO1E,MYO5B,SDC4,SPTBN1,SEMA5A,ARHGEF10,RAPGEF3,NEBL,KANK1,TMOD2,PACSIN1,SSH1,CARMIL1,MYO5C,SPIRE2,SCIN,ESAM,TMSB15B
12_Member	GO Biological Processes	GO:0030832	regulation of actin filament length	-2.13974	-0.471609	12/168	2059,2185,6711,9037,23189,29767,54434,55604,84501,85477,90952,286527	EPS8,PTK2B,SPTBN1,SEMA5A,KANK1,TMOD2,SSH1,CARMIL1,SPIRE2,SCIN,ESAM,TMSB15B
12_Member	GO Biological Processes	GO:1902904	negative regulation of supramolecular fiber organization	-2.10624	-0.454551	11/149	2059,6711,8874,23189,27124,29767,54434,55604,85477,89795,286527	EPS8,SPTBN1,ARHGEF7,KANK1,INPP5J,TMOD2,SSH1,CARMIL1,SCIN,NAV3,TMSB15B
12_Member	GO Biological Processes	GO:0030833	regulation of actin filament polymerization	-2.04406	-0.422873	11/152	2059,2185,6711,23189,29767,54434,55604,84501,85477,90952,286527	EPS8,PTK2B,SPTBN1,KANK1,TMOD2,SSH1,CARMIL1,SPIRE2,SCIN,ESAM,TMSB15B
12_Member	GO Biological Processes	GO:0030835	negative regulation of actin filament depolymerization	-2.04007	-0.421351	5/41	2059,6711,29767,55604,85477	EPS8,SPTBN1,TMOD2,CARMIL1,SCIN
12_Member	GO Biological Processes	GO:0090066	regulation of anatomical structure size	-2.00677	-0.406467	24/453	2059,2149,2185,3352,3575,3783,6711,7473,7477,9037,9723,10507,23108,23111,23189,29767,54434,55604,80128,84501,85477,90952,282679,286527	EPS8,F2R,PTK2B,HTR1D,IL7R,KCNN4,SPTBN1,WNT3,WNT7B,SEMA5A,SEMA3E,SEMA4D,RAP1GAP2,SPART,KANK1,TMOD2,SSH1,CARMIL1,TRIM46,SPIRE2,SCIN,ESAM,AQP11,TMSB15B
13_Summary	Chemical And Genetic Perturbations	M10276	LEE NEURAL CREST STEM CELL DN	-6.72947	-3.41527	16/105	1287,1643,1690,1942,3486,5654,7545,9355,10123,10690,10769,22875,23111,23224,81788,89795	COL4A5,DDB2,COCH,EFNA1,IGFBP3,HTRA1,ZIC1,LHX2,ARL4C,FUT9,PLK2,ENPP4,SPART,SYNE2,NUAK2,NAV3
13_Member	Chemical And Genetic Perturbations	M10276	LEE NEURAL CREST STEM CELL DN	-6.72947	-3.41527	16/105	1287,1643,1690,1942,3486,5654,7545,9355,10123,10690,10769,22875,23111,23224,81788,89795	COL4A5,DDB2,COCH,EFNA1,IGFBP3,HTRA1,ZIC1,LHX2,ARL4C,FUT9,PLK2,ENPP4,SPART,SYNE2,NUAK2,NAV3
14_Summary	Chemical And Genetic Perturbations	M1999	WONG ADULT TISSUE STEM MODULE	-6.67921	-3.39303	46/643	214,667,1601,1628,1789,1911,2059,2149,2322,3486,3625,3776,4297,5154,5654,5796,6095,6653,7057,7586,7837,8460,8495,8535,8870,8910,9021,9099,9452,9619,9639,9723,10769,11015,26960,29993,55861,55930,56271,64114,64400,79603,80318,90952,122786,254428	ALCAM,DST,DAB2,DBP,DNMT3B,PHC1,EPS8,F2R,FLT3,IGFBP3,INHBB,KCNK2,KMT2A,PDGFA,HTRA1,PTPRK,RORA,SORL1,THBS1,ZKSCAN1,PXDN,TPST1,PPFIBP2,CBX4,IER3,SGCE,SOCS3,USP2,ITM2A,ABCG1,ARHGEF10,SEMA3E,PLK2,KDELR3,NBEA,PACSIN1,DBNDD2,MYO5C,BEX4,TMBIM1,AKTIP,CERS4,GKAP1,ESAM,FRMD6,SLC41A1
14_Member	Chemical And Genetic Perturbations	M1999	WONG ADULT TISSUE STEM MODULE	-6.67921	-3.39303	46/643	214,667,1601,1628,1789,1911,2059,2149,2322,3486,3625,3776,4297,5154,5654,5796,6095,6653,7057,7586,7837,8460,8495,8535,8870,8910,9021,9099,9452,9619,9639,9723,10769,11015,26960,29993,55861,55930,56271,64114,64400,79603,80318,90952,122786,254428	ALCAM,DST,DAB2,DBP,DNMT3B,PHC1,EPS8,F2R,FLT3,IGFBP3,INHBB,KCNK2,KMT2A,PDGFA,HTRA1,PTPRK,RORA,SORL1,THBS1,ZKSCAN1,PXDN,TPST1,PPFIBP2,CBX4,IER3,SGCE,SOCS3,USP2,ITM2A,ABCG1,ARHGEF10,SEMA3E,PLK2,KDELR3,NBEA,PACSIN1,DBNDD2,MYO5C,BEX4,TMBIM1,AKTIP,CERS4,GKAP1,ESAM,FRMD6,SLC41A1
15_Summary	Immunologic Signatures	M3422	GSE14350 IL2RB KO VS WT TREG DN	-5.83722	-2.62207	20/183	214,2886,3382,3783,4643,5795,5890,6385,6653,8395,22807,23466,23648,55013,57412,57630,64097,64114,64781,160335,586,726,3663,23169,23554,55861,85477	ALCAM,GRB7,ICA1,KCNN4,MYO1E,PTPRJ,RAD51B,SDC4,SORL1,PIP5K1B,IKZF2,CBX6,SSBP3,MCUB,AS3MT,SH3RF1,EPB41L4A,TMBIM1,CERK,TMTC2,BCAT1,CAPN5,IRF5,SLC35D1,TSPAN12,DBNDD2,SCIN
15_Member	Immunologic Signatures	M3422	GSE14350 IL2RB KO VS WT TREG DN	-5.83722	-2.62207	20/183	214,2886,3382,3783,4643,5795,5890,6385,6653,8395,22807,23466,23648,55013,57412,57630,64097,64114,64781,160335	ALCAM,GRB7,ICA1,KCNN4,MYO1E,PTPRJ,RAD51B,SDC4,SORL1,PIP5K1B,IKZF2,CBX6,SSBP3,MCUB,AS3MT,SH3RF1,EPB41L4A,TMBIM1,CERK,TMTC2
15_Member	Immunologic Signatures	M3673	GSE17580 TREG VS TEFF S MANSONI INF UP	-3.11267	-0.920107	15/184	214,586,726,2886,3382,3663,5795,5890,8395,23169,23554,23648,55861,64781,85477	ALCAM,BCAT1,CAPN5,GRB7,ICA1,IRF5,PTPRJ,RAD51B,PIP5K1B,SLC35D1,TSPAN12,SSBP3,DBNDD2,CERK,SCIN
16_Summary	Chemical And Genetic Perturbations	M2469	KRIEG HYPOXIA NOT VIA KDM3A	-5.83361	-2.62207	47/711	157,332,726,901,1112,1123,1643,1719,1730,1824,2026,2908,3097,3486,5236,6666,7040,7220,7423,7772,8870,8874,9037,9770,9891,10123,10381,23432,50807,54101,54453,54843,54892,55332,55861,56666,57685,83641,84553,91768,93109,114884,115290,140885,144455,284716,286527	GRK3,BIRC5,CAPN5,CCNG2,FOXN3,CHN1,DDB2,DHFR,DIAPH2,DSC2,ENO2,NR3C1,HIVEP2,IGFBP3,PGM1,SOX12,TGFB1,TRPC1,VEGFB,ZNF229,IER3,ARHGEF7,SEMA5A,RASSF2,NUAK1,ARL4C,TUBB3,GPR161,ASAP1,RIPK4,RIN2,SYTL2,NCAPG2,DRAM1,DBNDD2,PANX2,CACHD1,FAM107B,FAXC,CABLES1,TMEM44,OSBPL10,FBXO17,SIRPA,E2F7,RIMKLA,TMSB15B
16_Member	Chemical And Genetic Perturbations	M2469	KRIEG HYPOXIA NOT VIA KDM3A	-5.83361	-2.62207	47/711	157,332,726,901,1112,1123,1643,1719,1730,1824,2026,2908,3097,3486,5236,6666,7040,7220,7423,7772,8870,8874,9037,9770,9891,10123,10381,23432,50807,54101,54453,54843,54892,55332,55861,56666,57685,83641,84553,91768,93109,114884,115290,140885,144455,284716,286527	GRK3,BIRC5,CAPN5,CCNG2,FOXN3,CHN1,DDB2,DHFR,DIAPH2,DSC2,ENO2,NR3C1,HIVEP2,IGFBP3,PGM1,SOX12,TGFB1,TRPC1,VEGFB,ZNF229,IER3,ARHGEF7,SEMA5A,RASSF2,NUAK1,ARL4C,TUBB3,GPR161,ASAP1,RIPK4,RIN2,SYTL2,NCAPG2,DRAM1,DBNDD2,PANX2,CACHD1,FAM107B,FAXC,CABLES1,TMEM44,OSBPL10,FBXO17,SIRPA,E2F7,RIMKLA,TMSB15B
17_Summary	Immunologic Signatures	M7518	GSE21546 WT VS SAP1A KO AND ELK1 KO DP THYMOCYTES DN	-5.61789	-2.42863	20/189	1911,3561,5796,7402,7545,7706,8091,8463,8874,9252,9414,9619,10129,26523,55930,57674,79603,90952,94241,168544	PHC1,IL2RG,PTPRK,UTRN,ZIC1,TRIM25,HMGA2,TEAD2,ARHGEF7,RPS6KA5,TJP2,ABCG1,FRY,AGO1,MYO5C,RNF213,CERS4,ESAM,TP53INP1,ZNF467
17_Member	Immunologic Signatures	M7518	GSE21546 WT VS SAP1A KO AND ELK1 KO DP THYMOCYTES DN	-5.61789	-2.42863	20/189	1911,3561,5796,7402,7545,7706,8091,8463,8874,9252,9414,9619,10129,26523,55930,57674,79603,90952,94241,168544	PHC1,IL2RG,PTPRK,UTRN,ZIC1,TRIM25,HMGA2,TEAD2,ARHGEF7,RPS6KA5,TJP2,ABCG1,FRY,AGO1,MYO5C,RNF213,CERS4,ESAM,TP53INP1,ZNF467
18_Summary	Chemical And Genetic Perturbations	M38973	JINESH BLEBBISHIELD VS LIVE CONTROL DN	-5.52023	-2.35216	24/261	847,972,3790,3964,4486,5874,6297,6653,6717,7048,8942,9638,9639,9891,10205,10491,28514,51090,54453,54575,55612,56256,58472,83464	CAT,CD74,KCNS3,LGALS8,MST1R,RAB27B,SALL2,SORL1,SRI,TGFBR2,KYNU,FEZ1,ARHGEF10,NUAK1,MPZL2,CRTAP,DLL1,PLLP,RIN2,UGT1A10,FERMT1,SERTAD4,SQOR,APH1B
18_Member	Chemical And Genetic Perturbations	M38973	JINESH BLEBBISHIELD VS LIVE CONTROL DN	-5.52023	-2.35216	24/261	847,972,3790,3964,4486,5874,6297,6653,6717,7048,8942,9638,9639,9891,10205,10491,28514,51090,54453,54575,55612,56256,58472,83464	CAT,CD74,KCNS3,LGALS8,MST1R,RAB27B,SALL2,SORL1,SRI,TGFBR2,KYNU,FEZ1,ARHGEF10,NUAK1,MPZL2,CRTAP,DLL1,PLLP,RIN2,UGT1A10,FERMT1,SERTAD4,SQOR,APH1B
19_Summary	Chemical And Genetic Perturbations	M624	HOLLERN EMT BREAST TUMOR DN	-5.37425	-2.24568	15/117	987,1001,1824,2001,2065,2886,4645,8495,10205,54101,54894,57669,114569,286676,100133941,10690	LRBA,CDH3,DSC2,ELF5,ERBB3,GRB7,MYO5B,PPFIBP2,MPZL2,RIPK4,RNF43,EPB41L5,MAL2,ILDR1,CD24,FUT9
19_Member	Chemical And Genetic Perturbations	M624	HOLLERN EMT BREAST TUMOR DN	-5.37425	-2.24568	15/117	987,1001,1824,2001,2065,2886,4645,8495,10205,54101,54894,57669,114569,286676,100133941	LRBA,CDH3,DSC2,ELF5,ERBB3,GRB7,MYO5B,PPFIBP2,MPZL2,RIPK4,RNF43,EPB41L5,MAL2,ILDR1,CD24
19_Member	Chemical And Genetic Perturbations	M14590	AIGNER ZEB1 TARGETS	-2.33621	-0.548965	5/35	1001,1824,10205,114569,100133941	CDH3,DSC2,MPZL2,MAL2,CD24
19_Member	Chemical And Genetic Perturbations	M1777	ZHANG GATA6 TARGETS UP	-2.0535	-0.425933	3/14	1824,10205,10690	DSC2,MPZL2,FUT9
20_Summary	Chemical And Genetic Perturbations	M2817	STARK PREFRONTAL CORTEX 22Q11 DELETION UP	-5.31543	-2.21428	19/181	157,1108,1119,2185,5795,5796,6711,7077,7182,9806,10396,23077,29767,30845,50807,79085,91752,145567,353274	GRK3,CHD4,CHKA,PTK2B,PTPRJ,PTPRK,SPTBN1,TIMP2,NR2C2,SPOCK2,ATP8A1,MYCBP2,TMOD2,EHD3,ASAP1,SLC25A23,ZNF804A,TTC7B,ZNF445
20_Member	Chemical And Genetic Perturbations	M2817	STARK PREFRONTAL CORTEX 22Q11 DELETION UP	-5.31543	-2.21428	19/181	157,1108,1119,2185,5795,5796,6711,7077,7182,9806,10396,23077,29767,30845,50807,79085,91752,145567,353274	GRK3,CHD4,CHKA,PTK2B,PTPRJ,PTPRK,SPTBN1,TIMP2,NR2C2,SPOCK2,ATP8A1,MYCBP2,TMOD2,EHD3,ASAP1,SLC25A23,ZNF804A,TTC7B,ZNF445
