# Supplementary material for: Cancer-associated fibroblasts rewire the estrogen receptor response in luminal breast cancer, enabling estrogen independence
Source: Oncogene. 2024 Feb 22;43(15):1113–26. doi: 10.1038/s41388-024-02973-x (PMC10997519; doi:10.1038/s41388-024-02973-x)
Supplement: Supplementary file 13 — STable 4 [file 41388_2024_2973_MOESM13_ESM.xlsx]

## Sheet: Information
Significantly regulated Metascape pathways, 24h E2 stimulation

## Sheet: CAFupE2up
GroupID	Category	Term	Description	LogP	Log(q-value)	InTerm_InList	Genes	Symbols
1_Summary	Hallmark Gene Sets	M5907	HALLMARK ESTROGEN RESPONSE LATE	-12.9618	-8.47155	17/199	12,445,1960,2171,3918,5104,6652,7358,7494,7980,8416,9455,10160,10761,11001,11057,58495,1503,5557,8565,9645,55034,89797,114904,143458,1999,5366,7071,9249	SERPINA3,ASS1,EGR3,FABP5,LAMC2,SERPINA5,SORD,UGDH,XBP1,TFPI2,ANXA9,HOMER2,FARP1,PLAC1,SLC27A2,ABHD2,OVOL2,CTPS1,PRIM1,YARS1,MICAL2,MOCOS,NAV2,C1QTNF6,LDLRAD3,ELF3,PMAIP1,KLF10,DHRS3
1_Member	Hallmark Gene Sets	M5907	HALLMARK ESTROGEN RESPONSE LATE	-12.9618	-8.47155	17/199	12,445,1960,2171,3918,5104,6652,7358,7494,7980,8416,9455,10160,10761,11001,11057,58495	SERPINA3,ASS1,EGR3,FABP5,LAMC2,SERPINA5,SORD,UGDH,XBP1,TFPI2,ANXA9,HOMER2,FARP1,PLAC1,SLC27A2,ABHD2,OVOL2
1_Member	Chemical And Genetic Perturbations	M2151	DUTERTRE ESTRADIOL RESPONSE 6HR UP	-8.84918	-4.65992	14/227	1503,1960,5557,8416,8565,9645,10160,10761,11001,11057,55034,89797,114904,143458	CTPS1,EGR3,PRIM1,ANXA9,YARS1,MICAL2,FARP1,PLAC1,SLC27A2,ABHD2,MOCOS,NAV2,C1QTNF6,LDLRAD3
1_Member	Hallmark Gene Sets	M5906	HALLMARK ESTROGEN RESPONSE EARLY	-7.51234	-3.49917	12/200	1960,1999,5366,7071,7494,8416,9249,10160,11001,11057,58495,89797	EGR3,ELF3,PMAIP1,KLF10,XBP1,ANXA9,DHRS3,FARP1,SLC27A2,ABHD2,OVOL2,NAV2
2_Summary	Chemical And Genetic Perturbations	M10633	BASSO B LYMPHOCYTE NETWORK	-6.95943	-3.07119	10/143	440,1503,3182,3336,3965,4830,6636,6749,7371,10436,2171,3248,4783,4860,4904,5557,8565,142,1054,1933,2971,3918,6635,8894,11200,9645,23463	ASNS,CTPS1,HNRNPAB,HSPE1,LGALS9,NME1,SNRPF,SSRP1,UCK2,EMG1,FABP5,HPGD,NFIL3,PNP,YBX1,PRIM1,YARS1,PARP1,CEBPG,EEF1B2,GTF3A,LAMC2,SNRPE,EIF2S2,CHEK2,MICAL2,ICMT
2_Member	Chemical And Genetic Perturbations	M10633	BASSO B LYMPHOCYTE NETWORK	-6.95943	-3.07119	10/143	440,1503,3182,3336,3965,4830,6636,6749,7371,10436	ASNS,CTPS1,HNRNPAB,HSPE1,LGALS9,NME1,SNRPF,SSRP1,UCK2,EMG1
2_Member	Chemical And Genetic Perturbations	M19745	TARTE PLASMA CELL VS PLASMABLAST DN	-6.34661	-2.63447	13/306	440,1503,2171,3248,3336,4783,4830,4860,4904,5557,6636,7371,8565	ASNS,CTPS1,FABP5,HPGD,HSPE1,NFIL3,NME1,PNP,YBX1,PRIM1,SNRPF,UCK2,YARS1
2_Member	Chemical And Genetic Perturbations	M13108	LI WILMS TUMOR VS FETAL KIDNEY 1 DN	-4.55132	-1.75121	8/162	142,440,4830,5557,6636,6749,7371,8565	PARP1,ASNS,NME1,PRIM1,SNRPF,SSRP1,UCK2,YARS1
2_Member	Chemical And Genetic Perturbations	M11961	PUJANA CHEK2 PCC NETWORK	-4.53532	-1.744	17/733	142,1054,1503,1933,2171,2971,3182,3336,3918,4830,4904,6635,6636,6749,7371,8894,11200	PARP1,CEBPG,CTPS1,EEF1B2,FABP5,GTF3A,HNRNPAB,HSPE1,LAMC2,NME1,YBX1,SNRPE,SNRPF,SSRP1,UCK2,EIF2S2,CHEK2
2_Member	Immunologic Signatures	M4601	GSE24634 TREG VS TCONV POST DAY5 IL4 CONVERSION UP	-2.43968	-0.525725	6/198	440,5557,6749,7371,9645,23463	ASNS,PRIM1,SSRP1,UCK2,MICAL2,ICMT
3_Summary	Immunologic Signatures	M8308	GSE28726 NAIVE CD4 TCELL VS NAIVE VA24NEG NKTCELL UP	-6.67557	-2.88425	11/194	440,2171,4783,4830,4860,5557,6652,8676,9645,10456,11001,142,1503,3182,1798,6632,55379,6749	ASNS,FABP5,NFIL3,NME1,PNP,PRIM1,SORD,STX11,MICAL2,HAX1,SLC27A2,PARP1,CTPS1,HNRNPAB,DPAGT1,SNRPD1,LRRC59,SSRP1
3_Member	Immunologic Signatures	M8308	GSE28726 NAIVE CD4 TCELL VS NAIVE VA24NEG NKTCELL UP	-6.67557	-2.88425	11/194	440,2171,4783,4830,4860,5557,6652,8676,9645,10456,11001	ASNS,FABP5,NFIL3,NME1,PNP,PRIM1,SORD,STX11,MICAL2,HAX1,SLC27A2
3_Member	Immunologic Signatures	M8332	GSE24574 BCL6 LOW TFH VS TCONV CD4 TCELL DN	-4.84112	-1.85395	9/194	142,2171,4783,4860,5557,6652,8676,10456,11001	PARP1,FABP5,NFIL3,PNP,PRIM1,SORD,STX11,HAX1,SLC27A2
3_Member	Immunologic Signatures	M8299	GSE26156 DOUBLE POSITIVE VS CD4 SINGLE POSITIVE THYMOCYTE DN	-4.80556	-1.85395	9/196	142,1503,2171,3182,4830,5557,6652,9645,10456	PARP1,CTPS1,FABP5,HNRNPAB,NME1,PRIM1,SORD,MICAL2,HAX1
3_Member	Immunologic Signatures	M8314	GSE28726 NAIVE VS ACTIVATED CD4 TCELL DN	-4.02915	-1.42368	8/192	1503,2171,4783,4830,4860,6652,8676,9645	CTPS1,FABP5,NFIL3,NME1,PNP,SORD,STX11,MICAL2
3_Member	Chemical And Genetic Perturbations	M3155	GRAHAM CML DIVIDING VS NORMAL QUIESCENT UP	-2.75692	-0.65932	6/171	1798,2171,6632,6652,9645,55379	DPAGT1,FABP5,SNRPD1,SORD,MICAL2,LRRC59
3_Member	Immunologic Signatures	M8325	GSE24574 BCL6 HIGH VS LOW TFH CD4 TCELL DN	-2.45045	-0.534187	6/197	142,2171,4830,5557,6652,6749	PARP1,FABP5,NME1,PRIM1,SORD,SSRP1
4_Summary	Chemical And Genetic Perturbations	M2510	ZHANG RESPONSE TO CANTHARIDIN DN	-6.24369	-2.5985	7/66	1503,2171,2971,3921,5557,6632,11001,3182,6635,7371,59342,9249,10456,23463	CTPS1,FABP5,GTF3A,RPSA,PRIM1,SNRPD1,SLC27A2,HNRNPAB,SNRPE,UCK2,SCPEP1,DHRS3,HAX1,ICMT
4_Member	Chemical And Genetic Perturbations	M2510	ZHANG RESPONSE TO CANTHARIDIN DN	-6.24369	-2.5985	7/66	1503,2171,2971,3921,5557,6632,11001	CTPS1,FABP5,GTF3A,RPSA,PRIM1,SNRPD1,SLC27A2
4_Member	Immunologic Signatures	M9545	GSE28408 LY6G POS VS NEG DC DN	-4.15847	-1.46752	8/184	1503,3182,3921,5557,6635,7371,11001,59342	CTPS1,HNRNPAB,RPSA,PRIM1,SNRPE,UCK2,SLC27A2,SCPEP1
4_Member	Immunologic Signatures	M9969	GSE45365 HEALTHY VS MCMV INFECTION CD8A DC IFNAR KO UP	-3.25009	-0.963237	7/191	3921,5557,7371,9249,10456,23463,59342	RPSA,PRIM1,UCK2,DHRS3,HAX1,ICMT,SCPEP1
5_Summary	Reactome Gene Sets	R-HSA-9633012	Response of EIF2AK4 (GCN2) to amino acid deficiency	-6.14348	-2.58474	8/99	440,1051,1054,3921,6173,6228,6229,8894,3176,6301,142,9688,1933,3178,4904,8565,10436,51202,5366,6635,7494,445,4715,246184,493869,6659,56898	ASNS,CEBPB,CEBPG,RPSA,RPL36A,RPS23,RPS24,EIF2S2,HNMT,SARS1,PARP1,NUP93,EEF1B2,HNRNPA1,YBX1,YARS1,EMG1,DDX47,PMAIP1,SNRPE,XBP1,ASS1,NDUFB9,CDC26,GPX8,SOX4,BDH2
5_Member	Reactome Gene Sets	R-HSA-9633012	Response of EIF2AK4 (GCN2) to amino acid deficiency	-6.14348	-2.58474	8/99	440,1051,1054,3921,6173,6228,6229,8894	ASNS,CEBPB,CEBPG,RPSA,RPL36A,RPS23,RPS24,EIF2S2
5_Member	Reactome Gene Sets	R-HSA-9711097	Cellular response to starvation	-4.7304	-1.84216	8/153	440,1051,1054,3921,6173,6228,6229,8894	ASNS,CEBPB,CEBPG,RPSA,RPL36A,RPS23,RPS24,EIF2S2
5_Member	Reactome Gene Sets	R-HSA-2408522	Selenoamino acid metabolism	-3.70533	-1.23206	6/113	3176,3921,6173,6228,6229,6301	HNMT,RPSA,RPL36A,RPS23,RPS24,SARS1
5_Member	Reactome Gene Sets	R-HSA-168273	Influenza Viral RNA Transcription and Replication	-3.32398	-0.989023	6/133	142,3921,6173,6228,6229,9688	PARP1,RPSA,RPL36A,RPS23,RPS24,NUP93
5_Member	Reactome Gene Sets	R-HSA-72695	Formation of the ternary complex, and subsequently, the 43S complex	-3.28867	-0.965695	4/50	3921,6228,6229,8894	RPSA,RPS23,RPS24,EIF2S2
5_Member	Chemical And Genetic Perturbations	M15555	CHNG MULTIPLE MYELOMA HYPERPLOID UP	-3.25568	-0.963237	4/51	1933,3178,3921,6228	EEF1B2,HNRNPA1,RPSA,RPS23
5_Member	Reactome Gene Sets	R-HSA-156842	Eukaryotic Translation Elongation	-3.23342	-0.963237	5/91	1933,3921,6173,6228,6229	EEF1B2,RPSA,RPL36A,RPS23,RPS24
5_Member	Reactome Gene Sets	R-HSA-2408557	Selenocysteine synthesis	-3.23342	-0.963237	5/91	3921,6173,6228,6229,6301	RPSA,RPL36A,RPS23,RPS24,SARS1
5_Member	Reactome Gene Sets	R-HSA-72649	Translation initiation complex formation	-3.07172	-0.875892	4/57	3921,6228,6229,8894	RPSA,RPS23,RPS24,EIF2S2
5_Member	Reactome Gene Sets	R-HSA-72702	Ribosomal scanning and start codon recognition	-3.07172	-0.875892	4/57	3921,6228,6229,8894	RPSA,RPS23,RPS24,EIF2S2
5_Member	Reactome Gene Sets	R-HSA-72662	Activation of the mRNA upon binding of the cap-binding complex and eIFs, and subsequent binding to 43S	-3.04317	-0.856066	4/58	3921,6228,6229,8894	RPSA,RPS23,RPS24,EIF2S2
5_Member	Reactome Gene Sets	R-HSA-168255	Influenza Infection	-2.98985	-0.819053	6/154	142,3921,6173,6228,6229,9688	PARP1,RPSA,RPL36A,RPS23,RPS24,NUP93
5_Member	CORUM	CORUM:3055	Nop56p-associated pre-rRNA complex	-2.97053	-0.804521	5/104	3178,4904,6173,6228,6229	HNRNPA1,YBX1,RPL36A,RPS23,RPS24
5_Member	Reactome Gene Sets	R-HSA-156827	L13a-mediated translational silencing of Ceruloplasmin expression	-2.87936	-0.735417	5/109	3921,6173,6228,6229,8894	RPSA,RPL36A,RPS23,RPS24,EIF2S2
5_Member	Reactome Gene Sets	R-HSA-72706	GTP hydrolysis and joining of the 60S ribosomal subunit	-2.86171	-0.72166	5/110	3921,6173,6228,6229,8894	RPSA,RPL36A,RPS23,RPS24,EIF2S2
5_Member	Reactome Gene Sets	R-HSA-72766	Translation	-2.85475	-0.720481	8/288	1933,3921,6173,6228,6229,6301,8565,8894	EEF1B2,RPSA,RPL36A,RPS23,RPS24,SARS1,YARS1,EIF2S2
5_Member	CORUM	CORUM:338	40S ribosomal subunit, cytoplasmic	-2.80992	-0.692469	3/31	3921,6228,6229	RPSA,RPS23,RPS24
5_Member	Chemical And Genetic Perturbations	M2328	BILANGES SERUM AND RAPAMYCIN SENSITIVE GENES	-2.78473	-0.672833	4/68	1933,6173,6228,6229	EEF1B2,RPL36A,RPS23,RPS24
5_Member	Reactome Gene Sets	R-HSA-72613	Eukaryotic Translation Initiation	-2.74316	-0.654269	5/117	3921,6173,6228,6229,8894	RPSA,RPL36A,RPS23,RPS24,EIF2S2
5_Member	Reactome Gene Sets	R-HSA-72737	Cap-dependent Translation Initiation	-2.74316	-0.654269	5/117	3921,6173,6228,6229,8894	RPSA,RPL36A,RPS23,RPS24,EIF2S2
5_Member	CORUM	CORUM:305	40S ribosomal subunit, cytoplasmic	-2.73047	-0.648413	3/33	3921,6228,6229	RPSA,RPS23,RPS24
5_Member	Reactome Gene Sets	R-HSA-6791226	Major pathway of rRNA processing in the nucleolus and cytosol	-2.63265	-0.580631	6/181	3921,6173,6228,6229,10436,51202	RPSA,RPL36A,RPS23,RPS24,EMG1,DDX47
5_Member	CORUM	CORUM:306	Ribosome, cytoplasmic	-2.5261	-0.557735	4/80	3921,6173,6228,6229	RPSA,RPL36A,RPS23,RPS24
5_Member	Reactome Gene Sets	R-HSA-8868773	rRNA processing in the nucleus and cytosol	-2.51655	-0.557735	6/191	3921,6173,6228,6229,10436,51202	RPSA,RPL36A,RPS23,RPS24,EMG1,DDX47
5_Member	Chemical And Genetic Perturbations	M19693	DAZARD RESPONSE TO UV NHEK UP	-2.45045	-0.534187	6/197	3921,5366,6173,6228,6635,7494	RPSA,PMAIP1,RPL36A,RPS23,SNRPE,XBP1
5_Member	Reactome Gene Sets	R-HSA-71291	Metabolism of amino acids and derivatives	-2.41727	-0.510177	8/339	440,445,3176,3921,6173,6228,6229,6301	ASNS,ASS1,HNMT,RPSA,RPL36A,RPS23,RPS24,SARS1
5_Member	Reactome Gene Sets	R-HSA-72312	rRNA processing	-2.40777	-0.502445	6/201	3921,6173,6228,6229,10436,51202	RPSA,RPL36A,RPS23,RPS24,EMG1,DDX47
5_Member	Reactome Gene Sets	R-HSA-156902	Peptide chain elongation	-2.39494	-0.494593	4/87	3921,6173,6228,6229	RPSA,RPL36A,RPS23,RPS24
5_Member	Reactome Gene Sets	R-HSA-192823	Viral mRNA Translation	-2.39494	-0.494593	4/87	3921,6173,6228,6229	RPSA,RPL36A,RPS23,RPS24
5_Member	GO Biological Processes	GO:0002181	cytoplasmic translation	-2.35383	-0.463413	5/144	3921,6173,6228,6229,8894	RPSA,RPL36A,RPS23,RPS24,EIF2S2
5_Member	Reactome Gene Sets	R-HSA-72764	Eukaryotic Translation Termination	-2.32534	-0.446771	4/91	3921,6173,6228,6229	RPSA,RPL36A,RPS23,RPS24
5_Member	Reactome Gene Sets	R-HSA-975956	Nonsense Mediated Decay (NMD) independent of the Exon Junction Complex (EJC)	-2.29186	-0.424312	4/93	3921,6173,6228,6229	RPSA,RPL36A,RPS23,RPS24
5_Member	Chemical And Genetic Perturbations	M16542	YAMASHITA LIVER CANCER WITH EPCAM UP	-2.21485	-0.368004	3/50	3178,3921,6229	HNRNPA1,RPSA,RPS24
5_Member	Reactome Gene Sets	R-HSA-72689	Formation of a pool of free 40S subunits	-2.19626	-0.357242	4/99	3921,6173,6228,6229	RPSA,RPL36A,RPS23,RPS24
5_Member	Immunologic Signatures	M6337	GSE3720 UNSTIM VS LPS STIM VD2 GAMMADELTA TCELL UP	-2.14026	-0.321141	5/162	1933,3921,4715,6173,6635	EEF1B2,RPSA,NDUFB9,RPL36A,SNRPE
5_Member	Chemical And Genetic Perturbations	M9375	DAZARD UV RESPONSE CLUSTER G1	-2.1219	-0.308041	3/54	6173,6228,6635	RPL36A,RPS23,SNRPE
5_Member	Reactome Gene Sets	R-HSA-2262752	Cellular responses to stress	-2.1037	-0.298968	12/727	440,1051,1054,3921,6173,6228,6229,7494,8894,9688,246184,493869	ASNS,CEBPB,CEBPG,RPSA,RPL36A,RPS23,RPS24,XBP1,EIF2S2,NUP93,CDC26,GPX8
5_Member	GO Biological Processes	GO:0043043	peptide biosynthetic process	-2.10352	-0.298968	11/637	1933,3921,4904,6173,6228,6229,6301,6659,8565,8894,56898	EEF1B2,RPSA,YBX1,RPL36A,RPS23,RPS24,SARS1,SOX4,YARS1,EIF2S2,BDH2
5_Member	Reactome Gene Sets	R-HSA-8953897	Cellular responses to stimuli	-2.06337	-0.274645	12/736	440,1051,1054,3921,6173,6228,6229,7494,8894,9688,246184,493869	ASNS,CEBPB,CEBPG,RPSA,RPL36A,RPS23,RPS24,XBP1,EIF2S2,NUP93,CDC26,GPX8
5_Member	Reactome Gene Sets	R-HSA-1799339	SRP-dependent cotranslational protein targeting to membrane	-2.03752	-0.265411	4/110	3921,6173,6228,6229	RPSA,RPL36A,RPS23,RPS24
5_Member	Chemical And Genetic Perturbations	M8510	POMEROY MEDULLOBLASTOMA DESMOPLASIC VS CLASSIC DN	-2.03639	-0.265411	3/58	1933,6173,6228	EEF1B2,RPL36A,RPS23
6_Summary	Chemical And Genetic Perturbations	M6890	HELLER HDAC TARGETS DN	-6.09885	-2.58474	12/270	1051,1054,1503,2171,2971,3182,3336,4610,5366,6652,7371,7494,10160	CEBPB,CEBPG,CTPS1,FABP5,GTF3A,HNRNPAB,HSPE1,MYCL,PMAIP1,SORD,UCK2,XBP1,FARP1
6_Member	Chemical And Genetic Perturbations	M6890	HELLER HDAC TARGETS DN	-6.09885	-2.58474	12/270	1051,1054,1503,2171,2971,3182,3336,4610,5366,6652,7371,7494	CEBPB,CEBPG,CTPS1,FABP5,GTF3A,HNRNPAB,HSPE1,MYCL,PMAIP1,SORD,UCK2,XBP1
6_Member	Chemical And Genetic Perturbations	M7623	HELLER HDAC TARGETS SILENCED BY METHYLATION DN	-2.45399	-0.534187	7/263	1051,1054,3336,4610,7371,7494,10160	CEBPB,CEBPG,HSPE1,MYCL,UCK2,XBP1,FARP1
7_Summary	Chemical And Genetic Perturbations	M5792	LI AMPLIFIED IN LUNG CANCER	-6.07504	-2.58474	10/178	3336,3934,4830,6173,6286,6635,6659,7358,7494,10456,440,687,1051,3178,3918,4860,9249	HSPE1,LCN2,NME1,RPL36A,S100P,SNRPE,SOX4,UGDH,XBP1,HAX1,ASNS,KLF9,CEBPB,HNRNPA1,LAMC2,PNP,DHRS3
7_Member	Chemical And Genetic Perturbations	M5792	LI AMPLIFIED IN LUNG CANCER	-6.07504	-2.58474	10/178	3336,3934,4830,6173,6286,6635,6659,7358,7494,10456	HSPE1,LCN2,NME1,RPL36A,S100P,SNRPE,SOX4,UGDH,XBP1,HAX1
7_Member	Chemical And Genetic Perturbations	M863	LEI MYB TARGETS	-5.53097	-2.1868	12/306	440,687,1051,3178,3336,3918,3934,4830,4860,6286,7494,9249	ASNS,KLF9,CEBPB,HNRNPA1,HSPE1,LAMC2,LCN2,NME1,PNP,S100P,XBP1,DHRS3
8_Summary	Chemical And Genetic Perturbations	M8655	DAIRKEE CANCER PRONE RESPONSE BPA	-5.9606	-2.56719	6/46	2971,6632,6652,7371,8894,9688,476,6301,6659	GTF3A,SNRPD1,SORD,UCK2,EIF2S2,NUP93,ATP1A1,SARS1,SOX4
8_Member	Chemical And Genetic Perturbations	M8655	DAIRKEE CANCER PRONE RESPONSE BPA	-5.9606	-2.56719	6/46	2971,6632,6652,7371,8894,9688	GTF3A,SNRPD1,SORD,UCK2,EIF2S2,NUP93
8_Member	Chemical And Genetic Perturbations	M1638	ZAMORA NOS2 TARGETS DN	-3.54312	-1.11352	5/78	476,6301,6652,6659,8894	ATP1A1,SARS1,SORD,SOX4,EIF2S2
9_Summary	Chemical And Genetic Perturbations	M7079	WONG EMBRYONIC STEM CELL CORE	-5.94744	-2.56719	13/332	142,3178,3182,3336,3921,5557,6228,6301,6632,7358,8894,9630,11200,4904	PARP1,HNRNPA1,HNRNPAB,HSPE1,RPSA,PRIM1,RPS23,SARS1,SNRPD1,UGDH,EIF2S2,GNA14,CHEK2,YBX1
9_Member	Chemical And Genetic Perturbations	M7079	WONG EMBRYONIC STEM CELL CORE	-5.94744	-2.56719	13/332	142,3178,3182,3336,3921,5557,6228,6301,6632,7358,8894,9630,11200	PARP1,HNRNPA1,HNRNPAB,HSPE1,RPSA,PRIM1,RPS23,SARS1,SNRPD1,UGDH,EIF2S2,GNA14,CHEK2
9_Member	Immunologic Signatures	M368	GSE7568 IL4 VS IL4 AND DEXAMETHASONE TREATED MACROPHAGE UP	-2.05454	-0.27011	5/170	4904,6301,7358,8894,11200	YBX1,SARS1,UGDH,EIF2S2,CHEK2
10_Summary	Immunologic Signatures	M4367	GSE20715 0H VS 24H OZONE LUNG DN	-5.94354	-2.56719	10/184	12,687,718,1503,1999,2172,3934,4860,9455,55379,1798,3182,4783,10436,1051,3336,5557,7358	SERPINA3,KLF9,C3,CTPS1,ELF3,FABP6,LCN2,PNP,HOMER2,LRRC59,DPAGT1,HNRNPAB,NFIL3,EMG1,CEBPB,HSPE1,PRIM1,UGDH
10_Member	Immunologic Signatures	M4367	GSE20715 0H VS 24H OZONE LUNG DN	-5.94354	-2.56719	10/184	12,687,718,1503,1999,2172,3934,4860,9455,55379	SERPINA3,KLF9,C3,CTPS1,ELF3,FABP6,LCN2,PNP,HOMER2,LRRC59
10_Member	Immunologic Signatures	M4386	GSE20715 0H VS 48H OZONE TLR4 KO LUNG DN	-4.85906	-1.85395	9/193	12,1798,1999,3182,3934,4783,9455,10436,55379	SERPINA3,DPAGT1,ELF3,HNRNPAB,LCN2,NFIL3,HOMER2,EMG1,LRRC59
10_Member	Immunologic Signatures	M4369	GSE20715 0H VS 48H OZONE LUNG DN	-4.04496	-1.4239	8/191	1051,1503,1999,3336,3934,5557,7358,9455	CEBPB,CTPS1,ELF3,HSPE1,LCN2,PRIM1,UGDH,HOMER2
10_Member	Immunologic Signatures	M4375	GSE20715 0H VS 24H OZONE TLR4 KO LUNG DN	-2.57364	-0.563349	6/186	12,1999,3934,4783,9455,55379	SERPINA3,ELF3,LCN2,NFIL3,HOMER2,LRRC59
11_Summary	Reactome Gene Sets	R-HSA-9648895	Response of EIF2AK1 (HRI) to heme deficiency	-5.42865	-2.16866	4/15	440,1051,1054,8894,1591,8565,8974,9052,51022,1999,4783,6228,6229,6286,6301,718,3918,89797,445,8676,10456,4067,7494,5366,6659,3182,3336,6461,55034,55971,3178,7071,4830,5104	ASNS,CEBPB,CEBPG,EIF2S2,CYP24A1,YARS1,P4HA2,GPRC5A,GLRX2,ELF3,NFIL3,RPS23,RPS24,S100P,SARS1,C3,LAMC2,NAV2,ASS1,STX11,HAX1,LYN,XBP1,PMAIP1,SOX4,HNRNPAB,HSPE1,SHB,MOCOS,BAIAP2L1,HNRNPA1,KLF10,NME1,SERPINA5
11_Member	Reactome Gene Sets	R-HSA-9648895	Response of EIF2AK1 (HRI) to heme deficiency	-5.42865	-2.16866	4/15	440,1051,1054,8894	ASNS,CEBPB,CEBPG,EIF2S2
11_Member	Chemical And Genetic Perturbations	M18806	TOOKER GEMCITABINE RESISTANCE DN	-5.42851	-2.16866	8/123	440,1051,1054,1591,8565,8974,9052,51022	ASNS,CEBPB,CEBPG,CYP24A1,YARS1,P4HA2,GPRC5A,GLRX2
11_Member	Chemical And Genetic Perturbations	M19666	TIEN INTESTINE PROBIOTICS 24HR DN	-4.60083	-1.75556	9/208	440,1051,1054,1999,4783,6228,6229,6286,6301	ASNS,CEBPB,CEBPG,ELF3,NFIL3,RPS23,RPS24,S100P,SARS1
11_Member	Immunologic Signatures	M8220	GSE22443 NAIVE VS ACT AND IL2 TREATED CD8 TCELL DN	-4.36546	-1.61552	8/172	440,718,1051,1591,1999,3918,8974,89797	ASNS,C3,CEBPB,CYP24A1,ELF3,LAMC2,P4HA2,NAV2
11_Member	Chemical And Genetic Perturbations	M19341	KRIGE AMINO ACID DEPRIVATION	-4.28502	-1.54291	4/28	440,445,1051,6301	ASNS,ASS1,CEBPB,SARS1
11_Member	Reactome Gene Sets	R-HSA-381042	PERK regulates gene expression	-4.05039	-1.4239	4/32	440,1051,1054,8894	ASNS,CEBPB,CEBPG,EIF2S2
11_Member	Chemical And Genetic Perturbations	M4035	GARGALOVIC RESPONSE TO OXIDIZED PHOSPHOLIPIDS RED UP	-3.67917	-1.21418	3/16	1051,1054,8676	CEBPB,CEBPG,STX11
11_Member	Immunologic Signatures	M8415	GSE29949 CD8 POS DC SPLEEN VS MONOCYTE BONE MARROW DN	-3.34697	-1.00589	7/184	440,445,1051,1054,6228,8894,10456	ASNS,ASS1,CEBPB,CEBPG,RPS23,EIF2S2,HAX1
11_Member	Oncogenic Signatures	M2757	MTOR UP.N4.V1 UP	-3.33286	-0.99485	7/185	440,445,1051,1054,4783,6301,51022	ASNS,ASS1,CEBPB,CEBPG,NFIL3,SARS1,GLRX2
11_Member	Immunologic Signatures	M4638	GSE24634 IL4 VS CTRL TREATED NAIVE CD4 TCELL DAY7 DN	-3.27733	-0.963237	7/189	440,718,1051,1054,4067,6301,51022	ASNS,C3,CEBPB,CEBPG,LYN,SARS1,GLRX2
11_Member	Reactome Gene Sets	R-HSA-381119	Unfolded Protein Response (UPR)	-3.21171	-0.952583	5/92	440,1051,1054,7494,8894	ASNS,CEBPB,CEBPG,XBP1,EIF2S2
11_Member	Chemical And Genetic Perturbations	M16336	PODAR RESPONSE TO ADAPHOSTIN UP	-3.15764	-0.929792	6/143	440,1051,1054,5366,6659,8974	ASNS,CEBPB,CEBPG,PMAIP1,SOX4,P4HA2
11_Member	Chemical And Genetic Perturbations	M262	AMUNDSON RESPONSE TO ARSENITE	-3.01962	-0.841074	7/209	440,1051,1054,3182,3336,4067,8894	ASNS,CEBPB,CEBPG,HNRNPAB,HSPE1,LYN,EIF2S2
11_Member	Reactome Gene Sets	R-HSA-380994	ATF4 activates genes in response to endoplasmic reticulum stress	-2.98713	-0.819053	3/27	440,1051,1054	ASNS,CEBPB,CEBPG
11_Member	Chemical And Genetic Perturbations	M1679	ZHAN MULTIPLE MYELOMA CD1 VS CD2 UP	-2.9342	-0.77836	4/62	440,445,1051,1054	ASNS,ASS1,CEBPB,CEBPG
11_Member	GO Biological Processes	GO:0001889	liver development	-2.63267	-0.580631	5/124	440,445,1051,1054,7494	ASNS,ASS1,CEBPB,CEBPG,XBP1
11_Member	Immunologic Signatures	M5994	GSE411 WT VS SOCS3 KO MACROPHAGE IL6 STIM 400MIN UP	-2.62069	-0.580631	6/182	440,1051,6461,55034,55971,89797	ASNS,CEBPB,SHB,MOCOS,BAIAP2L1,NAV2
11_Member	Immunologic Signatures	M6092	GSE2770 UNTREATED VS IL12 TREATED ACT CD4 TCELL 6H UP	-2.62069	-0.580631	6/182	440,1051,1054,3178,6301,8894	ASNS,CEBPB,CEBPG,HNRNPA1,SARS1,EIF2S2
11_Member	GO Biological Processes	GO:0061008	hepaticobiliary system development	-2.60244	-0.57154	5/126	440,445,1051,1054,7494	ASNS,ASS1,CEBPB,CEBPG,XBP1
11_Member	Chemical And Genetic Perturbations	M17621	CHEN HOXA5 TARGETS 9HR UP	-2.23763	-0.386822	6/218	440,1051,1054,4783,5366,7071	ASNS,CEBPB,CEBPG,NFIL3,PMAIP1,KLF10
11_Member	GO Biological Processes	GO:0048732	gland development	-2.20605	-0.363138	8/368	440,445,1051,1054,1999,4830,5104,7494	ASNS,ASS1,CEBPB,CEBPG,ELF3,NME1,SERPINA5,XBP1
12_Summary	CORUM	CORUM:1068	12S U11 snRNP	-5.42865	-2.16866	4/15	4904,6632,6635,6636,142,3182,3336,4830,4860,5366,11200,6659,9688,3921,5557,10436,687,3178,3248,10160,23463,81892,6173,6228,6229,6429,51202,2171,2971,8894,79650	YBX1,SNRPD1,SNRPE,SNRPF,PARP1,HNRNPAB,HSPE1,NME1,PNP,PMAIP1,CHEK2,SOX4,NUP93,RPSA,PRIM1,EMG1,KLF9,HNRNPA1,HPGD,FARP1,ICMT,SLIRP,RPL36A,RPS23,RPS24,SRSF4,DDX47,FABP5,GTF3A,EIF2S2,USB1
12_Member	CORUM	CORUM:1068	12S U11 snRNP	-5.42865	-2.16866	4/15	4904,6632,6635,6636	YBX1,SNRPD1,SNRPE,SNRPF
12_Member	CORUM	CORUM:835	6S methyltransferase and RG-containing Sm proteins complex	-4.66028	-1.78276	3/8	6632,6635,6636	SNRPD1,SNRPE,SNRPF
12_Member	CORUM	CORUM:430	18S U11/U12 snRNP	-4.55989	-1.75121	4/24	4904,6632,6635,6636	YBX1,SNRPD1,SNRPE,SNRPF
12_Member	CORUM	CORUM:1142	SMN complex	-4.48655	-1.71226	3/9	6632,6635,6636	SNRPD1,SNRPE,SNRPF
12_Member	Chemical And Genetic Perturbations	M123	MUELLER PLURINET	-4.23883	-1.51196	10/288	142,3182,3336,4830,4860,5366,6632,6635,6636,11200	PARP1,HNRNPAB,HSPE1,NME1,PNP,PMAIP1,SNRPD1,SNRPE,SNRPF,CHEK2
12_Member	Chemical And Genetic Perturbations	M1345	RHODES CANCER META SIGNATURE	-3.91731	-1.38606	5/65	3336,4830,6635,6636,6659	HSPE1,NME1,SNRPE,SNRPF,SOX4
12_Member	BioCarta Gene Sets	M22026	BIOCARTA SM PATHWAY	-3.86154	-1.35351	3/14	6632,6635,6636	SNRPD1,SNRPE,SNRPF
12_Member	CORUM	CORUM:1143	SMN complex	-3.76699	-1.28075	3/15	6632,6635,6636	SNRPD1,SNRPE,SNRPF
12_Member	CORUM	CORUM:1745	SMN complex	-3.76699	-1.28075	3/15	6632,6635,6636	SNRPD1,SNRPE,SNRPF
12_Member	Reactome Gene Sets	R-HSA-72165	mRNA Splicing - Minor Pathway	-3.2234	-0.957628	4/52	4904,6632,6635,6636	YBX1,SNRPD1,SNRPE,SNRPF
12_Member	Reactome Gene Sets	R-HSA-191859	snRNP Assembly	-3.1918	-0.949481	4/53	6632,6635,6636,9688	SNRPD1,SNRPE,SNRPF,NUP93
12_Member	Reactome Gene Sets	R-HSA-194441	Metabolism of non-coding RNA	-3.1918	-0.949481	4/53	6632,6635,6636,9688	SNRPD1,SNRPE,SNRPF,NUP93
12_Member	Immunologic Signatures	M7599	GSE21927 SPLEEN C57BL6 VS EL4 TUMOR BALBC MONOCYTES DN	-3.13169	-0.910902	7/200	3921,4904,5366,5557,6635,6636,10436	RPSA,YBX1,PMAIP1,PRIM1,SNRPE,SNRPF,EMG1
12_Member	Chemical And Genetic Perturbations	M3592	GOLDRATH HOMEOSTATIC PROLIFERATION	-3.11039	-0.898852	6/146	687,3178,3336,4830,6635,11200	KLF9,HNRNPA1,HSPE1,NME1,SNRPE,CHEK2
12_Member	Chemical And Genetic Perturbations	M1463	TIEN INTESTINE PROBIOTICS 24HR UP	-3.07197	-0.875892	12/553	3182,3248,3336,4830,6632,6635,6636,9688,10160,10436,23463,81892	HNRNPAB,HPGD,HSPE1,NME1,SNRPD1,SNRPE,SNRPF,NUP93,FARP1,EMG1,ICMT,SLIRP
12_Member	Reactome Gene Sets	R-HSA-8953854	Metabolism of RNA	-2.8974	-0.745563	13/661	3178,3921,4904,6173,6228,6229,6429,6632,6635,6636,9688,10436,51202	HNRNPA1,RPSA,YBX1,RPL36A,RPS23,RPS24,SRSF4,SNRPD1,SNRPE,SNRPF,NUP93,EMG1,DDX47
12_Member	CORUM	CORUM:2755	17S U2 snRNP	-2.73047	-0.648413	3/33	6632,6635,6636	SNRPD1,SNRPE,SNRPF
12_Member	Reactome Gene Sets	R-HSA-72203	Processing of Capped Intron-Containing Pre-mRNA	-2.66493	-0.602773	7/241	3178,4904,6429,6632,6635,6636,9688	HNRNPA1,YBX1,SRSF4,SNRPD1,SNRPE,SNRPF,NUP93
12_Member	Chemical And Genetic Perturbations	M1858	MALONEY RESPONSE TO 17AAG DN	-2.62812	-0.580631	4/75	3178,3182,6635,6636	HNRNPA1,HNRNPAB,SNRPE,SNRPF
12_Member	Reactome Gene Sets	R-HSA-72163	mRNA Splicing - Major Pathway	-2.60881	-0.576394	6/183	3178,4904,6429,6632,6635,6636	HNRNPA1,YBX1,SRSF4,SNRPD1,SNRPE,SNRPF
12_Member	GO Biological Processes	GO:0000387	spliceosomal snRNP assembly	-2.5863	-0.566279	3/37	6632,6635,6636	SNRPD1,SNRPE,SNRPF
12_Member	CORUM	CORUM:1181	C complex spliceosome	-2.54591	-0.557735	4/79	3178,6632,6635,6636	HNRNPA1,SNRPD1,SNRPE,SNRPF
12_Member	KEGG Pathway	hsa03040	Spliceosome	-2.52931	-0.557735	5/131	3178,6429,6632,6635,6636	HNRNPA1,SRSF4,SNRPD1,SNRPE,SNRPF
12_Member	KEGG Pathway	ko03040	Spliceosome	-2.52931	-0.557735	5/131	3178,6429,6632,6635,6636	HNRNPA1,SRSF4,SNRPD1,SNRPE,SNRPF
12_Member	Reactome Gene Sets	R-HSA-72172	mRNA Splicing	-2.51655	-0.557735	6/191	3178,4904,6429,6632,6635,6636	HNRNPA1,YBX1,SRSF4,SNRPD1,SNRPE,SNRPF
12_Member	Chemical And Genetic Perturbations	M13831	BOYAULT LIVER CANCER SUBCLASS G123 UP	-2.37108	-0.477573	3/44	2171,6632,6635	FABP5,SNRPD1,SNRPE
12_Member	GO Biological Processes	GO:0022613	ribonucleoprotein complex biogenesis	-2.3635	-0.471998	9/423	2971,3921,6229,6632,6635,6636,8894,10436,51202	GTF3A,RPSA,RPS24,SNRPD1,SNRPE,SNRPF,EIF2S2,EMG1,DDX47
12_Member	GO Biological Processes	GO:0008380	RNA splicing	-2.09911	-0.297238	8/384	3178,4904,6429,6632,6635,6636,51202,79650	HNRNPA1,YBX1,SRSF4,SNRPD1,SNRPE,SNRPF,DDX47,USB1
13_Summary	GO Biological Processes	GO:0031668	cellular response to extracellular stimulus	-5.24667	-2.01164	10/220	440,1591,3178,3934,4067,5366,7071,7494,51022,84879,476,445,6652	ASNS,CYP24A1,HNRNPA1,LCN2,LYN,PMAIP1,KLF10,XBP1,GLRX2,MFSD2A,ATP1A1,ASS1,SORD
13_Member	GO Biological Processes	GO:0031668	cellular response to extracellular stimulus	-5.24667	-2.01164	10/220	440,1591,3178,3934,4067,5366,7071,7494,51022,84879	ASNS,CYP24A1,HNRNPA1,LCN2,LYN,PMAIP1,KLF10,XBP1,GLRX2,MFSD2A
13_Member	GO Biological Processes	GO:0071496	cellular response to external stimulus	-5.01474	-1.88617	11/287	440,476,1591,3178,3934,4067,5366,7071,7494,51022,84879	ASNS,ATP1A1,CYP24A1,HNRNPA1,LCN2,LYN,PMAIP1,KLF10,XBP1,GLRX2,MFSD2A
13_Member	GO Biological Processes	GO:0009991	response to extracellular stimulus	-4.02749	-1.42368	12/434	440,445,1591,3178,3934,4067,5366,6652,7071,7494,51022,84879	ASNS,ASS1,CYP24A1,HNRNPA1,LCN2,LYN,PMAIP1,SORD,KLF10,XBP1,GLRX2,MFSD2A
13_Member	GO Biological Processes	GO:0031669	cellular response to nutrient levels	-3.99782	-1.41601	8/194	440,1591,3178,3934,5366,7071,7494,84879	ASNS,CYP24A1,HNRNPA1,LCN2,PMAIP1,KLF10,XBP1,MFSD2A
13_Member	GO Biological Processes	GO:0042149	cellular response to glucose starvation	-3.42836	-1.04865	4/46	440,3178,5366,7494	ASNS,HNRNPA1,PMAIP1,XBP1
13_Member	GO Biological Processes	GO:0009267	cellular response to starvation	-3.12601	-0.907558	6/145	440,3178,5366,7071,7494,84879	ASNS,HNRNPA1,PMAIP1,KLF10,XBP1,MFSD2A
13_Member	GO Biological Processes	GO:0031667	response to nutrient levels	-3.029	-0.84833	10/408	440,445,1591,3178,3934,5366,6652,7071,7494,84879	ASNS,ASS1,CYP24A1,HNRNPA1,LCN2,PMAIP1,SORD,KLF10,XBP1,MFSD2A
13_Member	GO Biological Processes	GO:0042594	response to starvation	-2.66903	-0.605248	6/178	440,3178,5366,7071,7494,84879	ASNS,HNRNPA1,PMAIP1,KLF10,XBP1,MFSD2A
14_Summary	Chemical And Genetic Perturbations	M14447	MASSARWEH RESPONSE TO ESTRADIOL	-5.18554	-1.97399	6/62	1960,5104,5366,6659,7071,27293,12,445,3176,3248,8974,10761,11001,22949	EGR3,SERPINA5,PMAIP1,SOX4,KLF10,SMPDL3B,SERPINA3,ASS1,HNMT,HPGD,P4HA2,PLAC1,SLC27A2,PTGR1
14_Member	Chemical And Genetic Perturbations	M14447	MASSARWEH RESPONSE TO ESTRADIOL	-5.18554	-1.97399	6/62	1960,5104,5366,6659,7071,27293	EGR3,SERPINA5,PMAIP1,SOX4,KLF10,SMPDL3B
14_Member	Chemical And Genetic Perturbations	M6386	CREIGHTON ENDOCRINE THERAPY RESISTANCE 4	-4.95825	-1.87144	11/291	12,445,1960,3176,3248,5104,5366,8974,10761,11001,27293	SERPINA3,ASS1,EGR3,HNMT,HPGD,SERPINA5,PMAIP1,P4HA2,PLAC1,SLC27A2,SMPDL3B
14_Member	Chemical And Genetic Perturbations	M828	MASSARWEH TAMOXIFEN RESISTANCE DN	-4.94677	-1.87144	10/238	1960,3176,3248,5104,5366,6659,7071,10761,22949,27293	EGR3,HNMT,HPGD,SERPINA5,PMAIP1,SOX4,KLF10,PLAC1,PTGR1,SMPDL3B
15_Summary	GO Biological Processes	GO:1902105	regulation of leukocyte differentiation	-5.14357	-1.95481	10/226	1051,1960,3965,4067,4830,4860,6659,7071,7494,10456,142,1054,4783,687,718,8676,30844,64167,115004,157506,222171,6286,11057,445,1503,5366,7358,8416,58495	CEBPB,EGR3,LGALS9,LYN,NME1,PNP,SOX4,KLF10,XBP1,HAX1,PARP1,CEBPG,NFIL3,KLF9,C3,STX11,EHD4,ERAP2,CGAS,RDH10,PRR15,S100P,ABHD2,ASS1,CTPS1,PMAIP1,UGDH,ANXA9,OVOL2
15_Member	GO Biological Processes	GO:1902105	regulation of leukocyte differentiation	-5.14357	-1.95481	10/226	1051,1960,3965,4067,4830,4860,6659,7071,7494,10456	CEBPB,EGR3,LGALS9,LYN,NME1,PNP,SOX4,KLF10,XBP1,HAX1
15_Member	GO Biological Processes	GO:0002521	leukocyte differentiation	-4.59265	-1.75556	13/443	142,1051,1054,1960,3965,4067,4783,4830,4860,6659,7071,7494,10456	PARP1,CEBPB,CEBPG,EGR3,LGALS9,LYN,NFIL3,NME1,PNP,SOX4,KLF10,XBP1,HAX1
15_Member	GO Biological Processes	GO:1902107	positive regulation of leukocyte differentiation	-4.36803	-1.61552	7/126	1960,3965,4860,6659,7071,7494,10456	EGR3,LGALS9,PNP,SOX4,KLF10,XBP1,HAX1
15_Member	GO Biological Processes	GO:1903708	positive regulation of hemopoiesis	-4.36803	-1.61552	7/126	1960,3965,4860,6659,7071,7494,10456	EGR3,LGALS9,PNP,SOX4,KLF10,XBP1,HAX1
15_Member	GO Biological Processes	GO:1903706	regulation of hemopoiesis	-4.03171	-1.42368	10/305	1051,1960,3965,4067,4830,4860,6659,7071,7494,10456	CEBPB,EGR3,LGALS9,LYN,NME1,PNP,SOX4,KLF10,XBP1,HAX1
15_Member	Chemical And Genetic Perturbations	M34026	BLANCO MELO BRONCHIAL EPITHELIAL CELLS INFLUENZA A DEL NS1 INFECTION UP	-3.9099	-1.38428	14/590	687,718,1051,3965,4067,4860,7071,7494,8676,30844,64167,115004,157506,222171	KLF9,C3,CEBPB,LGALS9,LYN,PNP,KLF10,XBP1,STX11,EHD4,ERAP2,CGAS,RDH10,PRR15
15_Member	GO Biological Processes	GO:0045582	positive regulation of T cell differentiation	-3.70638	-1.23206	5/72	1960,3965,4860,6659,7494	EGR3,LGALS9,PNP,SOX4,XBP1
15_Member	Chemical And Genetic Perturbations	M6225	WANG BARRETTS ESOPHAGUS UP	-3.50332	-1.08915	4/44	3965,4067,6286,11057	LGALS9,LYN,S100P,ABHD2
15_Member	GO Biological Processes	GO:0002573	myeloid leukocyte differentiation	-3.49333	-1.08582	7/174	142,1051,3965,4067,4830,7071,10456	PARP1,CEBPB,LGALS9,LYN,NME1,KLF10,HAX1
15_Member	GO Biological Processes	GO:0045621	positive regulation of lymphocyte differentiation	-3.41753	-1.04781	5/83	1960,3965,4860,6659,7494	EGR3,LGALS9,PNP,SOX4,XBP1
15_Member	GO Biological Processes	GO:0002761	regulation of myeloid leukocyte differentiation	-3.16909	-0.936474	5/94	1051,4067,4830,7071,10456	CEBPB,LYN,NME1,KLF10,HAX1
15_Member	GO Biological Processes	GO:1903037	regulation of leukocyte cell-cell adhesion	-3.11856	-0.904722	8/262	445,1051,1960,3965,4067,4860,6659,7494	ASS1,CEBPB,EGR3,LGALS9,LYN,PNP,SOX4,XBP1
15_Member	GO Biological Processes	GO:0050863	regulation of T cell activation	-3.0971	-0.887907	8/264	1051,1960,3965,4067,4860,6659,7494,115004	CEBPB,EGR3,LGALS9,LYN,PNP,SOX4,XBP1,CGAS
15_Member	GO Biological Processes	GO:1903131	mononuclear cell differentiation	-2.96014	-0.796178	9/345	1051,1054,1960,3965,4067,4783,4860,6659,7494	CEBPB,CEBPG,EGR3,LGALS9,LYN,NFIL3,PNP,SOX4,XBP1
15_Member	GO Biological Processes	GO:0007159	leukocyte cell-cell adhesion	-2.79819	-0.682642	8/294	445,1051,1960,3965,4067,4860,6659,7494	ASS1,CEBPB,EGR3,LGALS9,LYN,PNP,SOX4,XBP1
15_Member	GO Biological Processes	GO:0050870	positive regulation of T cell activation	-2.7441	-0.654269	6/172	1960,3965,4067,4860,6659,7494	EGR3,LGALS9,LYN,PNP,SOX4,XBP1
15_Member	GO Biological Processes	GO:0045580	regulation of T cell differentiation	-2.71081	-0.635492	5/119	1960,3965,4860,6659,7494	EGR3,LGALS9,PNP,SOX4,XBP1
15_Member	GO Biological Processes	GO:0097028	dendritic cell differentiation	-2.6927	-0.622357	3/34	1051,3965,4067	CEBPB,LGALS9,LYN
15_Member	GO Biological Processes	GO:0042110	T cell activation	-2.54447	-0.557735	9/397	1051,1503,1960,3965,4067,4860,6659,7494,115004	CEBPB,CTPS1,EGR3,LGALS9,LYN,PNP,SOX4,XBP1,CGAS
15_Member	GO Biological Processes	GO:1903039	positive regulation of leukocyte cell-cell adhesion	-2.51655	-0.557735	6/191	1960,3965,4067,4860,6659,7494	EGR3,LGALS9,LYN,PNP,SOX4,XBP1
15_Member	GO Biological Processes	GO:0030099	myeloid cell differentiation	-2.41727	-0.510177	8/339	142,1051,1054,3965,4067,4830,7071,10456	PARP1,CEBPB,CEBPG,LGALS9,LYN,NME1,KLF10,HAX1
15_Member	GO Biological Processes	GO:0046649	lymphocyte activation	-2.40728	-0.502445	11/579	1051,1054,1503,1960,3965,4067,4783,4860,6659,7494,115004	CEBPB,CEBPG,CTPS1,EGR3,LGALS9,LYN,NFIL3,PNP,SOX4,XBP1,CGAS
15_Member	GO Biological Processes	GO:0045619	regulation of lymphocyte differentiation	-2.37955	-0.481434	5/142	1960,3965,4860,6659,7494	EGR3,LGALS9,PNP,SOX4,XBP1
15_Member	GO Biological Processes	GO:0002886	regulation of myeloid leukocyte mediated immunity	-2.3165	-0.442151	3/46	718,3965,4067	C3,LGALS9,LYN
15_Member	GO Biological Processes	GO:0051249	regulation of lymphocyte activation	-2.27623	-0.413532	8/358	1051,1960,3965,4067,4860,6659,7494,115004	CEBPB,EGR3,LGALS9,LYN,PNP,SOX4,XBP1,CGAS
15_Member	GO Biological Processes	GO:0022407	regulation of cell-cell adhesion	-2.24784	-0.390339	8/362	445,1051,1960,3965,4067,4860,6659,7494	ASS1,CEBPB,EGR3,LGALS9,LYN,PNP,SOX4,XBP1
15_Member	GO Biological Processes	GO:0022409	positive regulation of cell-cell adhesion	-2.14527	-0.322488	6/228	1960,3965,4067,4860,6659,7494	EGR3,LGALS9,LYN,PNP,SOX4,XBP1
15_Member	GO Biological Processes	GO:0032945	negative regulation of mononuclear cell proliferation	-2.1219	-0.308041	3/54	1051,3965,4067	CEBPB,LGALS9,LYN
15_Member	GO Biological Processes	GO:0050672	negative regulation of lymphocyte proliferation	-2.1219	-0.308041	3/54	1051,3965,4067	CEBPB,LGALS9,LYN
15_Member	GO Biological Processes	GO:0030098	lymphocyte differentiation	-2.10145	-0.29779	7/306	1054,1960,3965,4783,4860,6659,7494	CEBPG,EGR3,LGALS9,NFIL3,PNP,SOX4,XBP1
15_Member	GO Biological Processes	GO:0051251	positive regulation of lymphocyte activation	-2.08368	-0.285347	6/235	1960,3965,4067,4860,6659,7494	EGR3,LGALS9,LYN,PNP,SOX4,XBP1
15_Member	GO Biological Processes	GO:0002260	lymphocyte homeostasis	-2.05713	-0.270129	3/57	3965,4067,5366	LGALS9,LYN,PMAIP1
15_Member	Immunologic Signatures	M5221	GSE360 T GONDII VS M TUBERCULOSIS DC DN	-2.04418	-0.265411	5/171	3965,4067,7358,8416,58495	LGALS9,LYN,UGDH,ANXA9,OVOL2
15_Member	GO Biological Processes	GO:0070664	negative regulation of leukocyte proliferation	-2.03639	-0.265411	3/58	1051,3965,4067	CEBPB,LGALS9,LYN
16_Summary	Chemical And Genetic Perturbations	M1458	ABBUD LIF SIGNALING 1 UP	-5.12289	-1.95481	5/37	1051,1999,3934,7071,7494,440,718,4783,10456,445,4067,3248,3965,6659,2171,7371,27293,55971,142	CEBPB,ELF3,LCN2,KLF10,XBP1,ASNS,C3,NFIL3,HAX1,ASS1,LYN,HPGD,LGALS9,SOX4,FABP5,UCK2,SMPDL3B,BAIAP2L1,PARP1
16_Member	Chemical And Genetic Perturbations	M1458	ABBUD LIF SIGNALING 1 UP	-5.12289	-1.95481	5/37	1051,1999,3934,7071,7494	CEBPB,ELF3,LCN2,KLF10,XBP1
16_Member	Chemical And Genetic Perturbations	M1304	GROSS HYPOXIA VIA ELK3 DN	-3.0949	-0.887907	6/147	440,718,1051,4783,7494,10456	ASNS,C3,CEBPB,NFIL3,XBP1,HAX1
16_Member	GO Biological Processes	GO:0043200	response to amino acid	-2.98938	-0.819053	5/103	440,445,1051,4067,7494	ASNS,ASS1,CEBPB,LYN,XBP1
16_Member	GO Biological Processes	GO:0001101	response to acid chemical	-2.72691	-0.647934	5/118	440,445,1051,4067,7494	ASNS,ASS1,CEBPB,LYN,XBP1
16_Member	GO Biological Processes	GO:0032496	response to lipopolysaccharide	-2.45399	-0.534187	7/263	445,1051,3248,3934,3965,4067,7494	ASS1,CEBPB,HPGD,LCN2,LGALS9,LYN,XBP1
16_Member	Chemical And Genetic Perturbations	M6875	LANDIS BREAST CANCER PROGRESSION UP	-2.37108	-0.477573	3/44	3934,6659,7494	LCN2,SOX4,XBP1
16_Member	Chemical And Genetic Perturbations	M6510	PASQUALUCCI LYMPHOMA BY GC STAGE UP	-2.33979	-0.45588	7/276	440,1051,2171,4783,7371,7494,27293	ASNS,CEBPB,FABP5,NFIL3,UCK2,XBP1,SMPDL3B
16_Member	GO Biological Processes	GO:0002237	response to molecule of bacterial origin	-2.32285	-0.44534	7/278	445,1051,3248,3934,3965,4067,7494	ASS1,CEBPB,HPGD,LCN2,LGALS9,LYN,XBP1
16_Member	GO Biological Processes	GO:0071222	cellular response to lipopolysaccharide	-2.29136	-0.424312	5/149	445,1051,3934,4067,7494	ASS1,CEBPB,LCN2,LYN,XBP1
16_Member	GO Biological Processes	GO:0071219	cellular response to molecule of bacterial origin	-2.20808	-0.364183	5/156	445,1051,3934,4067,7494	ASS1,CEBPB,LCN2,LYN,XBP1
16_Member	GO Biological Processes	GO:0009617	response to bacterium	-2.17927	-0.34603	9/452	445,718,1051,3248,3934,3965,4067,7494,55971	ASS1,C3,CEBPB,HPGD,LCN2,LGALS9,LYN,XBP1,BAIAP2L1
16_Member	GO Biological Processes	GO:1901653	cellular response to peptide	-2.09405	-0.294836	7/307	142,445,3934,4067,7071,7494,55971	PARP1,ASS1,LCN2,LYN,KLF10,XBP1,BAIAP2L1
16_Member	Canonical Pathways	M200	PID ERA GENOMIC PATHWAY	-2.03639	-0.265411	3/58	718,1051,7494	C3,CEBPB,XBP1
17_Summary	Chemical And Genetic Perturbations	M6659	FULCHER INFLAMMATORY RESPONSE LECTIN VS LPS UP	-5.0555	-1.90762	15/529	718,1798,2971,4830,4860,5366,6659,8974,9455,9645,10436,10456,11057,22949,84879	C3,DPAGT1,GTF3A,NME1,PNP,PMAIP1,SOX4,P4HA2,HOMER2,MICAL2,EMG1,HAX1,ABHD2,PTGR1,MFSD2A
17_Member	Chemical And Genetic Perturbations	M6659	FULCHER INFLAMMATORY RESPONSE LECTIN VS LPS UP	-5.0555	-1.90762	15/529	718,1798,2971,4830,4860,5366,6659,8974,9455,9645,10436,10456,11057,22949,84879	C3,DPAGT1,GTF3A,NME1,PNP,PMAIP1,SOX4,P4HA2,HOMER2,MICAL2,EMG1,HAX1,ABHD2,PTGR1,MFSD2A
18_Summary	Immunologic Signatures	M8978	GSE37534 UNTREATED VS GW1929 TREATED CD4 TCELL PPARG1 AND FOXP3 TRASDUCED UP	-4.96905	-1.87144	9/187	1054,2762,3965,6286,6461,9052,10456,30844,55034,3918,4067,5366,11057,64101	CEBPG,GMDS,LGALS9,S100P,SHB,GPRC5A,HAX1,EHD4,MOCOS,LAMC2,LYN,PMAIP1,ABHD2,LRRC4
18_Member	Immunologic Signatures	M8978	GSE37534 UNTREATED VS GW1929 TREATED CD4 TCELL PPARG1 AND FOXP3 TRASDUCED UP	-4.96905	-1.87144	9/187	1054,2762,3965,6286,6461,9052,10456,30844,55034	CEBPG,GMDS,LGALS9,S100P,SHB,GPRC5A,HAX1,EHD4,MOCOS
18_Member	Chemical And Genetic Perturbations	M2611	ZWANG CLASS 1 TRANSIENTLY INDUCED BY EGF	-2.16719	-0.337408	9/454	1054,3918,4067,5366,6461,9052,11057,30844,64101	CEBPG,LAMC2,LYN,PMAIP1,SHB,GPRC5A,ABHD2,EHD4,LRRC4
19_Summary	Chemical And Genetic Perturbations	M10184	TONKS TARGETS OF RUNX1 RUNX1T1 FUSION MONOCYTE UP	-4.91355	-1.85461	9/190	1503,3336,3965,4830,6652,6659,7980,10160,81892,3182,3918,4860,11057,51022,9688	CTPS1,HSPE1,LGALS9,NME1,SORD,SOX4,TFPI2,FARP1,SLIRP,HNRNPAB,LAMC2,PNP,ABHD2,GLRX2,NUP93
19_Member	Chemical And Genetic Perturbations	M10184	TONKS TARGETS OF RUNX1 RUNX1T1 FUSION MONOCYTE UP	-4.91355	-1.85461	9/190	1503,3336,3965,4830,6652,6659,7980,10160,81892	CTPS1,HSPE1,LGALS9,NME1,SORD,SOX4,TFPI2,FARP1,SLIRP
19_Member	Chemical And Genetic Perturbations	M16975	NAKAMURA TUMOR ZONE PERIPHERAL VS CENTRAL UP	-4.50267	-1.71994	10/268	1503,3182,3336,3918,4830,4860,6659,7980,11057,51022	CTPS1,HNRNPAB,HSPE1,LAMC2,NME1,PNP,SOX4,TFPI2,ABHD2,GLRX2
19_Member	Chemical And Genetic Perturbations	M15565	ZHU CMV 24 HR UP	-2.50657	-0.55664	4/81	3336,4860,7980,9688	HSPE1,PNP,TFPI2,NUP93
19_Member	Chemical And Genetic Perturbations	M19630	ZHU CMV ALL UP	-2.10723	-0.300879	4/105	3336,4860,7980,9688	HSPE1,PNP,TFPI2,NUP93
20_Summary	Immunologic Signatures	M3054	GSE10239 NAIVE VS KLRG1HIGH EFF CD8 TCELL DN	-4.84112	-1.85395	9/194	445,2762,4830,7494,8676,9645,10160,51022,84319,3176	ASS1,GMDS,NME1,XBP1,STX11,MICAL2,FARP1,GLRX2,CMSS1,HNMT
20_Member	Immunologic Signatures	M3054	GSE10239 NAIVE VS KLRG1HIGH EFF CD8 TCELL DN	-4.84112	-1.85395	9/194	445,2762,4830,7494,8676,9645,10160,51022,84319	ASS1,GMDS,NME1,XBP1,STX11,MICAL2,FARP1,GLRX2,CMSS1
20_Member	GO Biological Processes	GO:0014075	response to amine	-2.42848	-0.516823	3/42	445,3176,4830	ASS1,HNMT,NME1

## Sheet: CAFupE2down
GroupID	Category	Term	Description	LogP	Log(q-value)	InTerm_InList	Genes	Symbols
1_Summary	Chemical And Genetic Perturbations	M2157	DUTERTRE ESTRADIOL RESPONSE 24HR DN	-13.5409	-9.0506	21/502	1992,2034,3694,4430,4680,4739,6482,7832,8654,8714,9568,10221,23179,27242,29923,54751,57713,59277,92291,112399,255488	SERPINB1,EPAS1,ITGB6,MYO1B,CEACAM6,NEDD9,ST3GAL1,BTG2,PDE5A,ABCC3,GABBR2,TRIB1,RGL1,TNFRSF21,HILPDA,FBLIM1,SFMBT2,NTN4,CAPN13,EGLN3,RNF144B
1_Member	Chemical And Genetic Perturbations	M2157	DUTERTRE ESTRADIOL RESPONSE 24HR DN	-13.5409	-9.0506	21/502	1992,2034,3694,4430,4680,4739,6482,7832,8654,8714,9568,10221,23179,27242,29923,54751,57713,59277,92291,112399,255488	SERPINB1,EPAS1,ITGB6,MYO1B,CEACAM6,NEDD9,ST3GAL1,BTG2,PDE5A,ABCC3,GABBR2,TRIB1,RGL1,TNFRSF21,HILPDA,FBLIM1,SFMBT2,NTN4,CAPN13,EGLN3,RNF144B
2_Summary	Oncogenic Signatures	M2725	MEK UP.V1 UP	-10.8961	-6.82344	13/195	1048,2034,4680,4739,8714,9568,10257,10644,27242,54491,55790,79789,112399,3099,3694,7474,80323,400451,1806,8654,7128,27074,26011	CEACAM5,EPAS1,CEACAM6,NEDD9,ABCC3,GABBR2,ABCC4,IGF2BP2,TNFRSF21,OTULINL,CSGALNACT1,CLMN,EGLN3,HK2,ITGB6,WNT5A,CCDC68,FAM174B,DPYD,PDE5A,TNFAIP3,LAMP3,TENM4
2_Member	Oncogenic Signatures	M2725	MEK UP.V1 UP	-10.8961	-6.82344	13/195	1048,2034,4680,4739,8714,9568,10257,10644,27242,54491,55790,79789,112399	CEACAM5,EPAS1,CEACAM6,NEDD9,ABCC3,GABBR2,ABCC4,IGF2BP2,TNFRSF21,OTULINL,CSGALNACT1,CLMN,EGLN3
2_Member	Oncogenic Signatures	M2634	EGFR UP.V1 UP	-9.85927	-5.97104	12/188	2034,3099,3694,4680,7474,8714,9568,10644,27242,55790,80323,112399	EPAS1,HK2,ITGB6,CEACAM6,WNT5A,ABCC3,GABBR2,IGF2BP2,TNFRSF21,CSGALNACT1,CCDC68,EGLN3
2_Member	Oncogenic Signatures	M2636	ERBB2 UP.V1 UP	-8.6644	-4.87307	11/188	1048,2034,3694,4680,8714,9568,27242,55790,79789,112399,400451	CEACAM5,EPAS1,ITGB6,CEACAM6,ABCC3,GABBR2,TNFRSF21,CSGALNACT1,CLMN,EGLN3,FAM174B
2_Member	Oncogenic Signatures	M2728	RAF UP.V1 UP	-5.31942	-1.87052	8/191	2034,3694,8714,9568,10257,27242,55790,79789	EPAS1,ITGB6,ABCC3,GABBR2,ABCC4,TNFRSF21,CSGALNACT1,CLMN
2_Member	Oncogenic Signatures	M2723	LTE2 UP.V1 UP	-2.62933	-0.236651	5/186	2034,4680,8714,55790,79789	EPAS1,CEACAM6,ABCC3,CSGALNACT1,CLMN
2_Member	Chemical And Genetic Perturbations	M3645	DELYS THYROID CANCER UP	-2.42007	-0.144621	7/401	1806,4680,8654,8714,9568,10644,27242	DPYD,CEACAM6,PDE5A,ABCC3,GABBR2,IGF2BP2,TNFRSF21
2_Member	Chemical And Genetic Perturbations	M17572	SMID BREAST CANCER LUMINAL B DN	-2.11581	0	7/457	7128,9568,10257,10644,27074,27242,55790	TNFAIP3,GABBR2,ABCC4,IGF2BP2,LAMP3,TNFRSF21,CSGALNACT1
2_Member	Oncogenic Signatures	M2681	ATF2 S UP.V1 DN	-2.10746	0	4/157	8714,26011,55790,79789	ABCC3,TENM4,CSGALNACT1,CLMN
3_Summary	Chemical And Genetic Perturbations	M4210	CREIGHTON ENDOCRINE THERAPY RESISTANCE 3	-10.8366	-6.82344	21/694	1048,1992,2034,4680,6337,6482,8555,8654,8714,9568,10644,23179,57463,59277,79789,80323,92747,123036,130271,130367,153830	CEACAM5,SERPINB1,EPAS1,CEACAM6,SCNN1A,ST3GAL1,CDC14B,PDE5A,ABCC3,GABBR2,IGF2BP2,RGL1,AMIGO1,NTN4,CLMN,CCDC68,BPIFB1,TC2N,PLEKHH2,SGPP2,RNF145
3_Member	Chemical And Genetic Perturbations	M4210	CREIGHTON ENDOCRINE THERAPY RESISTANCE 3	-10.8366	-6.82344	21/694	1048,1992,2034,4680,6337,6482,8555,8654,8714,9568,10644,23179,57463,59277,79789,80323,92747,123036,130271,130367,153830	CEACAM5,SERPINB1,EPAS1,CEACAM6,SCNN1A,ST3GAL1,CDC14B,PDE5A,ABCC3,GABBR2,IGF2BP2,RGL1,AMIGO1,NTN4,CLMN,CCDC68,BPIFB1,TC2N,PLEKHH2,SGPP2,RNF145
4_Summary	Chemical And Genetic Perturbations	M10961	GOZGIT ESR1 TARGETS DN	-7.97656	-4.26441	18/718	785,1048,1806,4430,4680,6337,6482,6657,7128,7421,22882,54491,84189,84679,112399,123036,255488,348110	CACNB4,CEACAM5,DPYD,MYO1B,CEACAM6,SCNN1A,ST3GAL1,SOX2,TNFAIP3,VDR,ZHX2,OTULINL,SLITRK6,SLC9A7,EGLN3,TC2N,RNF144B,ARPIN
4_Member	Chemical And Genetic Perturbations	M10961	GOZGIT ESR1 TARGETS DN	-7.97656	-4.26441	18/718	785,1048,1806,4430,4680,6337,6482,6657,7128,7421,22882,54491,84189,84679,112399,123036,255488,348110	CACNB4,CEACAM5,DPYD,MYO1B,CEACAM6,SCNN1A,ST3GAL1,SOX2,TNFAIP3,VDR,ZHX2,OTULINL,SLITRK6,SLC9A7,EGLN3,TC2N,RNF144B,ARPIN
5_Summary	Chemical And Genetic Perturbations	M13661	CREIGHTON ENDOCRINE THERAPY RESISTANCE 5	-6.251	-2.60581	13/474	638,1048,2034,4430,4680,6482,9568,57713,80323,84679,112399,123036,255488,8555,114294,388591	BIK,CEACAM5,EPAS1,MYO1B,CEACAM6,ST3GAL1,GABBR2,SFMBT2,CCDC68,SLC9A7,EGLN3,TC2N,RNF144B,CDC14B,LACTB,RNF207
5_Member	Chemical And Genetic Perturbations	M13661	CREIGHTON ENDOCRINE THERAPY RESISTANCE 5	-6.251	-2.60581	13/474	638,1048,2034,4430,4680,6482,9568,57713,80323,84679,112399,123036,255488	BIK,CEACAM5,EPAS1,MYO1B,CEACAM6,ST3GAL1,GABBR2,SFMBT2,CCDC68,SLC9A7,EGLN3,TC2N,RNF144B
5_Member	Chemical And Genetic Perturbations	M17454	MASSARWEH TAMOXIFEN RESISTANCE UP	-2.1825	-0.013686	8/559	2034,4430,4680,8555,57713,114294,255488,388591	EPAS1,MYO1B,CEACAM6,CDC14B,SFMBT2,LACTB,RNF144B,RNF207
6_Summary	Chemical And Genetic Perturbations	M4306	ONDER CDH1 TARGETS 2 DN	-5.83202	-2.28412	12/434	638,1992,2034,3694,4430,4680,6337,7128,7421,22882,27242,64129,1048,3099,8714	BIK,SERPINB1,EPAS1,ITGB6,MYO1B,CEACAM6,SCNN1A,TNFAIP3,VDR,ZHX2,TNFRSF21,TINAGL1,CEACAM5,HK2,ABCC3
6_Member	Chemical And Genetic Perturbations	M4306	ONDER CDH1 TARGETS 2 DN	-5.83202	-2.28412	12/434	638,1992,2034,3694,4430,4680,6337,7128,7421,22882,27242,64129	BIK,SERPINB1,EPAS1,ITGB6,MYO1B,CEACAM6,SCNN1A,TNFAIP3,VDR,ZHX2,TNFRSF21,TINAGL1
6_Member	Chemical And Genetic Perturbations	M246	ANDERSEN CHOLANGIOCARCINOMA CLASS2	-3.76542	-0.780276	6/165	638,1048,3099,3694,4680,7421	BIK,CEACAM5,HK2,ITGB6,CEACAM6,VDR
6_Member	Chemical And Genetic Perturbations	M3102	SMID BREAST CANCER ERBB2 UP	-3.32365	-0.565748	5/130	638,3694,4680,6337,8714	BIK,ITGB6,CEACAM6,SCNN1A,ABCC3
7_Summary	Chemical And Genetic Perturbations	M18536	FALVELLA SMOKERS WITH LUNG CANCER	-5.82017	-2.28412	6/72	2034,3694,7832,57491,84002,255488,4430,112399,6337,123036,8555	EPAS1,ITGB6,BTG2,AHRR,B3GNT5,RNF144B,MYO1B,EGLN3,SCNN1A,TC2N,CDC14B
7_Member	Chemical And Genetic Perturbations	M18536	FALVELLA SMOKERS WITH LUNG CANCER	-5.82017	-2.28412	6/72	2034,3694,7832,57491,84002,255488	EPAS1,ITGB6,BTG2,AHRR,B3GNT5,RNF144B
7_Member	Chemical And Genetic Perturbations	M2154	DUTERTRE ESTRADIOL RESPONSE 6HR DN	-4.04734	-0.908107	5/91	2034,3694,4430,112399,255488	EPAS1,ITGB6,MYO1B,EGLN3,RNF144B
7_Member	Chemical And Genetic Perturbations	M12795	CHARAFE BREAST CANCER BASAL VS MESENCHYMAL UP	-2.54591	-0.207905	4/118	3694,6337,123036,255488	ITGB6,SCNN1A,TC2N,RNF144B
7_Member	Immunologic Signatures	M8234	GSE27241 WT CTRL VS DIGOXIN TREATED RORGT KO CD4 TCELL IN TH17 POLARIZING CONDITIONS UP	-2.04227	0	4/164	2034,3694,8555,112399	EPAS1,ITGB6,CDC14B,EGLN3
8_Summary	Chemical And Genetic Perturbations	M10172	GARGALOVIC RESPONSE TO OXIDIZED PHOSPHOLIPIDS YELLOW DN	-5.32852	-1.87052	4/23	23179,29923,84002,153830	RGL1,HILPDA,B3GNT5,RNF145
8_Member	Chemical And Genetic Perturbations	M10172	GARGALOVIC RESPONSE TO OXIDIZED PHOSPHOLIPIDS YELLOW DN	-5.32852	-1.87052	4/23	23179,29923,84002,153830	RGL1,HILPDA,B3GNT5,RNF145
9_Summary	Chemical And Genetic Perturbations	M38971	JINESH BLEBBISHIELD TRANSFORMED STEM CELL SPHERES UP	-4.74667	-1.33556	7/165	4680,6482,7474,27074,27242,112399,153830,3099,3851,8884,23179	CEACAM6,ST3GAL1,WNT5A,LAMP3,TNFRSF21,EGLN3,RNF145,HK2,KRT4,SLC5A6,RGL1
9_Member	Chemical And Genetic Perturbations	M38971	JINESH BLEBBISHIELD TRANSFORMED STEM CELL SPHERES UP	-4.74667	-1.33556	7/165	4680,6482,7474,27074,27242,112399,153830	CEACAM6,ST3GAL1,WNT5A,LAMP3,TNFRSF21,EGLN3,RNF145
9_Member	Immunologic Signatures	M7985	GSE25088 ROSIGLITAZONE VS IL4 AND ROSIGLITAZONE STIM MACROPHAGE DAY10 DN	-3.49708	-0.665831	6/185	3099,3851,6482,8884,23179,27242	HK2,KRT4,ST3GAL1,SLC5A6,RGL1,TNFRSF21
9_Member	GO Biological Processes	GO:0070227	lymphocyte apoptotic process	-2.4793	-0.179642	3/60	6482,7474,27242	ST3GAL1,WNT5A,TNFRSF21
9_Member	GO Biological Processes	GO:0071887	leukocyte apoptotic process	-2.00304	0	3/89	6482,7474,27242	ST3GAL1,WNT5A,TNFRSF21
10_Summary	GO Biological Processes	GO:0007157	heterophilic cell-cell adhesion via plasma membrane cell adhesion molecules	-4.68019	-1.30384	4/33	1048,4680,26011,57463,3851,6775,10257,27074	CEACAM5,CEACAM6,TENM4,AMIGO1,KRT4,STAT4,ABCC4,LAMP3
10_Member	GO Biological Processes	GO:0007157	heterophilic cell-cell adhesion via plasma membrane cell adhesion molecules	-4.68019	-1.30384	4/33	1048,4680,26011,57463	CEACAM5,CEACAM6,TENM4,AMIGO1
10_Member	Chemical And Genetic Perturbations	M16948	CROMER TUMORIGENESIS DN	-2.92576	-0.3211	3/42	1048,3851,4680	CEACAM5,KRT4,CEACAM6
10_Member	Chemical And Genetic Perturbations	M2533	BOSCO EPITHELIAL DIFFERENTIATION MODULE	-2.4793	-0.179642	3/60	1048,3851,4680	CEACAM5,KRT4,CEACAM6
10_Member	Chemical And Genetic Perturbations	M5369	POOLA INVASIVE BREAST CANCER UP	-2.245	-0.0469609	5/229	1048,4680,6775,10257,27074	CEACAM5,CEACAM6,STAT4,ABCC4,LAMP3
11_Summary	Chemical And Genetic Perturbations	M2414	PEDERSEN TARGETS OF 611CTF ISOFORM OF ERBB2	-4.47915	-1.17728	5/74	3099,3694,7421,10644,84002,6657,9568,29923,4430,57687,114804,10221,1992	HK2,ITGB6,VDR,IGF2BP2,B3GNT5,SOX2,GABBR2,HILPDA,MYO1B,VAT1L,RNF157,TRIB1,SERPINB1
11_Member	Chemical And Genetic Perturbations	M2414	PEDERSEN TARGETS OF 611CTF ISOFORM OF ERBB2	-4.47915	-1.17728	5/74	3099,3694,7421,10644,84002	HK2,ITGB6,VDR,IGF2BP2,B3GNT5
11_Member	Chemical And Genetic Perturbations	M2413	PEDERSEN METASTASIS BY ERBB2 ISOFORM 7	-3.20955	-0.467443	8/382	3099,3694,6657,7421,9568,10644,29923,84002	HK2,ITGB6,SOX2,VDR,GABBR2,IGF2BP2,HILPDA,B3GNT5
11_Member	Immunologic Signatures	M6561	GSE5679 PPARG LIGAND ROSIGLITAZONE VS RARA AGONIST AM580 TREATED DC UP	-2.54066	-0.205703	5/195	3099,3694,4430,57687,114804	HK2,ITGB6,MYO1B,VAT1L,RNF157
11_Member	Oncogenic Signatures	M2754	PKCA DN.V1 DN	-2.48102	-0.179642	4/123	3099,3694,4430,10221	HK2,ITGB6,MYO1B,TRIB1
11_Member	Chemical And Genetic Perturbations	M289	OISHI CHOLANGIOMA STEM CELL LIKE DN	-2.13834	0	5/243	1992,3099,3694,7421,10644	SERPINB1,HK2,ITGB6,VDR,IGF2BP2
12_Summary	Immunologic Signatures	M4367	GSE20715 0H VS 24H OZONE LUNG DN	-4.44226	-1.17728	7/184	638,2048,8714,9057,10221,64129,114294,1435,7832,8884,27242,92370	BIK,EPHB2,ABCC3,SLC7A6,TRIB1,TINAGL1,LACTB,CSF1,BTG2,SLC5A6,TNFRSF21,PXYLP1
12_Member	Immunologic Signatures	M4367	GSE20715 0H VS 24H OZONE LUNG DN	-4.44226	-1.17728	7/184	638,2048,8714,9057,10221,64129,114294	BIK,EPHB2,ABCC3,SLC7A6,TRIB1,TINAGL1,LACTB
12_Member	Chemical And Genetic Perturbations	M5314	MILI PSEUDOPODIA HAPTOTAXIS DN	-2.25776	-0.0563105	9/662	1435,2048,7832,8884,9057,10221,27242,64129,92370	CSF1,EPHB2,BTG2,SLC5A6,SLC7A6,TRIB1,TNFRSF21,TINAGL1,PXYLP1
13_Summary	Chemical And Genetic Perturbations	M34020	BLANCO MELO COVID19 BRONCHIAL EPITHELIAL CELLS SARS COV 2 INFECTION UP	-4.43347	-1.17728	6/125	1992,4739,7128,55790,83648,130367,64129,64784	SERPINB1,NEDD9,TNFAIP3,CSGALNACT1,FAM167A,SGPP2,TINAGL1,CRTC3
13_Member	Chemical And Genetic Perturbations	M34020	BLANCO MELO COVID19 BRONCHIAL EPITHELIAL CELLS SARS COV 2 INFECTION UP	-4.43347	-1.17728	6/125	1992,4739,7128,55790,83648,130367	SERPINB1,NEDD9,TNFAIP3,CSGALNACT1,FAM167A,SGPP2
13_Member	Immunologic Signatures	M10007	GSE45365 HEALTHY VS MCMV INFECTION CD8 TCELL IFNAR KO DN	-3.17706	-0.443617	5/140	4739,55790,64129,64784,83648	NEDD9,CSGALNACT1,TINAGL1,CRTC3,FAM167A
14_Summary	Immunologic Signatures	M4459	GSE22886 DAY0 VS DAY1 MONOCYTE IN CULTURE DN	-4.42724	-1.17728	7/185	6482,6775,7421,7474,22882,23179,27074,7128,7832,27042,3099,85027,84002,112399	ST3GAL1,STAT4,VDR,WNT5A,ZHX2,RGL1,LAMP3,TNFAIP3,BTG2,UTP25,HK2,SMIM3,B3GNT5,EGLN3
14_Member	Immunologic Signatures	M4459	GSE22886 DAY0 VS DAY1 MONOCYTE IN CULTURE DN	-4.42724	-1.17728	7/185	6482,6775,7421,7474,22882,23179,27074	ST3GAL1,STAT4,VDR,WNT5A,ZHX2,RGL1,LAMP3
14_Member	Immunologic Signatures	M5766	GSE8515 IL1 VS IL6 4H STIM MAC UP	-3.60024	-0.712002	6/177	6775,7128,7474,7832,22882,27042	STAT4,TNFAIP3,WNT5A,BTG2,ZHX2,UTP25
14_Member	Immunologic Signatures	M4462	GSE22886 DAY1 VS DAY7 MONOCYTE IN CULTURE UP	-3.52238	-0.665831	6/183	6482,6775,7128,7474,22882,27074	ST3GAL1,STAT4,TNFAIP3,WNT5A,ZHX2,LAMP3
14_Member	Immunologic Signatures	M9790	GSE42724 NAIVE VS B1 BCELL UP	-3.47208	-0.663213	6/187	3099,7128,7474,22882,23179,85027	HK2,TNFAIP3,WNT5A,ZHX2,RGL1,SMIM3
14_Member	Immunologic Signatures	M5348	GSE37416 0H VS 12H F TULARENSIS LVS NEUTROPHIL DN	-2.57946	-0.222705	5/191	6775,7128,22882,23179,84002	STAT4,TNFAIP3,ZHX2,RGL1,B3GNT5
14_Member	Chemical And Genetic Perturbations	M12636	RUTELLA RESPONSE TO CSF2RB AND IL4 UP	-2.2968	-0.0736807	6/318	6482,7421,22882,23179,27074,112399	ST3GAL1,VDR,ZHX2,RGL1,LAMP3,EGLN3
15_Summary	Immunologic Signatures	M8027	GSE16385 ROSIGLITAZONE IL4 VS IL4 ALONE STIM MACROPHAGE 12H DN	-4.4123	-1.17728	7/186	1806,1992,3099,6775,10257,10644,55790,4430,7128,23179,54751,84002,153830	DPYD,SERPINB1,HK2,STAT4,ABCC4,IGF2BP2,CSGALNACT1,MYO1B,TNFAIP3,RGL1,FBLIM1,B3GNT5,RNF145
15_Member	Immunologic Signatures	M8027	GSE16385 ROSIGLITAZONE IL4 VS IL4 ALONE STIM MACROPHAGE 12H DN	-4.4123	-1.17728	7/186	1806,1992,3099,6775,10257,10644,55790	DPYD,SERPINB1,HK2,STAT4,ABCC4,IGF2BP2,CSGALNACT1
15_Member	Chemical And Genetic Perturbations	M14507	CHARAFE BREAST CANCER LUMINAL VS BASAL DN	-3.62233	-0.712002	9/421	1806,4430,6775,7128,10644,23179,54751,84002,153830	DPYD,MYO1B,STAT4,TNFAIP3,IGF2BP2,RGL1,FBLIM1,B3GNT5,RNF145
15_Member	Chemical And Genetic Perturbations	M9192	CHARAFE BREAST CANCER LUMINAL VS MESENCHYMAL DN	-2.82703	-0.291538	8/438	1806,1992,7128,10257,10644,54751,84002,153830	DPYD,SERPINB1,TNFAIP3,ABCC4,IGF2BP2,FBLIM1,B3GNT5,RNF145
16_Summary	Chemical And Genetic Perturbations	M1755	SANSOM APC TARGETS	-4.35346	-1.14731	7/190	2048,4430,10221,26011,114804,123036,126917,8714,4739,57463	EPHB2,MYO1B,TRIB1,TENM4,RNF157,TC2N,IFFO2,ABCC3,NEDD9,AMIGO1
16_Member	Chemical And Genetic Perturbations	M1755	SANSOM APC TARGETS	-4.35346	-1.14731	7/190	2048,4430,10221,26011,114804,123036,126917	EPHB2,MYO1B,TRIB1,TENM4,RNF157,TC2N,IFFO2
16_Member	Chemical And Genetic Perturbations	M2621	ZWANG EGF PERSISTENTLY DN	-2.5646	-0.218189	3/56	2048,8714,26011	EPHB2,ABCC3,TENM4
16_Member	GO Biological Processes	GO:0010720	positive regulation of cell development	-2.01183	0	5/261	2048,4739,10221,26011,57463	EPHB2,NEDD9,TRIB1,TENM4,AMIGO1
17_Summary	Chemical And Genetic Perturbations	M34008	BLANCO MELO RESPIRATORY SYNCYTIAL VIRUS INFECTION A594 CELLS UP	-4.32665	-1.14731	8/262	638,1435,3099,6482,7128,7421,27074,84002,9568,54491,55084,9057	BIK,CSF1,HK2,ST3GAL1,TNFAIP3,VDR,LAMP3,B3GNT5,GABBR2,OTULINL,SOBP,SLC7A6
17_Member	Chemical And Genetic Perturbations	M34008	BLANCO MELO RESPIRATORY SYNCYTIAL VIRUS INFECTION A594 CELLS UP	-4.32665	-1.14731	8/262	638,1435,3099,6482,7128,7421,27074,84002	BIK,CSF1,HK2,ST3GAL1,TNFAIP3,VDR,LAMP3,B3GNT5
17_Member	Chemical And Genetic Perturbations	M10761	PEREZ TP63 TARGETS	-3.00447	-0.34549	7/316	638,6482,7421,9568,27074,54491,55084	BIK,ST3GAL1,VDR,GABBR2,LAMP3,OTULINL,SOBP
17_Member	Chemical And Genetic Perturbations	M1582	BURTON ADIPOGENESIS 2	-2.3082	-0.0827216	3/69	6482,7421,9057	ST3GAL1,VDR,SLC7A6
18_Summary	Chemical And Genetic Perturbations	M15484	ONDER CDH1 SIGNALING VIA CTNNB1	-4.31539	-1.14731	5/80	2034,2048,4430,6337,7128,92747	EPAS1,EPHB2,MYO1B,SCNN1A,TNFAIP3,BPIFB1
18_Member	Chemical And Genetic Perturbations	M15484	ONDER CDH1 SIGNALING VIA CTNNB1	-4.31539	-1.14731	5/80	2034,2048,4430,6337,7128	EPAS1,EPHB2,MYO1B,SCNN1A,TNFAIP3
18_Member	Immunologic Signatures	M9445	GSE24671 CTRL VS BAKIMULC INFECTED MOUSE SPLENOCYTES DN	-2.17616	-0.013686	4/150	2034,4430,7128,92747	EPAS1,MYO1B,TNFAIP3,BPIFB1
19_Summary	Chemical And Genetic Perturbations	M1171	RASHI NFKB1 TARGETS	-4.03668	-0.908107	3/18	1435,7128,7832,22882,23179,27074,57713,130367,6775,255488,7474,10257,54491,55790,3099,6482	CSF1,TNFAIP3,BTG2,ZHX2,RGL1,LAMP3,SFMBT2,SGPP2,STAT4,RNF144B,WNT5A,ABCC4,OTULINL,CSGALNACT1,HK2,ST3GAL1
19_Member	Chemical And Genetic Perturbations	M1171	RASHI NFKB1 TARGETS	-4.03668	-0.908107	3/18	1435,7128,7832	CSF1,TNFAIP3,BTG2
19_Member	Immunologic Signatures	M6846	GSE7348 UNSTIM VS LPS STIM MACROPHAGE DN	-2.94098	-0.3211	5/158	1435,7128,7832,22882,23179	CSF1,TNFAIP3,BTG2,ZHX2,RGL1
19_Member	Immunologic Signatures	M5860	GSE9988 LPS VS VEHICLE TREATED MONOCYTE UP	-2.90464	-0.311968	5/161	7128,7832,27074,57713,130367	TNFAIP3,BTG2,LAMP3,SFMBT2,SGPP2
19_Member	Immunologic Signatures	M5873	GSE9988 LOW LPS VS VEHICLE TREATED MONOCYTE UP	-2.85738	-0.291538	5/165	6775,7128,27074,57713,130367	STAT4,TNFAIP3,LAMP3,SFMBT2,SGPP2
19_Member	Immunologic Signatures	M4692	GSE2706 UNSTIM VS 2H R848 DC DN	-2.83424	-0.291538	5/167	6775,7128,7832,57713,255488	STAT4,TNFAIP3,BTG2,SFMBT2,RNF144B
19_Member	Immunologic Signatures	M4703	GSE2706 UNSTIM VS 2H LPS AND R848 DC DN	-2.83424	-0.291538	5/167	6775,7128,7832,27074,255488	STAT4,TNFAIP3,BTG2,LAMP3,RNF144B
19_Member	Chemical And Genetic Perturbations	M7140	ZHOU INFLAMMATORY RESPONSE FIMA UP	-2.39653	-0.126345	7/405	1435,7128,7474,7832,22882,130367,255488	CSF1,TNFAIP3,WNT5A,BTG2,ZHX2,SGPP2,RNF144B
19_Member	Immunologic Signatures	M8940	GSE37532 VISCERAL ADIPOSE TISSUE VS LN DERIVED TREG CD4 TCELL UP	-2.10746	0	4/157	6775,7128,10257,57713	STAT4,TNFAIP3,ABCC4,SFMBT2
19_Member	Immunologic Signatures	M4696	GSE2706 UNSTIM VS 2H LPS DC DN	-2.05138	0	4/163	7128,7832,27074,255488	TNFAIP3,BTG2,LAMP3,RNF144B
19_Member	Immunologic Signatures	M4192	GSE17974 CTRL VS ACT IL4 AND ANTI IL12 12H CD4 TCELL UP	-2.04227	0	4/164	7128,7832,54491,55790	TNFAIP3,BTG2,OTULINL,CSGALNACT1
19_Member	Immunologic Signatures	M7951	GSE25123 WT VS PPARG KO MACROPHAGE UP	-2.03322	0	4/165	3099,7128,130367,255488	HK2,TNFAIP3,SGPP2,RNF144B
19_Member	Immunologic Signatures	M5867	GSE9988 LOW LPS VS CTRL TREATED MONOCYTE UP	-2.01533	0	4/167	7128,7832,57713,130367	TNFAIP3,BTG2,SFMBT2,SGPP2
19_Member	Chemical And Genetic Perturbations	M18685	ZHOU INFLAMMATORY RESPONSE LIVE UP	-2.00901	0	6/366	6482,7128,7474,7832,130367,255488	ST3GAL1,TNFAIP3,WNT5A,BTG2,SGPP2,RNF144B
20_Summary	GO Biological Processes	GO:0007413	axonal fasciculation	-3.89458	-0.819256	3/20	2048,27242,57463,22806,7128,1435,6482,1806	EPHB2,TNFRSF21,AMIGO1,IKZF3,TNFAIP3,CSF1,ST3GAL1,DPYD
20_Member	GO Biological Processes	GO:0007413	axonal fasciculation	-3.89458	-0.819256	3/20	2048,27242,57463	EPHB2,TNFRSF21,AMIGO1
20_Member	GO Biological Processes	GO:0106030	neuron projection fasciculation	-3.89458	-0.819256	3/20	2048,27242,57463	EPHB2,TNFRSF21,AMIGO1
20_Member	GO Biological Processes	GO:0008038	neuron recognition	-2.95639	-0.323425	3/41	2048,27242,57463	EPHB2,TNFRSF21,AMIGO1
20_Member	GO Biological Processes	GO:0030888	regulation of B cell proliferation	-2.73117	-0.244366	3/49	2048,22806,27242	EPHB2,IKZF3,TNFRSF21
20_Member	GO Biological Processes	GO:0050864	regulation of B cell activation	-2.73034	-0.244366	4/105	2048,7128,22806,27242	EPHB2,TNFAIP3,IKZF3,TNFRSF21
20_Member	GO Biological Processes	GO:0070663	regulation of leukocyte proliferation	-2.70186	-0.240777	5/179	1435,2048,7128,22806,27242	CSF1,EPHB2,TNFAIP3,IKZF3,TNFRSF21
20_Member	GO Biological Processes	GO:0042100	B cell proliferation	-2.38102	-0.122297	3/65	2048,22806,27242	EPHB2,IKZF3,TNFRSF21
20_Member	GO Biological Processes	GO:0042113	B cell activation	-2.37706	-0.122297	5/213	2048,6482,7128,22806,27242	EPHB2,ST3GAL1,TNFAIP3,IKZF3,TNFRSF21
20_Member	GO Biological Processes	GO:0070661	leukocyte proliferation	-2.22148	-0.0343846	5/232	1435,2048,7128,22806,27242	CSF1,EPHB2,TNFAIP3,IKZF3,TNFRSF21
20_Member	Chemical And Genetic Perturbations	M3015	HUANG DASATINIB SENSITIVITY UP	-2.16011	-0.00826999	3/78	1806,2048,27242	DPYD,EPHB2,TNFRSF21
20_Member	GO Biological Processes	GO:0032944	regulation of mononuclear cell proliferation	-2.00648	0	4/168	1435,2048,22806,27242	CSF1,EPHB2,IKZF3,TNFRSF21

## Sheet: CAFdownE2up
GroupID	Category	Term	Description	LogP	Log(q-value)	InTerm_InList	Genes	Symbols
1_Summary	Chemical And Genetic Perturbations	M12522	CREIGHTON ENDOCRINE THERAPY RESISTANCE 1	-24.5095	-20.0749	36/509	799,857,2013,2288,2317,4603,4886,5174,5241,5570,6387,6658,7022,7162,9209,9338,9413,9687,11012,11031,27250,51309,54898,55638,57535,64699,79674,79888,81855,84187,94122,118980,155465,158763,254778,400793,267,960,3717,26018,51195,55793,56603,56944,64798,3732,5413,158046,4889,221662,928,64065,5525,6941,7298,10615,54470,54855,81691,5327,7366	CALCR,CAV1,EMP2,FKBP4,FLNB,MYBL1,NPY1R,PDZK1,PGR,PKIB,CXCL12,SOX3,TFAP2C,TPBG,LRRFIP2,TCEAL1,FAM189A2,GREB1,KLK11,RAB31,PDCD4,ARMCX1,ELOVL2,SYBU,ELAPOR1,TMPRSS3,VEPH1,LPCAT1,SFXN3,TMEM164,SYTL5,SFXN2,AGR3,ARHGAP36,VXN,C1orf226,AMFR,CD44,JAK2,LRIG1,RAPGEFL1,MINDY1,CYP26B1,OLFML3,DEPTOR,CD82,SEPTIN5,NXNL2,NPY5R,RBM24,CD9,PERP,PPP2R5A,TCF19,TYMS,SPAG5,ARMCX6,TENT5C,REXO5,PLAT,UGT2B15
1_Member	Chemical And Genetic Perturbations	M12522	CREIGHTON ENDOCRINE THERAPY RESISTANCE 1	-24.5095	-20.0749	36/509	799,857,2013,2288,2317,4603,4886,5174,5241,5570,6387,6658,7022,7162,9209,9338,9413,9687,11012,11031,27250,51309,54898,55638,57535,64699,79674,79888,81855,84187,94122,118980,155465,158763,254778,400793	CALCR,CAV1,EMP2,FKBP4,FLNB,MYBL1,NPY1R,PDZK1,PGR,PKIB,CXCL12,SOX3,TFAP2C,TPBG,LRRFIP2,TCEAL1,FAM189A2,GREB1,KLK11,RAB31,PDCD4,ARMCX1,ELOVL2,SYBU,ELAPOR1,TMPRSS3,VEPH1,LPCAT1,SFXN3,TMEM164,SYTL5,SFXN2,AGR3,ARHGAP36,VXN,C1orf226
1_Member	Hallmark Gene Sets	M5906	HALLMARK ESTROGEN RESPONSE EARLY	-24.2641	-20.0749	26/200	267,799,960,2288,2317,3717,4603,4886,5174,5241,6387,6658,7022,7162,9687,11031,26018,51195,54898,55638,55793,56603,56944,64699,64798,84187	AMFR,CALCR,CD44,FKBP4,FLNB,JAK2,MYBL1,NPY1R,PDZK1,PGR,CXCL12,SOX3,TFAP2C,TPBG,GREB1,RAB31,LRIG1,RAPGEFL1,ELOVL2,SYBU,MINDY1,CYP26B1,OLFML3,TMPRSS3,DEPTOR,TMEM164
1_Member	Chemical And Genetic Perturbations	M2151	DUTERTRE ESTRADIOL RESPONSE 6HR UP	-22.8115	-18.7984	26/227	799,960,2288,2317,3717,3732,4603,4886,5241,5413,5570,6387,7162,9209,9687,11031,26018,51195,54898,55638,56944,64798,84187,94122,118980,158046	CALCR,CD44,FKBP4,FLNB,JAK2,CD82,MYBL1,NPY1R,PGR,SEPTIN5,PKIB,CXCL12,TPBG,LRRFIP2,GREB1,RAB31,LRIG1,RAPGEFL1,ELOVL2,SYBU,OLFML3,DEPTOR,TMEM164,SYTL5,SFXN2,NXNL2
1_Member	Chemical And Genetic Perturbations	M828	MASSARWEH TAMOXIFEN RESISTANCE DN	-22.2741	-18.3859	26/238	267,960,2317,4603,4886,4889,5174,5241,5570,6387,6658,7022,7162,9687,11031,26018,27250,54898,55638,64699,64798,84187,118980,158763,221662,400793	AMFR,CD44,FLNB,MYBL1,NPY1R,NPY5R,PDZK1,PGR,PKIB,CXCL12,SOX3,TFAP2C,TPBG,GREB1,RAB31,LRIG1,PDCD4,ELOVL2,SYBU,TMPRSS3,DEPTOR,TMEM164,SFXN2,ARHGAP36,RBM24,C1orf226
1_Member	Hallmark Gene Sets	M5907	HALLMARK ESTROGEN RESPONSE LATE	-20.2384	-16.447	23/199	267,799,857,928,960,2013,2288,2317,3717,4886,5174,5241,6387,6658,7022,7162,11012,11031,27250,51195,56603,64065,64699	AMFR,CALCR,CAV1,CD9,CD44,EMP2,FKBP4,FLNB,JAK2,NPY1R,PDZK1,PGR,CXCL12,SOX3,TFAP2C,TPBG,KLK11,RAB31,PDCD4,RAPGEFL1,CYP26B1,PERP,TMPRSS3
1_Member	Chemical And Genetic Perturbations	M6386	CREIGHTON ENDOCRINE THERAPY RESISTANCE 4	-20.0234	-16.3112	26/291	267,799,2013,2317,4603,4886,4889,5174,5241,5525,5570,6387,7022,7162,9687,11031,26018,27250,54898,55638,64699,84187,94122,158763,221662,400793	AMFR,CALCR,EMP2,FLNB,MYBL1,NPY1R,NPY5R,PDZK1,PGR,PPP2R5A,PKIB,CXCL12,TFAP2C,TPBG,GREB1,RAB31,LRIG1,PDCD4,ELOVL2,SYBU,TMPRSS3,TMEM164,SYTL5,ARHGAP36,RBM24,C1orf226
1_Member	Chemical And Genetic Perturbations	M2156	DUTERTRE ESTRADIOL RESPONSE 24HR UP	-15.528	-11.8828	23/322	2288,3717,4603,4886,5241,5570,6387,6941,7298,9687,10615,11031,26018,51195,54470,54855,54898,64798,81691,84187,94122,118980,158046	FKBP4,JAK2,MYBL1,NPY1R,PGR,PKIB,CXCL12,TCF19,TYMS,GREB1,SPAG5,RAB31,LRIG1,RAPGEFL1,ARMCX6,TENT5C,ELOVL2,DEPTOR,REXO5,TMEM164,SYTL5,SFXN2,NXNL2
1_Member	Chemical And Genetic Perturbations	M14447	MASSARWEH RESPONSE TO ESTRADIOL	-13.4583	-9.87113	12/62	267,2317,4603,5174,5241,6387,9687,26018,54898,55638,64699,64798	AMFR,FLNB,MYBL1,PDZK1,PGR,CXCL12,GREB1,LRIG1,ELOVL2,SYBU,TMPRSS3,DEPTOR
1_Member	Chemical And Genetic Perturbations	M2230	BHAT ESR1 TARGETS NOT VIA AKT1 UP	-10.2238	-6.81269	15/209	2288,2317,5174,5241,5570,6658,9687,26018,51195,54855,55638,56944,64699,64798,158046	FKBP4,FLNB,PDZK1,PGR,PKIB,SOX3,GREB1,LRIG1,RAPGEFL1,TENT5C,SYBU,OLFML3,TMPRSS3,DEPTOR,NXNL2
1_Member	Chemical And Genetic Perturbations	M2234	BHAT ESR1 TARGETS VIA AKT1 UP	-5.8481	-2.61307	12/278	2288,2317,5174,5241,5570,7162,9687,26018,51195,54855,55638,56944	FKBP4,FLNB,PDZK1,PGR,PKIB,TPBG,GREB1,LRIG1,RAPGEFL1,TENT5C,SYBU,OLFML3
1_Member	Chemical And Genetic Perturbations	M4960	SMID BREAST CANCER BASAL DN	-3.9884	-1.10016	15/638	4886,5174,5241,5327,6387,7366,9687,26018,27250,51195,54898,55638,56944,57535,64798	NPY1R,PDZK1,PGR,PLAT,CXCL12,UGT2B15,GREB1,LRIG1,PDCD4,RAPGEFL1,ELOVL2,SYBU,OLFML3,ELAPOR1,DEPTOR
2_Summary	Chemical And Genetic Perturbations	M9611	MASRI RESISTANCE TO TAMOXIFEN AND AROMATASE INHIBITORS UP	-12.1948	-8.65878	8/19	4603,4886,5174,5241,9687,11012,54898,56603,799,3717,6658,9935,26018,27250,51309,51566,57535,857,64699,2317,11031,55638	MYBL1,NPY1R,PDZK1,PGR,GREB1,KLK11,ELOVL2,CYP26B1,CALCR,JAK2,SOX3,MAFB,LRIG1,PDCD4,ARMCX1,ARMCX3,ELAPOR1,CAV1,TMPRSS3,FLNB,RAB31,SYBU
2_Member	Chemical And Genetic Perturbations	M9611	MASRI RESISTANCE TO TAMOXIFEN AND AROMATASE INHIBITORS UP	-12.1948	-8.65878	8/19	4603,4886,5174,5241,9687,11012,54898,56603	MYBL1,NPY1R,PDZK1,PGR,GREB1,KLK11,ELOVL2,CYP26B1
2_Member	Oncogenic Signatures	M2724	MEK UP.V1 DN	-10.8815	-7.39125	15/188	799,3717,4603,4886,5174,5241,6658,9687,9935,26018,27250,51309,51566,56603,57535	CALCR,JAK2,MYBL1,NPY1R,PDZK1,PGR,SOX3,GREB1,MAFB,LRIG1,PDCD4,ARMCX1,ARMCX3,CYP26B1,ELAPOR1
2_Member	Oncogenic Signatures	M2726	RAF UP.V1 DN	-10.7501	-7.30116	15/192	799,857,3717,4603,4886,5174,5241,6658,9687,9935,26018,27250,54898,57535,64699	CALCR,CAV1,JAK2,MYBL1,NPY1R,PDZK1,PGR,SOX3,GREB1,MAFB,LRIG1,PDCD4,ELOVL2,ELAPOR1,TMPRSS3
2_Member	Oncogenic Signatures	M2633	EGFR UP.V1 DN	-9.6587	-6.28235	14/192	799,857,4886,5174,5241,6658,9687,9935,27250,51309,54898,56603,57535,64699	CALCR,CAV1,NPY1R,PDZK1,PGR,SOX3,GREB1,MAFB,PDCD4,ARMCX1,ELOVL2,CYP26B1,ELAPOR1,TMPRSS3
2_Member	Oncogenic Signatures	M2635	ERBB2 UP.V1 DN	-6.51938	-3.2332	11/196	857,2317,3717,4603,4886,5174,9687,11031,26018,51309,56603	CAV1,FLNB,JAK2,MYBL1,NPY1R,PDZK1,GREB1,RAB31,LRIG1,ARMCX1,CYP26B1
2_Member	Oncogenic Signatures	M2721	LTE2 UP.V1 DN	-4.7532	-1.66085	9/194	799,857,3717,4886,5174,6658,9687,11031,54898	CALCR,CAV1,JAK2,NPY1R,PDZK1,SOX3,GREB1,RAB31,ELOVL2
2_Member	Chemical And Genetic Perturbations	M19439	DOANE BREAST CANCER ESR1 UP	-3.84326	-0.997293	6/104	5174,5241,9687,54898,55638,57535	PDZK1,PGR,GREB1,ELOVL2,SYBU,ELAPOR1
3_Summary	Chemical And Genetic Perturbations	M9246	ENGELMANN CANCER PROGENITORS DN	-8.60279	-5.25862	9/69	960,5413,9209,9935,9955,51195,55638,118980,155465,3422,3732,6307,10370	CD44,SEPTIN5,LRRFIP2,MAFB,HS3ST3A1,RAPGEFL1,SYBU,SFXN2,AGR3,IDI1,CD82,MSMO1,CITED2
3_Member	Chemical And Genetic Perturbations	M9246	ENGELMANN CANCER PROGENITORS DN	-8.60279	-5.25862	9/69	960,5413,9209,9935,9955,51195,55638,118980,155465	CD44,SEPTIN5,LRRFIP2,MAFB,HS3ST3A1,RAPGEFL1,SYBU,SFXN2,AGR3
3_Member	Immunologic Signatures	M7274	GSE19923 E2A KO VS HEB AND E2A KO DP THYMOCYTE UP	-2.602	-0.234859	6/179	960,3422,3732,6307,9935,10370	CD44,IDI1,CD82,MSMO1,MAFB,CITED2
3_Member	Immunologic Signatures	M7710	GSE22527 ANTI CD3 INVIVO VS UNTREATED MOUSE TREG UP	-2.06279	0	5/165	960,3732,6307,9209,55638	CD44,CD82,MSMO1,LRRFIP2,SYBU
4_Summary	Chemical And Genetic Perturbations	M17641	FRASOR RESPONSE TO ESTRADIOL UP	-6.62811	-3.31391	6/35	799,4603,5174,6387,9687,11031,6658,7162	CALCR,MYBL1,PDZK1,CXCL12,GREB1,RAB31,SOX3,TPBG
4_Member	Chemical And Genetic Perturbations	M17641	FRASOR RESPONSE TO ESTRADIOL UP	-6.62811	-3.31391	6/35	799,4603,5174,6387,9687,11031	CALCR,MYBL1,PDZK1,CXCL12,GREB1,RAB31
4_Member	Chemical And Genetic Perturbations	M9678	STEIN ESR1 TARGETS	-4.39105	-1.39211	6/83	799,6387,6658,7162,9687,11031	CALCR,CXCL12,SOX3,TPBG,GREB1,RAB31
4_Member	Chemical And Genetic Perturbations	M8583	STEIN ESTROGEN RESPONSE NOT VIA ESRRA	-3.48832	-0.722299	3/18	799,7162,9687	CALCR,TPBG,GREB1
5_Summary	Chemical And Genetic Perturbations	M11288	SCHLESINGER METHYLATED DE NOVO IN CANCER	-5.9509	-2.69105	7/71	960,1031,5241,6387,7022,9338,116362,4160,4211	CD44,CDKN2C,PGR,CXCL12,TFAP2C,TCEAL1,RBP7,MC4R,MEIS1
5_Member	Chemical And Genetic Perturbations	M11288	SCHLESINGER METHYLATED DE NOVO IN CANCER	-5.9509	-2.69105	7/71	960,1031,5241,6387,7022,9338,116362	CD44,CDKN2C,PGR,CXCL12,TFAP2C,TCEAL1,RBP7
5_Member	Chemical And Genetic Perturbations	M1969	MIKKELSEN IPS ICP WITH H3K4ME3 AND H327ME3	-2.1892	-0.0328838	4/97	960,1031,4160,4211	CD44,CDKN2C,MC4R,MEIS1
6_Summary	Chemical And Genetic Perturbations	M12004	SENESE HDAC1 AND HDAC2 TARGETS DN	-5.43974	-2.2282	10/204	857,1031,3422,4211,4603,5570,6307,11161,56944,57535	CAV1,CDKN2C,IDI1,MEIS1,MYBL1,PKIB,MSMO1,ERG28,OLFML3,ELAPOR1
6_Member	Chemical And Genetic Perturbations	M12004	SENESE HDAC1 AND HDAC2 TARGETS DN	-5.43974	-2.2282	10/204	857,1031,3422,4211,4603,5570,6307,11161,56944,57535	CAV1,CDKN2C,IDI1,MEIS1,MYBL1,PKIB,MSMO1,ERG28,OLFML3,ELAPOR1
7_Summary	GO Biological Processes	GO:0050878	regulation of body fluid levels	-5.27319	-2.08392	12/316	525,857,928,1606,2013,3717,3868,5327,6469,6531,6850,56603,286,39,960,7162,11161,230,6307,11031,5525,8407,113457,55959	ATP6V1B1,CAV1,CD9,DGKA,EMP2,JAK2,KRT16,PLAT,SHH,SLC6A3,SYK,CYP26B1,ANK1,ACAT2,CD44,TPBG,ERG28,ALDOC,MSMO1,RAB31,PPP2R5A,TAGLN2,TUBA3D,SULF2
7_Member	GO Biological Processes	GO:0050878	regulation of body fluid levels	-5.27319	-2.08392	12/316	525,857,928,1606,2013,3717,3868,5327,6469,6531,6850,56603	ATP6V1B1,CAV1,CD9,DGKA,EMP2,JAK2,KRT16,PLAT,SHH,SLC6A3,SYK,CYP26B1
7_Member	Chemical And Genetic Perturbations	M16812	KERLEY RESPONSE TO CISPLATIN UP	-3.50061	-0.722615	4/43	286,857,1606,5327	ANK1,CAV1,DGKA,PLAT
7_Member	GO Biological Processes	GO:0090330	regulation of platelet aggregation	-3.34794	-0.642974	3/20	928,3717,6850	CD9,JAK2,SYK
7_Member	Chemical And Genetic Perturbations	M4680	DAVICIONI TARGETS OF PAX FOXO1 FUSIONS UP	-3.31995	-0.631181	8/238	39,286,857,928,960,5327,7162,11161	ACAT2,ANK1,CAV1,CD9,CD44,PLAT,TPBG,ERG28
7_Member	GO Biological Processes	GO:0007596	blood coagulation	-3.30963	-0.631181	7/182	857,928,1606,3717,5327,6469,6850	CAV1,CD9,DGKA,JAK2,PLAT,SHH,SYK
7_Member	GO Biological Processes	GO:0050817	coagulation	-3.28127	-0.623484	7/184	857,928,1606,3717,5327,6469,6850	CAV1,CD9,DGKA,JAK2,PLAT,SHH,SYK
7_Member	GO Biological Processes	GO:0007599	hemostasis	-3.25328	-0.608086	7/186	857,928,1606,3717,5327,6469,6850	CAV1,CD9,DGKA,JAK2,PLAT,SHH,SYK
7_Member	GO Biological Processes	GO:0034110	regulation of homotypic cell-cell adhesion	-2.95562	-0.452093	3/27	928,3717,6850	CD9,JAK2,SYK
7_Member	GO Biological Processes	GO:0010543	regulation of platelet activation	-2.69932	-0.280907	3/33	928,3717,6850	CD9,JAK2,SYK
7_Member	Chemical And Genetic Perturbations	M15193	GRUETZMANN PANCREATIC CANCER UP	-2.31336	-0.0991926	8/344	230,857,928,1606,2013,5327,6307,11031	ALDOC,CAV1,CD9,DGKA,EMP2,PLAT,MSMO1,RAB31
7_Member	GO Biological Processes	GO:0031623	receptor internalization	-2.20497	-0.0430519	4/96	857,928,6850,11031	CAV1,CD9,SYK,RAB31
7_Member	GO Biological Processes	GO:0042060	wound healing	-2.19732	-0.03744	8/360	857,928,960,1606,3717,5327,6469,6850	CAV1,CD9,CD44,DGKA,JAK2,PLAT,SHH,SYK
7_Member	Reactome Gene Sets	R-HSA-109582	Hemostasis	-2.09595	0	10/537	857,928,960,1606,3717,5327,5525,6850,8407,113457	CAV1,CD9,CD44,DGKA,JAK2,PLAT,PPP2R5A,SYK,TAGLN2,TUBA3D
7_Member	GO Biological Processes	GO:0030168	platelet activation	-2.06957	0	4/105	928,1606,3717,6850	CD9,DGKA,JAK2,SYK
7_Member	GO Biological Processes	GO:0030193	regulation of blood coagulation	-2.04852	0	3/56	857,928,5327	CAV1,CD9,PLAT
7_Member	GO Biological Processes	GO:1900046	regulation of hemostasis	-2.02743	0	3/57	857,928,5327	CAV1,CD9,PLAT
7_Member	GO Biological Processes	GO:0009611	response to wounding	-2.0051	0	9/470	857,928,960,1606,3717,5327,6469,6850,55959	CAV1,CD9,CD44,DGKA,JAK2,PLAT,SHH,SYK,SULF2
8_Summary	Chemical And Genetic Perturbations	M10961	GOZGIT ESR1 TARGETS DN	-5.08447	-1.9164	18/718	799,960,5174,5241,5570,6387,6658,9338,9413,9687,10577,51566,54769,57535,64798,94122,118980,155465	CALCR,CD44,PDZK1,PGR,PKIB,CXCL12,SOX3,TCEAL1,FAM189A2,GREB1,NPC2,ARMCX3,DIRAS2,ELAPOR1,DEPTOR,SYTL5,SFXN2,AGR3
8_Member	Chemical And Genetic Perturbations	M10961	GOZGIT ESR1 TARGETS DN	-5.08447	-1.9164	18/718	799,960,5174,5241,5570,6387,6658,9338,9413,9687,10577,51566,54769,57535,64798,94122,118980,155465	CALCR,CD44,PDZK1,PGR,PKIB,CXCL12,SOX3,TCEAL1,FAM189A2,GREB1,NPC2,ARMCX3,DIRAS2,ELAPOR1,DEPTOR,SYTL5,SFXN2,AGR3
9_Summary	Chemical And Genetic Perturbations	M19432	MCBRYAN PUBERTAL BREAST 4 5WK UP	-4.83463	-1.68675	10/239	230,525,928,5327,7022,7162,9935,57535,64065,81855,1622,2224,3717,11031,3732,5176,54855,1962,2317,4603,56603	ALDOC,ATP6V1B1,CD9,PLAT,TFAP2C,TPBG,MAFB,ELAPOR1,PERP,SFXN3,DBI,FDPS,JAK2,RAB31,CD82,SERPINF1,TENT5C,EHHADH,FLNB,MYBL1,CYP26B1
9_Member	Chemical And Genetic Perturbations	M19432	MCBRYAN PUBERTAL BREAST 4 5WK UP	-4.83463	-1.68675	10/239	230,525,928,5327,7022,7162,9935,57535,64065,81855	ALDOC,ATP6V1B1,CD9,PLAT,TFAP2C,TPBG,MAFB,ELAPOR1,PERP,SFXN3
9_Member	Immunologic Signatures	M3979	GSE17721 PAM3CSK4 VS GADIQUIMOD 24H BMDC UP	-3.2954	-0.631181	7/183	928,1622,2224,3717,9935,11031,81855	CD9,DBI,FDPS,JAK2,MAFB,RAB31,SFXN3
9_Member	Immunologic Signatures	M6247	GSE22601 IMMATURE CD4 SINGLE POSITIVE VS DOUBLE POSITIVE THYMOCYTE DN	-3.14489	-0.552218	7/194	230,928,2224,3732,5176,54855,81855	ALDOC,CD9,FDPS,CD82,SERPINF1,TENT5C,SFXN3
9_Member	Chemical And Genetic Perturbations	M14127	HELLER HDAC TARGETS SILENCED BY METHYLATION UP	-2.83564	-0.349663	10/422	230,928,1962,2317,4603,5176,7022,9935,56603,81855	ALDOC,CD9,EHHADH,FLNB,MYBL1,SERPINF1,TFAP2C,MAFB,CYP26B1,SFXN3
10_Summary	Hallmark Gene Sets	M5892	HALLMARK CHOLESTEROL HOMEOSTASIS	-4.81525	-1.68668	6/70	39,230,928,2224,3422,55902,6307,2013,2288,6941,7298,10370,27250,54855,79888,1031,4886,4211,11161,6469,7366,7367,10577,56603,5327,1962,5174,1622,8407,10615,4248,9209,26018	ACAT2,ALDOC,CD9,FDPS,IDI1,ACSS2,MSMO1,EMP2,FKBP4,TCF19,TYMS,CITED2,PDCD4,TENT5C,LPCAT1,CDKN2C,NPY1R,MEIS1,ERG28,SHH,UGT2B15,UGT2B17,NPC2,CYP26B1,PLAT,EHHADH,PDZK1,DBI,TAGLN2,SPAG5,MGAT3,LRRFIP2,LRIG1
10_Member	Hallmark Gene Sets	M5892	HALLMARK CHOLESTEROL HOMEOSTASIS	-4.81525	-1.68668	6/70	39,230,928,2224,3422,55902	ACAT2,ALDOC,CD9,FDPS,IDI1,ACSS2
10_Member	Chemical And Genetic Perturbations	M3009	HORTON SREBF TARGETS	-4.59366	-1.51878	4/23	230,2224,3422,55902	ALDOC,FDPS,IDI1,ACSS2
10_Member	Chemical And Genetic Perturbations	M2383	SCHMIDT POR TARGETS IN LIMB BUD UP	-4.44388	-1.4307	4/25	39,2224,3422,6307	ACAT2,FDPS,IDI1,MSMO1
10_Member	Reactome Gene Sets	R-HSA-191273	Cholesterol biosynthesis	-4.44388	-1.4307	4/25	39,2224,3422,6307	ACAT2,FDPS,IDI1,MSMO1
10_Member	Chemical And Genetic Perturbations	M2132	WANG RESPONSE TO GSK3 INHIBITOR SB216763 DN	-4.09971	-1.17761	11/352	39,2013,2288,3422,6307,6941,7298,10370,27250,54855,79888	ACAT2,EMP2,FKBP4,IDI1,MSMO1,TCF19,TYMS,CITED2,PDCD4,TENT5C,LPCAT1
10_Member	Chemical And Genetic Perturbations	M18058	WILCOX RESPONSE TO PROGESTERONE UP	-4.06773	-1.15722	7/137	39,1031,2224,3422,4886,6307,7298	ACAT2,CDKN2C,FDPS,IDI1,NPY1R,MSMO1,TYMS
10_Member	Chemical And Genetic Perturbations	M10355	JI RESPONSE TO FSH UP	-3.83438	-0.997293	5/66	2224,3422,4211,11161,27250	FDPS,IDI1,MEIS1,ERG28,PDCD4
10_Member	GO Biological Processes	GO:0008202	steroid metabolic process	-3.78236	-0.954823	9/259	2224,3422,6307,6469,7366,7367,10577,11161,56603	FDPS,IDI1,MSMO1,SHH,UGT2B15,UGT2B17,NPC2,ERG28,CYP26B1
10_Member	Chemical And Genetic Perturbations	M1611	WENG POR TARGETS GLOBAL UP	-3.56508	-0.764982	3/17	2224,3422,6307	FDPS,IDI1,MSMO1
10_Member	GO Biological Processes	GO:0016125	sterol metabolic process	-3.44701	-0.689105	6/123	2224,3422,6307,10577,11161,56603	FDPS,IDI1,MSMO1,NPC2,ERG28,CYP26B1
10_Member	KEGG Pathway	ko00900	Terpenoid backbone biosynthesis	-3.22216	-0.595183	3/22	39,2224,3422	ACAT2,FDPS,IDI1
10_Member	Chemical And Genetic Perturbations	M15148	LE EGR2 TARGETS DN	-3.09883	-0.532809	5/95	928,2013,2224,3422,6307	CD9,EMP2,FDPS,IDI1,MSMO1
10_Member	KEGG Pathway	hsa00900	Terpenoid backbone biosynthesis	-3.05519	-0.510275	3/25	39,2224,3422	ACAT2,FDPS,IDI1
10_Member	Oncogenic Signatures	M2672	MTOR UP.V1 UP	-3.0379	-0.509199	6/147	230,2224,3422,5327,6307,6941	ALDOC,FDPS,IDI1,PLAT,MSMO1,TCF19
10_Member	GO Biological Processes	GO:0016126	sterol biosynthetic process	-3.03101	-0.509199	4/57	2224,3422,6307,11161	FDPS,IDI1,MSMO1,ERG28
10_Member	Chemical And Genetic Perturbations	M5958	VARELA ZMPSTE24 TARGETS DN	-2.86379	-0.373499	3/29	1962,3422,5174	EHHADH,IDI1,PDZK1
10_Member	Chemical And Genetic Perturbations	M2609	ZWANG EGF PERSISTENTLY UP	-2.82045	-0.348376	3/30	3422,11161,55902	IDI1,ERG28,ACSS2
10_Member	Chemical And Genetic Perturbations	M1647	WENG POR TARGETS LIVER UP	-2.66161	-0.261218	3/34	2224,3422,6307	FDPS,IDI1,MSMO1
10_Member	Chemical And Genetic Perturbations	M1463	TIEN INTESTINE PROBIOTICS 24HR UP	-2.47383	-0.18709	11/553	39,1622,2224,2288,3422,6307,7298,8407,10615,11161,79888	ACAT2,DBI,FDPS,FKBP4,IDI1,MSMO1,TYMS,TAGLN2,SPAG5,ERG28,LPCAT1
10_Member	Chemical And Genetic Perturbations	M18635	CASORELLI ACUTE PROMYELOCYTIC LEUKEMIA DN	-2.43762	-0.175214	12/642	39,230,2224,2288,3422,4211,4248,6307,7298,9209,10615,11161	ACAT2,ALDOC,FDPS,FKBP4,IDI1,MEIS1,MGAT3,MSMO1,TYMS,LRRFIP2,SPAG5,ERG28
10_Member	Oncogenic Signatures	M2659	CSR LATE UP.V1 DN	-2.38586	-0.150833	5/138	2224,3422,6307,11161,26018	FDPS,IDI1,MSMO1,ERG28,LRIG1
10_Member	GO Biological Processes	GO:0006720	isoprenoid metabolic process	-2.23709	-0.0591424	4/94	2224,3422,10577,56603	FDPS,IDI1,NPC2,CYP26B1
10_Member	GO Biological Processes	GO:0006695	cholesterol biosynthetic process	-2.18472	-0.0328838	3/50	2224,3422,6307	FDPS,IDI1,MSMO1
10_Member	GO Biological Processes	GO:1902653	secondary alcohol biosynthetic process	-2.18472	-0.0328838	3/50	2224,3422,6307	FDPS,IDI1,MSMO1
10_Member	Hallmark Gene Sets	M5949	HALLMARK PEROXISOME	-2.12799	0	4/101	1962,2224,3422,7367	EHHADH,FDPS,IDI1,UGT2B17
10_Member	Chemical And Genetic Perturbations	M1778	ZHANG GATA6 TARGETS DN	-2.00675	0	3/58	2224,3422,6307	FDPS,IDI1,MSMO1
10_Member	GO Biological Processes	GO:0008203	cholesterol metabolic process	-2.00018	0	4/110	2224,3422,6307,10577	FDPS,IDI1,MSMO1,NPC2
11_Summary	Chemical And Genetic Perturbations	M2410	PEDERSEN METASTASIS BY ERBB2 ISOFORM 4	-4.75673	-1.66085	7/107	799,4603,6658,7366,9935,54898,400793	CALCR,MYBL1,SOX3,UGT2B15,MAFB,ELOVL2,C1orf226
11_Member	Chemical And Genetic Perturbations	M2410	PEDERSEN METASTASIS BY ERBB2 ISOFORM 4	-4.75673	-1.66085	7/107	799,4603,6658,7366,9935,54898,400793	CALCR,MYBL1,SOX3,UGT2B15,MAFB,ELOVL2,C1orf226
12_Summary	Chemical And Genetic Perturbations	M2142	HOELZEL NF1 TARGETS UP	-4.57772	-1.51878	7/114	5174,9953,9955,11031,64798,158763,221662	PDZK1,HS3ST3B1,HS3ST3A1,RAB31,DEPTOR,ARHGAP36,RBM24
12_Member	Chemical And Genetic Perturbations	M2142	HOELZEL NF1 TARGETS UP	-4.57772	-1.51878	7/114	5174,9953,9955,11031,64798,158763,221662	PDZK1,HS3ST3B1,HS3ST3A1,RAB31,DEPTOR,ARHGAP36,RBM24
13_Summary	Chemical And Genetic Perturbations	M2970	WILLIAMS ESR1 TARGETS UP	-4.44388	-1.4307	4/25	5570,6387,7367,9687,2775,7366,10370,51309,54855,57535,79674,4211,5174,221662	PKIB,CXCL12,UGT2B17,GREB1,GNAO1,UGT2B15,CITED2,ARMCX1,TENT5C,ELAPOR1,VEPH1,MEIS1,PDZK1,RBM24
13_Member	Chemical And Genetic Perturbations	M2970	WILLIAMS ESR1 TARGETS UP	-4.44388	-1.4307	4/25	5570,6387,7367,9687	PKIB,CXCL12,UGT2B17,GREB1
13_Member	Chemical And Genetic Perturbations	M15472	VECCHI GASTRIC CANCER EARLY DN	-4.19681	-1.22503	10/284	2775,5570,6387,7366,7367,10370,51309,54855,57535,79674	GNAO1,PKIB,CXCL12,UGT2B15,UGT2B17,CITED2,ARMCX1,TENT5C,ELAPOR1,VEPH1
13_Member	Chemical And Genetic Perturbations	M14791	SABATES COLORECTAL ADENOMA DN	-3.11864	-0.532809	7/196	4211,5174,5570,6387,7366,7367,221662	MEIS1,PDZK1,PKIB,CXCL12,UGT2B15,UGT2B17,RBM24
14_Summary	Chemical And Genetic Perturbations	M1834	BOQUEST STEM CELL UP	-4.24796	-1.26281	9/225	960,1031,4211,4886,5176,6387,9935,54898,56944,928,2013,4603,56603,857,5570,7298,54855	CD44,CDKN2C,MEIS1,NPY1R,SERPINF1,CXCL12,MAFB,ELOVL2,OLFML3,CD9,EMP2,MYBL1,CYP26B1,CAV1,PKIB,TYMS,TENT5C
14_Member	Chemical And Genetic Perturbations	M1834	BOQUEST STEM CELL UP	-4.24796	-1.26281	9/225	960,1031,4211,4886,5176,6387,9935,54898,56944	CD44,CDKN2C,MEIS1,NPY1R,SERPINF1,CXCL12,MAFB,ELOVL2,OLFML3
14_Member	Chemical And Genetic Perturbations	M17923	BOQUEST STEM CELL CULTURED VS FRESH UP	-2.52963	-0.226853	9/389	928,960,2013,4603,4886,5176,9935,54898,56603	CD9,CD44,EMP2,MYBL1,NPY1R,SERPINF1,MAFB,ELOVL2,CYP26B1
14_Member	Chemical And Genetic Perturbations	M2129	CHICAS RB1 TARGETS CONFLUENT	-2.25348	-0.066355	10/509	857,928,960,5176,5570,6387,7298,54855,54898,56944	CAV1,CD9,CD44,SERPINF1,PKIB,CXCL12,TYMS,TENT5C,ELOVL2,OLFML3
15_Summary	Chemical And Genetic Perturbations	M9524	RICKMAN TUMOR DIFFERENTIATED WELL VS MODERATELY DN	-4.16558	-1.21905	6/91	857,1041,3868,11031,56603,64065,3857,2288,2775,5241,6469,2317	CAV1,CDSN,KRT16,RAB31,CYP26B1,PERP,KRT9,FKBP4,GNAO1,PGR,SHH,FLNB
15_Member	Chemical And Genetic Perturbations	M9524	RICKMAN TUMOR DIFFERENTIATED WELL VS MODERATELY DN	-4.16558	-1.21905	6/91	857,1041,3868,11031,56603,64065	CAV1,CDSN,KRT16,RAB31,CYP26B1,PERP
15_Member	GO Biological Processes	GO:0031424	keratinization	-2.86379	-0.373499	3/29	1041,3868,56603	CDSN,KRT16,CYP26B1
15_Member	Reactome Gene Sets	R-HSA-6809371	Formation of the cornified envelope	-2.60983	-0.234859	4/74	1041,3857,3868,64065	CDSN,KRT9,KRT16,PERP
15_Member	KEGG Pathway	hsa04915	Estrogen signaling pathway	-2.54033	-0.226853	5/127	2288,2775,3857,3868,5241	FKBP4,GNAO1,KRT9,KRT16,PGR
15_Member	GO Biological Processes	GO:0045104	intermediate filament cytoskeleton organization	-2.34059	-0.117469	3/44	3857,3868,6469	KRT9,KRT16,SHH
15_Member	GO Biological Processes	GO:0045103	intermediate filament-based process	-2.31303	-0.0991926	3/45	3857,3868,6469	KRT9,KRT16,SHH
15_Member	GO Biological Processes	GO:0043588	skin development	-2.30289	-0.0936271	6/206	1041,2317,3857,3868,6469,56603	CDSN,FLNB,KRT9,KRT16,SHH,CYP26B1
15_Member	Reactome Gene Sets	R-HSA-6805567	Keratinization	-2.22093	-0.0528175	4/95	1041,3857,3868,64065	CDSN,KRT9,KRT16,PERP
15_Member	GO Biological Processes	GO:0030216	keratinocyte differentiation	-2.11313	0	4/102	1041,2317,3868,56603	CDSN,FLNB,KRT16,CYP26B1
16_Summary	Immunologic Signatures	M4006	GSE17721 LPS VS CPG 12H BMDC DN	-4.16527	-1.21905	8/179	928,1962,2224,7298,10199,11031,51566,55902	CD9,EHHADH,FDPS,TYMS,MPHOSPH10,RAB31,ARMCX3,ACSS2
16_Member	Immunologic Signatures	M4006	GSE17721 LPS VS CPG 12H BMDC DN	-4.16527	-1.21905	8/179	928,1962,2224,7298,10199,11031,51566,55902	CD9,EHHADH,FDPS,TYMS,MPHOSPH10,RAB31,ARMCX3,ACSS2
17_Summary	Immunologic Signatures	M4553	GSE24142 EARLY THYMIC PROGENITOR VS DN3 THYMOCYTE UP	-4.14828	-1.21428	8/180	928,960,5570,8407,9338,11031,64798,79888,51566,4211,10199,5176	CD9,CD44,PKIB,TAGLN2,TCEAL1,RAB31,DEPTOR,LPCAT1,ARMCX3,MEIS1,MPHOSPH10,SERPINF1
17_Member	Immunologic Signatures	M4553	GSE24142 EARLY THYMIC PROGENITOR VS DN3 THYMOCYTE UP	-4.14828	-1.21428	8/180	928,960,5570,8407,9338,11031,64798,79888	CD9,CD44,PKIB,TAGLN2,TCEAL1,RAB31,DEPTOR,LPCAT1
17_Member	Immunologic Signatures	M4555	GSE24142 DN2 VS DN3 THYMOCYTE UP	-3.36749	-0.648043	7/178	928,960,5570,8407,11031,51566,64798	CD9,CD44,PKIB,TAGLN2,RAB31,ARMCX3,DEPTOR
17_Member	Immunologic Signatures	M4570	GSE24142 EARLY THYMIC PROGENITOR VS DN3 THYMOCYTE FETAL UP	-2.53087	-0.226853	6/185	928,960,4211,5570,9338,10199	CD9,CD44,MEIS1,PKIB,TCEAL1,MPHOSPH10
17_Member	Chemical And Genetic Perturbations	M2213	WIERENGA STAT5A TARGETS DN	-2.04149	0	5/167	928,4211,5176,9338,64798	CD9,MEIS1,SERPINF1,TCEAL1,DEPTOR
18_Summary	Immunologic Signatures	M3041	GOLDRATH EFF VS MEMORY CD8 TCELL UP	-4.00015	-1.10092	8/189	1031,1622,3422,6941,7298,8407,55143,64065,2224,11161,960,2317,10972,928,10370	CDKN2C,DBI,IDI1,TCF19,TYMS,TAGLN2,CDCA8,PERP,FDPS,ERG28,CD44,FLNB,TMED10,CD9,CITED2
18_Member	Immunologic Signatures	M3041	GOLDRATH EFF VS MEMORY CD8 TCELL UP	-4.00015	-1.10092	8/189	1031,1622,3422,6941,7298,8407,55143,64065	CDKN2C,DBI,IDI1,TCF19,TYMS,TAGLN2,CDCA8,PERP
18_Member	Immunologic Signatures	M3023	KAECH DAY8 EFF VS DAY15 EFF CD8 TCELL UP	-3.89064	-1.03381	8/196	1031,1622,2224,6941,7298,8407,11161,64065	CDKN2C,DBI,FDPS,TCF19,TYMS,TAGLN2,ERG28,PERP
18_Member	Immunologic Signatures	M2939	GSE14699 DELETIONAL TOLERANCE VS ACTIVATED CD8 TCELL DN	-3.41192	-0.671482	7/175	960,1031,1622,2317,3422,10972,11161	CD44,CDKN2C,DBI,FLNB,IDI1,TMED10,ERG28
18_Member	Immunologic Signatures	M3013	KAECH NAIVE VS DAY8 EFF CD8 TCELL DN	-2.46254	-0.18709	6/191	960,1031,1622,6941,7298,64065	CD44,CDKN2C,DBI,TCF19,TYMS,PERP
18_Member	Immunologic Signatures	M3027	KAECH DAY8 EFF VS MEMORY CD8 TCELL UP	-2.42938	-0.172893	6/194	928,1031,1622,6941,7298,64065	CD9,CDKN2C,DBI,TCF19,TYMS,PERP
18_Member	Chemical And Genetic Perturbations	M11884	GOLDRATH ANTIGEN RESPONSE	-2.41324	-0.16349	8/331	960,1031,1622,6941,7298,10370,55143,64065	CD44,CDKN2C,DBI,TCF19,TYMS,CITED2,CDCA8,PERP
19_Summary	Chemical And Genetic Perturbations	M1679	ZHAN MULTIPLE MYELOMA CD1 VS CD2 UP	-3.96405	-1.08654	5/62	7162,9953,11031,51309,122509,9935,10577,55959,400793	TPBG,HS3ST3B1,RAB31,ARMCX1,IFI27L1,MAFB,NPC2,SULF2,C1orf226
19_Member	Chemical And Genetic Perturbations	M1679	ZHAN MULTIPLE MYELOMA CD1 VS CD2 UP	-3.96405	-1.08654	5/62	7162,9953,11031,51309,122509	TPBG,HS3ST3B1,RAB31,ARMCX1,IFI27L1
19_Member	Immunologic Signatures	M8672	GSE34156 UNTREATED VS 6H TLR1 TLR2 LIGAND TREATED MONOCYTE UP	-3.50358	-0.722615	7/169	9935,9953,10577,11031,51309,55959,400793	MAFB,HS3ST3B1,NPC2,RAB31,ARMCX1,SULF2,C1orf226
20_Summary	GO Biological Processes	GO:0048732	gland development	-3.92874	-1.0617	11/368	857,3717,5176,5241,6469,6531,6658,7298,9935,10370,55959,2013,928,960,1041,6387,6850,10577,267,7162,147699,1622	CAV1,JAK2,SERPINF1,PGR,SHH,SLC6A3,SOX3,TYMS,MAFB,CITED2,SULF2,EMP2,CD9,CD44,CDSN,CXCL12,SYK,NPC2,AMFR,TPBG,PPM1N,DBI
20_Member	GO Biological Processes	GO:0048732	gland development	-3.92874	-1.0617	11/368	857,3717,5176,5241,6469,6531,6658,7298,9935,10370,55959	CAV1,JAK2,SERPINF1,PGR,SHH,SLC6A3,SOX3,TYMS,MAFB,CITED2,SULF2
20_Member	GO Biological Processes	GO:0001570	vasculogenesis	-2.74473	-0.307511	4/68	857,2013,6469,10370	CAV1,EMP2,SHH,CITED2
20_Member	GO Biological Processes	GO:0022407	regulation of cell-cell adhesion	-2.73971	-0.306315	9/362	857,928,960,1041,3717,6387,6469,6850,10370	CAV1,CD9,CD44,CDSN,JAK2,CXCL12,SHH,SYK,CITED2
20_Member	GO Biological Processes	GO:0033344	cholesterol efflux	-2.39787	-0.157999	3/42	857,6469,10577	CAV1,SHH,NPC2
20_Member	GO Biological Processes	GO:0015850	organic hydroxy compound transport	-2.28272	-0.0802214	6/208	857,6387,6469,6531,6850,10577	CAV1,CXCL12,SHH,SLC6A3,SYK,NPC2
20_Member	GO Biological Processes	GO:0045785	positive regulation of cell adhesion	-2.16942	-0.0215499	8/364	857,960,2013,3717,6387,6469,6850,10370	CAV1,CD44,EMP2,JAK2,CXCL12,SHH,SYK,CITED2
20_Member	GO Biological Processes	GO:0060828	regulation of canonical Wnt signaling pathway	-2.14812	-0.00612649	6/222	267,857,6469,7162,55959,147699	AMFR,CAV1,SHH,TPBG,SULF2,PPM1N
20_Member	GO Biological Processes	GO:0022612	gland morphogenesis	-2.14302	-0.00297032	4/100	857,5241,6469,55959	CAV1,PGR,SHH,SULF2
20_Member	GO Biological Processes	GO:0032368	regulation of lipid transport	-2.09844	0	4/103	857,1622,6469,6850	CAV1,DBI,SHH,SYK
20_Member	GO Biological Processes	GO:0022409	positive regulation of cell-cell adhesion	-2.09374	0	6/228	857,960,3717,6469,6850,10370	CAV1,CD44,JAK2,SHH,SYK,CITED2

## Sheet: CAFdownE2down
GroupID	Category	Term	Description	LogP	Log(q-value)	InTerm_InList	Genes	Symbols
1_Summary	Chemical And Genetic Perturbations	M2157	DUTERTRE ESTRADIOL RESPONSE 24HR DN	-19.4474	-14.9571	38/502	961,1903,2888,3554,3664,4008,4070,4147,4325,4488,5101,5239,7043,7088,7188,7903,8537,10057,10957,11037,11045,11346,22943,51232,55075,56922,56950,57167,63874,83439,90102,90362,90427,112611,144165,146691,202333,340526,2202,23635,29760,255743	CD47,S1PR3,GRB14,IL1R1,IRF6,LMO7,TACSTD2,MATN2,MMP16,MSX2,PCDH9,PGM5,TGFB3,TLE1,TRAF5,ST8SIA4,BCAS1,ABCC5,PNRC1,STON1,UPK1A,SYNPO,DKK1,CRIM1,UACA,MCCC1,SMYD2,SALL4,ABHD4,TCF7L1,PHLDB2,FAM110B,BMF,RWDD2A,PRICKLE1,TOM1L2,CMYA5,RTL5,EFEMP1,SSBP2,BLNK,NPNT
1_Member	Chemical And Genetic Perturbations	M2157	DUTERTRE ESTRADIOL RESPONSE 24HR DN	-19.4474	-14.9571	38/502	961,1903,2888,3554,3664,4008,4070,4147,4325,4488,5101,5239,7043,7088,7188,7903,8537,10057,10957,11037,11045,11346,22943,51232,55075,56922,56950,57167,63874,83439,90102,90362,90427,112611,144165,146691,202333,340526	CD47,S1PR3,GRB14,IL1R1,IRF6,LMO7,TACSTD2,MATN2,MMP16,MSX2,PCDH9,PGM5,TGFB3,TLE1,TRAF5,ST8SIA4,BCAS1,ABCC5,PNRC1,STON1,UPK1A,SYNPO,DKK1,CRIM1,UACA,MCCC1,SMYD2,SALL4,ABHD4,TCF7L1,PHLDB2,FAM110B,BMF,RWDD2A,PRICKLE1,TOM1L2,CMYA5,RTL5
1_Member	Chemical And Genetic Perturbations	M2154	DUTERTRE ESTRADIOL RESPONSE 6HR DN	-15.2966	-11.1073	17/91	1903,2202,2888,3554,3664,4008,4325,7043,7903,10057,11037,23635,29760,55075,57167,90427,255743	S1PR3,EFEMP1,GRB14,IL1R1,IRF6,LMO7,MMP16,TGFB3,ST8SIA4,ABCC5,STON1,SSBP2,BLNK,UACA,SALL4,BMF,NPNT
2_Summary	Chemical And Genetic Perturbations	M10961	GOZGIT ESR1 TARGETS DN	-12.068	-8.05479	35/718	9,182,347,1281,2202,2203,3667,4070,4325,4753,4982,5099,6857,7088,7903,8349,8357,8537,8825,9734,10401,11254,22943,23158,27010,28951,54511,56981,57575,63874,79875,146691,154661,255743,286343	NAT1,JAG1,APOD,COL3A1,EFEMP1,FBP1,IRS1,TACSTD2,MMP16,NELL2,TNFRSF11B,PCDH7,SYT1,TLE1,ST8SIA4,H2BC21,H3C10,BCAS1,LIN7A,HDAC9,PIAS3,SLC6A14,DKK1,TBC1D9,TPK1,TRIB2,HMGCLL1,PRDM11,PCDH10,ABHD4,THSD4,TOM1L2,RUNDC3B,NPNT,LURAP1L
2_Member	Chemical And Genetic Perturbations	M10961	GOZGIT ESR1 TARGETS DN	-12.068	-8.05479	35/718	9,182,347,1281,2202,2203,3667,4070,4325,4753,4982,5099,6857,7088,7903,8349,8357,8537,8825,9734,10401,11254,22943,23158,27010,28951,54511,56981,57575,63874,79875,146691,154661,255743,286343	NAT1,JAG1,APOD,COL3A1,EFEMP1,FBP1,IRS1,TACSTD2,MMP16,NELL2,TNFRSF11B,PCDH7,SYT1,TLE1,ST8SIA4,H2BC21,H3C10,BCAS1,LIN7A,HDAC9,PIAS3,SLC6A14,DKK1,TBC1D9,TPK1,TRIB2,HMGCLL1,PRDM11,PCDH10,ABHD4,THSD4,TOM1L2,RUNDC3B,NPNT,LURAP1L
3_Summary	Immunologic Signatures	M9420	GSE33292 WT VS TCF1 KO DN3 THYMOCYTE UP	-6.44822	-2.62459	13/186	2053,3017,3603,3667,5332,5993,7088,8334,8349,8357,9628,10520,51232,8329,8353,8969,440689,83439,9734,28951,10397,54463,112,23635,63874,65055,347902,4147,11201,11254,80210,182,2202,8848,2801,22943,55553,7482,144165,23158,26508,2888,5602,56950,9,5101,6857,81553,154661,30845,90987,29760,5420,7903,1513,4982,90427	EPHX2,H2BC5,IL16,IRS1,PLCB4,RFX5,TLE1,H2AC6,H2BC21,H3C10,RGS6,ZNF211,CRIM1,H2AC13,H3C6,H2AC11,H2BC18,TCF7L1,HDAC9,TRIB2,NDRG1,RETREG1,ADCY6,SSBP2,ABHD4,REEP1,AMIGO2,MATN2,POLI,SLC6A14,ARMC9,JAG1,EFEMP1,TSC22D1,GOLGA2,DKK1,SOX6,WNT2B,PRICKLE1,TBC1D9,HEYL,GRB14,MAPK10,SMYD2,NAT1,PCDH9,SYT1,CYRIA,RUNDC3B,EHD3,ZNF251,BLNK,PODXL,ST8SIA4,CTSK,TNFRSF11B,BMF
3_Member	Immunologic Signatures	M9420	GSE33292 WT VS TCF1 KO DN3 THYMOCYTE UP	-6.44822	-2.62459	13/186	2053,3017,3603,3667,5332,5993,7088,8334,8349,8357,9628,10520,51232	EPHX2,H2BC5,IL16,IRS1,PLCB4,RFX5,TLE1,H2AC6,H2BC21,H3C10,RGS6,ZNF211,CRIM1
3_Member	Reactome Gene Sets	R-HSA-3214815	HDACs deacetylate histones	-5.15225	-1.74113	8/84	3017,8329,8334,8349,8353,8357,8969,440689	H2BC5,H2AC13,H2AC6,H2BC21,H3C6,H3C10,H2AC11,H2BC18
3_Member	Reactome Gene Sets	R-HSA-9610379	HCMV Late Events	-4.40903	-1.26116	8/106	3017,8329,8334,8349,8353,8357,8969,440689	H2BC5,H2AC13,H2AC6,H2BC21,H3C6,H3C10,H2AC11,H2BC18
3_Member	KEGG Pathway	ko05322	Systemic lupus erythematosus	-4.37967	-1.2511	8/107	3017,8329,8334,8349,8353,8357,8969,440689	H2BC5,H2AC13,H2AC6,H2BC21,H3C6,H3C10,H2AC11,H2BC18
3_Member	Reactome Gene Sets	R-HSA-201722	Formation of the beta-catenin:TCF transactivating complex	-4.29771	-1.18763	7/81	3017,7088,8334,8349,8353,8357,83439	H2BC5,TLE1,H2AC6,H2BC21,H3C6,H3C10,TCF7L1
3_Member	KEGG Pathway	hsa05322	Systemic lupus erythematosus	-4.18293	-1.13685	8/114	3017,8329,8334,8349,8353,8357,8969,440689	H2BC5,H2AC13,H2AC6,H2BC21,H3C6,H3C10,H2AC11,H2BC18
3_Member	Chemical And Genetic Perturbations	M7362	HASLINGER B CLL WITH 6Q21 DELETION	-4.18206	-1.13685	4/19	3017,8334,8349,8969	H2BC5,H2AC6,H2BC21,H2AC11
3_Member	Immunologic Signatures	M9418	GSE39556 CD8A DC VS NK CELL MOUSE 3H POST POLYIC INJ DN	-4.17999	-1.13685	10/182	3017,3603,5993,7088,8334,8349,9628,9734,28951,51232	H2BC5,IL16,RFX5,TLE1,H2AC6,H2BC21,RGS6,HDAC9,TRIB2,CRIM1
3_Member	Reactome Gene Sets	R-HSA-9609690	HCMV Early Events	-3.92568	-0.933227	8/124	3017,8329,8334,8349,8353,8357,8969,440689	H2BC5,H2AC13,H2AC6,H2BC21,H3C6,H3C10,H2AC11,H2BC18
3_Member	KEGG Pathway	ko05034	Alcoholism	-3.87079	-0.911968	9/161	3017,8329,8334,8349,8353,8357,8969,9734,440689	H2BC5,H2AC13,H2AC6,H2BC21,H3C6,H3C10,H2AC11,HDAC9,H2BC18
3_Member	KEGG Pathway	hsa05034	Alcoholism	-3.79009	-0.878907	9/165	3017,8329,8334,8349,8353,8357,8969,9734,440689	H2BC5,H2AC13,H2AC6,H2BC21,H3C6,H3C10,H2AC11,HDAC9,H2BC18
3_Member	Reactome Gene Sets	R-HSA-3214847	HATs acetylate histones	-3.73734	-0.853647	8/132	3017,8329,8334,8349,8353,8357,8969,440689	H2BC5,H2AC13,H2AC6,H2BC21,H3C6,H3C10,H2AC11,H2BC18
3_Member	Immunologic Signatures	M9411	GSE39556 UNTREATED VS 3H POLYIC INJ MOUSE NK CELL DN	-3.40343	-0.663917	9/186	3017,5993,7088,8334,8349,8357,10397,51232,54463	H2BC5,RFX5,TLE1,H2AC6,H2BC21,H3C10,NDRG1,CRIM1,RETREG1
3_Member	Reactome Gene Sets	R-HSA-9609646	HCMV Infection	-3.37995	-0.662721	8/149	3017,8329,8334,8349,8353,8357,8969,440689	H2BC5,H2AC13,H2AC6,H2BC21,H3C6,H3C10,H2AC11,H2BC18
3_Member	Reactome Gene Sets	R-HSA-73728	RNA Polymerase I Promoter Opening	-3.34819	-0.657237	5/54	3017,8334,8349,8353,8357	H2BC5,H2AC6,H2BC21,H3C6,H3C10
3_Member	Reactome Gene Sets	R-HSA-5334118	DNA methylation	-3.31097	-0.651629	5/55	3017,8334,8349,8353,8357	H2BC5,H2AC6,H2BC21,H3C6,H3C10
3_Member	Chemical And Genetic Perturbations	M107	FISCHER G1 S CELL CYCLE	-3.30308	-0.651629	9/192	112,3017,8334,8349,8969,23635,63874,65055,347902	ADCY6,H2BC5,H2AC6,H2BC21,H2AC11,SSBP2,ABHD4,REEP1,AMIGO2
3_Member	Oncogenic Signatures	M2633	EGFR UP.V1 DN	-3.30308	-0.651629	9/192	3017,3667,4147,8334,8357,8969,11201,11254,80210	H2BC5,IRS1,MATN2,H2AC6,H3C10,H2AC11,POLI,SLC6A14,ARMC9
3_Member	Reactome Gene Sets	R-HSA-5625886	Activated PKN1 stimulates transcription of AR (androgen receptor) regulated genes KLK2 and KLK3	-3.27452	-0.643545	5/56	3017,8334,8349,8353,8357	H2BC5,H2AC6,H2BC21,H3C6,H3C10
3_Member	Oncogenic Signatures	M2721	LTE2 UP.V1 DN	-3.27052	-0.643545	9/194	182,2202,4147,8334,8357,8969,11201,11254,347902	JAG1,EFEMP1,MATN2,H2AC6,H3C10,H2AC11,POLI,SLC6A14,AMIGO2
3_Member	Chemical And Genetic Perturbations	M6714	HAHTOLA MYCOSIS FUNGOIDES UP	-3.25968	-0.638616	3/14	8349,8357,8848	H2BC21,H3C10,TSC22D1
3_Member	Reactome Gene Sets	R-HSA-427359	SIRT1 negatively regulates rRNA expression	-3.16954	-0.562779	5/59	3017,8334,8349,8353,8357	H2BC5,H2AC6,H2BC21,H3C6,H3C10
3_Member	Reactome Gene Sets	R-HSA-68616	Assembly of the ORC complex at the origin of replication	-3.13591	-0.552146	5/60	3017,8334,8349,8353,8357	H2BC5,H2AC6,H2BC21,H3C6,H3C10
3_Member	Reactome Gene Sets	R-HSA-9645723	Diseases of programmed cell death	-3.0689	-0.516486	6/93	2801,3017,8334,8349,8353,8357	GOLGA2,H2BC5,H2AC6,H2BC21,H3C6,H3C10
3_Member	Reactome Gene Sets	R-HSA-212300	PRC2 methylates histones and DNA	-3.00766	-0.495086	5/64	3017,8334,8349,8353,8357	H2BC5,H2AC6,H2BC21,H3C6,H3C10
3_Member	Reactome Gene Sets	R-HSA-2299718	Condensation of Prophase Chromosomes	-3.00766	-0.495086	5/64	3017,8334,8349,8353,8357	H2BC5,H2AC6,H2BC21,H3C6,H3C10
3_Member	Reactome Gene Sets	R-HSA-9710421	Defective pyroptosis	-3.00766	-0.495086	5/64	3017,8334,8349,8353,8357	H2BC5,H2AC6,H2BC21,H3C6,H3C10
3_Member	Reactome Gene Sets	R-HSA-201681	TCF dependent signaling in response to WNT	-2.98155	-0.473525	9/213	3017,7088,8334,8349,8353,8357,22943,55553,83439	H2BC5,TLE1,H2AC6,H2BC21,H3C6,H3C10,DKK1,SOX6,TCF7L1
3_Member	Reactome Gene Sets	R-HSA-195721	Signaling by WNT	-2.95945	-0.460378	11/305	3017,7088,7482,8334,8349,8353,8357,22943,55553,83439,144165	H2BC5,TLE1,WNT2B,H2AC6,H2BC21,H3C6,H3C10,DKK1,SOX6,TCF7L1,PRICKLE1
3_Member	Chemical And Genetic Perturbations	M10290	KOBAYASHI EGFR SIGNALING 24HR UP	-2.92707	-0.436778	6/99	3017,8334,8349,8357,23158,63874	H2BC5,H2AC6,H2BC21,H3C10,TBC1D9,ABHD4
3_Member	Reactome Gene Sets	R-HSA-427389	ERCC6 (CSB) and EHMT2 (G9a) positively regulate rRNA expression	-2.91747	-0.431497	5/67	3017,8334,8349,8353,8357	H2BC5,H2AC6,H2BC21,H3C6,H3C10
3_Member	Reactome Gene Sets	R-HSA-157118	Signaling by NOTCH	-2.86987	-0.396612	9/221	182,3017,7088,8334,8349,8353,8357,9734,26508	JAG1,H2BC5,TLE1,H2AC6,H2BC21,H3C6,H3C10,HDAC9,HEYL
3_Member	Immunologic Signatures	M9408	GSE39556 UNTREATED VS 3H POLYIC INJ MOUSE CD8A DC DN	-2.73941	-0.361324	8/187	2888,3017,7088,8334,8349,8357,10397,54463	GRB14,H2BC5,TLE1,H2AC6,H2BC21,H3C10,NDRG1,RETREG1
3_Member	Reactome Gene Sets	R-HSA-3214858	RMTs methylate histone arginines	-2.72434	-0.354621	5/74	8329,8334,8353,8357,8969	H2AC13,H2AC6,H3C6,H3C10,H2AC11
3_Member	Reactome Gene Sets	R-HSA-912446	Meiotic recombination	-2.72434	-0.354621	5/74	3017,8334,8349,8353,8357	H2BC5,H2AC6,H2BC21,H3C6,H3C10
3_Member	Reactome Gene Sets	R-HSA-9616222	Transcriptional regulation of granulopoiesis	-2.62348	-0.294548	5/78	3017,8334,8349,8353,8357	H2BC5,H2AC6,H2BC21,H3C6,H3C10
3_Member	Reactome Gene Sets	R-HSA-2559580	Oxidative Stress Induced Senescence	-2.57623	-0.267773	6/116	3017,5602,8334,8349,8353,8357	H2BC5,MAPK10,H2AC6,H2BC21,H3C6,H3C10
3_Member	Reactome Gene Sets	R-HSA-5250924	B-WICH complex positively regulates rRNA expression	-2.52862	-0.240649	5/82	3017,8334,8349,8353,8357	H2BC5,H2AC6,H2BC21,H3C6,H3C10
3_Member	Reactome Gene Sets	R-HSA-73772	RNA Polymerase I Promoter Escape	-2.52862	-0.240649	5/82	3017,8334,8349,8353,8357	H2BC5,H2AC6,H2BC21,H3C6,H3C10
3_Member	Reactome Gene Sets	R-HSA-5625740	RHO GTPases activate PKNs	-2.50578	-0.235896	5/83	3017,8334,8349,8353,8357	H2BC5,H2AC6,H2BC21,H3C6,H3C10
3_Member	Reactome Gene Sets	R-HSA-1912408	Pre-NOTCH Transcription and Translation	-2.48326	-0.223413	5/84	3017,8334,8349,8353,8357	H2BC5,H2AC6,H2BC21,H3C6,H3C10
3_Member	Reactome Gene Sets	R-HSA-8936459	RUNX1 regulates genes involved in megakaryocyte differentiation and platelet function	-2.43919	-0.205333	5/86	3017,8334,8349,8353,8357	H2BC5,H2AC6,H2BC21,H3C6,H3C10
3_Member	Reactome Gene Sets	R-HSA-3247509	Chromatin modifying enzymes	-2.39481	-0.171685	9/260	3017,8329,8334,8349,8353,8357,8969,56950,440689	H2BC5,H2AC13,H2AC6,H2BC21,H3C6,H3C10,H2AC11,SMYD2,H2BC18
3_Member	Reactome Gene Sets	R-HSA-4839726	Chromatin organization	-2.39481	-0.171685	9/260	3017,8329,8334,8349,8353,8357,8969,56950,440689	H2BC5,H2AC13,H2AC6,H2BC21,H3C6,H3C10,H2AC11,SMYD2,H2BC18
3_Member	Chemical And Genetic Perturbations	M14127	HELLER HDAC TARGETS SILENCED BY METHYLATION UP	-2.32315	-0.13821	12/422	9,182,5101,6857,8329,8334,8349,8357,8969,80210,81553,154661	NAT1,JAG1,PCDH9,SYT1,H2AC13,H2AC6,H2BC21,H3C10,H2AC11,ARMC9,CYRIA,RUNDC3B
3_Member	Reactome Gene Sets	R-HSA-977225	Amyloid fiber formation	-2.31411	-0.131368	5/92	3017,8334,8349,8353,8357	H2BC5,H2AC6,H2BC21,H3C6,H3C10
3_Member	Reactome Gene Sets	R-HSA-68875	Mitotic Prophase	-2.30011	-0.130513	6/132	2801,3017,8334,8349,8353,8357	GOLGA2,H2BC5,H2AC6,H2BC21,H3C6,H3C10
3_Member	Immunologic Signatures	M7548	GSE21546 UNSTIM VS ANTI CD3 STIM DP THYMOCYTES UP	-2.23287	-0.104017	7/180	6857,8334,8349,8353,30845,80210,90987	SYT1,H2AC6,H2BC21,H3C6,EHD3,ARMC9,ZNF251
3_Member	Reactome Gene Sets	R-HSA-1266695	Interleukin-7 signaling	-2.23258	-0.104017	3/31	3667,8353,8357	IRS1,H3C6,H3C10
3_Member	Reactome Gene Sets	R-HSA-427413	NoRC negatively regulates rRNA expression	-2.2173	-0.101752	5/97	3017,8334,8349,8353,8357	H2BC5,H2AC6,H2BC21,H3C6,H3C10
3_Member	Reactome Gene Sets	R-HSA-5250913	Positive epigenetic regulation of rRNA expression	-2.2173	-0.101752	5/97	3017,8334,8349,8353,8357	H2BC5,H2AC6,H2BC21,H3C6,H3C10
3_Member	Reactome Gene Sets	R-HSA-5578749	Transcriptional regulation by small RNAs	-2.2173	-0.101752	5/97	3017,8334,8349,8353,8357	H2BC5,H2AC6,H2BC21,H3C6,H3C10
3_Member	Reactome Gene Sets	R-HSA-1912422	Pre-NOTCH Expression and Processing	-2.16213	-0.0839958	5/100	3017,8334,8349,8353,8357	H2BC5,H2AC6,H2BC21,H3C6,H3C10
3_Member	Reactome Gene Sets	R-HSA-2559582	Senescence-Associated Secretory Phenotype (SASP)	-2.16213	-0.0839958	5/100	3017,8334,8349,8353,8357	H2BC5,H2AC6,H2BC21,H3C6,H3C10
3_Member	Reactome Gene Sets	R-HSA-5250941	Negative epigenetic regulation of rRNA expression	-2.16213	-0.0839958	5/100	3017,8334,8349,8353,8357	H2BC5,H2AC6,H2BC21,H3C6,H3C10
3_Member	Chemical And Genetic Perturbations	M7732	RAGHAVACHARI PLATELET SPECIFIC GENES	-2.14819	-0.0836519	4/64	8334,8349,8357,8848	H2AC6,H2BC21,H3C10,TSC22D1
3_Member	Reactome Gene Sets	R-HSA-73854	RNA Polymerase I Promoter Clearance	-2.1442	-0.0836519	5/101	3017,8334,8349,8353,8357	H2BC5,H2AC6,H2BC21,H3C6,H3C10
3_Member	Oncogenic Signatures	M2724	MEK UP.V1 DN	-2.13269	-0.078552	7/188	8334,8357,8969,11201,11254,29760,347902	H2AC6,H3C10,H2AC11,POLI,SLC6A14,BLNK,AMIGO2
3_Member	Reactome Gene Sets	R-HSA-73864	RNA Polymerase I Transcription	-2.12648	-0.0767771	5/102	3017,8334,8349,8353,8357	H2BC5,H2AC6,H2BC21,H3C6,H3C10
3_Member	Reactome Gene Sets	R-HSA-1500620	Meiosis	-2.07462	-0.0554239	5/105	3017,8334,8349,8353,8357	H2BC5,H2AC6,H2BC21,H3C6,H3C10
3_Member	Immunologic Signatures	M9952	GSE41176 WT VS TAK1 KO ANTI IGM STIM BCELL 24H DN	-2.07296	-0.0554239	7/193	3017,5420,6857,7903,8334,8349,81553	H2BC5,PODXL,SYT1,ST8SIA4,H2AC6,H2BC21,CYRIA
3_Member	GO Biological Processes	GO:0006334	nucleosome assembly	-2.05775	-0.050731	5/106	3017,8349,8353,8357,440689	H2BC5,H2BC21,H3C6,H3C10,H2BC18
3_Member	Reactome Gene Sets	R-HSA-5689901	Metalloprotease DUBs	-2.05048	-0.050731	3/36	8329,8334,8969	H2AC13,H2AC6,H2AC11
3_Member	Oncogenic Signatures	M2857	STK33 SKM UP	-2.02651	-0.0354139	8/246	1513,3017,4982,8334,8349,8357,8969,90427	CTSK,H2BC5,TNFRSF11B,H2AC6,H2BC21,H3C10,H2AC11,BMF
3_Member	Reactome Gene Sets	R-HSA-5617472	Activation of anterior HOX genes in hindbrain development during early embryogenesis	-2.00831	-0.028557	5/109	3017,8334,8349,8353,8357	H2BC5,H2AC6,H2BC21,H3C6,H3C10
3_Member	Reactome Gene Sets	R-HSA-5619507	Activation of HOX genes during differentiation	-2.00831	-0.028557	5/109	3017,8334,8349,8353,8357	H2BC5,H2AC6,H2BC21,H3C6,H3C10
4_Summary	Chemical And Genetic Perturbations	M38972	JINESH BLEBBISHIELD TO IMMUNE CELL FUSION PBSHMS UP	-6.41592	-2.62459	18/365	112,1903,2202,3017,4147,4488,5099,5420,6575,8334,8537,11045,22943,26999,51232,56950,257019,340371	ADCY6,S1PR3,EFEMP1,H2BC5,MATN2,MSX2,PCDH7,PODXL,SLC20A2,H2AC6,BCAS1,UPK1A,DKK1,CYFIP2,CRIM1,SMYD2,FRMD3,NRBP2
4_Member	Chemical And Genetic Perturbations	M38972	JINESH BLEBBISHIELD TO IMMUNE CELL FUSION PBSHMS UP	-6.41592	-2.62459	18/365	112,1903,2202,3017,4147,4488,5099,5420,6575,8334,8537,11045,22943,26999,51232,56950,257019,340371	ADCY6,S1PR3,EFEMP1,H2BC5,MATN2,MSX2,PCDH7,PODXL,SLC20A2,H2AC6,BCAS1,UPK1A,DKK1,CYFIP2,CRIM1,SMYD2,FRMD3,NRBP2
5_Summary	Chemical And Genetic Perturbations	M2235	BHAT ESR1 TARGETS VIA AKT1 DN	-6.25661	-2.54447	9/82	1903,3554,5784,7088,7903,8412,10057,29760,154313,9901,10154,23158,154661,90427	S1PR3,IL1R1,PTPN14,TLE1,ST8SIA4,BCAR3,ABCC5,BLNK,CFAP206,SRGAP3,PLXNC1,TBC1D9,RUNDC3B,BMF
5_Member	Chemical And Genetic Perturbations	M2235	BHAT ESR1 TARGETS VIA AKT1 DN	-6.25661	-2.54447	9/82	1903,3554,5784,7088,7903,8412,10057,29760,154313	S1PR3,IL1R1,PTPN14,TLE1,ST8SIA4,BCAR3,ABCC5,BLNK,CFAP206
5_Member	Immunologic Signatures	M8188	GSE26488 WT VS VP16 TRANSGENIC HDAC7 KO DOUBLE POSITIVE THYMOCYTE DN	-3.32214	-0.651629	8/152	1903,5784,8412,9901,10154,23158,29760,154661	S1PR3,PTPN14,BCAR3,SRGAP3,PLXNC1,TBC1D9,BLNK,RUNDC3B
5_Member	Immunologic Signatures	M8186	GSE25677 MPL VS R848 STIM BCELL UP	-2.68527	-0.32531	7/149	5784,8412,9901,10154,23158,29760,154661	PTPN14,BCAR3,SRGAP3,PLXNC1,TBC1D9,BLNK,RUNDC3B
5_Member	Immunologic Signatures	M6872	GSE4590 SMALL VS LARGE PRE BCELL UP	-2.05022	-0.050731	6/149	1903,5784,10154,23158,29760,90427	S1PR3,PTPN14,PLXNC1,TBC1D9,BLNK,BMF
6_Summary	Immunologic Signatures	M4936	GSE29618 BCELL VS MONOCYTE UP	-6.17683	-2.53164	12/165	961,3017,4907,5101,6513,7088,7188,11262,11346,26999,28951,29760,5993,9734,22898,23158,30845,3603,56950,11238,23635,10957,182,3667,81553	CD47,H2BC5,NT5E,PCDH9,SLC2A1,TLE1,TRAF5,SP140,SYNPO,CYFIP2,TRIB2,BLNK,RFX5,HDAC9,DENND3,TBC1D9,EHD3,IL16,SMYD2,CA5B,SSBP2,PNRC1,JAG1,IRS1,CYRIA
6_Member	Immunologic Signatures	M4936	GSE29618 BCELL VS MONOCYTE UP	-6.17683	-2.53164	12/165	961,3017,4907,5101,6513,7088,7188,11262,11346,26999,28951,29760	CD47,H2BC5,NT5E,PCDH9,SLC2A1,TLE1,TRAF5,SP140,SYNPO,CYFIP2,TRIB2,BLNK
6_Member	Immunologic Signatures	M3077	GSE10325 CD4 TCELL VS BCELL DN	-4.7282	-1.44203	10/157	5101,5993,7088,9734,11262,11346,22898,23158,29760,30845	PCDH9,RFX5,TLE1,HDAC9,SP140,SYNPO,DENND3,TBC1D9,BLNK,EHD3
6_Member	Immunologic Signatures	M4954	GSE29618 BCELL VS MONOCYTE DAY7 FLU VACCINE UP	-4.51917	-1.3299	10/166	961,4907,5101,7088,7188,11262,11346,26999,28951,29760	CD47,NT5E,PCDH9,TLE1,TRAF5,SP140,SYNPO,CYFIP2,TRIB2,BLNK
6_Member	Immunologic Signatures	M3081	GSE10325 BCELL VS MYELOID UP	-4.43069	-1.26261	10/170	3603,5101,7088,7188,11262,11346,28951,29760,30845,56950	IL16,PCDH9,TLE1,TRAF5,SP140,SYNPO,TRIB2,BLNK,EHD3,SMYD2
6_Member	Immunologic Signatures	M4958	GSE29618 BCELL VS PDC DAY7 FLU VACCINE UP	-3.73116	-0.853647	9/168	961,4907,7188,11238,11262,11346,22898,23635,28951	CD47,NT5E,TRAF5,CA5B,SP140,SYNPO,DENND3,SSBP2,TRIB2
6_Member	Immunologic Signatures	M4943	GSE29618 BCELL VS MDC UP	-3.13936	-0.552146	8/162	961,4907,5101,7088,10957,11262,11346,26999	CD47,NT5E,PCDH9,TLE1,PNRC1,SP140,SYNPO,CYFIP2
6_Member	Immunologic Signatures	M9414	GSE39556 UNTREATED VS 3H POLYIC INJ MOUSE CD8A DC UP	-2.89057	-0.413115	8/177	182,3667,4907,5101,9734,11262,23158,28951	JAG1,IRS1,NT5E,PCDH9,HDAC9,SP140,TBC1D9,TRIB2
6_Member	Immunologic Signatures	M3085	GSE10325 LUPUS CD4 TCELL VS LUPUS BCELL DN	-2.58862	-0.274413	7/155	5101,7088,22898,23158,29760,30845,81553	PCDH9,TLE1,DENND3,TBC1D9,BLNK,EHD3,CYRIA
6_Member	Immunologic Signatures	M4961	GSE29618 BCELL VS MDC DAY7 FLU VACCINE UP	-2.45237	-0.207586	7/164	961,4907,5101,7188,11262,11346,26999	CD47,NT5E,PCDH9,TRAF5,SP140,SYNPO,CYFIP2
6_Member	Immunologic Signatures	M3089	GSE10325 LUPUS BCELL VS LUPUS MYELOID UP	-2.33923	-0.145603	7/172	5101,7088,7188,11262,28951,29760,30845	PCDH9,TLE1,TRAF5,SP140,TRIB2,BLNK,EHD3
7_Summary	Chemical And Genetic Perturbations	M3238	SMID BREAST CANCER RELAPSE IN BONE UP	-5.86934	-2.28214	9/91	9,2203,4753,6857,8537,8825,9185,11122,54463,347,2053,3667,4488,7188,7433,23158,64081,65055,79932,89795,90362,339479,347902,57580	NAT1,FBP1,NELL2,SYT1,BCAS1,LIN7A,REPS2,PTPRT,RETREG1,APOD,EPHX2,IRS1,MSX2,TRAF5,VIPR1,TBC1D9,PBLD,REEP1,KIAA0319L,NAV3,FAM110B,BRINP3,AMIGO2,PREX1
7_Member	Chemical And Genetic Perturbations	M3238	SMID BREAST CANCER RELAPSE IN BONE UP	-5.86934	-2.28214	9/91	9,2203,4753,6857,8537,8825,9185,11122,54463	NAT1,FBP1,NELL2,SYT1,BCAS1,LIN7A,REPS2,PTPRT,RETREG1
7_Member	Chemical And Genetic Perturbations	M4960	SMID BREAST CANCER BASAL DN	-5.6545	-2.11845	23/638	9,347,2053,2203,3667,4488,4753,6857,7188,7433,8537,8825,9185,11122,23158,54463,64081,65055,79932,89795,90362,339479,347902	NAT1,APOD,EPHX2,FBP1,IRS1,MSX2,NELL2,SYT1,TRAF5,VIPR1,BCAS1,LIN7A,REPS2,PTPRT,TBC1D9,RETREG1,PBLD,REEP1,KIAA0319L,NAV3,FAM110B,BRINP3,AMIGO2
7_Member	Chemical And Genetic Perturbations	M12892	SMID BREAST CANCER LUMINAL B UP	-3.89135	-0.919568	9/160	9,2203,4753,6857,9185,11122,23158,54463,347902	NAT1,FBP1,NELL2,SYT1,REPS2,PTPRT,TBC1D9,RETREG1,AMIGO2
7_Member	Chemical And Genetic Perturbations	M393	VANTVEER BREAST CANCER ESR1 UP	-2.75252	-0.362599	7/145	9,2203,3667,11122,23158,54463,57580	NAT1,FBP1,IRS1,PTPRT,TBC1D9,RETREG1,PREX1
7_Member	Chemical And Genetic Perturbations	M18299	YANG BREAST CANCER ESR1 UP	-2.05048	-0.050731	3/36	9,2203,23158	NAT1,FBP1,TBC1D9
8_Summary	Chemical And Genetic Perturbations	M3002	FRASOR RESPONSE TO ESTRADIOL DN	-5.52491	-2.03461	8/75	3554,4147,4753,7043,8537,10057,10397,29760,4325,4488,5136,10100,57575,57580,81553,90427,114798,145581	IL1R1,MATN2,NELL2,TGFB3,BCAS1,ABCC5,NDRG1,BLNK,MMP16,MSX2,PDE1A,TSPAN2,PCDH10,PREX1,CYRIA,BMF,SLITRK1,LRFN5
8_Member	Chemical And Genetic Perturbations	M3002	FRASOR RESPONSE TO ESTRADIOL DN	-5.52491	-2.03461	8/75	3554,4147,4753,7043,8537,10057,10397,29760	IL1R1,MATN2,NELL2,TGFB3,BCAS1,ABCC5,NDRG1,BLNK
8_Member	Chemical And Genetic Perturbations	M1351	SCHAEFFER PROSTATE DEVELOPMENT 48HR DN	-4.67103	-1.41118	15/352	3554,4147,4325,4488,5136,7043,10100,10397,29760,57575,57580,81553,90427,114798,145581	IL1R1,MATN2,MMP16,MSX2,PDE1A,TGFB3,TSPAN2,NDRG1,BLNK,PCDH10,PREX1,CYRIA,BMF,SLITRK1,LRFN5
9_Summary	Chemical And Genetic Perturbations	M1804	WANG SMARCE1 TARGETS UP	-5.31294	-1.86403	14/272	182,1281,1903,3554,3667,4147,5021,5099,10677,28951,55304,57575,153478,347902	JAG1,COL3A1,S1PR3,IL1R1,IRS1,MATN2,OXTR,PCDH7,AVIL,TRIB2,SPTLC3,PCDH10,PLEKHG4B,AMIGO2
9_Member	Chemical And Genetic Perturbations	M1804	WANG SMARCE1 TARGETS UP	-5.31294	-1.86403	14/272	182,1281,1903,3554,3667,4147,5021,5099,10677,28951,55304,57575,153478,347902	JAG1,COL3A1,S1PR3,IL1R1,IRS1,MATN2,OXTR,PCDH7,AVIL,TRIB2,SPTLC3,PCDH10,PLEKHG4B,AMIGO2
9_Member	Chemical And Genetic Perturbations	M10150	LI CISPLATIN RESISTANCE DN	-2.50088	-0.235896	3/25	182,5099,347902	JAG1,PCDH7,AMIGO2
10_Summary	Chemical And Genetic Perturbations	M939	HADDAD B LYMPHOCYTE PROGENITOR	-5.09336	-1.71701	13/246	3017,5101,7088,7915,8334,8357,23635,26999,28951,29760,51232,54463,55608,961,7499,64081,153478	H2BC5,PCDH9,TLE1,ALDH5A1,H2AC6,H3C10,SSBP2,CYFIP2,TRIB2,BLNK,CRIM1,RETREG1,ANKRD10,CD47,XG,PBLD,PLEKHG4B
10_Member	Chemical And Genetic Perturbations	M939	HADDAD B LYMPHOCYTE PROGENITOR	-5.09336	-1.71701	13/246	3017,5101,7088,7915,8334,8357,23635,26999,28951,29760,51232,54463,55608	H2BC5,PCDH9,TLE1,ALDH5A1,H2AC6,H3C10,SSBP2,CYFIP2,TRIB2,BLNK,CRIM1,RETREG1,ANKRD10
10_Member	Immunologic Signatures	M7569	GSE21927 BALBC VS C57BL6 MONOCYTE SPLEEN UP	-2.45237	-0.207586	7/164	961,7499,8334,8357,23635,64081,153478	CD47,XG,H2AC6,H3C10,SSBP2,PBLD,PLEKHG4B
10_Member	Immunologic Signatures	M7567	GSE21927 UNTREATED VS GMCSF IL6 TREATED BONE MARROW DN	-2.02328	-0.0354139	6/151	961,5101,8334,8357,23635,55608	CD47,PCDH9,H2AC6,H3C10,SSBP2,ANKRD10
11_Summary	Chemical And Genetic Perturbations	M15981	RIGGI EWING SARCOMA PROGENITOR UP	-4.98472	-1.64055	16/373	182,1903,3017,4753,5099,5101,5420,7915,8334,9734,28951,55553,57580,65055,83439,145581	JAG1,S1PR3,H2BC5,NELL2,PCDH7,PCDH9,PODXL,ALDH5A1,H2AC6,HDAC9,TRIB2,SOX6,PREX1,REEP1,TCF7L1,LRFN5
11_Member	Chemical And Genetic Perturbations	M15981	RIGGI EWING SARCOMA PROGENITOR UP	-4.98472	-1.64055	16/373	182,1903,3017,4753,5099,5101,5420,7915,8334,9734,28951,55553,57580,65055,83439,145581	JAG1,S1PR3,H2BC5,NELL2,PCDH7,PCDH9,PODXL,ALDH5A1,H2AC6,HDAC9,TRIB2,SOX6,PREX1,REEP1,TCF7L1,LRFN5
12_Summary	Immunologic Signatures	M5207	GSE360 L MAJOR VS T GONDII DC UP	-4.92667	-1.61247	10/149	347,2053,2299,4907,6097,7433,8329,8357,8763,22943	APOD,EPHX2,FOXI1,NT5E,RORC,VIPR1,H2AC13,H3C10,CD164,DKK1
12_Member	Immunologic Signatures	M5207	GSE360 L MAJOR VS T GONDII DC UP	-4.92667	-1.61247	10/149	347,2053,2299,4907,6097,7433,8329,8357,8763,22943	APOD,EPHX2,FOXI1,NT5E,RORC,VIPR1,H2AC13,H3C10,CD164,DKK1
13_Summary	Chemical And Genetic Perturbations	M2581	DURAND STROMA S UP	-4.64616	-1.41114	13/271	1281,1573,3554,4147,5136,5420,10397,11238,30845,55112,83439,90362,340371	COL3A1,CYP2J2,IL1R1,MATN2,PDE1A,PODXL,NDRG1,CA5B,EHD3,DYNC2I1,TCF7L1,FAM110B,NRBP2
13_Member	Chemical And Genetic Perturbations	M2581	DURAND STROMA S UP	-4.64616	-1.41114	13/271	1281,1573,3554,4147,5136,5420,10397,11238,30845,55112,83439,90362,340371	COL3A1,CYP2J2,IL1R1,MATN2,PDE1A,PODXL,NDRG1,CA5B,EHD3,DYNC2I1,TCF7L1,FAM110B,NRBP2
14_Summary	Immunologic Signatures	M8335	GSE24574 BCL6 HIGH TFH VS TCONV CD4 TCELL DN	-4.58727	-1.37573	10/163	961,1281,2334,5332,6857,8349,22943,28951,29760,347902,10906	CD47,COL3A1,AFF2,PLCB4,SYT1,H2BC21,DKK1,TRIB2,BLNK,AMIGO2,TRAFD1
14_Member	Immunologic Signatures	M8335	GSE24574 BCL6 HIGH TFH VS TCONV CD4 TCELL DN	-4.58727	-1.37573	10/163	961,1281,2334,5332,6857,8349,22943,28951,29760,347902	CD47,COL3A1,AFF2,PLCB4,SYT1,H2BC21,DKK1,TRIB2,BLNK,AMIGO2
14_Member	Immunologic Signatures	M8352	GSE28783 ANTI MIR33 VS UNTREATED ATHEROSCLEROSIS MACROPHAGE DN	-3.79009	-0.878907	9/165	961,1281,2334,6857,8349,10906,22943,28951,29760	CD47,COL3A1,AFF2,SYT1,H2BC21,TRAFD1,DKK1,TRIB2,BLNK
15_Summary	Immunologic Signatures	M3237	GSE13306 RA VS UNTREATED MEM CD4 TCELL DN	-4.26121	-1.16886	10/178	2023,3664,6513,7088,10397,55075,65055,83850,90102,148523,4907,7043	ENO1,IRF6,SLC2A1,TLE1,NDRG1,UACA,REEP1,ESYT3,PHLDB2,CIART,NT5E,TGFB3
15_Member	Immunologic Signatures	M3237	GSE13306 RA VS UNTREATED MEM CD4 TCELL DN	-4.26121	-1.16886	10/178	2023,3664,6513,7088,10397,55075,65055,83850,90102,148523	ENO1,IRF6,SLC2A1,TLE1,NDRG1,UACA,REEP1,ESYT3,PHLDB2,CIART
15_Member	Chemical And Genetic Perturbations	M2183	WANG ADIPOGENIC GENES REPRESSED BY SIRT1	-2.55261	-0.247004	3/24	2023,6513,10397	ENO1,SLC2A1,NDRG1
15_Member	Canonical Pathways	M255	PID HIF1 TFPATHWAY	-2.12459	-0.0767771	4/65	2023,4907,6513,10397	ENO1,NT5E,SLC2A1,NDRG1
15_Member	Chemical And Genetic Perturbations	M12299	SEMENZA HIF1 TARGETS	-2.05048	-0.050731	3/36	2023,6513,7043	ENO1,SLC2A1,TGFB3
16_Summary	Chemical And Genetic Perturbations	M15025	LIAO HAVE SOX4 BINDING SITES	-3.97151	-0.94361	5/40	5784,6513,22943,89795,255743,5099,11254,65055	PTPN14,SLC2A1,DKK1,NAV3,NPNT,PCDH7,SLC6A14,REEP1
16_Member	Chemical And Genetic Perturbations	M15025	LIAO HAVE SOX4 BINDING SITES	-3.97151	-0.94361	5/40	5784,6513,22943,89795,255743	PTPN14,SLC2A1,DKK1,NAV3,NPNT
16_Member	Chemical And Genetic Perturbations	M16130	RICKMAN HEAD AND NECK CANCER C	-2.52862	-0.240649	5/82	5099,6513,11254,22943,65055	PCDH7,SLC2A1,SLC6A14,DKK1,REEP1
17_Summary	Chemical And Genetic Perturbations	M2324	LEE BMP2 TARGETS UP	-3.93098	-0.933227	21/711	112,182,347,2202,2888,3664,3667,4147,5021,5239,7188,8848,9185,10957,26999,57659,63874,83988,90427,117583,255743	ADCY6,JAG1,APOD,EFEMP1,GRB14,IRF6,IRS1,MATN2,OXTR,PGM5,TRAF5,TSC22D1,REPS2,PNRC1,CYFIP2,ZBTB4,ABHD4,NCALD,BMF,PARD3B,NPNT
17_Member	Chemical And Genetic Perturbations	M2324	LEE BMP2 TARGETS UP	-3.93098	-0.933227	21/711	112,182,347,2202,2888,3664,3667,4147,5021,5239,7188,8848,9185,10957,26999,57659,63874,83988,90427,117583,255743	ADCY6,JAG1,APOD,EFEMP1,GRB14,IRF6,IRS1,MATN2,OXTR,PGM5,TRAF5,TSC22D1,REPS2,PNRC1,CYFIP2,ZBTB4,ABHD4,NCALD,BMF,PARD3B,NPNT
18_Summary	Chemical And Genetic Perturbations	M1805	WILLERT WNT SIGNALING	-3.91837	-0.933227	4/22	4488,4982,6513,7088,1281,3554,3667,4147,22943,347902,347,2888,223117	MSX2,TNFRSF11B,SLC2A1,TLE1,COL3A1,IL1R1,IRS1,MATN2,DKK1,AMIGO2,APOD,GRB14,SEMA3D
18_Member	Chemical And Genetic Perturbations	M1805	WILLERT WNT SIGNALING	-3.91837	-0.933227	4/22	4488,4982,6513,7088	MSX2,TNFRSF11B,SLC2A1,TLE1
18_Member	Chemical And Genetic Perturbations	M2256	MIYAGAWA TARGETS OF EWSR1 ETS FUSIONS DN	-2.44158	-0.205333	8/209	1281,3554,3667,4147,4982,7088,22943,347902	COL3A1,IL1R1,IRS1,MATN2,TNFRSF11B,TLE1,DKK1,AMIGO2
18_Member	Chemical And Genetic Perturbations	M13273	DELYS THYROID CANCER DN	-2.01533	-0.0301828	7/198	347,2888,3667,4147,4982,7088,223117	APOD,GRB14,IRS1,MATN2,TNFRSF11B,TLE1,SEMA3D
19_Summary	Chemical And Genetic Perturbations	M8544	GAUSSMANN MLL AF4 FUSION TARGETS F UP	-3.81003	-0.878907	9/164	1281,4008,4147,4907,4982,7043,10957,11346,144165,4325,9734,1903,5021,5099,8825,79875	COL3A1,LMO7,MATN2,NT5E,TNFRSF11B,TGFB3,PNRC1,SYNPO,PRICKLE1,MMP16,HDAC9,S1PR3,OXTR,PCDH7,LIN7A,THSD4
19_Member	Chemical And Genetic Perturbations	M8544	GAUSSMANN MLL AF4 FUSION TARGETS F UP	-3.81003	-0.878907	9/164	1281,4008,4147,4907,4982,7043,10957,11346,144165	COL3A1,LMO7,MATN2,NT5E,TNFRSF11B,TGFB3,PNRC1,SYNPO,PRICKLE1
19_Member	Chemical And Genetic Perturbations	M2143	HOELZEL NF1 TARGETS DN	-2.35467	-0.152731	5/90	1281,4147,4325,9734,144165	COL3A1,MATN2,MMP16,HDAC9,PRICKLE1
19_Member	Chemical And Genetic Perturbations	M2128	CHICAS RB1 TARGETS GROWING	-2.18353	-0.0896871	8/231	1281,1903,4147,5021,5099,8825,79875,144165	COL3A1,S1PR3,MATN2,OXTR,PCDH7,LIN7A,THSD4,PRICKLE1
20_Summary	Chemical And Genetic Perturbations	M2584	KAAB HEART ATRIUM VS VENTRICLE DN	-3.78942	-0.878907	11/243	347,3017,4008,5099,5420,5784,7915,8349,8353,9901,56950	APOD,H2BC5,LMO7,PCDH7,PODXL,PTPN14,ALDH5A1,H2BC21,H3C6,SRGAP3,SMYD2
20_Member	Chemical And Genetic Perturbations	M2584	KAAB HEART ATRIUM VS VENTRICLE DN	-3.78942	-0.878907	11/243	347,3017,4008,5099,5420,5784,7915,8349,8353,9901,56950	APOD,H2BC5,LMO7,PCDH7,PODXL,PTPN14,ALDH5A1,H2BC21,H3C6,SRGAP3,SMYD2

## Sheet: CAFup
GroupID	Category	Term	Description	LogP	Log(q-value)	InTerm_InList	Genes	Symbols
1_Summary	Immunologic Signatures	M7458	GSE21670 UNTREATED VS IL6 TREATED STAT3 KO CD4 TCELL DN	-32.3726	-27.8823	63/194	471,634,661,705,708,1019,3066,3329,3615,3843,4609,4839,5163,5198,5209,6541,6774,6875,7203,8140,8602,8607,8662,9188,9221,9816,9933,10056,10576,10885,22934,23059,23082,23160,23212,23367,23516,23560,25885,25902,26354,51154,51520,51645,54517,54865,55003,55759,56902,58477,64318,64332,64432,79954,80018,80746,83732,84154,84365,84916,84959,119559,152579,3376,7407,8553,8604,10007,10196,11260,22948,23531,5…	ATIC,CEACAM1,POLR3D,BYSL,C1QBP,CDK4,HDAC2,HSPD1,IMPDH2,IPO5,MYC,NOP2,PDK1,PFAS,PFKFB3,SLC7A1,STAT3,TAF4B,CCT3,SLC7A5,NOP14,RUVBL1,EIF3B,DDX21,NOLC1,URB2,PUM3,FARSB,CCT2,WDR3,RPIA,CLUAP1,PPRC1,WDR43,RRS1,LARP1,SLC39A14,GTPBP4,POLR1A,MTHFD1L,GNL3,MRTO4,LARS1,PPIL1,PUS7,GPATCH4,PAK1IP1,WDR12,PNO1,SRPRB,NOC3L,NFKBIZ,MRPS25,NOL10,NAA25,TSEN2,RIOK1,RPF2,NIFK,UTP4,UBASH3B,SFXN4,SCFD2,IARS1,VARS1,BHLHE40…
1_Member	Immunologic Signatures	M7458	GSE21670 UNTREATED VS IL6 TREATED STAT3 KO CD4 TCELL DN	-32.3726	-27.8823	63/194	471,634,661,705,708,1019,3066,3329,3615,3843,4609,4839,5163,5198,5209,6541,6774,6875,7203,8140,8602,8607,8662,9188,9221,9816,9933,10056,10576,10885,22934,23059,23082,23160,23212,23367,23516,23560,25885,25902,26354,51154,51520,51645,54517,54865,55003,55759,56902,58477,64318,64332,64432,79954,80018,80746,83732,84154,84365,84916,84959,119559,152579	ATIC,CEACAM1,POLR3D,BYSL,C1QBP,CDK4,HDAC2,HSPD1,IMPDH2,IPO5,MYC,NOP2,PDK1,PFAS,PFKFB3,SLC7A1,STAT3,TAF4B,CCT3,SLC7A5,NOP14,RUVBL1,EIF3B,DDX21,NOLC1,URB2,PUM3,FARSB,CCT2,WDR3,RPIA,CLUAP1,PPRC1,WDR43,RRS1,LARP1,SLC39A14,GTPBP4,POLR1A,MTHFD1L,GNL3,MRTO4,LARS1,PPIL1,PUS7,GPATCH4,PAK1IP1,WDR12,PNO1,SRPRB,NOC3L,NFKBIZ,MRPS25,NOL10,NAA25,TSEN2,RIOK1,RPF2,NIFK,UTP4,UBASH3B,SFXN4,SCFD2
1_Member	Immunologic Signatures	M7454	GSE21670 STAT3 KO VS WT CD4 TCELL DN	-18.3156	-15.0294	46/186	471,634,705,708,3376,3843,4609,5163,6541,6875,7203,7407,8140,8553,8602,8604,9188,9221,9816,10007,10056,10196,10885,11260,22948,23082,23160,23212,23531,23560,25885,25902,26354,51602,54517,55759,56902,64318,64332,80746,84154,119559,133308,152579,388650,400506	ATIC,CEACAM1,BYSL,C1QBP,IARS1,IPO5,MYC,PDK1,SLC7A1,TAF4B,CCT3,VARS1,SLC7A5,BHLHE40,NOP14,SLC25A12,DDX21,NOLC1,URB2,GNPDA1,FARSB,PRMT3,WDR3,XPOT,CCT5,PPRC1,WDR43,RRS1,MMD,GTPBP4,POLR1A,MTHFD1L,GNL3,NOP58,PUS7,WDR12,PNO1,NOC3L,NFKBIZ,TSEN2,RPF2,SFXN4,SLC9B2,SCFD2,DIPK1A,KNOP1
2_Summary	GO Biological Processes	GO:0034660	ncRNA metabolic process	-31.5716	-27.3823	96/460	16,705,833,1736,2058,2617,3376,4088,4141,4677,4790,4839,5036,6125,6154,6741,6774,6894,6897,7407,7453,8602,9188,9221,9775,9790,10056,10200,10360,10412,10528,10785,10799,10885,10940,11340,22984,23016,23076,23160,23212,23404,23560,26156,27292,27304,51002,51018,51095,51096,51118,51154,51520,51602,51654,54433,54487,54517,54680,54913,54920,55226,55253,55278,55299,55520,55596,55636,55646,55720,55759,575…	AARS1,BYSL,CARS1,DKC1,EPRS1,GARS1,IARS1,SMAD3,MARS1,NARS1,NFKB1,NOP2,PA2G4,RPL5,RPL26,SSB,STAT3,TARBP1,TARS1,VARS1,WARS1,NOP14,DDX21,NOLC1,EIF4A3,BMS1,FARSB,MPHOSPH6,NPM3,NSA2,NOP56,WDR4,RPP40,WDR3,POP1,EXOSC8,PDCD11,EXOSC7,RRP1B,WDR43,RRS1,EXOSC2,GTPBP4,RSL1D1,DIMT1,MOCS3,TPRKB,RRP15,TRNT1,UTP18,UTP11,MRTO4,LARS1,NOP58,CDK5RAP1,GAR1,DGCR8,PUS7,ZNHIT6,RPP25,DUS2,NAT10,TYW1,QRSL1,BRIX1,ELAC1,ZCCHC…
2_Member	GO Biological Processes	GO:0034660	ncRNA metabolic process	-31.5716	-27.3823	96/460	16,705,833,1736,2058,2617,3376,4088,4141,4677,4790,4839,5036,6125,6154,6741,6774,6894,6897,7407,7453,8602,9188,9221,9775,9790,10056,10200,10360,10412,10528,10785,10799,10885,10940,11340,22984,23016,23076,23160,23212,23404,23560,26156,27292,27304,51002,51018,51095,51096,51118,51154,51520,51602,51654,54433,54487,54517,54680,54913,54920,55226,55253,55278,55299,55520,55596,55636,55646,55720,55759,575…	AARS1,BYSL,CARS1,DKC1,EPRS1,GARS1,IARS1,SMAD3,MARS1,NARS1,NFKB1,NOP2,PA2G4,RPL5,RPL26,SSB,STAT3,TARBP1,TARS1,VARS1,WARS1,NOP14,DDX21,NOLC1,EIF4A3,BMS1,FARSB,MPHOSPH6,NPM3,NSA2,NOP56,WDR4,RPP40,WDR3,POP1,EXOSC8,PDCD11,EXOSC7,RRP1B,WDR43,RRS1,EXOSC2,GTPBP4,RSL1D1,DIMT1,MOCS3,TPRKB,RRP15,TRNT1,UTP18,UTP11,MRTO4,LARS1,NOP58,CDK5RAP1,GAR1,DGCR8,PUS7,ZNHIT6,RPP25,DUS2,NAT10,TYW1,QRSL1,BRIX1,ELAC1,ZCCHC…
2_Member	GO Biological Processes	GO:0042254	ribosome biogenesis	-26.8057	-22.7925	70/292	705,708,1736,4839,4869,5036,6059,6125,6154,8602,9188,9221,9775,9790,9816,10200,10360,10412,10528,10799,10885,11340,22868,22984,23016,23076,23160,23212,23404,23560,26156,26574,27292,51018,51065,51096,51118,51154,51187,51388,51491,51602,54433,54552,54680,54913,55003,55027,55226,55299,55636,55646,55720,55759,64434,64794,65008,79922,79954,83732,84135,84154,84294,84365,84549,84916,84946,92342,220064,2…	BYSL,C1QBP,DKC1,NOP2,NPM1,PA2G4,ABCE1,RPL5,RPL26,NOP14,DDX21,NOLC1,EIF4A3,BMS1,URB2,MPHOSPH6,NPM3,NSA2,NOP56,RPP40,WDR3,EXOSC8,FASTKD2,PDCD11,EXOSC7,RRP1B,WDR43,RRS1,EXOSC2,GTPBP4,RSL1D1,AATF,DIMT1,RRP15,RPS27L,UTP18,UTP11,MRTO4,RSL24D1,NIP7,NOP16,NOP58,GAR1,GNL3L,ZNHIT6,RPP25,PAK1IP1,HEATR3,NAT10,BRIX1,CHD7,LYAR,TSR1,WDR12,NOM1,DDX31,MRPL1,MRM1,NOL10,RIOK1,UTP15,RPF2,UTP23,NIFK,MAK16,UTP4,LTV1,M…
2_Member	GO Biological Processes	GO:0034470	ncRNA processing	-24.7953	-20.9071	77/375	16,705,1736,4088,4839,5036,6125,6154,6741,6774,6894,8602,9188,9221,9775,9790,10200,10360,10412,10528,10785,10799,10885,10940,11340,22984,23016,23076,23160,23212,23404,23560,26156,27292,27304,51002,51018,51095,51096,51118,51154,51602,51654,54433,54487,54517,54680,54913,54920,55226,55253,55299,55520,55596,55636,55646,55720,55759,57570,65008,79828,79922,79954,80746,83732,84135,84154,84294,84365,8454…	AARS1,BYSL,DKC1,SMAD3,NOP2,PA2G4,RPL5,RPL26,SSB,STAT3,TARBP1,NOP14,DDX21,NOLC1,EIF4A3,BMS1,MPHOSPH6,NPM3,NSA2,NOP56,WDR4,RPP40,WDR3,POP1,EXOSC8,PDCD11,EXOSC7,RRP1B,WDR43,RRS1,EXOSC2,GTPBP4,RSL1D1,DIMT1,MOCS3,TPRKB,RRP15,TRNT1,UTP18,UTP11,MRTO4,NOP58,CDK5RAP1,GAR1,DGCR8,PUS7,ZNHIT6,RPP25,DUS2,NAT10,TYW1,BRIX1,ELAC1,ZCCHC8,CHD7,LYAR,TSR1,WDR12,TRMT5,MRPL1,METTL8,MRM1,NOL10,TSEN2,RIOK1,UTP15,RPF2,UT…
2_Member	GO Biological Processes	GO:0022613	ribonucleoprotein complex biogenesis	-23.3028	-19.5115	80/423	705,708,1736,1968,3646,4839,4869,5036,6059,6125,6154,8602,8607,8661,8662,8663,9188,9221,9775,9790,9816,10200,10360,10412,10419,10528,10799,10885,11171,11340,22868,22984,23016,23076,23160,23212,23404,23560,25929,26156,26574,27292,51018,51065,51096,51118,51154,51187,51388,51491,51602,54433,54552,54680,54913,55003,55027,55226,55299,55636,55646,55720,55759,64434,64794,65008,79922,79954,83732,84135,84…	BYSL,C1QBP,DKC1,EIF2S3,EIF3E,NOP2,NPM1,PA2G4,ABCE1,RPL5,RPL26,NOP14,RUVBL1,EIF3A,EIF3B,EIF3C,DDX21,NOLC1,EIF4A3,BMS1,URB2,MPHOSPH6,NPM3,NSA2,PRMT5,NOP56,RPP40,WDR3,STRAP,EXOSC8,FASTKD2,PDCD11,EXOSC7,RRP1B,WDR43,RRS1,EXOSC2,GTPBP4,GEMIN5,RSL1D1,AATF,DIMT1,RRP15,RPS27L,UTP18,UTP11,MRTO4,RSL24D1,NIP7,NOP16,NOP58,GAR1,GNL3L,ZNHIT6,RPP25,PAK1IP1,HEATR3,NAT10,BRIX1,CHD7,LYAR,TSR1,WDR12,NOM1,DDX31,MRPL1…
2_Member	GO Biological Processes	GO:0006364	rRNA processing	-20.4675	-16.9314	53/220	705,1736,4839,5036,6125,6154,8602,9188,9221,9775,9790,10200,10360,10412,10528,10799,10885,11340,22984,23016,23076,23160,23212,23404,23560,26156,27292,51018,51096,51118,51154,51602,54433,54680,54913,55226,55299,55636,55646,55720,55759,65008,79922,79954,83732,84135,84154,84294,84365,84549,84916,92342,285855	BYSL,DKC1,NOP2,PA2G4,RPL5,RPL26,NOP14,DDX21,NOLC1,EIF4A3,BMS1,MPHOSPH6,NPM3,NSA2,NOP56,RPP40,WDR3,EXOSC8,PDCD11,EXOSC7,RRP1B,WDR43,RRS1,EXOSC2,GTPBP4,RSL1D1,DIMT1,RRP15,UTP18,UTP11,MRTO4,NOP58,GAR1,ZNHIT6,RPP25,NAT10,BRIX1,CHD7,LYAR,TSR1,WDR12,MRPL1,MRM1,NOL10,RIOK1,UTP15,RPF2,UTP23,NIFK,MAK16,UTP4,METTL18,RPL7L1
2_Member	GO Biological Processes	GO:0016072	rRNA metabolic process	-19.4308	-15.9952	53/231	705,1736,4839,5036,6125,6154,8602,9188,9221,9775,9790,10200,10360,10412,10528,10799,10885,11340,22984,23016,23076,23160,23212,23404,23560,26156,27292,51018,51096,51118,51154,51602,54433,54680,54913,55226,55299,55636,55646,55720,55759,65008,79922,79954,83732,84135,84154,84294,84365,84549,84916,92342,285855	BYSL,DKC1,NOP2,PA2G4,RPL5,RPL26,NOP14,DDX21,NOLC1,EIF4A3,BMS1,MPHOSPH6,NPM3,NSA2,NOP56,RPP40,WDR3,EXOSC8,PDCD11,EXOSC7,RRP1B,WDR43,RRS1,EXOSC2,GTPBP4,RSL1D1,DIMT1,RRP15,UTP18,UTP11,MRTO4,NOP58,GAR1,ZNHIT6,RPP25,NAT10,BRIX1,CHD7,LYAR,TSR1,WDR12,MRPL1,MRM1,NOL10,RIOK1,UTP15,RPF2,UTP23,NIFK,MAK16,UTP4,METTL18,RPL7L1
2_Member	Reactome Gene Sets	R-HSA-8868773	rRNA processing in the nucleus and cytosol	-13.3719	-10.3868	40/191	705,1736,4691,4839,6125,6154,6206,6233,8602,9188,9790,10200,10528,10799,10885,11340,22984,23016,23160,23404,26354,27292,51065,51096,51118,51388,51602,54433,54881,54913,55131,55226,55720,55759,56902,83732,84135,84916,84946,200916	BYSL,DKC1,NCL,NOP2,RPL5,RPL26,RPS12,RPS27A,NOP14,DDX21,BMS1,MPHOSPH6,NOP56,RPP40,WDR3,EXOSC8,PDCD11,EXOSC7,WDR43,EXOSC2,GNL3,DIMT1,RPS27L,UTP18,UTP11,NIP7,NOP58,GAR1,TEX10,RPP25,RBM28,NAT10,TSR1,WDR12,PNO1,RIOK1,UTP15,UTP4,LTV1,RPL22L1
2_Member	Reactome Gene Sets	R-HSA-72312	rRNA processing	-13.2828	-10.311	41/201	705,1736,4691,4839,6125,6154,6206,6233,8602,9188,9790,10200,10528,10799,10885,11340,22984,23016,23160,23404,26354,27292,51065,51096,51118,51388,51602,54433,54881,54913,55131,55226,55720,55759,56902,79922,83732,84135,84916,84946,200916	BYSL,DKC1,NCL,NOP2,RPL5,RPL26,RPS12,RPS27A,NOP14,DDX21,BMS1,MPHOSPH6,NOP56,RPP40,WDR3,EXOSC8,PDCD11,EXOSC7,WDR43,EXOSC2,GNL3,DIMT1,RPS27L,UTP18,UTP11,NIP7,NOP58,GAR1,TEX10,RPP25,RBM28,NAT10,TSR1,WDR12,PNO1,MRM1,RIOK1,UTP15,UTP4,LTV1,RPL22L1
2_Member	KEGG Pathway	ko03008	Ribosome biogenesis in eukaryotes	-10.921	-8.1209	22/73	1459,1736,6949,9790,10528,10799,10885,10940,23160,23560,26354,29107,51096,51602,54433,54552,54913,55131,55226,83732,84135,84916	CSNK2A2,DKC1,TCOF1,BMS1,NOP56,RPP40,WDR3,POP1,WDR43,GTPBP4,GNL3,NXT1,UTP18,NOP58,GAR1,GNL3L,RPP25,RBM28,NAT10,RIOK1,UTP15,UTP4
2_Member	Reactome Gene Sets	R-HSA-8953854	Metabolism of RNA	-10.801	-8.04026	78/661	677,705,1022,1736,1973,1977,1994,2058,2966,4116,4331,4691,4839,5356,5580,5717,6125,6154,6206,6233,8125,8602,9188,9582,9775,9790,10200,10419,10528,10785,10799,10885,10940,11097,11260,11340,22984,23016,23160,23404,23450,25929,26354,26986,27292,29107,51002,51065,51095,51096,51118,51388,51602,51645,54433,54517,54881,54913,54920,55131,55226,55253,55720,55759,56902,57570,79084,79922,80746,83732,84135,8…	ZFP36L1,BYSL,CDK7,DKC1,EIF4A1,EIF4E,ELAVL1,EPRS1,GTF2H2,MAGOH,MNAT1,NCL,NOP2,PLRG1,PRKCD,PSMD11,RPL5,RPL26,RPS12,RPS27A,ANP32A,NOP14,DDX21,APOBEC3B,EIF4A3,BMS1,MPHOSPH6,PRMT5,NOP56,WDR4,RPP40,WDR3,POP1,NUP42,XPOT,EXOSC8,PDCD11,EXOSC7,WDR43,EXOSC2,SF3B3,GEMIN5,GNL3,PABPC1,DIMT1,NXT1,TPRKB,RPS27L,TRNT1,UTP18,UTP11,NIP7,NOP58,PPIL1,GAR1,PUS7,TEX10,RPP25,DUS2,RBM28,NAT10,TYW1,TSR1,WDR12,PNO1,TRMT5,WD…
2_Member	Reactome Gene Sets	R-HSA-6791226	Major pathway of rRNA processing in the nucleolus and cytosol	-10.7315	-7.98937	35/181	705,4691,6125,6154,6206,6233,8602,9188,9790,10200,10528,10799,10885,11340,22984,23016,23160,23404,26354,51065,51096,51118,51388,51602,54881,54913,55131,55720,55759,56902,83732,84135,84916,84946,200916	BYSL,NCL,RPL5,RPL26,RPS12,RPS27A,NOP14,DDX21,BMS1,MPHOSPH6,NOP56,RPP40,WDR3,EXOSC8,PDCD11,EXOSC7,WDR43,EXOSC2,GNL3,RPS27L,UTP18,UTP11,NIP7,NOP58,TEX10,RPP25,RBM28,TSR1,WDR12,PNO1,RIOK1,UTP15,UTP4,LTV1,RPL22L1
2_Member	KEGG Pathway	hsa03008	Ribosome biogenesis in eukaryotes	-10.6719	-7.93746	23/82	1459,1736,4929,6949,9790,10528,10799,10885,10940,23160,23560,26354,29107,51096,51602,54433,54552,54913,55131,55226,83732,84135,84916	CSNK2A2,DKC1,NR4A2,TCOF1,BMS1,NOP56,RPP40,WDR3,POP1,WDR43,GTPBP4,GNL3,NXT1,UTP18,NOP58,GAR1,GNL3L,RPP25,RBM28,NAT10,RIOK1,UTP15,UTP4
2_Member	Reactome Gene Sets	R-HSA-6790901	rRNA modification in the nucleus and cytosol	-8.12574	-5.61456	17/60	1736,4839,8602,9790,10528,10885,22984,23160,27292,51096,51118,51602,54433,55226,56902,84135,84916	DKC1,NOP2,NOP14,BMS1,NOP56,WDR3,PDCD11,WDR43,DIMT1,UTP18,UTP11,NOP58,GAR1,NAT10,PNO1,UTP15,UTP4
3_Summary	Chemical And Genetic Perturbations	M12113	WEI MYCN TARGETS WITH E BOX	-23.2032	-19.491	113/768	220,262,602,705,771,788,908,1138,1736,1871,2744,4155,4839,5036,5373,5471,6059,6341,6566,6875,8602,8607,8662,8883,8891,9015,9188,9221,9465,9532,9669,9816,9933,10007,10056,10061,10135,10196,10200,10244,10269,10576,10785,10799,10940,22843,22868,23076,23082,23160,23404,23516,25825,25929,26135,27292,28977,29078,29088,29090,29902,30001,51002,51018,51053,51096,51154,51182,51263,51280,51491,51524,51602,5…	ALDH1A3,AMD1,BCL3,BYSL,CA12,SLC25A20,CCT6A,CHRNA5,DKC1,E2F3,GLS,MBP,NOP2,PA2G4,PMM2,PPAT,ABCE1,SCO1,SLC16A1,TAF4B,NOP14,RUVBL1,EIF3B,NAE1,EIF2B3,TAF1A,DDX21,NOLC1,AKAP7,BAG2,EIF5B,URB2,PUM3,GNPDA1,FARSB,ABCF2,NAMPT,PRMT3,MPHOSPH6,RABEPK,ZMPSTE24,CCT2,WDR4,RPP40,POP1,PPM1E,FASTKD2,RRP1B,PPRC1,WDR43,EXOSC2,SLC39A14,BACE2,GEMIN5,SERBP1,DIMT1,MRPL42,NDUFAF4,MRPL15,TIMM21,FAM216A,ERO1A,TPRKB,RRP15,GMN…
3_Member	Chemical And Genetic Perturbations	M12113	WEI MYCN TARGETS WITH E BOX	-23.2032	-19.491	113/768	220,262,602,705,771,788,908,1138,1736,1871,2744,4155,4839,5036,5373,5471,6059,6341,6566,6875,8602,8607,8662,8883,8891,9015,9188,9221,9465,9532,9669,9816,9933,10007,10056,10061,10135,10196,10200,10244,10269,10576,10785,10799,10940,22843,22868,23076,23082,23160,23404,23516,25825,25929,26135,27292,28977,29078,29088,29090,29902,30001,51002,51018,51053,51096,51154,51182,51263,51280,51491,51524,51602,5…	ALDH1A3,AMD1,BCL3,BYSL,CA12,SLC25A20,CCT6A,CHRNA5,DKC1,E2F3,GLS,MBP,NOP2,PA2G4,PMM2,PPAT,ABCE1,SCO1,SLC16A1,TAF4B,NOP14,RUVBL1,EIF3B,NAE1,EIF2B3,TAF1A,DDX21,NOLC1,AKAP7,BAG2,EIF5B,URB2,PUM3,GNPDA1,FARSB,ABCF2,NAMPT,PRMT3,MPHOSPH6,RABEPK,ZMPSTE24,CCT2,WDR4,RPP40,POP1,PPM1E,FASTKD2,RRP1B,PPRC1,WDR43,EXOSC2,SLC39A14,BACE2,GEMIN5,SERBP1,DIMT1,MRPL42,NDUFAF4,MRPL15,TIMM21,FAM216A,ERO1A,TPRKB,RRP15,GMN…
4_Summary	Immunologic Signatures	M6935	GSE6674 ANTI IGM VS ANTI IGM AND CPG STIM BCELL DN	-21.2183	-17.5731	51/197	16,471,705,708,1678,1994,2617,2653,3313,3419,4141,4522,4609,4677,4839,5954,6897,7203,8140,8662,8891,9221,9497,9775,9790,9933,10056,10252,10322,10797,11260,23016,23076,23367,23404,27292,51096,51388,51520,51611,55173,58528,64782,79094,79954,83667,84135,84549,84706,131474,161742,771,1846,1871,2058,2119,4552,6472,6949,7532,10125,10166,23160,23450,25885,51144,54913,55299,57510,84419,196,1848,3376,3475…	AARS1,ATIC,BYSL,C1QBP,TIMM8A,ELAVL1,GARS1,GCSH,HSPA9,IDH3A,MARS1,MTHFD1,MYC,NARS1,NOP2,RCN1,TARS1,CCT3,SLC7A5,EIF3B,EIF2B3,NOLC1,SLC4A7,EIF4A3,BMS1,PUM3,FARSB,SPRY1,SMYD5,MTHFD2,XPOT,EXOSC7,RRP1B,LARP1,EXOSC2,DIMT1,UTP18,NIP7,LARS1,DPH5,MRPS10,RRAGD,AEN,CHAC1,NOL10,SESN2,UTP15,MAK16,GPT2,CHCHD4,SPRED1,CA12,DUSP4,E2F3,EPRS1,ETV5,MTRR,SHMT2,TCOF1,YWHAG,RASGRP1,SLC25A15,WDR43,SF3B3,POLR1A,HSD17B12,R…
4_Member	Immunologic Signatures	M6935	GSE6674 ANTI IGM VS ANTI IGM AND CPG STIM BCELL DN	-21.2183	-17.5731	51/197	16,471,705,708,1678,1994,2617,2653,3313,3419,4141,4522,4609,4677,4839,5954,6897,7203,8140,8662,8891,9221,9497,9775,9790,9933,10056,10252,10322,10797,11260,23016,23076,23367,23404,27292,51096,51388,51520,51611,55173,58528,64782,79094,79954,83667,84135,84549,84706,131474,161742	AARS1,ATIC,BYSL,C1QBP,TIMM8A,ELAVL1,GARS1,GCSH,HSPA9,IDH3A,MARS1,MTHFD1,MYC,NARS1,NOP2,RCN1,TARS1,CCT3,SLC7A5,EIF3B,EIF2B3,NOLC1,SLC4A7,EIF4A3,BMS1,PUM3,FARSB,SPRY1,SMYD5,MTHFD2,XPOT,EXOSC7,RRP1B,LARP1,EXOSC2,DIMT1,UTP18,NIP7,LARS1,DPH5,MRPS10,RRAGD,AEN,CHAC1,NOL10,SESN2,UTP15,MAK16,GPT2,CHCHD4,SPRED1
4_Member	Immunologic Signatures	M6932	GSE6674 ANTI IGM VS PL2 3 STIM BCELL DN	-11.5645	-8.70764	38/197	16,771,1846,1871,2058,2119,2617,3313,4552,4609,4677,4839,6472,6897,6949,7532,8140,8662,10056,10125,10166,11260,23160,23367,23450,25885,27292,51096,51144,51520,51611,54913,55299,57510,64782,79954,84419,161742	AARS1,CA12,DUSP4,E2F3,EPRS1,ETV5,GARS1,HSPA9,MTRR,MYC,NARS1,NOP2,SHMT2,TARS1,TCOF1,YWHAG,SLC7A5,EIF3B,FARSB,RASGRP1,SLC25A15,XPOT,WDR43,LARP1,SF3B3,POLR1A,DIMT1,UTP18,HSD17B12,LARS1,DPH5,RPP25,BRIX1,XPO5,AEN,NOL10,C15orf48,SPRED1
4_Member	Immunologic Signatures	M6938	GSE6674 CPG VS PL2 3 STIM BCELL DN	-9.24214	-6.60918	34/194	16,196,1848,2058,2617,3313,3376,3475,4141,4253,4609,4677,5791,6472,6520,8140,8661,10125,10252,10276,10797,11260,23367,26031,26608,51520,54206,54881,79094,79954,84419,91748,157638,161742	AARS1,AHR,DUSP6,EPRS1,GARS1,HSPA9,IARS1,IFRD1,MARS1,MIA2,MYC,NARS1,PTPRE,SHMT2,SLC3A2,SLC7A5,EIF3A,RASGRP1,SPRY1,NET1,MTHFD2,XPOT,LARP1,OSBPL3,TBL2,LARS1,ERRFI1,TEX10,CHAC1,NOL10,C15orf48,MIDEAS,LRATD2,SPRED1
4_Member	Immunologic Signatures	M6941	GSE6674 CPG VS CPG AND ANTI IGM STIM BCELL DN	-4.03903	-2.09651	24/194	16,330,468,833,1649,3313,4609,4677,4839,5209,5954,7163,8553,10125,11260,23076,27292,30001,51096,54206,64318,79094,157638,161742	AARS1,BIRC3,ATF4,CARS1,DDIT3,HSPA9,MYC,NARS1,NOP2,PFKFB3,RCN1,TPD52,BHLHE40,RASGRP1,XPOT,RRP1B,DIMT1,ERO1A,UTP18,ERRFI1,NOC3L,CHAC1,LRATD2,SPRED1
5_Summary	Immunologic Signatures	M9736	GSE43863 TH1 VS LY6C INT CXCR5POS MEMORY CD4 TCELL UP	-21.043	-17.4558	50/191	330,471,661,908,1977,1994,2744,3159,3329,3383,3397,3419,4552,5471,6509,6566,6890,7965,8607,8851,8891,9258,9334,9816,10061,10322,10785,10940,23450,26574,51187,55027,55226,55299,56647,64146,64318,64794,80018,80742,80746,84108,84275,84419,84549,84916,87178,121268,124801,100170841,1678,1846,1973,5954,6541,8061,9532,23160,23404,23516,23560,30001,51154,51491,51520,55326,55646,55647,79084,79135,81034,12…	BIRC3,ATIC,POLR3D,CCT6A,EIF4E,ELAVL1,GLS,HMGA1,HSPD1,ICAM1,ID1,IDH3A,MTRR,PPAT,SLC1A4,SLC16A1,TAP1,AIMP2,RUVBL1,CDK5R1,EIF2B3,MFHAS1,B4GALT5,URB2,ABCF2,SMYD5,WDR4,POP1,SF3B3,AATF,RSL24D1,HEATR3,NAT10,BRIX1,BCCIP,PDF,NOC3L,DDX31,NAA25,PRR3,TSEN2,PCGF6,SLC25A33,C15orf48,MAK16,UTP4,PNPT1,RHEBL1,LSM12,EPOP,TIMM8A,DUSP4,EIF4A1,RCN1,SLC7A1,FOSL1,BAG2,WDR43,EXOSC2,SLC39A14,GTPBP4,ERO1A,MRTO4,NOP16,LARS1…
5_Member	Immunologic Signatures	M9736	GSE43863 TH1 VS LY6C INT CXCR5POS MEMORY CD4 TCELL UP	-21.043	-17.4558	50/191	330,471,661,908,1977,1994,2744,3159,3329,3383,3397,3419,4552,5471,6509,6566,6890,7965,8607,8851,8891,9258,9334,9816,10061,10322,10785,10940,23450,26574,51187,55027,55226,55299,56647,64146,64318,64794,80018,80742,80746,84108,84275,84419,84549,84916,87178,121268,124801,100170841	BIRC3,ATIC,POLR3D,CCT6A,EIF4E,ELAVL1,GLS,HMGA1,HSPD1,ICAM1,ID1,IDH3A,MTRR,PPAT,SLC1A4,SLC16A1,TAP1,AIMP2,RUVBL1,CDK5R1,EIF2B3,MFHAS1,B4GALT5,URB2,ABCF2,SMYD5,WDR4,POP1,SF3B3,AATF,RSL24D1,HEATR3,NAT10,BRIX1,BCCIP,PDF,NOC3L,DDX31,NAA25,PRR3,TSEN2,PCGF6,SLC25A33,C15orf48,MAK16,UTP4,PNPT1,RHEBL1,LSM12,EPOP
5_Member	Immunologic Signatures	M9738	GSE43863 NAIVE VS MEMORY TFH CD4 TCELL D150 LCMV DN	-17.7226	-14.4875	46/192	661,1678,1846,1973,1977,3159,3329,3419,4552,5471,5954,6541,6566,7965,8061,8607,8891,9334,9532,9816,23160,23404,23516,23560,30001,51154,51187,51491,51520,55326,55646,55647,64318,64794,79084,79135,81034,84108,84275,84549,84916,124930,131474,152002,348093,100170841	POLR3D,TIMM8A,DUSP4,EIF4A1,EIF4E,HMGA1,HSPD1,IDH3A,MTRR,PPAT,RCN1,SLC7A1,SLC16A1,AIMP2,FOSL1,RUVBL1,EIF2B3,B4GALT5,BAG2,URB2,WDR43,EXOSC2,SLC39A14,GTPBP4,ERO1A,MRTO4,RSL24D1,NOP16,LARS1,AGPAT5,LYAR,RAB20,NOC3L,DDX31,WDR77,APOO,SLC25A32,PCGF6,SLC25A33,MAK16,UTP4,ANKRD13B,CHCHD4,XXYLT1,RBPMS2,EPOP
5_Member	Immunologic Signatures	M9734	GSE43863 TH1 VS TFH MEMORY CD4 TCELL UP	-14.3809	-11.3056	42/196	196,661,908,1678,1846,1977,2058,3313,3329,3376,4088,4552,5471,5954,6004,6541,6566,6734,7532,7965,8061,8851,8891,9334,9669,9816,10885,11260,23560,30001,51096,51109,51187,54680,55027,79084,80742,81034,84549,84916,124930,100170841	AHR,POLR3D,CCT6A,TIMM8A,DUSP4,EIF4E,EPRS1,HSPA9,HSPD1,IARS1,SMAD3,MTRR,PPAT,RCN1,RGS16,SLC7A1,SLC16A1,SRPRA,YWHAG,AIMP2,FOSL1,CDK5R1,EIF2B3,B4GALT5,EIF5B,URB2,WDR3,XPOT,GTPBP4,ERO1A,UTP18,RDH11,RSL24D1,ZNHIT6,HEATR3,WDR77,PRR3,SLC25A32,MAK16,UTP4,ANKRD13B,EPOP
6_Summary	Chemical And Genetic Perturbations	M4772	CAIRO HEPATOBLASTOMA CLASSES UP	-20.0166	-16.5263	92/601	16,262,328,471,661,705,708,908,1019,1736,1875,1973,2058,2618,2653,3066,3159,3329,3376,3615,3646,3843,4072,4331,4691,4869,5157,5198,5471,5723,6125,6741,7203,7407,7417,7993,8607,8662,8761,8883,9221,9669,9775,9980,10061,10196,10360,10419,10528,10576,10799,10885,10915,22948,22984,23212,23404,23450,23560,23590,26135,26156,26354,26520,26574,26608,27131,29088,29902,51096,51154,51192,51388,51491,51611,54…	AARS1,AMD1,APEX1,ATIC,POLR3D,BYSL,C1QBP,CCT6A,CDK4,DKC1,E2F5,EIF4A1,EPRS1,GART,GCSH,HDAC2,HMGA1,HSPD1,IARS1,IMPDH2,EIF3E,IPO5,EPCAM,MNAT1,NCL,NPM1,PDGFRL,PFAS,PPAT,PSPH,RPL5,SSB,CCT3,VARS1,VDAC2,UBXN8,RUVBL1,EIF3B,PABPC4,NAE1,NOLC1,EIF5B,EIF4A3,DOP1B,ABCF2,PRMT3,NPM3,PRMT5,NOP56,CCT2,RPP40,WDR3,TCERG1,CCT5,PDCD11,RRS1,EXOSC2,SF3B3,GTPBP4,PDSS1,SERBP1,RSL1D1,GNL3,TIMM9,AATF,TBL2,SNX5,MRPL15,FAM216…
6_Member	Chemical And Genetic Perturbations	M4772	CAIRO HEPATOBLASTOMA CLASSES UP	-20.0166	-16.5263	92/601	16,262,328,471,661,705,708,908,1019,1736,1875,1973,2058,2618,2653,3066,3159,3329,3376,3615,3646,3843,4072,4331,4691,4869,5157,5198,5471,5723,6125,6741,7203,7407,7417,7993,8607,8662,8761,8883,9221,9669,9775,9980,10061,10196,10360,10419,10528,10576,10799,10885,10915,22948,22984,23212,23404,23450,23560,23590,26135,26156,26354,26520,26574,26608,27131,29088,29902,51096,51154,51192,51388,51491,51611,54…	AARS1,AMD1,APEX1,ATIC,POLR3D,BYSL,C1QBP,CCT6A,CDK4,DKC1,E2F5,EIF4A1,EPRS1,GART,GCSH,HDAC2,HMGA1,HSPD1,IARS1,IMPDH2,EIF3E,IPO5,EPCAM,MNAT1,NCL,NPM1,PDGFRL,PFAS,PPAT,PSPH,RPL5,SSB,CCT3,VARS1,VDAC2,UBXN8,RUVBL1,EIF3B,PABPC4,NAE1,NOLC1,EIF5B,EIF4A3,DOP1B,ABCF2,PRMT3,NPM3,PRMT5,NOP56,CCT2,RPP40,WDR3,TCERG1,CCT5,PDCD11,RRS1,EXOSC2,SF3B3,GTPBP4,PDSS1,SERBP1,RSL1D1,GNL3,TIMM9,AATF,TBL2,SNX5,MRPL15,FAM216…
6_Member	Chemical And Genetic Perturbations	M18562	MANALO HYPOXIA DN	-17.4784	-14.2668	57/290	471,705,708,1736,2618,2653,3159,3376,3397,3419,4522,5036,5198,5471,5717,7407,7965,8607,8891,9188,9221,9816,9933,10007,10061,10166,10419,10528,10622,10785,10799,11340,23076,23212,23404,23560,23590,29078,29954,51018,51053,51154,51491,55003,55027,55131,55199,55226,55720,55732,55759,55871,56902,65260,79084,79731,80746	ATIC,BYSL,C1QBP,DKC1,GART,GCSH,HMGA1,IARS1,ID1,IDH3A,MTHFD1,PA2G4,PFAS,PPAT,PSMD11,VARS1,AIMP2,RUVBL1,EIF2B3,DDX21,NOLC1,URB2,PUM3,GNPDA1,ABCF2,SLC25A15,PRMT5,NOP56,POLR3G,WDR4,RPP40,EXOSC8,RRP1B,RRS1,EXOSC2,GTPBP4,PDSS1,NDUFAF4,POMT2,RRP15,GMNN,MRTO4,NOP16,PAK1IP1,HEATR3,RBM28,FAM86C1P,NAT10,TSR1,C1orf112,WDR12,CBWD1,PNO1,COA7,WDR77,NARS2,TSEN2
7_Summary	Immunologic Signatures	M8960	GSE37532 TREG VS TCONV PPARG KO CD4 TCELL FROM LN DN	-19.4064	-15.9952	48/191	328,602,1846,3383,4790,5198,5373,6059,6742,6774,6890,7993,8602,9188,9669,9933,10135,10799,10885,10940,23160,23212,23516,25902,27292,29078,29107,51018,51154,51524,51809,54433,54680,54733,55003,55226,55253,55646,56652,56902,57510,58477,79084,84154,84365,114908,134637,285855	APEX1,BCL3,DUSP4,ICAM1,NFKB1,PFAS,PMM2,ABCE1,SSBP1,STAT3,TAP1,UBXN8,NOP14,DDX21,EIF5B,PUM3,NAMPT,RPP40,WDR3,POP1,WDR43,RRS1,SLC39A14,MTHFD1L,DIMT1,NDUFAF4,NXT1,RRP15,MRTO4,TMEM138,GALNT7,GAR1,ZNHIT6,SLC35F2,PAK1IP1,NAT10,TYW1,LYAR,TWNK,PNO1,XPO5,SRPRB,WDR77,RPF2,NIFK,TMEM123,ADAT2,RPL7L1
7_Member	Immunologic Signatures	M8960	GSE37532 TREG VS TCONV PPARG KO CD4 TCELL FROM LN DN	-19.4064	-15.9952	48/191	328,602,1846,3383,4790,5198,5373,6059,6742,6774,6890,7993,8602,9188,9669,9933,10135,10799,10885,10940,23160,23212,23516,25902,27292,29078,29107,51018,51154,51524,51809,54433,54680,54733,55003,55226,55253,55646,56652,56902,57510,58477,79084,84154,84365,114908,134637,285855	APEX1,BCL3,DUSP4,ICAM1,NFKB1,PFAS,PMM2,ABCE1,SSBP1,STAT3,TAP1,UBXN8,NOP14,DDX21,EIF5B,PUM3,NAMPT,RPP40,WDR3,POP1,WDR43,RRS1,SLC39A14,MTHFD1L,DIMT1,NDUFAF4,NXT1,RRP15,MRTO4,TMEM138,GALNT7,GAR1,ZNHIT6,SLC35F2,PAK1IP1,NAT10,TYW1,LYAR,TWNK,PNO1,XPO5,SRPRB,WDR77,RPF2,NIFK,TMEM123,ADAT2,RPL7L1
8_Summary	GO Biological Processes	GO:0043043	peptide biosynthetic process	-19.3256	-15.9493	94/637	16,468,602,677,708,833,1019,1968,1973,1977,1978,1994,2058,2617,3376,3646,4116,4141,4677,4691,4869,5036,6059,6125,6154,6206,6233,6311,6472,6774,6897,6949,7407,7453,7965,8661,8662,8663,8761,8864,8891,8892,9221,9669,9775,9933,10056,11222,11340,22868,23016,23367,23404,23657,25819,25929,26986,28977,29088,51065,51187,51263,51335,51373,51520,51611,51649,51654,54517,54676,54915,54948,55226,55278,60488,64…	AARS1,ATF4,BCL3,ZFP36L1,C1QBP,CARS1,CDK4,EIF2S3,EIF4A1,EIF4E,EIF4EBP1,ELAVL1,EPRS1,GARS1,IARS1,EIF3E,MAGOH,MARS1,NARS1,NCL,NPM1,PA2G4,ABCE1,RPL5,RPL26,RPS12,RPS27A,ATXN2,SHMT2,STAT3,TARS1,TCOF1,VARS1,WARS1,AIMP2,EIF3A,EIF3B,EIF3C,PABPC4,PER2,EIF2B3,EIF2B2,NOLC1,EIF5B,EIF4A3,PUM3,FARSB,MRPL3,EXOSC8,FASTKD2,EXOSC7,LARP1,EXOSC2,SLC7A11,NOCT,GEMIN5,PABPC1,MRPL42,MRPL15,RPS27L,RSL24D1,MRPL30,NGRN,MRPS…
8_Member	GO Biological Processes	GO:0043043	peptide biosynthetic process	-19.3256	-15.9493	94/637	16,468,602,677,708,833,1019,1968,1973,1977,1978,1994,2058,2617,3376,3646,4116,4141,4677,4691,4869,5036,6059,6125,6154,6206,6233,6311,6472,6774,6897,6949,7407,7453,7965,8661,8662,8663,8761,8864,8891,8892,9221,9669,9775,9933,10056,11222,11340,22868,23016,23367,23404,23657,25819,25929,26986,28977,29088,51065,51187,51263,51335,51373,51520,51611,51649,51654,54517,54676,54915,54948,55226,55278,60488,64…	AARS1,ATF4,BCL3,ZFP36L1,C1QBP,CARS1,CDK4,EIF2S3,EIF4A1,EIF4E,EIF4EBP1,ELAVL1,EPRS1,GARS1,IARS1,EIF3E,MAGOH,MARS1,NARS1,NCL,NPM1,PA2G4,ABCE1,RPL5,RPL26,RPS12,RPS27A,ATXN2,SHMT2,STAT3,TARS1,TCOF1,VARS1,WARS1,AIMP2,EIF3A,EIF3B,EIF3C,PABPC4,PER2,EIF2B3,EIF2B2,NOLC1,EIF5B,EIF4A3,PUM3,FARSB,MRPL3,EXOSC8,FASTKD2,EXOSC7,LARP1,EXOSC2,SLC7A11,NOCT,GEMIN5,PABPC1,MRPL42,MRPL15,RPS27L,RSL24D1,MRPL30,NGRN,MRPS…
8_Member	GO Biological Processes	GO:0006412	translation	-18.5937	-15.2795	91/619	16,468,602,677,708,833,1019,1968,1973,1977,1978,1994,2058,2617,3376,3646,4116,4141,4677,4691,4869,5036,6059,6125,6154,6206,6233,6311,6472,6774,6897,6949,7407,7453,7965,8661,8662,8663,8761,8864,8891,8892,9221,9669,9775,9933,10056,11222,11340,22868,23016,23367,23404,25819,25929,26986,28977,29088,51065,51187,51263,51335,51373,51520,51611,51649,51654,54517,54676,54915,54948,55226,55278,60488,64146,64…	AARS1,ATF4,BCL3,ZFP36L1,C1QBP,CARS1,CDK4,EIF2S3,EIF4A1,EIF4E,EIF4EBP1,ELAVL1,EPRS1,GARS1,IARS1,EIF3E,MAGOH,MARS1,NARS1,NCL,NPM1,PA2G4,ABCE1,RPL5,RPL26,RPS12,RPS27A,ATXN2,SHMT2,STAT3,TARS1,TCOF1,VARS1,WARS1,AIMP2,EIF3A,EIF3B,EIF3C,PABPC4,PER2,EIF2B3,EIF2B2,NOLC1,EIF5B,EIF4A3,PUM3,FARSB,MRPL3,EXOSC8,FASTKD2,EXOSC7,LARP1,EXOSC2,NOCT,GEMIN5,PABPC1,MRPL42,MRPL15,RPS27L,RSL24D1,MRPL30,NGRN,MRPS17,LARS1…
8_Member	GO Biological Processes	GO:0006417	regulation of translation	-9.44887	-6.79743	51/372	16,468,602,677,708,1019,1968,1977,1978,1994,2058,3646,4116,4691,4869,5036,6059,6125,6154,6311,6472,6774,6949,8662,8663,8864,8892,9221,9669,9775,9933,11340,22868,23016,23367,23404,25819,25929,26986,51065,51335,51611,51654,54517,54915,55226,83667,87178,92342,131405,285381	AARS1,ATF4,BCL3,ZFP36L1,C1QBP,CDK4,EIF2S3,EIF4E,EIF4EBP1,ELAVL1,EPRS1,EIF3E,MAGOH,NCL,NPM1,PA2G4,ABCE1,RPL5,RPL26,ATXN2,SHMT2,STAT3,TCOF1,EIF3B,EIF3C,PER2,EIF2B2,NOLC1,EIF5B,EIF4A3,PUM3,EXOSC8,FASTKD2,EXOSC7,LARP1,EXOSC2,NOCT,GEMIN5,PABPC1,RPS27L,NGRN,DPH5,CDK5RAP1,PUS7,YTHDF1,NAT10,SESN2,PNPT1,METTL18,TRIM71,DPH3
8_Member	GO Biological Processes	GO:0034248	regulation of cellular amide metabolic process	-8.74723	-6.16542	54/425	16,468,602,677,708,1019,1968,1977,1978,1994,2058,3646,4116,4691,4869,5036,5163,5580,6059,6125,6154,6311,6472,6774,6949,8662,8663,8864,8892,9221,9669,9775,9933,11340,22868,23016,23367,23404,23657,25819,25929,26986,51065,51335,51611,51654,54517,54915,55226,83667,87178,92342,131405,285381	AARS1,ATF4,BCL3,ZFP36L1,C1QBP,CDK4,EIF2S3,EIF4E,EIF4EBP1,ELAVL1,EPRS1,EIF3E,MAGOH,NCL,NPM1,PA2G4,PDK1,PRKCD,ABCE1,RPL5,RPL26,ATXN2,SHMT2,STAT3,TCOF1,EIF3B,EIF3C,PER2,EIF2B2,NOLC1,EIF5B,EIF4A3,PUM3,EXOSC8,FASTKD2,EXOSC7,LARP1,EXOSC2,SLC7A11,NOCT,GEMIN5,PABPC1,RPS27L,NGRN,DPH5,CDK5RAP1,PUS7,YTHDF1,NAT10,SESN2,PNPT1,METTL18,TRIM71,DPH3
8_Member	GO Biological Processes	GO:0045727	positive regulation of translation	-4.6271	-2.56978	19/123	602,708,1019,1968,1994,3646,4869,6125,6154,8663,9775,22868,23367,26986,51065,51335,51654,54915,55226	BCL3,C1QBP,CDK4,EIF2S3,ELAVL1,EIF3E,NPM1,RPL5,RPL26,EIF3C,EIF4A3,FASTKD2,LARP1,PABPC1,RPS27L,NGRN,CDK5RAP1,YTHDF1,NAT10
8_Member	GO Biological Processes	GO:0034250	positive regulation of cellular amide metabolic process	-4.07273	-2.12651	20/146	602,708,1019,1968,1994,3646,4869,5580,6125,6154,8663,9775,22868,23367,26986,51065,51335,51654,54915,55226	BCL3,C1QBP,CDK4,EIF2S3,ELAVL1,EIF3E,NPM1,PRKCD,RPL5,RPL26,EIF3C,EIF4A3,FASTKD2,LARP1,PABPC1,RPS27L,NGRN,CDK5RAP1,YTHDF1,NAT10
8_Member	GO Biological Processes	GO:0017148	negative regulation of translation	-3.78231	-1.90068	21/165	468,677,1977,1978,2058,3646,4691,6472,6774,9775,11340,23016,23367,23404,25819,26986,54517,54915,83667,87178,131405	ATF4,ZFP36L1,EIF4E,EIF4EBP1,EPRS1,EIF3E,NCL,SHMT2,STAT3,EIF4A3,EXOSC8,EXOSC7,LARP1,EXOSC2,NOCT,PABPC1,PUS7,YTHDF1,SESN2,PNPT1,TRIM71
8_Member	GO Biological Processes	GO:0006401	RNA catabolic process	-3.44818	-1.65859	28/264	328,677,1736,1994,3646,4116,4869,5580,6741,8761,9775,10940,11340,22868,23016,23367,23404,25819,26135,26986,51154,54915,55149,55596,84309,87178,131405,246243	APEX1,ZFP36L1,DKC1,ELAVL1,EIF3E,MAGOH,NPM1,PRKCD,SSB,PABPC4,EIF4A3,POP1,EXOSC8,FASTKD2,EXOSC7,LARP1,EXOSC2,NOCT,SERBP1,PABPC1,MRTO4,YTHDF1,MTPAP,ZCCHC8,NUDT16L1,PNPT1,TRIM71,RNASEH1
8_Member	GO Biological Processes	GO:0006402	mRNA catabolic process	-3.15697	-1.45484	24/222	328,677,1994,3646,4116,4869,5580,6741,8761,9775,11340,22868,23016,23367,23404,25819,26135,26986,51154,54915,55149,84309,87178,131405	APEX1,ZFP36L1,ELAVL1,EIF3E,MAGOH,NPM1,PRKCD,SSB,PABPC4,EIF4A3,EXOSC8,FASTKD2,EXOSC7,LARP1,EXOSC2,NOCT,SERBP1,PABPC1,MRTO4,YTHDF1,MTPAP,NUDT16L1,PNPT1,TRIM71
8_Member	GO Biological Processes	GO:0034249	negative regulation of cellular amide metabolic process	-3.07523	-1.39785	21/186	468,677,1977,1978,2058,3646,4691,6472,6774,9775,11340,23016,23367,23404,25819,26986,54517,54915,83667,87178,131405	ATF4,ZFP36L1,EIF4E,EIF4EBP1,EPRS1,EIF3E,NCL,SHMT2,STAT3,EIF4A3,EXOSC8,EXOSC7,LARP1,EXOSC2,NOCT,PABPC1,PUS7,YTHDF1,SESN2,PNPT1,TRIM71
8_Member	GO Biological Processes	GO:0043487	regulation of RNA stability	-2.82402	-1.21682	18/156	328,677,1736,1994,4869,5580,8761,11340,22868,23016,23367,23404,25819,26135,26986,54915,87178,131405	APEX1,ZFP36L1,DKC1,ELAVL1,NPM1,PRKCD,PABPC4,EXOSC8,FASTKD2,EXOSC7,LARP1,EXOSC2,NOCT,SERBP1,PABPC1,YTHDF1,PNPT1,TRIM71
8_Member	GO Biological Processes	GO:0043488	regulation of mRNA stability	-2.77351	-1.18522	17/145	328,677,1994,4869,5580,8761,11340,22868,23016,23367,23404,25819,26135,26986,54915,87178,131405	APEX1,ZFP36L1,ELAVL1,NPM1,PRKCD,PABPC4,EXOSC8,FASTKD2,EXOSC7,LARP1,EXOSC2,NOCT,SERBP1,PABPC1,YTHDF1,PNPT1,TRIM71
8_Member	GO Biological Processes	GO:0034655	nucleobase-containing compound catabolic process	-2.73919	-1.16218	34/379	328,677,1676,1736,1994,3646,4116,4869,5141,5151,5152,5580,6741,8761,9582,9775,10940,11340,22868,23016,23367,23404,25819,26135,26986,51154,54915,55149,55596,84309,87178,131405,246243,390916	APEX1,ZFP36L1,DFFA,DKC1,ELAVL1,EIF3E,MAGOH,NPM1,PDE4A,PDE8A,PDE9A,PRKCD,SSB,PABPC4,APOBEC3B,EIF4A3,POP1,EXOSC8,FASTKD2,EXOSC7,LARP1,EXOSC2,NOCT,SERBP1,PABPC1,MRTO4,YTHDF1,MTPAP,ZCCHC8,NUDT16L1,PNPT1,TRIM71,RNASEH1,NUDT19
8_Member	GO Biological Processes	GO:0044270	cellular nitrogen compound catabolic process	-2.54796	-1.03493	36/419	328,677,1676,1736,1994,3646,4116,4869,5141,5151,5152,5580,6741,8761,9582,9775,10940,11340,22868,23016,23367,23404,25819,26135,26986,29958,51154,54915,55149,55596,84309,87178,131405,160428,246243,390916	APEX1,ZFP36L1,DFFA,DKC1,ELAVL1,EIF3E,MAGOH,NPM1,PDE4A,PDE8A,PDE9A,PRKCD,SSB,PABPC4,APOBEC3B,EIF4A3,POP1,EXOSC8,FASTKD2,EXOSC7,LARP1,EXOSC2,NOCT,SERBP1,PABPC1,DMGDH,MRTO4,YTHDF1,MTPAP,ZCCHC8,NUDT16L1,PNPT1,TRIM71,ALDH1L2,RNASEH1,NUDT19
8_Member	GO Biological Processes	GO:0061013	regulation of mRNA catabolic process	-2.52423	-1.01919	17/153	328,677,1994,4869,5580,8761,11340,22868,23016,23367,23404,25819,26135,26986,54915,87178,131405	APEX1,ZFP36L1,ELAVL1,NPM1,PRKCD,PABPC4,EXOSC8,FASTKD2,EXOSC7,LARP1,EXOSC2,NOCT,SERBP1,PABPC1,YTHDF1,PNPT1,TRIM71
8_Member	GO Biological Processes	GO:0046700	heterocycle catabolic process	-2.38092	-0.917442	35/414	328,677,1676,1736,1994,3646,4116,4869,5141,5151,5152,5580,6741,8761,9582,9775,10940,11340,22868,23016,23367,23404,25819,26135,26986,51154,54915,55149,55596,84309,87178,131405,160428,246243,390916	APEX1,ZFP36L1,DFFA,DKC1,ELAVL1,EIF3E,MAGOH,NPM1,PDE4A,PDE8A,PDE9A,PRKCD,SSB,PABPC4,APOBEC3B,EIF4A3,POP1,EXOSC8,FASTKD2,EXOSC7,LARP1,EXOSC2,NOCT,SERBP1,PABPC1,MRTO4,YTHDF1,MTPAP,ZCCHC8,NUDT16L1,PNPT1,TRIM71,ALDH1L2,RNASEH1,NUDT19
8_Member	GO Biological Processes	GO:0019439	aromatic compound catabolic process	-2.14347	-0.752162	35/429	328,677,1676,1736,1994,3646,4116,4869,5141,5151,5152,5580,6741,8761,9582,9775,10940,11340,22868,23016,23367,23404,25819,26135,26986,51154,54915,55149,55596,84309,87178,131405,160428,246243,390916	APEX1,ZFP36L1,DFFA,DKC1,ELAVL1,EIF3E,MAGOH,NPM1,PDE4A,PDE8A,PDE9A,PRKCD,SSB,PABPC4,APOBEC3B,EIF4A3,POP1,EXOSC8,FASTKD2,EXOSC7,LARP1,EXOSC2,NOCT,SERBP1,PABPC1,MRTO4,YTHDF1,MTPAP,ZCCHC8,NUDT16L1,PNPT1,TRIM71,ALDH1L2,RNASEH1,NUDT19
9_Summary	Immunologic Signatures	M8957	GSE37532 TREG VS TCONV CD4 TCELL FROM LN UP	-19.0995	-15.7553	48/194	471,708,908,2618,3329,3383,3419,4582,4839,6472,7203,7965,8140,8187,8602,8891,9258,9557,10419,10525,10528,10885,22928,23016,23076,23404,26156,26227,26520,29078,50854,51154,51304,51602,54433,54733,54865,55720,55735,64425,64782,79084,80746,84108,84365,84916,131076,131474	ATIC,C1QBP,CCT6A,GART,HSPD1,ICAM1,IDH3A,MUC1,NOP2,SHMT2,CCT3,AIMP2,SLC7A5,ZNF239,NOP14,EIF2B3,MFHAS1,CHD1L,PRMT5,HYOU1,NOP56,WDR3,SEPHS2,EXOSC7,RRP1B,EXOSC2,RSL1D1,PHGDH,TIMM9,NDUFAF4,SNHG32,MRTO4,ZDHHC3,NOP58,GAR1,SLC35F2,GPATCH4,TSR1,DNAJC11,POLR1E,AEN,WDR77,TSEN2,PCGF6,NIFK,UTP4,MIX23,CHCHD4
9_Member	Immunologic Signatures	M8957	GSE37532 TREG VS TCONV CD4 TCELL FROM LN UP	-19.0995	-15.7553	48/194	471,708,908,2618,3329,3383,3419,4582,4839,6472,7203,7965,8140,8187,8602,8891,9258,9557,10419,10525,10528,10885,22928,23016,23076,23404,26156,26227,26520,29078,50854,51154,51304,51602,54433,54733,54865,55720,55735,64425,64782,79084,80746,84108,84365,84916,131076,131474	ATIC,C1QBP,CCT6A,GART,HSPD1,ICAM1,IDH3A,MUC1,NOP2,SHMT2,CCT3,AIMP2,SLC7A5,ZNF239,NOP14,EIF2B3,MFHAS1,CHD1L,PRMT5,HYOU1,NOP56,WDR3,SEPHS2,EXOSC7,RRP1B,EXOSC2,RSL1D1,PHGDH,TIMM9,NDUFAF4,SNHG32,MRTO4,ZDHHC3,NOP58,GAR1,SLC35F2,GPATCH4,TSR1,DNAJC11,POLR1E,AEN,WDR77,TSEN2,PCGF6,NIFK,UTP4,MIX23,CHCHD4
10_Summary	Immunologic Signatures	M6928	GSE6674 ANTI IGM VS CPG STIM BCELL DN	-18.2109	-14.9511	47/195	661,705,1326,1678,3976,4609,4839,5954,6541,6875,7464,8864,9221,9497,10252,10807,10885,23076,23160,23212,23367,26354,27292,29078,51096,51388,51520,51611,54517,55170,55720,56652,64782,79084,79693,81034,84108,84135,84154,84275,84365,84549,84916,131474,157638,161742,169714,1846,1871,2120,3313,6897,9775,9816,10419,22984,23560,25885,55226,55299,57510,57570,80018	POLR3D,BYSL,MAP3K8,TIMM8A,LIF,MYC,NOP2,RCN1,SLC7A1,TAF4B,CORO2A,PER2,NOLC1,SLC4A7,SPRY1,ENTR1,WDR3,RRP1B,WDR43,RRS1,LARP1,GNL3,DIMT1,NDUFAF4,UTP18,NIP7,LARS1,DPH5,PUS7,PRMT6,TSR1,TWNK,AEN,WDR77,YRDC,SLC25A32,PCGF6,UTP15,RPF2,SLC25A33,NIFK,MAK16,UTP4,CHCHD4,LRATD2,SPRED1,QSOX2,DUSP4,E2F3,ETV6,HSPA9,TARS1,EIF4A3,URB2,PRMT5,PDCD11,GTPBP4,POLR1A,NAT10,BRIX1,XPO5,TRMT5,NAA25
10_Member	Immunologic Signatures	M6928	GSE6674 ANTI IGM VS CPG STIM BCELL DN	-18.2109	-14.9511	47/195	661,705,1326,1678,3976,4609,4839,5954,6541,6875,7464,8864,9221,9497,10252,10807,10885,23076,23160,23212,23367,26354,27292,29078,51096,51388,51520,51611,54517,55170,55720,56652,64782,79084,79693,81034,84108,84135,84154,84275,84365,84549,84916,131474,157638,161742,169714	POLR3D,BYSL,MAP3K8,TIMM8A,LIF,MYC,NOP2,RCN1,SLC7A1,TAF4B,CORO2A,PER2,NOLC1,SLC4A7,SPRY1,ENTR1,WDR3,RRP1B,WDR43,RRS1,LARP1,GNL3,DIMT1,NDUFAF4,UTP18,NIP7,LARS1,DPH5,PUS7,PRMT6,TSR1,TWNK,AEN,WDR77,YRDC,SLC25A32,PCGF6,UTP15,RPF2,SLC25A33,NIFK,MAK16,UTP4,CHCHD4,LRATD2,SPRED1,QSOX2
10_Member	Immunologic Signatures	M6926	GSE6674 UNSTIM VS ANTI IGM AND CPG STIM BCELL DN	-12.2271	-9.32791	39/197	661,705,1846,1871,2120,3313,4609,4839,6897,9497,9775,9816,10419,10807,10885,22984,23160,23212,23560,25885,26354,27292,29078,51096,51388,55226,55299,55720,56652,57510,57570,64782,80018,84135,84549,84916,131474,161742,169714	POLR3D,BYSL,DUSP4,E2F3,ETV6,HSPA9,MYC,NOP2,TARS1,SLC4A7,EIF4A3,URB2,PRMT5,ENTR1,WDR3,PDCD11,WDR43,RRS1,GTPBP4,POLR1A,GNL3,DIMT1,NDUFAF4,UTP18,NIP7,NAT10,BRIX1,TSR1,TWNK,XPO5,TRMT5,AEN,NAA25,UTP15,MAK16,UTP4,CHCHD4,SPRED1,QSOX2
11_Summary	Chemical And Genetic Perturbations	M2080	KARLSSON TGFB1 TARGETS UP	-17.4035	-14.2142	36/120	2617,2653,3313,3329,3419,3843,4609,4691,6059,6472,7203,8553,8661,8662,8883,8891,9188,9221,9532,9933,10200,10576,23082,23560,26156,26227,26354,51096,51154,51388,54205,55646,79084,80018,84154,84549	GARS1,GCSH,HSPA9,HSPD1,IDH3A,IPO5,MYC,NCL,ABCE1,SHMT2,CCT3,BHLHE40,EIF3A,EIF3B,NAE1,EIF2B3,DDX21,NOLC1,BAG2,PUM3,MPHOSPH6,CCT2,PPRC1,GTPBP4,RSL1D1,PHGDH,GNL3,UTP18,MRTO4,NIP7,CYCS,LYAR,WDR77,NAA25,RPF2,MAK16
11_Member	Chemical And Genetic Perturbations	M2080	KARLSSON TGFB1 TARGETS UP	-17.4035	-14.2142	36/120	2617,2653,3313,3329,3419,3843,4609,4691,6059,6472,7203,8553,8661,8662,8883,8891,9188,9221,9532,9933,10200,10576,23082,23560,26156,26227,26354,51096,51154,51388,54205,55646,79084,80018,84154,84549	GARS1,GCSH,HSPA9,HSPD1,IDH3A,IPO5,MYC,NCL,ABCE1,SHMT2,CCT3,BHLHE40,EIF3A,EIF3B,NAE1,EIF2B3,DDX21,NOLC1,BAG2,PUM3,MPHOSPH6,CCT2,PPRC1,GTPBP4,RSL1D1,PHGDH,GNL3,UTP18,MRTO4,NIP7,CYCS,LYAR,WDR77,NAA25,RPF2,MAK16
12_Summary	Chemical And Genetic Perturbations	M12243	SCHUHMACHER MYC TARGETS UP	-16.8174	-13.6493	29/79	1019,1075,2653,3376,3615,4232,4522,4609,5471,6059,6566,6894,7407,7965,8187,9188,9221,9933,10135,10244,11222,22934,23016,23076,23212,23404,23516,54205,56902,328,471,705,3646,4677,6742,6949,8140,8662,8761,8892,9790,22984	CDK4,CTSC,GCSH,IARS1,IMPDH2,MEST,MTHFD1,MYC,PPAT,ABCE1,SLC16A1,TARBP1,VARS1,AIMP2,ZNF239,DDX21,NOLC1,PUM3,NAMPT,RABEPK,MRPL3,RPIA,EXOSC7,RRP1B,RRS1,EXOSC2,SLC39A14,CYCS,PNO1,APEX1,ATIC,BYSL,EIF3E,NARS1,SSBP1,TCOF1,SLC7A5,EIF3B,PABPC4,EIF2B2,BMS1,PDCD11
12_Member	Chemical And Genetic Perturbations	M12243	SCHUHMACHER MYC TARGETS UP	-16.8174	-13.6493	29/79	1019,1075,2653,3376,3615,4232,4522,4609,5471,6059,6566,6894,7407,7965,8187,9188,9221,9933,10135,10244,11222,22934,23016,23076,23212,23404,23516,54205,56902	CDK4,CTSC,GCSH,IARS1,IMPDH2,MEST,MTHFD1,MYC,PPAT,ABCE1,SLC16A1,TARBP1,VARS1,AIMP2,ZNF239,DDX21,NOLC1,PUM3,NAMPT,RABEPK,MRPL3,RPIA,EXOSC7,RRP1B,RRS1,EXOSC2,SLC39A14,CYCS,PNO1
12_Member	Chemical And Genetic Perturbations	M2428	WELCSH BRCA1 TARGETS DN	-6.00064	-3.72253	23/139	328,471,705,1019,2653,3646,4522,4609,4677,5471,6742,6949,7965,8140,8662,8761,8892,9221,9790,10244,22934,22984,23076	APEX1,ATIC,BYSL,CDK4,GCSH,EIF3E,MTHFD1,MYC,NARS1,PPAT,SSBP1,TCOF1,AIMP2,SLC7A5,EIF3B,PABPC4,EIF2B2,NOLC1,BMS1,RABEPK,RPIA,PDCD11,RRP1B
13_Summary	Immunologic Signatures	M7832	GSE22432 MULTIPOTENT VS COMMON DC PROGENITOR UNTREATED UP	-16.3118	-13.1639	45/199	16,196,708,1977,2058,2617,2966,3376,4677,4839,4869,6472,6897,7570,7993,8140,9487,9669,9775,10269,10322,10528,10797,10799,10885,10940,23212,23590,25929,26227,29078,29088,51118,51388,51491,51805,55720,64841,79070,79731,84135,84275,129401,131474,494143,1846,4116,5471,5613,8500,10622,10939,26156,51187,56983,64425	AARS1,AHR,C1QBP,EIF4E,EPRS1,GARS1,GTF2H2,IARS1,NARS1,NOP2,NPM1,SHMT2,TARS1,ZNF22,UBXN8,SLC7A5,PIGL,EIF5B,EIF4A3,ZMPSTE24,SMYD5,NOP56,MTHFD2,RPP40,WDR3,POP1,RRS1,PDSS1,GEMIN5,PHGDH,NDUFAF4,MRPL15,UTP11,NIP7,NOP16,COQ3,TSR1,GNPNAT1,POGLUT2,NARS2,UTP15,SLC25A33,NUP35,CHCHD4,CHAC2,DUSP4,MAGOH,PPAT,PRKX,PPFIA1,POLR3G,AFG3L2,RSL1D1,RSL24D1,POGLUT1,POLR1E
13_Member	Immunologic Signatures	M7832	GSE22432 MULTIPOTENT VS COMMON DC PROGENITOR UNTREATED UP	-16.3118	-13.1639	45/199	16,196,708,1977,2058,2617,2966,3376,4677,4839,4869,6472,6897,7570,7993,8140,9487,9669,9775,10269,10322,10528,10797,10799,10885,10940,23212,23590,25929,26227,29078,29088,51118,51388,51491,51805,55720,64841,79070,79731,84135,84275,129401,131474,494143	AARS1,AHR,C1QBP,EIF4E,EPRS1,GARS1,GTF2H2,IARS1,NARS1,NOP2,NPM1,SHMT2,TARS1,ZNF22,UBXN8,SLC7A5,PIGL,EIF5B,EIF4A3,ZMPSTE24,SMYD5,NOP56,MTHFD2,RPP40,WDR3,POP1,RRS1,PDSS1,GEMIN5,PHGDH,NDUFAF4,MRPL15,UTP11,NIP7,NOP16,COQ3,TSR1,GNPNAT1,POGLUT2,NARS2,UTP15,SLC25A33,NUP35,CHCHD4,CHAC2
13_Member	Immunologic Signatures	M7829	GSE22432 MULTIPOTENT VS COMMON DC PROGENITOR UNTREATED DN	-3.52175	-1.70997	23/197	16,1846,1977,4116,5471,5613,6472,8500,10622,10939,10940,25929,26156,29088,51118,51187,51388,51491,55720,56983,64425,84135,494143	AARS1,DUSP4,EIF4E,MAGOH,PPAT,PRKX,SHMT2,PPFIA1,POLR3G,AFG3L2,POP1,GEMIN5,RSL1D1,MRPL15,UTP11,RSL24D1,NIP7,NOP16,TSR1,POGLUT1,POLR1E,UTP15,CHAC2
14_Summary	Reactome Gene Sets	R-HSA-72766	Translation	-15.006	-11.8774	53/288	16,833,1968,1973,1977,1978,2058,2617,3376,3646,4141,4677,6125,6154,6206,6233,6734,6897,7407,7453,7965,8661,8662,8663,8891,8892,9669,10056,10240,11222,23478,26986,28977,29088,51065,51263,51373,51520,51649,54948,55173,58477,60488,64432,64960,64965,64969,64983,65008,79731,92935,200916,219927,4929,51187	AARS1,CARS1,EIF2S3,EIF4A1,EIF4E,EIF4EBP1,EPRS1,GARS1,IARS1,EIF3E,MARS1,NARS1,RPL5,RPL26,RPS12,RPS27A,SRPRA,TARS1,VARS1,WARS1,AIMP2,EIF3A,EIF3B,EIF3C,EIF2B3,EIF2B2,EIF5B,FARSB,MRPS31,MRPL3,SEC11A,PABPC1,MRPL42,MRPL15,RPS27L,MRPL30,MRPS17,LARS1,MRPS23,MRPL16,MRPS10,SRPRB,MRPS35,MRPS25,MRPS15,MRPS9,MRPS5,MRPL32,MRPL1,NARS2,MARS2,RPL22L1,MRPL21,NR4A2,RSL24D1
14_Member	Reactome Gene Sets	R-HSA-72766	Translation	-15.006	-11.8774	53/288	16,833,1968,1973,1977,1978,2058,2617,3376,3646,4141,4677,6125,6154,6206,6233,6734,6897,7407,7453,7965,8661,8662,8663,8891,8892,9669,10056,10240,11222,23478,26986,28977,29088,51065,51263,51373,51520,51649,54948,55173,58477,60488,64432,64960,64965,64969,64983,65008,79731,92935,200916,219927	AARS1,CARS1,EIF2S3,EIF4A1,EIF4E,EIF4EBP1,EPRS1,GARS1,IARS1,EIF3E,MARS1,NARS1,RPL5,RPL26,RPS12,RPS27A,SRPRA,TARS1,VARS1,WARS1,AIMP2,EIF3A,EIF3B,EIF3C,EIF2B3,EIF2B2,EIF5B,FARSB,MRPS31,MRPL3,SEC11A,PABPC1,MRPL42,MRPL15,RPS27L,MRPL30,MRPS17,LARS1,MRPS23,MRPL16,MRPS10,SRPRB,MRPS35,MRPS25,MRPS15,MRPS9,MRPS5,MRPL32,MRPL1,NARS2,MARS2,RPL22L1,MRPL21
14_Member	CORUM	CORUM:320	55S ribosome, mitochondrial	-5.67839	-3.45033	16/77	10240,11222,28977,29088,51263,51373,51649,54948,55173,64432,64960,64965,64969,64983,65008,219927	MRPS31,MRPL3,MRPL42,MRPL15,MRPL30,MRPS17,MRPS23,MRPL16,MRPS10,MRPS25,MRPS15,MRPS9,MRPS5,MRPL32,MRPL1,MRPL21
14_Member	Reactome Gene Sets	R-HSA-5368286	Mitochondrial translation initiation	-5.60336	-3.38953	17/87	10240,11222,28977,29088,51263,51373,51649,54948,55173,60488,64432,64960,64965,64969,64983,65008,219927	MRPS31,MRPL3,MRPL42,MRPL15,MRPL30,MRPS17,MRPS23,MRPL16,MRPS10,MRPS35,MRPS25,MRPS15,MRPS9,MRPS5,MRPL32,MRPL1,MRPL21
14_Member	Reactome Gene Sets	R-HSA-5389840	Mitochondrial translation elongation	-5.60336	-3.38953	17/87	10240,11222,28977,29088,51263,51373,51649,54948,55173,60488,64432,64960,64965,64969,64983,65008,219927	MRPS31,MRPL3,MRPL42,MRPL15,MRPL30,MRPS17,MRPS23,MRPL16,MRPS10,MRPS35,MRPS25,MRPS15,MRPS9,MRPS5,MRPL32,MRPL1,MRPL21
14_Member	Reactome Gene Sets	R-HSA-5419276	Mitochondrial translation termination	-5.60336	-3.38953	17/87	10240,11222,28977,29088,51263,51373,51649,54948,55173,60488,64432,64960,64965,64969,64983,65008,219927	MRPS31,MRPL3,MRPL42,MRPL15,MRPL30,MRPS17,MRPS23,MRPL16,MRPS10,MRPS35,MRPS25,MRPS15,MRPS9,MRPS5,MRPL32,MRPL1,MRPL21
14_Member	Reactome Gene Sets	R-HSA-5368287	Mitochondrial translation	-5.19037	-3.03654	17/93	10240,11222,28977,29088,51263,51373,51649,54948,55173,60488,64432,64960,64965,64969,64983,65008,219927	MRPS31,MRPL3,MRPL42,MRPL15,MRPL30,MRPS17,MRPS23,MRPL16,MRPS10,MRPS35,MRPS25,MRPS15,MRPS9,MRPS5,MRPL32,MRPL1,MRPL21
14_Member	KEGG Pathway	hsa03010	Ribosome	-4.47167	-2.44377	20/137	4929,6125,6154,6206,6233,11222,29088,51065,51187,51263,51373,54948,55173,64960,64965,64969,64983,65008,200916,219927	NR4A2,RPL5,RPL26,RPS12,RPS27A,MRPL3,MRPL15,RPS27L,RSL24D1,MRPL30,MRPS17,MRPL16,MRPS10,MRPS15,MRPS9,MRPS5,MRPL32,MRPL1,RPL22L1,MRPL21
14_Member	KEGG Pathway	ko03010	Ribosome	-4.19313	-2.21605	19/132	6125,6154,6206,6233,11222,29088,51065,51187,51263,51373,54948,55173,64960,64965,64969,64983,65008,200916,219927	RPL5,RPL26,RPS12,RPS27A,MRPL3,MRPL15,RPS27L,RSL24D1,MRPL30,MRPS17,MRPL16,MRPS10,MRPS15,MRPS9,MRPS5,MRPL32,MRPL1,RPL22L1,MRPL21
14_Member	CORUM	CORUM:315	28S ribosomal subunit, mitochondrial	-4.03041	-2.09278	8/29	10240,51373,51649,55173,64432,64960,64965,64969	MRPS31,MRPS17,MRPS23,MRPS10,MRPS25,MRPS15,MRPS9,MRPS5
14_Member	CORUM	CORUM:324	39S ribosomal subunit, mitochondrial	-2.47185	-0.982425	8/48	11222,28977,29088,51263,54948,64983,65008,219927	MRPL3,MRPL42,MRPL15,MRPL30,MRPL16,MRPL32,MRPL1,MRPL21
15_Summary	GO Biological Processes	GO:0006399	tRNA metabolic process	-14.7301	-11.62	40/175	16,833,2058,2617,3376,4141,4677,6741,6894,6897,7407,7453,10056,10785,10799,10940,11340,23016,23404,27304,51002,51095,51520,51654,54517,54913,54920,55226,55253,55278,55520,57570,79731,79828,80746,92935,112858,134637,285381,339175,1736,4839,9582,27292,54433,54502,79922,11097,11260,129401	AARS1,CARS1,EPRS1,GARS1,IARS1,MARS1,NARS1,SSB,TARBP1,TARS1,VARS1,WARS1,FARSB,WDR4,RPP40,POP1,EXOSC8,EXOSC7,EXOSC2,MOCS3,TPRKB,TRNT1,LARS1,CDK5RAP1,PUS7,RPP25,DUS2,NAT10,TYW1,QRSL1,ELAC1,TRMT5,NARS2,METTL8,TSEN2,MARS2,TP53RK,ADAT2,DPH3,METTL2A,DKC1,NOP2,APOBEC3B,DIMT1,GAR1,RBM47,MRM1,NUP42,XPOT,NUP35
15_Member	GO Biological Processes	GO:0006399	tRNA metabolic process	-14.7301	-11.62	40/175	16,833,2058,2617,3376,4141,4677,6741,6894,6897,7407,7453,10056,10785,10799,10940,11340,23016,23404,27304,51002,51095,51520,51654,54517,54913,54920,55226,55253,55278,55520,57570,79731,79828,80746,92935,112858,134637,285381,339175	AARS1,CARS1,EPRS1,GARS1,IARS1,MARS1,NARS1,SSB,TARBP1,TARS1,VARS1,WARS1,FARSB,WDR4,RPP40,POP1,EXOSC8,EXOSC7,EXOSC2,MOCS3,TPRKB,TRNT1,LARS1,CDK5RAP1,PUS7,RPP25,DUS2,NAT10,TYW1,QRSL1,ELAC1,TRMT5,NARS2,METTL8,TSEN2,MARS2,TP53RK,ADAT2,DPH3,METTL2A
15_Member	GO Biological Processes	GO:0008033	tRNA processing	-6.8556	-4.45619	23/125	16,6741,6894,10785,10799,10940,27304,51002,51095,51654,54517,54913,54920,55226,55253,55520,57570,79828,80746,112858,134637,285381,339175	AARS1,SSB,TARBP1,WDR4,RPP40,POP1,MOCS3,TPRKB,TRNT1,CDK5RAP1,PUS7,RPP25,DUS2,NAT10,TYW1,ELAC1,TRMT5,METTL8,TSEN2,TP53RK,ADAT2,DPH3,METTL2A
15_Member	GO Biological Processes	GO:0009451	RNA modification	-5.02897	-2.90416	23/158	16,1736,4839,6741,6894,9582,10785,27292,27304,51002,51654,54433,54502,54517,54920,55226,55253,57570,79828,79922,134637,285381,339175	AARS1,DKC1,NOP2,SSB,TARBP1,APOBEC3B,WDR4,DIMT1,MOCS3,TPRKB,CDK5RAP1,GAR1,RBM47,PUS7,DUS2,NAT10,TYW1,TRMT5,METTL8,MRM1,ADAT2,DPH3,METTL2A
15_Member	GO Biological Processes	GO:0006400	tRNA modification	-4.82549	-2.72789	16/89	16,6741,6894,10785,27304,51002,51654,54517,54920,55226,55253,57570,79828,134637,285381,339175	AARS1,SSB,TARBP1,WDR4,MOCS3,TPRKB,CDK5RAP1,PUS7,DUS2,NAT10,TYW1,TRMT5,METTL8,ADAT2,DPH3,METTL2A
15_Member	Reactome Gene Sets	R-HSA-72306	tRNA processing	-4.36287	-2.36533	17/107	2058,10785,10799,10940,11097,11260,51002,51095,54517,54913,54920,55253,57570,80746,112858,129401,134637	EPRS1,WDR4,RPP40,POP1,NUP42,XPOT,TPRKB,TRNT1,PUS7,RPP25,DUS2,TYW1,TRMT5,TSEN2,TP53RK,NUP35,ADAT2
15_Member	Reactome Gene Sets	R-HSA-6782315	tRNA modification in the nucleus and cytosol	-3.46694	-1.67387	9/43	2058,10785,51002,54517,54920,55253,57570,112858,134637	EPRS1,WDR4,TPRKB,PUS7,DUS2,TYW1,TRMT5,TP53RK,ADAT2
16_Summary	Immunologic Signatures	M9881	GSE45739 NRAS KO VS WT ACD3 ACD28 STIM CD4 TCELL UP	-14.547	-11.4547	42/194	908,1678,1736,1848,2114,2119,3419,3976,4691,8061,9816,9933,10360,10799,23212,23560,23590,25902,27292,51018,51095,51154,51388,54433,54881,54955,55646,55759,56647,56652,56704,56902,57169,58477,64332,64425,64841,79000,84154,84946,161742,200734,1138,1849,4552,5152,5209,5471,5717,7327,7532,8662,10269,23531,26156,51096,54865,55787,58478,64318,79084,84365,91942,150094,374378	CCT6A,TIMM8A,DKC1,DUSP6,ETS2,ETV5,IDH3A,LIF,NCL,FOSL1,URB2,PUM3,NPM3,RPP40,RRS1,GTPBP4,PDSS1,MTHFD1L,DIMT1,RRP15,TRNT1,MRTO4,NIP7,GAR1,TEX10,C1orf109,LYAR,WDR12,BCCIP,TWNK,JPH1,PNO1,ZNFX1,SRPRB,NFKBIZ,POLR1E,GNPNAT1,AUNIP,RPF2,LTV1,SPRED1,SPRED2,CHRNA5,DUSP7,MTRR,PDE9A,PFKFB3,PPAT,PSMD11,UBE2G2,YWHAG,EIF3B,ZMPSTE24,MMD,RSL1D1,UTP18,GPATCH4,TXLNG,ENOPH1,NOC3L,WDR77,NIFK,NDUFAF2,SIK1,GALNT18
16_Member	Immunologic Signatures	M9881	GSE45739 NRAS KO VS WT ACD3 ACD28 STIM CD4 TCELL UP	-14.547	-11.4547	42/194	908,1678,1736,1848,2114,2119,3419,3976,4691,8061,9816,9933,10360,10799,23212,23560,23590,25902,27292,51018,51095,51154,51388,54433,54881,54955,55646,55759,56647,56652,56704,56902,57169,58477,64332,64425,64841,79000,84154,84946,161742,200734	CCT6A,TIMM8A,DKC1,DUSP6,ETS2,ETV5,IDH3A,LIF,NCL,FOSL1,URB2,PUM3,NPM3,RPP40,RRS1,GTPBP4,PDSS1,MTHFD1L,DIMT1,RRP15,TRNT1,MRTO4,NIP7,GAR1,TEX10,C1orf109,LYAR,WDR12,BCCIP,TWNK,JPH1,PNO1,ZNFX1,SRPRB,NFKBIZ,POLR1E,GNPNAT1,AUNIP,RPF2,LTV1,SPRED1,SPRED2
16_Member	Immunologic Signatures	M9877	GSE45739 NRAS KO VS WT UNSTIM CD4 TCELL UP	-14.2461	-11.2029	41/189	1138,1849,2119,4552,4691,5152,5209,5471,5717,7327,7532,8662,9933,10269,10360,23531,23590,25902,26156,27292,51095,51096,51154,54433,54865,54881,55787,56647,56652,58477,58478,64318,64332,64425,79000,79084,84365,84946,91942,150094,374378	CHRNA5,DUSP7,ETV5,MTRR,NCL,PDE9A,PFKFB3,PPAT,PSMD11,UBE2G2,YWHAG,EIF3B,PUM3,ZMPSTE24,NPM3,MMD,PDSS1,MTHFD1L,RSL1D1,DIMT1,TRNT1,UTP18,MRTO4,GAR1,GPATCH4,TEX10,TXLNG,BCCIP,TWNK,SRPRB,ENOPH1,NOC3L,NFKBIZ,POLR1E,AUNIP,WDR77,NIFK,LTV1,NDUFAF2,SIK1,GALNT18
17_Summary	GO Biological Processes	GO:0042273	ribosomal large subunit biogenesis	-14.2568	-11.2029	25/70	4839,4869,6125,6154,10412,22868,23212,23560,26156,51018,51154,51187,51388,51491,54680,55003,55027,55299,55759,65008,84154,84365,84549,220064,285855	NOP2,NPM1,RPL5,RPL26,NSA2,FASTKD2,RRS1,GTPBP4,RSL1D1,RRP15,MRTO4,RSL24D1,NIP7,NOP16,ZNHIT6,PAK1IP1,HEATR3,BRIX1,WDR12,MRPL1,RPF2,NIFK,MAK16,LTO1,RPL7L1
17_Member	GO Biological Processes	GO:0042273	ribosomal large subunit biogenesis	-14.2568	-11.2029	25/70	4839,4869,6125,6154,10412,22868,23212,23560,26156,51018,51154,51187,51388,51491,54680,55003,55027,55299,55759,65008,84154,84365,84549,220064,285855	NOP2,NPM1,RPL5,RPL26,NSA2,FASTKD2,RRS1,GTPBP4,RSL1D1,RRP15,MRTO4,RSL24D1,NIP7,NOP16,ZNHIT6,PAK1IP1,HEATR3,BRIX1,WDR12,MRPL1,RPF2,NIFK,MAK16,LTO1,RPL7L1
17_Member	GO Biological Processes	GO:0000470	maturation of LSU-rRNA	-8.21726	-5.69075	12/28	4839,10412,23560,26156,51018,54680,55759,65008,84154,84365,84549,285855	NOP2,NSA2,GTPBP4,RSL1D1,RRP15,ZNHIT6,WDR12,MRPL1,RPF2,NIFK,MAK16,RPL7L1
17_Member	GO Biological Processes	GO:0000463	maturation of LSU-rRNA from tricistronic rRNA transcript (SSU-rRNA, 5.8S rRNA, LSU-rRNA)	-4.15014	-2.18747	6/15	23560,54680,55759,84154,84365,285855	GTPBP4,ZNHIT6,WDR12,RPF2,NIFK,RPL7L1
18_Summary	Chemical And Genetic Perturbations	M2138	SCHLOSSER MYC TARGETS AND SERUM RESPONSE DN	-14.1674	-11.1395	21/48	109,262,705,1736,3313,4609,4691,5036,5373,5471,5612,8602,9188,9532,9830,10799,22934,23016,23212,26156,51096	ADCY3,AMD1,BYSL,DKC1,HSPA9,MYC,NCL,PA2G4,PMM2,PPAT,THAP12,NOP14,DDX21,BAG2,TRIM14,RPP40,RPIA,EXOSC7,RRS1,RSL1D1,UTP18
18_Member	Chemical And Genetic Perturbations	M2138	SCHLOSSER MYC TARGETS AND SERUM RESPONSE DN	-14.1674	-11.1395	21/48	109,262,705,1736,3313,4609,4691,5036,5373,5471,5612,8602,9188,9532,9830,10799,22934,23016,23212,26156,51096	ADCY3,AMD1,BYSL,DKC1,HSPA9,MYC,NCL,PA2G4,PMM2,PPAT,THAP12,NOP14,DDX21,BAG2,TRIM14,RPP40,RPIA,EXOSC7,RRS1,RSL1D1,UTP18
19_Summary	Chemical And Genetic Perturbations	M19360	YAO TEMPORAL RESPONSE TO PROGESTERONE CLUSTER 11	-13.8342	-10.821	29/99	16,262,705,1678,2058,4141,5036,6059,6897,9188,9790,9933,10056,10528,11171,23212,26354,29078,29094,51154,51602,51726,54205,55720,56902,84365,84549,84916,84946,136,1024,1459,1848,2618,3329,3475,3843,4609,4792,4839,5717,5791,7056,7203,7407,7965,8061,8662,8892,10061,10276,10797,10915,22928,23082,23160,26156,29107,51053,51096,51182,51491,54206,54433,54948,55173,58516,64332,64425,64432,79366,84154,8717…	AARS1,AMD1,BYSL,TIMM8A,EPRS1,MARS1,PA2G4,ABCE1,TARS1,DDX21,BMS1,PUM3,FARSB,NOP56,STRAP,RRS1,GNL3,NDUFAF4,LGALSL,MRTO4,NOP58,DNAJB11,CYCS,TSR1,PNO1,NIFK,MAK16,UTP4,LTV1,ADORA2B,CDK8,CSNK2A2,DUSP6,GART,HSPD1,IFRD1,IPO5,MYC,NFKBIA,NOP2,PSMD11,PTPRE,THBD,CCT3,VARS1,AIMP2,FOSL1,EIF3B,EIF2B2,ABCF2,NET1,MTHFD2,TCERG1,SEPHS2,PPRC1,WDR43,RSL1D1,NXT1,GMNN,UTP18,HSPA14,NOP16,ERRFI1,GAR1,MRPL16,MRPS10,SINHCA…
19_Member	Chemical And Genetic Perturbations	M19360	YAO TEMPORAL RESPONSE TO PROGESTERONE CLUSTER 11	-13.8342	-10.821	29/99	16,262,705,1678,2058,4141,5036,6059,6897,9188,9790,9933,10056,10528,11171,23212,26354,29078,29094,51154,51602,51726,54205,55720,56902,84365,84549,84916,84946	AARS1,AMD1,BYSL,TIMM8A,EPRS1,MARS1,PA2G4,ABCE1,TARS1,DDX21,BMS1,PUM3,FARSB,NOP56,STRAP,RRS1,GNL3,NDUFAF4,LGALSL,MRTO4,NOP58,DNAJB11,CYCS,TSR1,PNO1,NIFK,MAK16,UTP4,LTV1
19_Member	Chemical And Genetic Perturbations	M16189	BERENJENO TRANSFORMED BY RHOA UP	-7.846	-5.38101	61/539	136,705,1024,1459,1678,1848,2618,3329,3475,3843,4609,4792,4839,5036,5717,5791,6059,7056,7203,7407,7965,8061,8662,8892,9188,9933,10061,10276,10797,10915,22928,23082,23160,23212,26156,29078,29107,51053,51096,51154,51182,51491,51602,54205,54206,54433,54948,55173,55720,56902,58516,64332,64425,64432,79366,84154,84549,84916,87178,134266,201161	ADORA2B,BYSL,CDK8,CSNK2A2,TIMM8A,DUSP6,GART,HSPD1,IFRD1,IPO5,MYC,NFKBIA,NOP2,PA2G4,PSMD11,PTPRE,ABCE1,THBD,CCT3,VARS1,AIMP2,FOSL1,EIF3B,EIF2B2,DDX21,PUM3,ABCF2,NET1,MTHFD2,TCERG1,SEPHS2,PPRC1,WDR43,RRS1,RSL1D1,NDUFAF4,NXT1,GMNN,UTP18,MRTO4,HSPA14,NOP16,NOP58,CYCS,ERRFI1,GAR1,MRPL16,MRPS10,TSR1,PNO1,SINHCAF,NFKBIZ,POLR1E,MRPS25,HMGN5,RPF2,MAK16,UTP4,PNPT1,GRPEL2,CENPV
20_Summary	Chemical And Genetic Perturbations	M2069	BILD MYC ONCOGENIC SIGNATURE	-13.7538	-10.7549	41/195	219,471,1019,1736,3329,4609,4691,4839,4869,5036,5373,6875,6949,7052,7127,7965,8829,9221,10056,10244,10528,10799,25929,26354,51154,51491,51651,54865,55199,55326,55759,55785,56652,57510,81671,84561,84916,87178,90161,119559,152579,705,10196,23082,23160,29078,51388	ALDH1B1,ATIC,CDK4,DKC1,HSPD1,MYC,NCL,NOP2,NPM1,PA2G4,PMM2,TAF4B,TCOF1,TGM2,TNFAIP2,AIMP2,NRP1,NOLC1,FARSB,RABEPK,NOP56,RPP40,GEMIN5,GNL3,MRTO4,NOP16,PTRH2,GPATCH4,FAM86C1P,AGPAT5,WDR12,FGD6,TWNK,XPO5,VMP1,SLC12A8,UTP4,PNPT1,HS6ST2,SFXN4,SCFD2,BYSL,PRMT3,PPRC1,WDR43,NDUFAF4,NIP7
20_Member	Chemical And Genetic Perturbations	M2069	BILD MYC ONCOGENIC SIGNATURE	-13.7538	-10.7549	41/195	219,471,1019,1736,3329,4609,4691,4839,4869,5036,5373,6875,6949,7052,7127,7965,8829,9221,10056,10244,10528,10799,25929,26354,51154,51491,51651,54865,55199,55326,55759,55785,56652,57510,81671,84561,84916,87178,90161,119559,152579	ALDH1B1,ATIC,CDK4,DKC1,HSPD1,MYC,NCL,NOP2,NPM1,PA2G4,PMM2,TAF4B,TCOF1,TGM2,TNFAIP2,AIMP2,NRP1,NOLC1,FARSB,RABEPK,NOP56,RPP40,GEMIN5,GNL3,MRTO4,NOP16,PTRH2,GPATCH4,FAM86C1P,AGPAT5,WDR12,FGD6,TWNK,XPO5,VMP1,SLC12A8,UTP4,PNPT1,HS6ST2,SFXN4,SCFD2
20_Member	Hallmark Gene Sets	M5928	HALLMARK MYC TARGETS V2	-11.202	-8.38376	20/58	705,1019,3329,4609,4839,4869,5036,6949,7965,9221,10196,10244,10528,23082,23160,26354,29078,51154,51388,51491	BYSL,CDK4,HSPD1,MYC,NOP2,NPM1,PA2G4,TCOF1,AIMP2,NOLC1,PRMT3,RABEPK,NOP56,PPRC1,WDR43,GNL3,NDUFAF4,MRTO4,NIP7,NOP16

## Sheet: CAFdown
GroupID	Category	Term	Description	LogP	Log(q-value)	InTerm_InList	Genes	Symbols
1_Summary	Chemical And Genetic Perturbations	M10961	GOZGIT ESR1 TARGETS DN	-12.0145	-7.52423	79/718	18,107,653,858,1191,2537,2674,2852,2934,3012,3363,3953,4094,4128,4267,4277,4897,5793,6019,6277,6445,6506,6781,7033,7766,8365,8370,8644,8722,8991,9060,9215,9500,9531,9788,10124,10457,10551,22996,23461,23641,25800,27092,51473,55008,55062,55250,55764,56521,57419,57561,57758,64168,79022,79170,79605,79983,83857,84909,91894,92689,124220,124446,134147,135398,143686,148741,151963,152926,165679,169200,253…	ABAT,ADCY1,BMP5,CAV2,CLU,IFI6,GFRA1,GPER1,GSN,H2AC8,HTR7,LEPR,MAF,MAOA,CD99,MICB,NRCAM,PTPRG,RLN2,S100A6,SGCG,SLC1A2,STC1,TFF3,ZNF223,H4C8,H4C14,AKR1C3,CTSF,SELENBP1,PAPSS2,LARGE1,MAGED1,BAG3,MTSS1,ARL4A,GPNMB,AGR2,TTC39A,ABCA5,LDOC1,SLC39A6,CACNG4,DCDC2,HERC6,WIPI1,ELP2,IFT122,DNAJC12,SLC24A3,ARRDC3,SCUBE2,NECAB1,TMEM106C,PRR15L,PGBD5,POF1B,TMTC1,AOPEP,C11orf52,FAM114A1,ZG16B,TMEM219,CMBL,C6orf1…
1_Member	Chemical And Genetic Perturbations	M10961	GOZGIT ESR1 TARGETS DN	-12.0145	-7.52423	79/718	18,107,653,858,1191,2537,2674,2852,2934,3012,3363,3953,4094,4128,4267,4277,4897,5793,6019,6277,6445,6506,6781,7033,7766,8365,8370,8644,8722,8991,9060,9215,9500,9531,9788,10124,10457,10551,22996,23461,23641,25800,27092,51473,55008,55062,55250,55764,56521,57419,57561,57758,64168,79022,79170,79605,79983,83857,84909,91894,92689,124220,124446,134147,135398,143686,148741,151963,152926,165679,169200,253…	ABAT,ADCY1,BMP5,CAV2,CLU,IFI6,GFRA1,GPER1,GSN,H2AC8,HTR7,LEPR,MAF,MAOA,CD99,MICB,NRCAM,PTPRG,RLN2,S100A6,SGCG,SLC1A2,STC1,TFF3,ZNF223,H4C8,H4C14,AKR1C3,CTSF,SELENBP1,PAPSS2,LARGE1,MAGED1,BAG3,MTSS1,ARL4A,GPNMB,AGR2,TTC39A,ABCA5,LDOC1,SLC39A6,CACNG4,DCDC2,HERC6,WIPI1,ELP2,IFT122,DNAJC12,SLC24A3,ARRDC3,SCUBE2,NECAB1,TMEM106C,PRR15L,PGBD5,POF1B,TMTC1,AOPEP,C11orf52,FAM114A1,ZG16B,TMEM219,CMBL,C6orf1…
2_Summary	Chemical And Genetic Perturbations	M13206	KINSEY TARGETS OF EWSR1 FLII FUSION DN	-8.86822	-4.67895	42/319	18,388,2934,3133,4758,5745,6281,6414,6709,6773,7049,7414,7431,8644,8991,9060,9266,9500,9846,10395,10457,11046,11328,23324,23641,27345,51147,53349,54756,55122,55250,55691,55715,55742,64651,79137,80256,83719,151963,200942,222166,401152	ABAT,RHOB,GSN,HLA-E,NEU1,PTH1R,S100A10,SELENOP,SPTAN1,STAT2,TGFBR3,VCL,VIM,AKR1C3,SELENBP1,PAPSS2,CYTH2,MAGED1,GAB2,DLC1,GPNMB,SLC35D2,FKBP9,MAN2B2,LDOC1,KCNMB4,ING4,ZFYVE1,IL17RD,AKIRIN2,ELP2,FRMD4A,DOK4,PARVA,CSRNP1,RETREG2,FAM214B,YPEL3,MB21D2,KLHDC8B,MTURN,C4orf3
2_Member	Chemical And Genetic Perturbations	M13206	KINSEY TARGETS OF EWSR1 FLII FUSION DN	-8.86822	-4.67895	42/319	18,388,2934,3133,4758,5745,6281,6414,6709,6773,7049,7414,7431,8644,8991,9060,9266,9500,9846,10395,10457,11046,11328,23324,23641,27345,51147,53349,54756,55122,55250,55691,55715,55742,64651,79137,80256,83719,151963,200942,222166,401152	ABAT,RHOB,GSN,HLA-E,NEU1,PTH1R,S100A10,SELENOP,SPTAN1,STAT2,TGFBR3,VCL,VIM,AKR1C3,SELENBP1,PAPSS2,CYTH2,MAGED1,GAB2,DLC1,GPNMB,SLC35D2,FKBP9,MAN2B2,LDOC1,KCNMB4,ING4,ZFYVE1,IL17RD,AKIRIN2,ELP2,FRMD4A,DOK4,PARVA,CSRNP1,RETREG2,FAM214B,YPEL3,MB21D2,KLHDC8B,MTURN,C4orf3
3_Summary	Chemical And Genetic Perturbations	M10290	KOBAYASHI EGFR SIGNALING 24HR UP	-8.32206	-4.30888	21/99	307,2752,2934,3006,3017,3108,3162,3398,4128,4329,5349,5493,8991,10457,10610,25840,51646,57658,84909,113791,653145,1191,2182,2632,6414,6515,9122,9500,55062,57035,728661	ANXA4,GLUL,GSN,H1-2,H2BC5,HLA-DMA,HMOX1,ID2,MAOA,ALDH6A1,FXYD3,PPL,SELENBP1,GPNMB,ST6GALNAC2,METTL7A,YPEL5,CALCOCO1,AOPEP,PIK3IP1,ANXA8,CLU,ACSL4,GBE1,SELENOP,SLC2A3,SLC16A4,MAGED1,WIPI1,RSRP1,SLC35E2B
3_Member	Chemical And Genetic Perturbations	M10290	KOBAYASHI EGFR SIGNALING 24HR UP	-8.32206	-4.30888	21/99	307,2752,2934,3006,3017,3108,3162,3398,4128,4329,5349,5493,8991,10457,10610,25840,51646,57658,84909,113791,653145	ANXA4,GLUL,GSN,H1-2,H2BC5,HLA-DMA,HMOX1,ID2,MAOA,ALDH6A1,FXYD3,PPL,SELENBP1,GPNMB,ST6GALNAC2,METTL7A,YPEL5,CALCOCO1,AOPEP,PIK3IP1,ANXA8
3_Member	Chemical And Genetic Perturbations	M988	RUIZ TNC TARGETS UP	-2.7398	-0.693553	16/150	307,1191,2182,2632,2934,3398,6414,6515,8991,9122,9500,25840,51646,55062,57035,728661	ANXA4,CLU,ACSL4,GBE1,GSN,ID2,SELENOP,SLC2A3,SELENBP1,SLC16A4,MAGED1,METTL7A,YPEL5,WIPI1,RSRP1,SLC35E2B
4_Summary	Chemical And Genetic Perturbations	M12522	CREIGHTON ENDOCRINE THERAPY RESISTANCE 1	-7.78038	-3.89214	54/509	18,107,309,596,760,994,1196,1303,1997,2674,2852,3275,3797,3956,4267,4897,5355,5523,5793,7225,8835,9215,9232,9588,9747,10124,10268,10395,10455,23344,23641,23705,25800,25840,26509,27316,55250,56521,57419,57758,64168,64754,83478,83481,84795,90627,128239,130574,151963,152926,169200,341640,373156,100127983	ABAT,ADCY1,ANXA6,BCL2,CA2,CDC25B,CLK2,COL12A1,ELF1,GFRA1,GPER1,PRMT2,KIF3C,LGALS1,CD99,NRCAM,PLP2,PPP2R3A,PTPRG,TRPC6,SOCS2,LARGE1,PTTG1,PRDX6,TCAF1,ARL4A,RAMP3,DLC1,ECI2,ESYT1,LDOC1,CADM1,SLC39A6,METTL7A,MYOF,RBMX,ELP2,DNAJC12,SLC24A3,SCUBE2,NECAB1,SMYD3,ARHGAP24,EPPK1,PYROXD2,STARD13,IQGAP3,LYPD6,MB21D2,PPM1K,TMEM64,FREM2,GSTK1,C8orf88
4_Member	Chemical And Genetic Perturbations	M12522	CREIGHTON ENDOCRINE THERAPY RESISTANCE 1	-7.78038	-3.89214	54/509	18,107,309,596,760,994,1196,1303,1997,2674,2852,3275,3797,3956,4267,4897,5355,5523,5793,7225,8835,9215,9232,9588,9747,10124,10268,10395,10455,23344,23641,23705,25800,25840,26509,27316,55250,56521,57419,57758,64168,64754,83478,83481,84795,90627,128239,130574,151963,152926,169200,341640,373156,100127983	ABAT,ADCY1,ANXA6,BCL2,CA2,CDC25B,CLK2,COL12A1,ELF1,GFRA1,GPER1,PRMT2,KIF3C,LGALS1,CD99,NRCAM,PLP2,PPP2R3A,PTPRG,TRPC6,SOCS2,LARGE1,PTTG1,PRDX6,TCAF1,ARL4A,RAMP3,DLC1,ECI2,ESYT1,LDOC1,CADM1,SLC39A6,METTL7A,MYOF,RBMX,ELP2,DNAJC12,SLC24A3,SCUBE2,NECAB1,SMYD3,ARHGAP24,EPPK1,PYROXD2,STARD13,IQGAP3,LYPD6,MB21D2,PPM1K,TMEM64,FREM2,GSTK1,C8orf88
5_Summary	Chemical And Genetic Perturbations	M2383	SCHMIDT POR TARGETS IN LIMB BUD UP	-7.07864	-3.28732	10/25	47,2222,3157,3949,4047,4598,6713,7108,50814,134429,51478,1191,1499,3156,6319,6811,32,18,596,653,2264,2330,2852,3953,4128,4129,4157,4923,5745,6338,6490,7276,7306,8613,8644,9677,10858,23461,53630,54884,57834,79153,114781,197257,301,1196,1491,2752,2948,4259,5164,9536,27232,51380,55256,55258,59344,79152,114899,80765,307,995,3623,3797,4277,4758,6781,6812,9232,9649,9829,23175,23240,29127,59286,79022,13…	ACLY,FDFT1,HMGCS1,LDLR,LSS,MVK,SQLE,TM7SF2,NSDHL,STARD4,HSD17B7,CLU,CTNNB1,HMGCR,SCD,STX5,ACACB,ABAT,BCL2,BMP5,FGFR4,FMO5,GPER1,LEPR,MAOA,MAOB,MC1R,NTSR1,PTH1R,SCNN1B,PMEL,TTR,TYRP1,PLPP3,AKR1C3,PPIP5K1,CYP46A1,ABCA5,BCO1,RETSAT,CYP4F11,GDPD3,BTBD9,LDHD,ANXA1,CLK2,CTH,GLUL,GSTM4,MGST3,PDK2,PTGES,GNMT,CSAD,ADI1,THNSL2,ALOXE3,FA2H,C1QTNF3,STARD5,ANXA4,CDC25C,INHA,KIF3C,MICB,NEU1,STC1,STXBP1,PTTG1,R…
5_Member	Chemical And Genetic Perturbations	M2383	SCHMIDT POR TARGETS IN LIMB BUD UP	-7.07864	-3.28732	10/25	47,2222,3157,3949,4047,4598,6713,7108,50814,134429	ACLY,FDFT1,HMGCS1,LDLR,LSS,MVK,SQLE,TM7SF2,NSDHL,STARD4
5_Member	Chemical And Genetic Perturbations	M3009	HORTON SREBF TARGETS	-6.32578	-2.61364	9/23	47,2222,3157,3949,4047,6713,7108,51478,134429	ACLY,FDFT1,HMGCS1,LDLR,LSS,SQLE,TM7SF2,HSD17B7,STARD4
5_Member	Hallmark Gene Sets	M5892	HALLMARK CHOLESTEROL HOMEOSTASIS	-6.18217	-2.61207	15/70	1191,1499,2222,3156,3157,3949,4047,4598,6319,6713,6811,7108,50814,51478,134429	CLU,CTNNB1,FDFT1,HMGCR,HMGCS1,LDLR,LSS,MVK,SCD,SQLE,STX5,TM7SF2,NSDHL,HSD17B7,STARD4
5_Member	Reactome Gene Sets	R-HSA-191273	Cholesterol biosynthesis	-5.96464	-2.61207	9/25	2222,3156,3157,4047,4598,6713,7108,50814,51478	FDFT1,HMGCR,HMGCS1,LSS,MVK,SQLE,TM7SF2,NSDHL,HSD17B7
5_Member	Reactome Gene Sets	R-HSA-2426168	Activation of gene expression by SREBF (SREBP)	-3.93707	-1.33327	9/42	32,2222,3156,3157,4047,4598,6319,6713,7108	ACACB,FDFT1,HMGCR,HMGCS1,LSS,MVK,SCD,SQLE,TM7SF2
5_Member	GO Biological Processes	GO:1901615	organic hydroxy compound metabolic process	-3.73542	-1.19452	39/452	18,47,596,653,2222,2264,2330,2852,3156,3157,3949,3953,4047,4128,4129,4157,4598,4923,5745,6338,6490,6713,7108,7276,7306,8613,8644,9677,10858,23461,50814,51478,53630,54884,57834,79153,114781,134429,197257	ABAT,ACLY,BCL2,BMP5,FDFT1,FGFR4,FMO5,GPER1,HMGCR,HMGCS1,LDLR,LEPR,LSS,MAOA,MAOB,MC1R,MVK,NTSR1,PTH1R,SCNN1B,PMEL,SQLE,TM7SF2,TTR,TYRP1,PLPP3,AKR1C3,PPIP5K1,CYP46A1,ABCA5,NSDHL,HSD17B7,BCO1,RETSAT,CYP4F11,GDPD3,BTBD9,STARD4,LDHD
5_Member	GO Biological Processes	GO:0008203	cholesterol metabolic process	-3.72668	-1.19062	15/110	47,2222,2330,3156,3157,3949,3953,4047,4598,6713,7108,10858,23461,50814,51478	ACLY,FDFT1,FMO5,HMGCR,HMGCS1,LDLR,LEPR,LSS,MVK,SQLE,TM7SF2,CYP46A1,ABCA5,NSDHL,HSD17B7
5_Member	GO Biological Processes	GO:1901617	organic hydroxy compound biosynthetic process	-3.68084	-1.15584	22/202	47,653,2222,2264,2852,3156,3157,4047,4157,4598,4923,5745,6490,6713,7108,7306,8644,9677,10858,50814,51478,134429	ACLY,BMP5,FDFT1,FGFR4,GPER1,HMGCR,HMGCS1,LSS,MC1R,MVK,NTSR1,PTH1R,PMEL,SQLE,TM7SF2,TYRP1,AKR1C3,PPIP5K1,CYP46A1,NSDHL,HSD17B7,STARD4
5_Member	KEGG Pathway	ko00100	Steroid biosynthesis	-3.63915	-1.12658	6/20	2222,4047,6713,7108,50814,51478	FDFT1,LSS,SQLE,TM7SF2,NSDHL,HSD17B7
5_Member	GO Biological Processes	GO:0016126	sterol biosynthetic process	-3.54879	-1.07708	10/57	47,2222,3156,3157,4047,4598,6713,7108,50814,51478	ACLY,FDFT1,HMGCR,HMGCS1,LSS,MVK,SQLE,TM7SF2,NSDHL,HSD17B7
5_Member	GO Biological Processes	GO:0044283	small molecule biosynthetic process	-3.39359	-0.996714	39/470	18,32,47,301,653,1196,1491,2222,2264,2752,2852,2948,3156,3157,3953,4047,4259,4598,4923,5164,5745,6319,7108,8644,9536,9677,10858,27232,50814,51380,51478,53630,55256,55258,57834,59344,79152,114899,134429	ABAT,ACACB,ACLY,ANXA1,BMP5,CLK2,CTH,FDFT1,FGFR4,GLUL,GPER1,GSTM4,HMGCR,HMGCS1,LEPR,LSS,MGST3,MVK,NTSR1,PDK2,PTH1R,SCD,TM7SF2,AKR1C3,PTGES,PPIP5K1,CYP46A1,GNMT,NSDHL,CSAD,HSD17B7,BCO1,ADI1,THNSL2,CYP4F11,ALOXE3,FA2H,C1QTNF3,STARD4
5_Member	GO Biological Processes	GO:0006695	cholesterol biosynthetic process	-3.33306	-0.969865	9/50	47,2222,3156,3157,4047,4598,7108,50814,51478	ACLY,FDFT1,HMGCR,HMGCS1,LSS,MVK,TM7SF2,NSDHL,HSD17B7
5_Member	GO Biological Processes	GO:1902653	secondary alcohol biosynthetic process	-3.33306	-0.969865	9/50	47,2222,3156,3157,4047,4598,7108,50814,51478	ACLY,FDFT1,HMGCR,HMGCS1,LSS,MVK,TM7SF2,NSDHL,HSD17B7
5_Member	GO Biological Processes	GO:1902652	secondary alcohol metabolic process	-3.31018	-0.95945	15/120	47,2222,2330,3156,3157,3949,3953,4047,4598,6713,7108,10858,23461,50814,51478	ACLY,FDFT1,FMO5,HMGCR,HMGCS1,LDLR,LEPR,LSS,MVK,SQLE,TM7SF2,CYP46A1,ABCA5,NSDHL,HSD17B7
5_Member	KEGG Pathway	hsa00100	Steroid biosynthesis	-3.27578	-0.953426	6/23	2222,4047,6713,7108,50814,51478	FDFT1,LSS,SQLE,TM7SF2,NSDHL,HSD17B7
5_Member	GO Biological Processes	GO:0016125	sterol metabolic process	-3.19558	-0.901188	15/123	47,2222,2330,3156,3157,3949,3953,4047,4598,6713,7108,10858,23461,50814,51478	ACLY,FDFT1,FMO5,HMGCR,HMGCS1,LDLR,LEPR,LSS,MVK,SQLE,TM7SF2,CYP46A1,ABCA5,NSDHL,HSD17B7
5_Member	GO Biological Processes	GO:0006066	alcohol metabolic process	-3.16471	-0.886601	27/294	47,653,2222,2330,2852,3156,3157,3949,3953,4047,4598,4923,5745,6338,6713,7108,7276,8613,8644,9677,10858,23461,50814,51478,53630,54884,79153	ACLY,BMP5,FDFT1,FMO5,GPER1,HMGCR,HMGCS1,LDLR,LEPR,LSS,MVK,NTSR1,PTH1R,SCNN1B,SQLE,TM7SF2,TTR,PLPP3,AKR1C3,PPIP5K1,CYP46A1,ABCA5,NSDHL,HSD17B7,BCO1,RETSAT,GDPD3
5_Member	Reactome Gene Sets	R-HSA-1655829	Regulation of cholesterol biosynthesis by SREBP (SREBF)	-3.0193	-0.827691	9/55	32,2222,3156,3157,4047,4598,6319,6713,7108	ACACB,FDFT1,HMGCR,HMGCS1,LSS,MVK,SCD,SQLE,TM7SF2
5_Member	Reactome Gene Sets	R-HSA-8957322	Metabolism of steroids	-2.94465	-0.792815	15/130	32,2222,3156,3157,4047,4598,6319,6713,7108,8644,10858,50814,51478,80765,134429	ACACB,FDFT1,HMGCR,HMGCS1,LSS,MVK,SCD,SQLE,TM7SF2,AKR1C3,CYP46A1,NSDHL,HSD17B7,STARD5,STARD4
5_Member	KEGG Pathway	M00101	Cholesterol biosynthesis, squalene 2,3-epoxide => cholesterol	-2.91528	-0.782914	4/11	4047,7108,50814,51478	LSS,TM7SF2,NSDHL,HSD17B7
5_Member	KEGG Pathway	hsa_M00101	Cholesterol biosynthesis, squalene 2,3-epoxide => cholesterol	-2.91528	-0.782914	4/11	4047,7108,50814,51478	LSS,TM7SF2,NSDHL,HSD17B7
5_Member	GO Biological Processes	GO:0046165	alcohol biosynthetic process	-2.86686	-0.756549	14/119	47,653,2222,2852,3156,3157,4047,4598,4923,5745,7108,9677,50814,51478	ACLY,BMP5,FDFT1,GPER1,HMGCR,HMGCS1,LSS,MVK,NTSR1,PTH1R,TM7SF2,PPIP5K1,NSDHL,HSD17B7
5_Member	Chemical And Genetic Perturbations	M1918	WEST ADRENOCORTICAL TUMOR UP	-2.83172	-0.734852	26/294	47,307,995,2222,2264,3156,3157,3623,3797,4047,4277,4598,4758,6319,6713,6781,6812,9232,9649,9829,23175,23240,29127,51478,59286,79022	ACLY,ANXA4,CDC25C,FDFT1,FGFR4,HMGCR,HMGCS1,INHA,KIF3C,LSS,MICB,MVK,NEU1,SCD,SQLE,STC1,STXBP1,PTTG1,RALGPS1,DNAJC6,LPIN1,TMEM131L,RACGAP1,HSD17B7,UBL5,TMEM106C
5_Member	Chemical And Genetic Perturbations	M18058	WILCOX RESPONSE TO PROGESTERONE UP	-2.71468	-0.68227	15/137	1316,2222,3156,3157,3162,3949,4047,4598,5493,6319,10924,23089,23175,25840,50814	KLF6,FDFT1,HMGCR,HMGCS1,HMOX1,LDLR,LSS,MVK,PPL,SCD,SMPDL3A,PEG10,LPIN1,METTL7A,NSDHL
5_Member	Chemical And Genetic Perturbations	M1500	BURTON ADIPOGENESIS 10	-2.62778	-0.631639	6/30	309,2222,3157,6713,7414,50814	ANXA6,FDFT1,HMGCS1,SQLE,VCL,NSDHL
5_Member	GO Biological Processes	GO:0006694	steroid biosynthetic process	-2.47466	-0.553737	15/145	47,653,2222,2264,3156,3157,4047,4598,6713,7108,8644,10858,50814,51478,134429	ACLY,BMP5,FDFT1,FGFR4,HMGCR,HMGCS1,LSS,MVK,SQLE,TM7SF2,AKR1C3,CYP46A1,NSDHL,HSD17B7,STARD4
5_Member	Chemical And Genetic Perturbations	M2434	GUO TARGETS OF IRS1 AND IRS2	-2.45891	-0.547257	11/91	2222,2674,3156,4047,4598,5244,5934,6713,10455,27115,50814	FDFT1,GFRA1,HMGCR,LSS,MVK,ABCB4,RBL2,SQLE,ECI2,PDE7B,NSDHL
6_Summary	Chemical And Genetic Perturbations	M2413	PEDERSEN METASTASIS BY ERBB2 ISOFORM 7	-6.17227	-2.61207	41/382	302,858,1316,1580,3012,3398,3797,3949,3953,4277,4285,5349,5523,5935,6445,6781,7033,7739,8997,9022,9429,9536,10124,26353,26509,27111,27316,55366,55764,57613,57707,64754,79685,80298,90853,134147,135398,140576,148327,148932,284119	ANXA2,CAV2,KLF6,CYP4B1,H2AC8,ID2,KIF3C,LDLR,LEPR,MICB,MIPEP,FXYD3,PPP2R3A,RBM3,SGCG,STC1,TFF3,ZNF185,KALRN,CLIC3,ABCG2,PTGES,ARL4A,HSPB8,MYOF,SDCBP2,RBMX,LGR4,IFT122,FAM234B,MEAK7,SMYD3,SAP30L,MTERF2,SPOCD1,CMBL,C6orf141,S100A16,CREB3L4,MOB3C,CAVIN1
6_Member	Chemical And Genetic Perturbations	M2413	PEDERSEN METASTASIS BY ERBB2 ISOFORM 7	-6.17227	-2.61207	41/382	302,858,1316,1580,3012,3398,3797,3949,3953,4277,4285,5349,5523,5935,6445,6781,7033,7739,8997,9022,9429,9536,10124,26353,26509,27111,27316,55366,55764,57613,57707,64754,79685,80298,90853,134147,135398,140576,148327,148932,284119	ANXA2,CAV2,KLF6,CYP4B1,H2AC8,ID2,KIF3C,LDLR,LEPR,MICB,MIPEP,FXYD3,PPP2R3A,RBM3,SGCG,STC1,TFF3,ZNF185,KALRN,CLIC3,ABCG2,PTGES,ARL4A,HSPB8,MYOF,SDCBP2,RBMX,LGR4,IFT122,FAM234B,MEAK7,SMYD3,SAP30L,MTERF2,SPOCD1,CMBL,C6orf141,S100A16,CREB3L4,MOB3C,CAVIN1
7_Summary	Chemical And Genetic Perturbations	M3335	HELLER HDAC TARGETS UP	-6.02298	-2.61207	35/305	18,1028,2264,2537,2760,2766,2823,2934,2948,3012,3398,4128,4259,4494,4758,5293,5414,5493,6275,6414,6490,7414,8336,8365,8644,8659,9649,9747,10855,10858,11013,23089,55764,57658,57728,388,1491,2752,3006,3164,5872,7168,8355,8370,9122,26509,55567,57415,79605,83660	ABAT,CDKN1C,FGFR4,IFI6,GM2A,GMPR,GPM6A,GSN,GSTM4,H2AC8,ID2,MAOA,MGST3,MT1F,NEU1,PIK3CD,SEPTIN4,PPL,S100A4,SELENOP,PMEL,VCL,H2AC17,H4C8,AKR1C3,ALDH4A1,RALGPS1,TCAF1,HPSE,CYP46A1,TMSB15A,PEG10,IFT122,CALCOCO1,WDR19,RHOB,CTH,GLUL,H1-2,NR4A1,RAB13,TPM1,H3C8,H4C14,SLC16A4,MYOF,DNAH3,C3orf14,PGBD5,TLN2
7_Member	Chemical And Genetic Perturbations	M3335	HELLER HDAC TARGETS UP	-6.02298	-2.61207	35/305	18,1028,2264,2537,2760,2766,2823,2934,2948,3012,3398,4128,4259,4494,4758,5293,5414,5493,6275,6414,6490,7414,8336,8365,8644,8659,9649,9747,10855,10858,11013,23089,55764,57658,57728	ABAT,CDKN1C,FGFR4,IFI6,GM2A,GMPR,GPM6A,GSN,GSTM4,H2AC8,ID2,MAOA,MGST3,MT1F,NEU1,PIK3CD,SEPTIN4,PPL,S100A4,SELENOP,PMEL,VCL,H2AC17,H4C8,AKR1C3,ALDH4A1,RALGPS1,TCAF1,HPSE,CYP46A1,TMSB15A,PEG10,IFT122,CALCOCO1,WDR19
7_Member	Chemical And Genetic Perturbations	M14127	HELLER HDAC TARGETS SILENCED BY METHYLATION UP	-4.71979	-1.79769	40/422	18,388,1028,1491,2264,2537,2752,2760,2766,2823,2934,3006,3012,3164,3398,4259,4758,5293,5414,5493,5872,6275,6414,6490,7168,8336,8355,8365,8370,8644,8659,9122,10855,11013,23089,26509,55567,57415,79605,83660	ABAT,RHOB,CDKN1C,CTH,FGFR4,IFI6,GLUL,GM2A,GMPR,GPM6A,GSN,H1-2,H2AC8,NR4A1,ID2,MGST3,NEU1,PIK3CD,SEPTIN4,PPL,RAB13,S100A4,SELENOP,PMEL,TPM1,H2AC17,H3C8,H4C8,H4C14,AKR1C3,ALDH4A1,SLC16A4,HPSE,TMSB15A,PEG10,MYOF,DNAH3,C3orf14,PGBD5,TLN2
8_Summary	Chemical And Genetic Perturbations	M4960	SMID BREAST CANCER BASAL DN	-5.99704	-2.61207	58/638	18,32,107,150,388,477,596,1580,1893,1997,2330,2354,2674,2719,2947,2953,3712,4128,4285,6319,6414,6833,7033,7108,7881,8528,8659,8835,8991,9649,9677,10551,10610,10612,10974,22885,22996,23428,25800,26353,27092,27232,50865,51380,51761,51764,55508,55764,56521,56920,57415,57613,57758,79026,91949,114899,123872,375449,4281,4329,5317,7020,9232,10455,23650,54884,57728,79170,81493,728661,573,3476,9812,10902,…	ABAT,ACACB,ADCY1,ADRA2A,RHOB,ATP1A2,BCL2,CYP4B1,ECM1,ELF1,FMO5,FOSB,GFRA1,GPC3,GSTM3,GSTT2,IVD,MAOA,MIPEP,SCD,SELENOP,ABCC8,TFF3,TM7SF2,KCNAB1,DDO,ALDH4A1,SOCS2,SELENBP1,RALGPS1,PPIP5K1,AGR2,ST6GALNAC2,TRIM3,ADIRF,ABLIM3,TTC39A,SLC7A8,SLC39A6,HSPB8,CACNG4,GNMT,HEBP1,CSAD,ATP8A2,GNG13,SLC35E3,IFT122,DNAJC12,SEMA3G,C3orf14,FAM234B,SCUBE2,AHNAK,COG7,C1QTNF3,DNAAF1,MAST4,MID1,ALDH6A1,PKP1,TFAP2A,PTTG…
8_Member	Chemical And Genetic Perturbations	M4960	SMID BREAST CANCER BASAL DN	-5.99704	-2.61207	58/638	18,32,107,150,388,477,596,1580,1893,1997,2330,2354,2674,2719,2947,2953,3712,4128,4285,6319,6414,6833,7033,7108,7881,8528,8659,8835,8991,9649,9677,10551,10610,10612,10974,22885,22996,23428,25800,26353,27092,27232,50865,51380,51761,51764,55508,55764,56521,56920,57415,57613,57758,79026,91949,114899,123872,375449	ABAT,ACACB,ADCY1,ADRA2A,RHOB,ATP1A2,BCL2,CYP4B1,ECM1,ELF1,FMO5,FOSB,GFRA1,GPC3,GSTM3,GSTT2,IVD,MAOA,MIPEP,SCD,SELENOP,ABCC8,TFF3,TM7SF2,KCNAB1,DDO,ALDH4A1,SOCS2,SELENBP1,RALGPS1,PPIP5K1,AGR2,ST6GALNAC2,TRIM3,ADIRF,ABLIM3,TTC39A,SLC7A8,SLC39A6,HSPB8,CACNG4,GNMT,HEBP1,CSAD,ATP8A2,GNG13,SLC35E3,IFT122,DNAJC12,SEMA3G,C3orf14,FAM234B,SCUBE2,AHNAK,COG7,C1QTNF3,DNAAF1,MAST4
8_Member	Chemical And Genetic Perturbations	M19439	DOANE BREAST CANCER ESR1 UP	-4.58476	-1.71508	16/104	18,388,596,2674,7033,8991,10551,10974,22996,23428,25800,27092,55764,56521,57758,375449	ABAT,RHOB,BCL2,GFRA1,TFF3,SELENBP1,AGR2,ADIRF,TTC39A,SLC7A8,SLC39A6,CACNG4,IFT122,DNAJC12,SCUBE2,MAST4
8_Member	Chemical And Genetic Perturbations	M5652	FARMER BREAST CANCER BASAL VS LULMINAL	-3.46521	-1.0468	29/311	18,388,596,2330,2674,2947,4281,4329,5317,7020,7033,7108,9232,10455,10551,10610,10974,22996,23650,25800,54884,56521,57613,57728,57758,79026,79170,81493,728661	ABAT,RHOB,BCL2,FMO5,GFRA1,GSTM3,MID1,ALDH6A1,PKP1,TFAP2A,TFF3,TM7SF2,PTTG1,ECI2,AGR2,ST6GALNAC2,ADIRF,TTC39A,TRIM29,SLC39A6,RETSAT,DNAJC12,FAM234B,WDR19,SCUBE2,AHNAK,PRR15L,SYNC,SLC35E2B
8_Member	Chemical And Genetic Perturbations	M393	VANTVEER BREAST CANCER ESR1 UP	-2.89438	-0.765809	16/145	18,573,596,2674,3476,7033,9812,10902,23324,25800,54585,56521,57758,114781,375449,728661	ABAT,BAG1,BCL2,GFRA1,IGBP1,TFF3,DELE1,BRD8,MAN2B2,SLC39A6,LZTFL1,DNAJC12,SCUBE2,BTBD9,MAST4,SLC35E2B
8_Member	Chemical And Genetic Perturbations	M12892	SMID BREAST CANCER LUMINAL B UP	-2.85737	-0.749088	17/160	18,2674,2947,6781,6833,7033,9536,10551,25800,27092,51764,55764,56521,57613,57758,79844,114088	ABAT,GFRA1,GSTM3,STC1,ABCC8,TFF3,PTGES,AGR2,SLC39A6,CACNG4,GNG13,IFT122,DNAJC12,FAM234B,SCUBE2,ZDHHC11,TRIM9
9_Summary	Chemical And Genetic Perturbations	M12004	SENESE HDAC1 AND HDAC2 TARGETS DN	-5.96332	-2.61207	27/204	1191,1836,1950,2157,2222,3017,3156,3866,4047,4094,4259,4330,6275,6319,6713,7168,8365,10457,11034,23052,23240,23467,51435,55062,143686,388722,653145,2948,11328,57121	CLU,SLC26A2,EGF,F8,FDFT1,H2BC5,HMGCR,KRT15,LSS,MAF,MGST3,MN1,S100A4,SCD,SQLE,TPM1,H4C8,GPNMB,DSTN,ENDOD1,TMEM131L,NPTXR,SCARA3,WIPI1,SESN3,C1orf53,ANXA8,GSTM4,FKBP9,LPAR5
9_Member	Chemical And Genetic Perturbations	M12004	SENESE HDAC1 AND HDAC2 TARGETS DN	-5.96332	-2.61207	27/204	1191,1836,1950,2157,2222,3017,3156,3866,4047,4094,4259,4330,6275,6319,6713,7168,8365,10457,11034,23052,23240,23467,51435,55062,143686,388722,653145	CLU,SLC26A2,EGF,F8,FDFT1,H2BC5,HMGCR,KRT15,LSS,MAF,MGST3,MN1,S100A4,SCD,SQLE,TPM1,H4C8,GPNMB,DSTN,ENDOD1,TMEM131L,NPTXR,SCARA3,WIPI1,SESN3,C1orf53,ANXA8
9_Member	Chemical And Genetic Perturbations	M6906	SENESE HDAC2 TARGETS DN	-2.86663	-0.756549	13/106	1191,1950,2948,6275,6319,6713,7168,10457,11328,23467,51435,57121,143686	CLU,EGF,GSTM4,S100A4,SCD,SQLE,TPM1,GPNMB,FKBP9,NPTXR,SCARA3,LPAR5,SESN3
10_Summary	Oncogenic Signatures	M2633	EGFR UP.V1 DN	-5.9564	-2.61207	26/192	596,2537,2674,2852,3006,3012,3017,3398,4277,6443,6445,8345,8365,9747,10124,10395,22996,23089,23705,50865,51375,55008,56521,57613,79170,84909,18,2690,7020,7033,8991,9022,9531,10551,23283,26353,57419,57758,1836,10924,23424,306,3956,9536,51761,55366	BCL2,IFI6,GFRA1,GPER1,H1-2,H2AC8,H2BC5,ID2,MICB,SGCB,SGCG,H2BC9,H4C8,TCAF1,ARL4A,DLC1,TTC39A,PEG10,CADM1,HEBP1,SNX7,HERC6,DNAJC12,FAM234B,PRR15L,AOPEP,ABAT,GHR,TFAP2A,TFF3,SELENBP1,CLIC3,BAG3,AGR2,CSTF2T,HSPB8,SLC24A3,SCUBE2,SLC26A2,SMPDL3A,TDRD7,ANXA3,LGALS1,PTGES,ATP8A2,LGR4
10_Member	Oncogenic Signatures	M2633	EGFR UP.V1 DN	-5.9564	-2.61207	26/192	596,2537,2674,2852,3006,3012,3017,3398,4277,6443,6445,8345,8365,9747,10124,10395,22996,23089,23705,50865,51375,55008,56521,57613,79170,84909	BCL2,IFI6,GFRA1,GPER1,H1-2,H2AC8,H2BC5,ID2,MICB,SGCB,SGCG,H2BC9,H4C8,TCAF1,ARL4A,DLC1,TTC39A,PEG10,CADM1,HEBP1,SNX7,HERC6,DNAJC12,FAM234B,PRR15L,AOPEP
10_Member	Oncogenic Signatures	M2726	RAF UP.V1 DN	-4.93932	-1.91143	24/192	18,596,2674,2690,2852,3398,4277,6445,7020,7033,8365,8991,9022,9531,10395,10551,22996,23283,26353,56521,57419,57613,57758,84909	ABAT,BCL2,GFRA1,GHR,GPER1,ID2,MICB,SGCG,TFAP2A,TFF3,H4C8,SELENBP1,CLIC3,BAG3,DLC1,AGR2,TTC39A,CSTF2T,HSPB8,DNAJC12,SLC24A3,FAM234B,SCUBE2,AOPEP
10_Member	Oncogenic Signatures	M2724	MEK UP.V1 DN	-2.4875	-0.557106	18/188	596,1836,2537,2674,2852,3006,3012,3398,6445,8345,8365,10395,10924,22996,23424,26353,55008,84909	BCL2,SLC26A2,IFI6,GFRA1,GPER1,H1-2,H2AC8,ID2,SGCG,H2BC9,H4C8,DLC1,SMPDL3A,TTC39A,TDRD7,HSPB8,HERC6,AOPEP
10_Member	Oncogenic Signatures	M2721	LTE2 UP.V1 DN	-2.34315	-0.486326	18/194	306,596,2537,2674,2852,3956,4277,7020,8365,9536,10395,23089,23283,23424,51761,55008,55366,57419	ANXA3,BCL2,IFI6,GFRA1,GPER1,LGALS1,MICB,TFAP2A,H4C8,PTGES,DLC1,PEG10,CSTF2T,TDRD7,ATP8A2,HERC6,LGR4,SLC24A3
11_Summary	Chemical And Genetic Perturbations	M9945	UDAYAKUMAR MED1 TARGETS DN	-5.95624	-2.61207	29/229	98,388,1028,1102,1368,1491,2348,2355,2934,3006,3017,3162,3398,4330,6515,6709,7168,8613,9975,10124,10457,23650,26353,51019,55508,57035,79137,79685,79844	ACYP2,RHOB,CDKN1C,RCBTB2,CPM,CTH,FOLR1,FOSL2,GSN,H1-2,H2BC5,HMOX1,ID2,MN1,SLC2A3,SPTAN1,TPM1,PLPP3,NR1D2,ARL4A,GPNMB,TRIM29,HSPB8,WASHC3,SLC35E3,RSRP1,RETREG2,SAP30L,ZDHHC11
11_Member	Chemical And Genetic Perturbations	M9945	UDAYAKUMAR MED1 TARGETS DN	-5.95624	-2.61207	29/229	98,388,1028,1102,1368,1491,2348,2355,2934,3006,3017,3162,3398,4330,6515,6709,7168,8613,9975,10124,10457,23650,26353,51019,55508,57035,79137,79685,79844	ACYP2,RHOB,CDKN1C,RCBTB2,CPM,CTH,FOLR1,FOSL2,GSN,H1-2,H2BC5,HMOX1,ID2,MN1,SLC2A3,SPTAN1,TPM1,PLPP3,NR1D2,ARL4A,GPNMB,TRIM29,HSPB8,WASHC3,SLC35E3,RSRP1,RETREG2,SAP30L,ZDHHC11
12_Summary	Chemical And Genetic Perturbations	M3169	RORIE TARGETS OF EWSR1 FLI1 FUSION UP	-5.7985	-2.48429	9/26	301,1491,2014,3133,4277,4330,5308,6414,7020	ANXA1,CTH,EMP3,HLA-E,MICB,MN1,PITX2,SELENOP,TFAP2A
12_Member	Chemical And Genetic Perturbations	M3169	RORIE TARGETS OF EWSR1 FLI1 FUSION UP	-5.7985	-2.48429	9/26	301,1491,2014,3133,4277,4330,5308,6414,7020	ANXA1,CTH,EMP3,HLA-E,MICB,MN1,PITX2,SELENOP,TFAP2A
13_Summary	Chemical And Genetic Perturbations	M2324	LEE BMP2 TARGETS UP	-5.76486	-2.47869	62/711	32,150,309,477,596,760,1191,1291,1519,1803,2182,2690,2953,3006,3321,3866,3953,4069,4094,4329,5164,5414,5745,5872,6441,7695,7881,8722,8804,8863,9899,9975,10268,10924,25840,26084,51380,54756,55062,57088,57419,57447,57658,79735,79812,80263,83690,83719,83861,84632,84693,84722,113791,115330,137075,137872,143686,169611,219623,222166,338382,375775	ACACB,ADRA2A,ANXA6,ATP1A2,BCL2,CA2,CLU,COL6A1,CTSO,DPP4,ACSL4,GHR,GSTT2,H1-2,IGSF3,KRT15,LEPR,LYZ,MAF,ALDH6A1,PDK2,SEPTIN4,PTH1R,RAB13,SFTPD,ZNF136,KCNAB1,CTSF,CREG1,PER3,SV2B,NR1D2,RAMP3,SMPDL3A,METTL7A,ARHGEF26,CSAD,IL17RD,WIPI1,PLSCR4,SLC24A3,NDRG2,CALCOCO1,TBC1D17,MMRN2,TRIM45,CRISPLD1,YPEL3,RSPH3,AFAP1L2,MCEE,PSRC1,PIK3IP1,GPR146,CLDN23,ADHFE1,SESN3,OLFML2A,TMEM26,MTURN,RAB7B,PNPLA7
13_Member	Chemical And Genetic Perturbations	M2324	LEE BMP2 TARGETS UP	-5.76486	-2.47869	62/711	32,150,309,477,596,760,1191,1291,1519,1803,2182,2690,2953,3006,3321,3866,3953,4069,4094,4329,5164,5414,5745,5872,6441,7695,7881,8722,8804,8863,9899,9975,10268,10924,25840,26084,51380,54756,55062,57088,57419,57447,57658,79735,79812,80263,83690,83719,83861,84632,84693,84722,113791,115330,137075,137872,143686,169611,219623,222166,338382,375775	ACACB,ADRA2A,ANXA6,ATP1A2,BCL2,CA2,CLU,COL6A1,CTSO,DPP4,ACSL4,GHR,GSTT2,H1-2,IGSF3,KRT15,LEPR,LYZ,MAF,ALDH6A1,PDK2,SEPTIN4,PTH1R,RAB13,SFTPD,ZNF136,KCNAB1,CTSF,CREG1,PER3,SV2B,NR1D2,RAMP3,SMPDL3A,METTL7A,ARHGEF26,CSAD,IL17RD,WIPI1,PLSCR4,SLC24A3,NDRG2,CALCOCO1,TBC1D17,MMRN2,TRIM45,CRISPLD1,YPEL3,RSPH3,AFAP1L2,MCEE,PSRC1,PIK3IP1,GPR146,CLDN23,ADHFE1,SESN3,OLFML2A,TMEM26,MTURN,RAB7B,PNPLA7
14_Summary	Immunologic Signatures	M8465	GSE32533 WT VS MIR17 OVEREXPRESS ACT CD4 TCELL DN	-5.73471	-2.47486	24/173	477,4129,4151,4329,5264,5414,5493,5523,6445,6833,6920,7483,10395,22885,25840,26353,84000,137872,145407,151525,219621,222166,340156,373156	ATP1A2,MAOB,MB,ALDH6A1,PHYH,SEPTIN4,PPL,PPP2R3A,SGCG,ABCC8,TCEA3,WNT9A,DLC1,ABLIM3,METTL7A,HSPB8,TMPRSS13,ADHFE1,ARMH4,WDSUB1,CABCOCO1,MTURN,MYLK4,GSTK1
14_Member	Immunologic Signatures	M8465	GSE32533 WT VS MIR17 OVEREXPRESS ACT CD4 TCELL DN	-5.73471	-2.47486	24/173	477,4129,4151,4329,5264,5414,5493,5523,6445,6833,6920,7483,10395,22885,25840,26353,84000,137872,145407,151525,219621,222166,340156,373156	ATP1A2,MAOB,MB,ALDH6A1,PHYH,SEPTIN4,PPL,PPP2R3A,SGCG,ABCC8,TCEA3,WNT9A,DLC1,ABLIM3,METTL7A,HSPB8,TMPRSS13,ADHFE1,ARMH4,WDSUB1,CABCOCO1,MTURN,MYLK4,GSTK1
15_Summary	Hallmark Gene Sets	M5906	HALLMARK ESTROGEN RESPONSE EARLY	-5.61763	-2.38261	26/200	18,107,573,596,1836,1997,2222,2674,3866,4277,7033,7739,8645,9022,9060,9536,9846,10395,22996,23052,25800,26353,26509,55806,57419,375449,760,2852,3398,9215,10551,10610,23650,56521,57758,57834,64377	ABAT,ADCY1,BAG1,BCL2,SLC26A2,ELF1,FDFT1,GFRA1,KRT15,MICB,TFF3,ZNF185,KCNK5,CLIC3,PAPSS2,PTGES,GAB2,DLC1,TTC39A,ENDOD1,SLC39A6,HSPB8,MYOF,HR,SLC24A3,MAST4,CA2,GPER1,ID2,LARGE1,AGR2,ST6GALNAC2,TRIM29,DNAJC12,SCUBE2,CYP4F11,CHST8
15_Member	Hallmark Gene Sets	M5906	HALLMARK ESTROGEN RESPONSE EARLY	-5.61763	-2.38261	26/200	18,107,573,596,1836,1997,2222,2674,3866,4277,7033,7739,8645,9022,9060,9536,9846,10395,22996,23052,25800,26353,26509,55806,57419,375449	ABAT,ADCY1,BAG1,BCL2,SLC26A2,ELF1,FDFT1,GFRA1,KRT15,MICB,TFF3,ZNF185,KCNK5,CLIC3,PAPSS2,PTGES,GAB2,DLC1,TTC39A,ENDOD1,SLC39A6,HSPB8,MYOF,HR,SLC24A3,MAST4
15_Member	Hallmark Gene Sets	M5907	HALLMARK ESTROGEN RESPONSE LATE	-5.15815	-2.06579	25/199	573,596,760,1836,2222,2852,3398,4277,7033,8645,9022,9060,9215,9536,10551,10610,23650,26353,26509,55806,56521,57419,57758,57834,64377	BAG1,BCL2,CA2,SLC26A2,FDFT1,GPER1,ID2,MICB,TFF3,KCNK5,CLIC3,PAPSS2,LARGE1,PTGES,AGR2,ST6GALNAC2,TRIM29,HSPB8,MYOF,HR,DNAJC12,SLC24A3,SCUBE2,CYP4F11,CHST8
16_Summary	Chemical And Genetic Perturbations	M6753	ODONNELL TFRC TARGETS UP	-5.58363	-2.37209	34/305	18,32,307,828,1102,1316,3321,3398,4069,4128,4647,4897,6515,7483,8863,10974,22996,23645,25840,51364,51646,55062,57091,64651,80352,90853,91156,134147,147495,149428,375287,401152,440503,653145	ABAT,ACACB,ANXA4,CAPS,RCBTB2,KLF6,IGSF3,ID2,LYZ,MAOA,MYO7A,NRCAM,SLC2A3,WNT9A,PER3,ADIRF,TTC39A,PPP1R15A,METTL7A,ZMYND10,YPEL5,WIPI1,CASS4,CSRNP1,RNF39,SPOCD1,IGFN1,CMBL,APCDD1,BNIPL,RBM43,C4orf3,PLIN5,ANXA8
16_Member	Chemical And Genetic Perturbations	M6753	ODONNELL TFRC TARGETS UP	-5.58363	-2.37209	34/305	18,32,307,828,1102,1316,3321,3398,4069,4128,4647,4897,6515,7483,8863,10974,22996,23645,25840,51364,51646,55062,57091,64651,80352,90853,91156,134147,147495,149428,375287,401152,440503,653145	ABAT,ACACB,ANXA4,CAPS,RCBTB2,KLF6,IGSF3,ID2,LYZ,MAOA,MYO7A,NRCAM,SLC2A3,WNT9A,PER3,ADIRF,TTC39A,PPP1R15A,METTL7A,ZMYND10,YPEL5,WIPI1,CASS4,CSRNP1,RNF39,SPOCD1,IGFN1,CMBL,APCDD1,BNIPL,RBM43,C4orf3,PLIN5,ANXA8
16_Member	Chemical And Genetic Perturbations	M13183	ODONNELL TARGETS OF MYC AND TFRC UP	-2.72903	-0.690517	10/72	18,307,1102,1316,3398,4069,4897,6515,51646,147495	ABAT,ANXA4,RCBTB2,KLF6,ID2,LYZ,NRCAM,SLC2A3,YPEL5,APCDD1
17_Summary	Immunologic Signatures	M6765	GSE6259 FLT3L INDUCED DEC205 POS DC VS CD8 TCELL UP	-5.52548	-2.33621	20/131	1368,1740,2014,2760,2934,5355,5608,6414,6515,7881,8659,9706,9899,51646,55810,79753,83719,92017,115330,154865	CPM,DLG2,EMP3,GM2A,GSN,PLP2,MAP2K6,SELENOP,SLC2A3,KCNAB1,ALDH4A1,ULK2,SV2B,YPEL5,FOXJ2,SNIP1,YPEL3,SNX29,GPR146,IQUB
17_Member	Immunologic Signatures	M6765	GSE6259 FLT3L INDUCED DEC205 POS DC VS CD8 TCELL UP	-5.52548	-2.33621	20/131	1368,1740,2014,2760,2934,5355,5608,6414,6515,7881,8659,9706,9899,51646,55810,79753,83719,92017,115330,154865	CPM,DLG2,EMP3,GM2A,GSN,PLP2,MAP2K6,SELENOP,SLC2A3,KCNAB1,ALDH4A1,ULK2,SV2B,YPEL5,FOXJ2,SNIP1,YPEL3,SNX29,GPR146,IQUB
18_Summary	Chemical And Genetic Perturbations	M2129	CHICAS RB1 TARGETS CONFLUENT	-5.48763	-2.32153	48/509	18,301,302,309,822,858,1191,1291,1368,1893,2014,2934,4267,4306,4330,6275,6277,6281,6920,7168,7431,8110,9588,9788,10124,11328,23589,23705,25840,25934,26509,27316,30846,51019,51375,51435,54756,57415,79022,79026,81493,83857,90853,134147,143686,147495,169611,284119	ABAT,ANXA1,ANXA2,ANXA6,CAPG,CAV2,CLU,COL6A1,CPM,ECM1,EMP3,GSN,CD99,NR3C2,MN1,S100A4,S100A6,S100A10,TCEA3,TPM1,VIM,DPF3,PRDX6,MTSS1,ARL4A,FKBP9,CARHSP1,CADM1,METTL7A,NIPSNAP3A,MYOF,RBMX,EHD2,WASHC3,SNX7,SCARA3,IL17RD,C3orf14,TMEM106C,AHNAK,SYNC,TMTC1,SPOCD1,CMBL,SESN3,APCDD1,OLFML2A,CAVIN1
18_Member	Chemical And Genetic Perturbations	M2129	CHICAS RB1 TARGETS CONFLUENT	-5.48763	-2.32153	48/509	18,301,302,309,822,858,1191,1291,1368,1893,2014,2934,4267,4306,4330,6275,6277,6281,6920,7168,7431,8110,9588,9788,10124,11328,23589,23705,25840,25934,26509,27316,30846,51019,51375,51435,54756,57415,79022,79026,81493,83857,90853,134147,143686,147495,169611,284119	ABAT,ANXA1,ANXA2,ANXA6,CAPG,CAV2,CLU,COL6A1,CPM,ECM1,EMP3,GSN,CD99,NR3C2,MN1,S100A4,S100A6,S100A10,TCEA3,TPM1,VIM,DPF3,PRDX6,MTSS1,ARL4A,FKBP9,CARHSP1,CADM1,METTL7A,NIPSNAP3A,MYOF,RBMX,EHD2,WASHC3,SNX7,SCARA3,IL17RD,C3orf14,TMEM106C,AHNAK,SYNC,TMTC1,SPOCD1,CMBL,SESN3,APCDD1,OLFML2A,CAVIN1
19_Summary	Immunologic Signatures	M6615	GSE5589 LPS VS LPS AND IL10 STIM MACROPHAGE 180MIN UP	-5.4694	-2.32153	24/179	306,1232,1998,2213,3108,8514,8635,9706,10855,27115,57707,57728,79685,79837,80313,81558,83861,113791,115703,119032,146395,222166,285382,339366	ANXA3,CCR3,ELF2,FCGR2B,HLA-DMA,KCNAB2,RNASET2,ULK2,HPSE,PDE7B,MEAK7,WDR19,SAP30L,PIP4K2C,LRRC27,FAM117A,RSPH3,PIK3IP1,ARHGAP33,BORCS7,GSG1L,MTURN,C3orf70,ADAMTSL5
19_Member	Immunologic Signatures	M6615	GSE5589 LPS VS LPS AND IL10 STIM MACROPHAGE 180MIN UP	-5.4694	-2.32153	24/179	306,1232,1998,2213,3108,8514,8635,9706,10855,27115,57707,57728,79685,79837,80313,81558,83861,113791,115703,119032,146395,222166,285382,339366	ANXA3,CCR3,ELF2,FCGR2B,HLA-DMA,KCNAB2,RNASET2,ULK2,HPSE,PDE7B,MEAK7,WDR19,SAP30L,PIP4K2C,LRRC27,FAM117A,RSPH3,PIK3IP1,ARHGAP33,BORCS7,GSG1L,MTURN,C3orf70,ADAMTSL5
20_Summary	Chemical And Genetic Perturbations	M17299	CHARAFE BREAST CANCER LUMINAL VS MESENCHYMAL UP	-5.38986	-2.26129	43/439	18,388,1580,2049,3985,4151,4329,5349,6414,7033,7108,8659,8991,9649,10551,10610,10612,10974,22874,22996,23353,23428,25840,27076,27092,51380,54897,57153,79152,79170,79837,80344,83481,84000,91894,91949,113278,124220,148327,161145,341640,343990,401546,2947,56521,79844	ABAT,RHOB,CYP4B1,EPHB3,LIMK2,MB,ALDH6A1,FXYD3,SELENOP,TFF3,TM7SF2,ALDH4A1,SELENBP1,RALGPS1,AGR2,ST6GALNAC2,TRIM3,ADIRF,PLEKHA6,TTC39A,SUN1,SLC7A8,METTL7A,LYPD3,CACNG4,CSAD,CASZ1,SLC44A2,FA2H,PRR15L,PIP4K2C,DCAF11,EPPK1,TMPRSS13,C11orf52,COG7,SLC52A3,ZG16B,CREB3L4,TMEM229B,FREM2,CRACDL,C9orf152,GSTM3,DNAJC12,ZDHHC11
20_Member	Chemical And Genetic Perturbations	M17299	CHARAFE BREAST CANCER LUMINAL VS MESENCHYMAL UP	-5.38986	-2.26129	43/439	18,388,1580,2049,3985,4151,4329,5349,6414,7033,7108,8659,8991,9649,10551,10610,10612,10974,22874,22996,23353,23428,25840,27076,27092,51380,54897,57153,79152,79170,79837,80344,83481,84000,91894,91949,113278,124220,148327,161145,341640,343990,401546	ABAT,RHOB,CYP4B1,EPHB3,LIMK2,MB,ALDH6A1,FXYD3,SELENOP,TFF3,TM7SF2,ALDH4A1,SELENBP1,RALGPS1,AGR2,ST6GALNAC2,TRIM3,ADIRF,PLEKHA6,TTC39A,SUN1,SLC7A8,METTL7A,LYPD3,CACNG4,CSAD,CASZ1,SLC44A2,FA2H,PRR15L,PIP4K2C,DCAF11,EPPK1,TMPRSS13,C11orf52,COG7,SLC52A3,ZG16B,CREB3L4,TMEM229B,FREM2,CRACDL,C9orf152
20_Member	Chemical And Genetic Perturbations	M737	LIEN BREAST CARCINOMA METAPLASTIC VS DUCTAL DN	-4.32773	-1.60731	16/109	18,2947,4151,5349,7033,10551,10974,22874,22996,56521,79170,79844,83481,91894,124220,148327	ABAT,GSTM3,MB,FXYD3,TFF3,AGR2,ADIRF,PLEKHA6,TTC39A,DNAJC12,PRR15L,ZDHHC11,EPPK1,C11orf52,ZG16B,CREB3L4

## Sheet: E2up
GroupID	Category	Term	Description	LogP	Log(q-value)	InTerm_InList	Genes	Symbols
1_Summary	Chemical And Genetic Perturbations	M2156	DUTERTRE ESTRADIOL RESPONSE 24HR UP	-42.6873	-38.197	70/322	332,374,403,990,1509,1826,1854,1870,1952,2176,2237,2289,2305,2717,3251,3860,4256,4678,5111,5121,5888,5932,5979,5982,5984,6119,6241,6478,6584,7031,7164,7263,7443,7869,8208,8318,8438,8839,8914,9133,9212,10105,10682,11004,11130,22974,23649,23678,29089,51514,51659,54069,55540,55723,55839,55872,58513,64116,64785,79075,79172,79682,79902,85004,91057,93323,113130,122769,147841,221150,1163,2146,3148,4900,…	BIRC5,AREG,ARL3,CDC6,CTSD,DSCAM,DUT,E2F2,CELSR2,FANCC,FEN1,FKBP5,FOXM1,GLA,HPRT1,KRT13,MGP,NASP,PCNA,PCP4,RAD51,RBBP8,RET,RFC2,RFC4,RPA3,RRM2,SIAH2,SLC22A5,TFF1,TPD52L1,TST,VRK1,SEMA3B,CHAF1B,CDC45,RAD54L,CCN5,TIMELESS,CCNB2,AURKB,PPIF,EBP,KIF2C,ZWINT,TPX2,POLA2,SGK3,UBE2T,DTL,GINS2,MIS18A,IL17RB,ASF1B,CENPN,PBK,EPS15L1,SLC39A8,GINS3,DSCC1,CENPO,CENPU,NUP85,RERG,CCDC34,HAUS8,CDCA5,LRR1,SPC24,SKA3…
1_Member	Chemical And Genetic Perturbations	M2156	DUTERTRE ESTRADIOL RESPONSE 24HR UP	-42.6873	-38.197	70/322	332,374,403,990,1509,1826,1854,1870,1952,2176,2237,2289,2305,2717,3251,3860,4256,4678,5111,5121,5888,5932,5979,5982,5984,6119,6241,6478,6584,7031,7164,7263,7443,7869,8208,8318,8438,8839,8914,9133,9212,10105,10682,11004,11130,22974,23649,23678,29089,51514,51659,54069,55540,55723,55839,55872,58513,64116,64785,79075,79172,79682,79902,85004,91057,93323,113130,122769,147841,221150	BIRC5,AREG,ARL3,CDC6,CTSD,DSCAM,DUT,E2F2,CELSR2,FANCC,FEN1,FKBP5,FOXM1,GLA,HPRT1,KRT13,MGP,NASP,PCNA,PCP4,RAD51,RBBP8,RET,RFC2,RFC4,RPA3,RRM2,SIAH2,SLC22A5,TFF1,TPD52L1,TST,VRK1,SEMA3B,CHAF1B,CDC45,RAD54L,CCN5,TIMELESS,CCNB2,AURKB,PPIF,EBP,KIF2C,ZWINT,TPX2,POLA2,SGK3,UBE2T,DTL,GINS2,MIS18A,IL17RB,ASF1B,CENPN,PBK,EPS15L1,SLC39A8,GINS3,DSCC1,CENPO,CENPU,NUP85,RERG,CCDC34,HAUS8,CDCA5,LRR1,SPC24,SKA3
1_Member	Chemical And Genetic Perturbations	M38992	MEBARKI HCC PROGENITOR FZD8CRD UP	-24.0753	-20.0621	64/518	332,990,1163,2146,2176,2305,3148,4900,5111,5678,5888,5982,5984,6241,6611,7090,7443,7846,7979,8208,8318,8438,8914,9212,10055,10403,10763,11004,11130,11339,22974,23234,23406,23594,23649,29089,51155,51659,55329,55359,55723,55839,55872,57405,57718,64785,64946,79172,79682,79862,83540,83903,84057,90557,91057,91442,93323,113130,122769,145508,147841,221150,285753,387103	BIRC5,CDC6,CKS1B,EZH2,FANCC,FOXM1,HMGB2,NRGN,PCNA,PSG9,RAD51,RFC2,RFC4,RRM2,SMS,TLE3,VRK1,TUBA1A,SEM1,CHAF1B,CDC45,RAD54L,TIMELESS,AURKB,SAE1,NDC80,NES,KIF2C,ZWINT,OIP5,TPX2,DNAJC9,COTL1,ORC6,POLA2,UBE2T,JPT1,GINS2,MNS1,STYK1,ASF1B,CENPN,PBK,SPC25,PPP4R4,GINS3,CENPH,CENPO,CENPU,ZNF669,NUF2,HASPIN,MND1,CCDC74A,CCDC34,FAAP24,HAUS8,CDCA5,LRR1,CEP128,SPC24,SKA3,CEP57L1,CENPW
1_Member	Chemical And Genetic Perturbations	M2368	GOBERT OLIGODENDROCYTE DIFFERENTIATION UP	-22.89	-19.0018	65/561	332,645,990,1163,1466,1854,1870,2146,2237,2305,2842,3015,3148,3716,4678,5527,5888,5982,5984,6241,6470,7443,8208,8318,8438,8914,9133,9212,10105,10403,10763,11004,11339,22974,23234,23649,26010,29089,51015,51155,51514,51659,54069,55329,55686,55723,55839,55872,57405,57819,64946,79075,79682,79902,83540,83903,84314,91057,93323,113130,115106,122769,147841,221150,387103	BIRC5,BLVRB,CDC6,CKS1B,CSRP2,DUT,E2F2,EZH2,FEN1,FOXM1,GPR19,H2AZ1,HMGB2,JAK1,NASP,PPP2R5C,RAD51,RFC2,RFC4,RRM2,SHMT1,VRK1,CHAF1B,CDC45,RAD54L,TIMELESS,CCNB2,AURKB,PPIF,NDC80,NES,KIF2C,OIP5,TPX2,DNAJC9,POLA2,SPATS2L,UBE2T,ISOC1,JPT1,DTL,GINS2,MIS18A,MNS1,MREG,ASF1B,CENPN,PBK,SPC25,LSM2,CENPH,DSCC1,CENPU,NUP85,NUF2,HASPIN,TMEM107,CCDC34,HAUS8,CDCA5,HAUS1,LRR1,SPC24,SKA3,CENPW
1_Member	Chemical And Genetic Perturbations	M16010	KOBAYASHI EGFR SIGNALING 24HR DN	-19.0901	-15.4449	40/250	332,374,595,990,1163,1847,1854,2146,2237,3015,3148,5111,5888,5982,5984,6241,6627,7039,7443,7846,8318,8914,9212,10105,10403,11004,11130,22974,23234,23594,23649,51514,51659,55723,55839,55872,57405,64785,79075,79682	BIRC5,AREG,CCND1,CDC6,CKS1B,DUSP5,DUT,EZH2,FEN1,H2AZ1,HMGB2,PCNA,RAD51,RFC2,RFC4,RRM2,SNRPA1,TGFA,VRK1,TUBA1A,CDC45,TIMELESS,AURKB,PPIF,NDC80,KIF2C,ZWINT,TPX2,DNAJC9,ORC6,POLA2,DTL,GINS2,ASF1B,CENPN,PBK,SPC25,GINS3,DSCC1,CENPU
1_Member	Immunologic Signatures	M5294	GSE36476 CTRL VS TSST ACT 72H MEMORY CD4 TCELL YOUNG DN	-19.0322	-15.4449	36/199	292,332,990,1163,1854,2237,2305,2717,2842,5111,5223,5888,5932,5984,6119,6241,7263,7295,8318,8438,8819,9133,9446,10049,10376,11004,11130,11339,23649,26292,51514,51659,54069,55120,55872,378708	SLC25A5,BIRC5,CDC6,CKS1B,DUT,FEN1,FOXM1,GLA,GPR19,PCNA,PGAM1,RAD51,RBBP8,RFC4,RPA3,RRM2,TST,TXN,CDC45,RAD54L,SAP30,CCNB2,GSTO1,DNAJB6,TUBA1B,KIF2C,ZWINT,OIP5,POLA2,MYCBP,DTL,GINS2,MIS18A,FANCL,PBK,CENPS
1_Member	Chemical And Genetic Perturbations	M14985	BASAKI YBX1 TARGETS UP	-18.3985	-14.8624	41/275	332,374,990,2237,3094,3148,4501,4502,5888,5982,6627,7846,9133,9212,10055,10403,10598,11004,11098,11130,11339,22974,23234,23406,23594,23649,51155,51514,51659,54069,55723,55839,55872,79172,79682,81873,83540,122769,147841,387103,401505	BIRC5,AREG,CDC6,FEN1,HINT1,HMGB2,MT1X,MT2A,RAD51,RFC2,SNRPA1,TUBA1A,CCNB2,AURKB,SAE1,NDC80,AHSA1,KIF2C,PRSS23,ZWINT,OIP5,TPX2,DNAJC9,COTL1,ORC6,POLA2,JPT1,DTL,GINS2,MIS18A,ASF1B,CENPN,PBK,CENPO,CENPU,ARPC5L,NUF2,LRR1,SPC24,CENPW,TOMM5
1_Member	Chemical And Genetic Perturbations	M3766	SOTIRIOU BREAST CANCER GRADE 1 VS 3 UP	-16.9487	-13.5315	30/153	332,2146,2237,2305,3015,5888,5984,6241,6631,6637,6921,7295,7443,7846,8318,8914,9133,9212,10376,10403,11004,11130,11339,22974,23234,51155,54069,55839,79075,79682	BIRC5,EZH2,FEN1,FOXM1,H2AZ1,RAD51,RFC4,RRM2,SNRPC,SNRPG,ELOC,TXN,VRK1,TUBA1A,CDC45,TIMELESS,CCNB2,AURKB,TUBA1B,NDC80,KIF2C,ZWINT,OIP5,TPX2,DNAJC9,JPT1,MIS18A,CENPN,DSCC1,CENPU
1_Member	Chemical And Genetic Perturbations	M1744	MARSON BOUND BY E2F4 UNSTIMULATED	-16.9426	-13.5315	63/686	332,990,1163,2146,2237,3015,4678,5888,5984,6241,6470,7353,7443,7518,8318,8438,9133,9212,10055,10403,10465,11004,11270,22974,23234,23421,23594,29074,51023,51258,51264,51514,54069,54797,55120,55329,55723,55839,55872,56943,57405,57819,64785,64946,78988,79075,79682,79902,83473,83540,83903,84057,90701,91057,91442,93323,113130,122769,123803,144608,145508,147841,221150	BIRC5,CDC6,CKS1B,EZH2,FEN1,H2AZ1,NASP,RAD51,RFC4,RRM2,SHMT1,UFD1,VRK1,XRCC4,CDC45,RAD54L,CCNB2,AURKB,SAE1,NDC80,PPIH,KIF2C,NRM,TPX2,DNAJC9,ITGB3BP,ORC6,MRPL18,MRPS18C,MRPL51,MRPL27,DTL,MIS18A,MED18,FANCL,MNS1,ASF1B,CENPN,PBK,ENY2,SPC25,LSM2,GINS3,CENPH,MRPL57,DSCC1,CENPU,NUP85,KATNAL2,NUF2,HASPIN,MND1,SEC11C,CCDC34,FAAP24,HAUS8,CDCA5,LRR1,NTAN1,C12orf60,CEP128,SPC24,SKA3
1_Member	Chemical And Genetic Perturbations	M3155	GRAHAM CML DIVIDING VS NORMAL QUIESCENT UP	-16.4719	-13.0955	31/171	332,990,1163,1854,2146,2237,5627,5888,5984,6119,6241,7263,7443,8318,9133,9212,10105,10403,10549,11004,11130,11339,22974,23406,23421,51659,55872,57405,79075,79682,79902	BIRC5,CDC6,CKS1B,DUT,EZH2,FEN1,PROS1,RAD51,RFC4,RPA3,RRM2,TST,VRK1,CDC45,CCNB2,AURKB,PPIF,NDC80,PRDX4,KIF2C,ZWINT,OIP5,TPX2,COTL1,ITGB3BP,GINS2,PBK,SPC25,DSCC1,CENPU,NUP85
1_Member	Chemical And Genetic Perturbations	M5198	GRAHAM NORMAL QUIESCENT VS NORMAL DIVIDING DN	-15.3828	-12.0386	22/84	332,990,1163,1854,2237,5111,5984,6241,7443,8318,9133,10105,10403,11004,11130,11339,23406,51514,51659,79075,79682,79902	BIRC5,CDC6,CKS1B,DUT,FEN1,PCNA,RFC4,RRM2,VRK1,CDC45,CCNB2,PPIF,NDC80,KIF2C,ZWINT,OIP5,COTL1,DTL,GINS2,DSCC1,CENPU,NUP85
1_Member	Chemical And Genetic Perturbations	M2879	BLUM RESPONSE TO SALIRASIB DN	-14.4935	-11.2239	40/336	990,1645,1854,2146,2237,2353,3015,3146,4678,5111,5223,5888,5982,5984,6119,6241,6470,6627,7443,7846,8208,8318,8914,9133,9212,10403,10682,10801,11004,11098,11130,22974,23421,23594,23649,26292,51155,51659,55872,64116	CDC6,AKR1C1,DUT,EZH2,FEN1,FOS,H2AZ1,HMGB1,NASP,PCNA,PGAM1,RAD51,RFC2,RFC4,RPA3,RRM2,SHMT1,SNRPA1,VRK1,TUBA1A,CHAF1B,CDC45,TIMELESS,CCNB2,AURKB,NDC80,EBP,SEPTIN9,KIF2C,PRSS23,ZWINT,TPX2,ITGB3BP,ORC6,POLA2,MYCBP,JPT1,GINS2,PBK,SLC39A8
1_Member	Immunologic Signatures	M5303	GSE36476 CTRL VS TSST ACT 72H MEMORY CD4 TCELL OLD DN	-14.4837	-11.2239	31/200	990,1163,1293,1478,2237,2305,2717,5223,5888,5932,5984,6241,6470,8624,8914,9133,9212,9446,10376,11130,11339,22974,29074,51155,51514,51659,54069,55244,55856,56954,79682	CDC6,CKS1B,COL6A3,CSTF2,FEN1,FOXM1,GLA,PGAM1,RAD51,RBBP8,RFC4,RRM2,SHMT1,PSMG1,TIMELESS,CCNB2,AURKB,GSTO1,TUBA1B,ZWINT,OIP5,TPX2,MRPL18,JPT1,DTL,GINS2,MIS18A,SLC47A1,ACOT13,NIT2,CENPU
1_Member	Immunologic Signatures	M5292	GSE36476 CTRL VS TSST ACT 40H MEMORY CD4 TCELL YOUNG DN	-13.9421	-10.7528	30/195	292,332,1163,1854,2237,3251,5111,5223,5888,5932,5984,6119,6241,6470,7295,8318,8438,9133,9212,10049,10376,10549,11004,22974,23649,51514,51659,64785,79682,378708	SLC25A5,BIRC5,CKS1B,DUT,FEN1,HPRT1,PCNA,PGAM1,RAD51,RBBP8,RFC4,RPA3,RRM2,SHMT1,TXN,CDC45,RAD54L,CCNB2,AURKB,DNAJB6,TUBA1B,PRDX4,KIF2C,TPX2,POLA2,DTL,GINS2,GINS3,CENPU,CENPS
1_Member	Chemical And Genetic Perturbations	M854	LINDGREN BLADDER CANCER CLUSTER 3 UP	-13.795	-10.6282	38/319	332,645,990,1163,1478,2146,3015,3148,4678,4835,4915,5111,5888,5984,6119,6241,6470,6990,7443,8208,8318,8438,9133,10055,10549,10682,11004,11130,11145,51659,54069,55329,55540,55839,64116,79017,79682,729967	BIRC5,BLVRB,CDC6,CKS1B,CSTF2,EZH2,H2AZ1,HMGB2,NASP,NQO2,NTRK2,PCNA,RAD51,RFC4,RPA3,RRM2,SHMT1,DYNLT3,VRK1,CHAF1B,CDC45,RAD54L,CCNB2,SAE1,PRDX4,EBP,KIF2C,ZWINT,PLAAT3,GINS2,MIS18A,MNS1,IL17RB,CENPN,SLC39A8,GGCT,CENPU,MORN2
1_Member	Chemical And Genetic Perturbations	M2114	BENPORATH PROLIFERATION	-13.7761	-10.6282	26/145	292,332,1163,2146,3015,5111,5805,5888,5984,6241,6637,7979,8208,8438,9133,10403,29089,51514,55839,55872,64785,79017,79682,83540,84057,113130	SLC25A5,BIRC5,CKS1B,EZH2,H2AZ1,PCNA,PTS,RAD51,RFC4,RRM2,SNRPG,SEM1,CHAF1B,RAD54L,CCNB2,NDC80,UBE2T,DTL,CENPN,PBK,GINS3,GGCT,CENPU,NUF2,MND1,CDCA5
1_Member	Chemical And Genetic Perturbations	M7854	WHITEFORD PEDIATRIC CANCER MARKERS	-13.3954	-10.3523	23/114	332,1163,4678,5111,5984,6241,7846,8318,9133,11130,22974,29089,51155,51659,55723,55839,55872,79682,83540,84057,91057,113130,115106	BIRC5,CKS1B,NASP,PCNA,RFC4,RRM2,TUBA1A,CDC45,CCNB2,ZWINT,TPX2,UBE2T,JPT1,GINS2,ASF1B,CENPN,PBK,CENPU,NUF2,MND1,CCDC34,CDCA5,HAUS1
1_Member	Chemical And Genetic Perturbations	M15664	ROSTY CERVICAL CANCER PROLIFERATION CLUSTER	-13.2239	-10.225	25/140	332,990,2146,2237,2305,3015,3148,5111,6119,6241,8208,9133,9212,10403,10682,11004,11130,11339,22974,23649,51155,51514,55723,55872,79682	BIRC5,CDC6,EZH2,FEN1,FOXM1,H2AZ1,HMGB2,PCNA,RPA3,RRM2,CHAF1B,CCNB2,AURKB,NDC80,EBP,KIF2C,ZWINT,OIP5,TPX2,POLA2,JPT1,DTL,ASF1B,PBK,CENPU
1_Member	Immunologic Signatures	M8277	GSE21063 WT VS NFATC1 KO 8H ANTI IGM STIM BCELL UP	-13.1617	-10.1899	29/194	332,645,990,1163,2146,5888,5932,5984,7443,8438,8819,9212,10055,10403,11004,11145,22974,23594,23649,29089,51514,51659,55319,55723,55856,79172,83540,122769,147841	BIRC5,BLVRB,CDC6,CKS1B,EZH2,RAD51,RBBP8,RFC4,VRK1,RAD54L,SAP30,AURKB,SAE1,NDC80,KIF2C,PLAAT3,TPX2,ORC6,POLA2,UBE2T,DTL,GINS2,TMA16,ASF1B,ACOT13,CENPO,NUF2,LRR1,SPC24
1_Member	Chemical And Genetic Perturbations	M34027	BLANCO MELO BRONCHIAL EPITHELIAL CELLS INFLUENZA A DEL NS1 INFECTION DN	-12.6294	-9.6954	27/175	332,990,2237,2305,5888,6241,8318,8438,9133,9212,11004,11130,11339,29089,51514,51659,53637,55723,57405,79172,83540,83903,84057,91057,113130,221150,652968	BIRC5,CDC6,FEN1,FOXM1,RAD51,RRM2,CDC45,RAD54L,CCNB2,AURKB,KIF2C,ZWINT,OIP5,UBE2T,DTL,GINS2,S1PR5,ASF1B,SPC25,CENPO,NUF2,HASPIN,MND1,CCDC34,CDCA5,SKA3,CASTOR1
1_Member	Chemical And Genetic Perturbations	M6387	WINNEPENNINCKX MELANOMA METASTASIS UP	-11.9234	-9.02419	25/159	332,990,1163,4678,5111,5984,6119,6241,6637,6747,8318,8438,8914,9133,10403,11004,11130,29089,51659,55839,56943,57405,79075,83540,113130	BIRC5,CDC6,CKS1B,NASP,PCNA,RFC4,RPA3,RRM2,SNRPG,SSR3,CDC45,RAD54L,TIMELESS,CCNB2,NDC80,KIF2C,ZWINT,UBE2T,GINS2,CENPN,ENY2,SPC25,DSCC1,NUF2,CDCA5
1_Member	Chemical And Genetic Perturbations	M19048	RUIZ TNC TARGETS DN	-11.4892	-8.64236	23/139	332,805,990,2237,2305,4501,5984,6241,8318,8438,9212,11004,11130,11339,23234,51514,51659,55723,55872,57405,64785,79075,79682	BIRC5,CALM2,CDC6,FEN1,FOXM1,MT1X,RFC4,RRM2,CDC45,RAD54L,AURKB,KIF2C,ZWINT,OIP5,DNAJC9,DTL,GINS2,ASF1B,PBK,SPC25,GINS3,DSCC1,CENPU
1_Member	Immunologic Signatures	M4593	GSE24634 NAIVE CD4 TCELL VS DAY7 IL4 CONV TREG DN	-11.3192	-8.49168	27/198	292,308,332,1163,2146,2237,2717,4678,5888,5932,6119,6241,7263,9133,9446,10130,11004,11145,11267,22974,26010,27089,51155,55120,55686,56954,116832	SLC25A5,ANXA5,BIRC5,CKS1B,EZH2,FEN1,GLA,NASP,RAD51,RBBP8,RPA3,RRM2,TST,CCNB2,GSTO1,PDIA6,KIF2C,PLAAT3,SNF8,TPX2,SPATS2L,UQCRQ,JPT1,FANCL,MREG,NIT2,RPL39L
1_Member	Immunologic Signatures	M5300	GSE36476 CTRL VS TSST ACT 40H MEMORY CD4 TCELL OLD DN	-11.2668	-8.44856	27/199	990,1163,1478,2237,5223,5888,5984,6119,6241,6470,8624,9133,9212,9446,10376,11004,11130,22822,22974,26010,29074,51155,51514,51659,56954,64785,79682	CDC6,CKS1B,CSTF2,FEN1,PGAM1,RAD51,RFC4,RPA3,RRM2,SHMT1,PSMG1,CCNB2,AURKB,GSTO1,TUBA1B,KIF2C,ZWINT,PHLDA1,TPX2,SPATS2L,MRPL18,JPT1,DTL,GINS2,NIT2,GINS3,CENPU
1_Member	Immunologic Signatures	M4604	GSE24634 TREG VS TCONV POST DAY7 IL4 CONVERSION UP	-11.1154	-8.30637	26/187	332,1163,1478,1854,2146,2237,2842,5888,5932,5984,6119,6241,8318,9133,9212,11004,11130,11267,22974,25841,27089,51155,51514,55839,116832,378708	BIRC5,CKS1B,CSTF2,DUT,EZH2,FEN1,GPR19,RAD51,RBBP8,RFC4,RPA3,RRM2,CDC45,CCNB2,AURKB,KIF2C,ZWINT,SNF8,TPX2,ABTB2,UQCRQ,JPT1,DTL,CENPN,RPL39L,CENPS
1_Member	Chemical And Genetic Perturbations	M17788	LINDGREN BLADDER CANCER CLUSTER 1 DN	-10.856	-8.05587	36/359	332,645,990,1163,2146,2199,3005,3015,3068,3148,4256,4915,5888,5984,6001,6241,7846,8208,8318,8438,9133,10055,10063,10682,10763,11004,11130,25984,51155,51659,55329,55540,55839,79682,80139,283358	BIRC5,BLVRB,CDC6,CKS1B,EZH2,FBLN2,H1-0,H2AZ1,HDGF,HMGB2,MGP,NTRK2,RAD51,RFC4,RGS10,RRM2,TUBA1A,CHAF1B,CDC45,RAD54L,CCNB2,SAE1,COX17,EBP,NES,KIF2C,ZWINT,KRT23,JPT1,GINS2,MNS1,IL17RB,CENPN,CENPU,ZNF703,B4GALNT3
1_Member	Immunologic Signatures	M4622	GSE24634 TEFF VS TCONV DAY7 IN CULTURE UP	-10.2289	-7.48684	25/189	824,2237,3148,5111,5888,5932,5984,6241,6470,8318,8438,8914,9133,10403,11004,11116,11130,11339,22974,23649,25841,51155,51514,51659,64785	CAPN2,FEN1,HMGB2,PCNA,RAD51,RBBP8,RFC4,RRM2,SHMT1,CDC45,RAD54L,TIMELESS,CCNB2,NDC80,KIF2C,CEP43,ZWINT,OIP5,TPX2,POLA2,ABTB2,JPT1,DTL,GINS2,GINS3
1_Member	Immunologic Signatures	M8031	GSE25088 WT VS STAT6 KO MACROPHAGE DN	-9.61542	-6.9512	24/186	2146,2305,3015,3055,5111,5888,5984,6119,6241,7295,8318,9133,11004,11130,11339,22836,22974,23649,51400,51514,55723,64785,79682,116832	EZH2,FOXM1,H2AZ1,HCK,PCNA,RAD51,RFC4,RPA3,RRM2,TXN,CDC45,CCNB2,KIF2C,ZWINT,OIP5,RHOBTB3,TPX2,POLA2,PPME1,DTL,ASF1B,GINS3,CENPU,RPL39L
1_Member	Chemical And Genetic Perturbations	M14340	FUJII YBX1 TARGETS DN	-9.28094	-6.6419	24/193	990,1163,1854,2237,2305,3191,5888,5984,6241,7443,7852,8914,11130,11270,11339,23406,23649,51514,51659,53340,55723,55839,57405,79682	CDC6,CKS1B,DUT,FEN1,FOXM1,HNRNPL,RAD51,RFC4,RRM2,VRK1,CXCR4,TIMELESS,ZWINT,NRM,OIP5,COTL1,POLA2,DTL,GINS2,SPA17,ASF1B,CENPN,SPC25,CENPU
1_Member	Immunologic Signatures	M8029	GSE25088 WT VS STAT6 KO MACROPHAGE IL4 STIM DN	-9.05753	-6.47033	23/182	2146,3146,3148,4678,5111,5888,5984,6241,7295,8318,8438,9133,11130,11339,23234,23649,51514,55120,55839,55856,64785,80150,378708	EZH2,HMGB1,HMGB2,NASP,PCNA,RAD51,RFC4,RRM2,TXN,CDC45,RAD54L,CCNB2,ZWINT,OIP5,DNAJC9,POLA2,DTL,FANCL,CENPN,ACOT13,GINS3,ASRGL1,CENPS
1_Member	Chemical And Genetic Perturbations	M1037	KANG DOXORUBICIN RESISTANCE UP	-8.83055	-6.26454	13/54	332,990,2305,3148,5984,6241,11130,11339,22974,23649,55723,55872,79075	BIRC5,CDC6,FOXM1,HMGB2,RFC4,RRM2,ZWINT,OIP5,TPX2,POLA2,ASF1B,PBK,DSCC1
1_Member	Chemical And Genetic Perturbations	M3268	CHIANG LIVER CANCER SUBCLASS PROLIFERATION UP	-8.78911	-6.22823	22/172	332,990,2146,2237,2305,3148,5984,9133,9212,10403,11004,11130,11339,22974,23594,51155,51514,55872,79075,80150,83540,113130	BIRC5,CDC6,EZH2,FEN1,FOXM1,HMGB2,RFC4,CCNB2,AURKB,NDC80,KIF2C,ZWINT,OIP5,TPX2,ORC6,JPT1,DTL,PBK,DSCC1,ASRGL1,NUF2,CDCA5
1_Member	Chemical And Genetic Perturbations	M18855	VECCHI GASTRIC CANCER EARLY UP	-8.71831	-6.17862	35/408	332,990,1163,2146,2237,2305,3146,3909,4678,4752,5436,6119,6241,7518,9133,10403,11130,22974,26579,29089,51155,51514,51659,55540,55839,55872,64946,79075,79682,80139,83540,113130,119392,221150,387103	BIRC5,CDC6,CKS1B,EZH2,FEN1,FOXM1,HMGB1,LAMA3,NASP,NEK3,POLR2G,RPA3,RRM2,XRCC4,CCNB2,NDC80,ZWINT,TPX2,MYEOV,UBE2T,JPT1,DTL,GINS2,IL17RB,CENPN,PBK,CENPH,DSCC1,CENPU,ZNF703,NUF2,CDCA5,SFR1,SKA3,CENPW
1_Member	Chemical And Genetic Perturbations	M8520	SHEDDEN LUNG CANCER POOR SURVIVAL A6	-8.2984	-5.78123	36/444	332,990,1032,2146,2305,2842,3015,3148,5111,5982,5984,6241,6627,8318,8438,8819,9133,9212,9470,10105,10403,10652,11004,11116,11130,11339,22974,23234,51155,51514,51659,55839,55872,57405,64785,79682	BIRC5,CDC6,CDKN2D,EZH2,FOXM1,GPR19,H2AZ1,HMGB2,PCNA,RFC2,RFC4,RRM2,SNRPA1,CDC45,RAD54L,SAP30,CCNB2,AURKB,EIF4E2,PPIF,NDC80,YKT6,KIF2C,CEP43,ZWINT,OIP5,TPX2,DNAJC9,JPT1,DTL,GINS2,CENPN,PBK,SPC25,GINS3,CENPU
2_Summary	Chemical And Genetic Perturbations	M2151	DUTERTRE ESTRADIOL RESPONSE 6HR UP	-30.611	-26.4217	50/227	374,403,645,990,1952,2237,2289,2444,2717,3091,3455,3669,3860,4665,5111,5121,5932,5979,6446,6584,6840,7164,7869,8318,10046,10105,10801,11098,11145,22822,23493,23541,23649,23678,25976,26578,51015,51514,51559,51659,54981,55244,55319,55540,64785,79075,79682,85004,94121,164832,595,1345,2296,2353,3251,3547,3716,5265,6478,6990,7031,7263,8839,9231,9314,1870,3055,5305,7450,10171,26010,26579,51523,55686,80…	AREG,ARL3,BLVRB,CDC6,CELSR2,FEN1,FKBP5,FRK,GLA,HIF1A,IFNAR2,ISG20,KRT13,NAB2,PCNA,PCP4,RBBP8,RET,SGK1,SLC22A5,SVIL,TPD52L1,SEMA3B,CDC45,MAMLD1,PPIF,SEPTIN9,PRSS23,PLAAT3,PHLDA1,HEY2,SEC14L2,POLA2,SGK3,TIPARP,OSTF1,ISOC1,DTL,NT5DC3,GINS2,NMRK1,SLC47A1,TMA16,IL17RB,GINS3,DSCC1,CENPU,RERG,SYTL4,LONRF2,CCND1,COX6C,FOXC1,FOS,HPRT1,IGSF1,JAK1,SERPINA1,SIAH2,DYNLT3,TFF1,TST,CCN5,DLG5,KLF4,E2F2,HCK,PIP4K…
2_Member	Chemical And Genetic Perturbations	M2151	DUTERTRE ESTRADIOL RESPONSE 6HR UP	-30.611	-26.4217	50/227	374,403,645,990,1952,2237,2289,2444,2717,3091,3455,3669,3860,4665,5111,5121,5932,5979,6446,6584,6840,7164,7869,8318,10046,10105,10801,11098,11145,22822,23493,23541,23649,23678,25976,26578,51015,51514,51559,51659,54981,55244,55319,55540,64785,79075,79682,85004,94121,164832	AREG,ARL3,BLVRB,CDC6,CELSR2,FEN1,FKBP5,FRK,GLA,HIF1A,IFNAR2,ISG20,KRT13,NAB2,PCNA,PCP4,RBBP8,RET,SGK1,SLC22A5,SVIL,TPD52L1,SEMA3B,CDC45,MAMLD1,PPIF,SEPTIN9,PRSS23,PLAAT3,PHLDA1,HEY2,SEC14L2,POLA2,SGK3,TIPARP,OSTF1,ISOC1,DTL,NT5DC3,GINS2,NMRK1,SLC47A1,TMA16,IL17RB,GINS3,DSCC1,CENPU,RERG,SYTL4,LONRF2
2_Member	Hallmark Gene Sets	M5907	HALLMARK ESTROGEN RESPONSE LATE	-20.9378	-17.1465	38/199	374,403,595,645,990,1345,1952,2289,2296,2353,2444,2717,3251,3547,3669,3716,3860,4665,5121,5265,5932,5979,6446,6478,6584,6990,7031,7164,7263,7869,8839,9231,9314,10105,11098,11145,51659,55540	AREG,ARL3,CCND1,BLVRB,CDC6,COX6C,CELSR2,FKBP5,FOXC1,FOS,FRK,GLA,HPRT1,IGSF1,ISG20,JAK1,KRT13,NAB2,PCP4,SERPINA1,RBBP8,RET,SGK1,SIAH2,SLC22A5,DYNLT3,TFF1,TPD52L1,TST,SEMA3B,CCN5,DLG5,KLF4,PPIF,PRSS23,PLAAT3,GINS2,IL17RB
2_Member	Chemical And Genetic Perturbations	M2230	BHAT ESR1 TARGETS NOT VIA AKT1 UP	-14.779	-11.4648	32/209	595,990,1870,1952,2296,2444,3055,5305,5979,6478,6584,6840,7164,7450,7869,10171,11098,23541,25976,26010,26579,51523,51559,54981,55244,55686,64785,80139,94121,140706,164832,285489	CCND1,CDC6,E2F2,CELSR2,FOXC1,FRK,HCK,PIP4K2A,RET,SIAH2,SLC22A5,SVIL,TPD52L1,VWF,SEMA3B,RCL1,PRSS23,SEC14L2,TIPARP,SPATS2L,MYEOV,CXXC5,NT5DC3,NMRK1,SLC47A1,MREG,GINS3,ZNF703,SYTL4,CCM2L,LONRF2,DOK7
2_Member	Hallmark Gene Sets	M5906	HALLMARK ESTROGEN RESPONSE EARLY	-13.6395	-10.5294	30/200	374,403,595,645,1952,2289,2296,2353,2444,2717,3860,5932,5979,6478,6584,6840,6990,7031,7164,7869,8839,9314,10105,11098,11145,22836,23541,25976,55540,55686	AREG,ARL3,CCND1,BLVRB,CELSR2,FKBP5,FOXC1,FOS,FRK,GLA,KRT13,RBBP8,RET,SIAH2,SLC22A5,SVIL,DYNLT3,TFF1,TPD52L1,SEMA3B,CCN5,KLF4,PPIF,PRSS23,PLAAT3,RHOBTB3,SEC14L2,TIPARP,IL17RB,MREG
2_Member	Chemical And Genetic Perturbations	M2234	BHAT ESR1 TARGETS VIA AKT1 UP	-13.4621	-10.3868	35/278	595,990,1509,1870,1952,2353,2526,2717,3055,3860,4616,5305,5979,6478,6584,6840,7164,7450,7869,10105,10171,10801,23541,25976,26579,27202,51523,51559,51659,54981,57596,80139,140706,164832,285489	CCND1,CDC6,CTSD,E2F2,CELSR2,FOS,FUT4,GLA,HCK,KRT13,GADD45B,PIP4K2A,RET,SIAH2,SLC22A5,SVIL,TPD52L1,VWF,SEMA3B,PPIF,RCL1,SEPTIN9,SEC14L2,TIPARP,MYEOV,C5AR2,CXXC5,NT5DC3,GINS2,NMRK1,BEGAIN,ZNF703,CCM2L,LONRF2,DOK7
3_Summary	Chemical And Genetic Perturbations	M828	MASSARWEH TAMOXIFEN RESISTANCE DN	-19.893	-16.1809	40/238	374,403,1826,1952,2289,2444,2717,3547,4256,4502,4665,5932,6278,6450,6478,6584,7164,7263,8624,9231,9466,10826,11098,22836,23026,23678,25976,51015,54981,55224,55319,55540,55686,80139,85004,94121,150678,164832,196410,285489,1854,3148,3251,3716,5121,5305,6840,6990,7869,9133,9212,10046,10541,22974,23493,29089,51020,51258,54859,58513,64785,79885,123803,151242,219654,284266,401397,1345,8660,8819,9446,26…	AREG,ARL3,DSCAM,CELSR2,FKBP5,FRK,GLA,IGSF1,MGP,MT2A,NAB2,RBBP8,S100A7,SH3BGR,SIAH2,SLC22A5,TPD52L1,TST,PSMG1,DLG5,IL27RA,FAXDC2,PRSS23,RHOBTB3,MYO16,SGK3,TIPARP,ISOC1,NMRK1,ETNK2,TMA16,IL17RB,MREG,ZNF703,RERG,SYTL4,COPS9,LONRF2,METTL7B,DOK7,DUT,HMGB2,HPRT1,JAK1,PCP4,PIP4K2A,SVIL,DYNLT3,SEMA3B,CCNB2,AURKB,MAMLD1,ANP32B,TPX2,HEY2,UBE2T,HDDC2,MRPL51,ELP6,EPS15L1,GINS3,HDAC11,NTAN1,PPP1R1C,ZCCHC24,SI…
3_Member	Chemical And Genetic Perturbations	M828	MASSARWEH TAMOXIFEN RESISTANCE DN	-19.893	-16.1809	40/238	374,403,1826,1952,2289,2444,2717,3547,4256,4502,4665,5932,6278,6450,6478,6584,7164,7263,8624,9231,9466,10826,11098,22836,23026,23678,25976,51015,54981,55224,55319,55540,55686,80139,85004,94121,150678,164832,196410,285489	AREG,ARL3,DSCAM,CELSR2,FKBP5,FRK,GLA,IGSF1,MGP,MT2A,NAB2,RBBP8,S100A7,SH3BGR,SIAH2,SLC22A5,TPD52L1,TST,PSMG1,DLG5,IL27RA,FAXDC2,PRSS23,RHOBTB3,MYO16,SGK3,TIPARP,ISOC1,NMRK1,ETNK2,TMA16,IL17RB,MREG,ZNF703,RERG,SYTL4,COPS9,LONRF2,METTL7B,DOK7
3_Member	Chemical And Genetic Perturbations	M12522	CREIGHTON ENDOCRINE THERAPY RESISTANCE 1	-12.7323	-9.78603	47/509	374,1826,1854,1952,2289,3148,3251,3547,3716,4256,4665,5121,5305,5932,6478,6840,6990,7164,7869,9133,9212,10046,10541,10826,11098,22836,22974,23493,23678,29089,51015,51020,51258,54859,55686,58513,64785,79885,80139,85004,94121,123803,151242,219654,284266,285489,401397	AREG,DSCAM,DUT,CELSR2,FKBP5,HMGB2,HPRT1,IGSF1,JAK1,MGP,NAB2,PCP4,PIP4K2A,RBBP8,SIAH2,SVIL,DYNLT3,TPD52L1,SEMA3B,CCNB2,AURKB,MAMLD1,ANP32B,FAXDC2,PRSS23,RHOBTB3,TPX2,HEY2,SGK3,UBE2T,ISOC1,HDDC2,MRPL51,ELP6,MREG,EPS15L1,GINS3,HDAC11,ZNF703,RERG,SYTL4,NTAN1,PPP1R1C,ZCCHC24,SIGLEC15,DOK7,SMIM30
3_Member	Chemical And Genetic Perturbations	M6386	CREIGHTON ENDOCRINE THERAPY RESISTANCE 4	-10.0752	-7.34833	31/291	1345,1826,1952,2289,2444,3547,4256,4502,5932,6478,6584,7263,8624,8660,8819,9231,9446,9466,11098,22836,23026,23678,25976,26166,51559,55540,80139,85004,94121,150678,285489	COX6C,DSCAM,CELSR2,FKBP5,FRK,IGSF1,MGP,MT2A,RBBP8,SIAH2,SLC22A5,TST,PSMG1,IRS2,SAP30,DLG5,GSTO1,IL27RA,PRSS23,RHOBTB3,MYO16,SGK3,TIPARP,RGS22,NT5DC3,IL17RB,ZNF703,RERG,SYTL4,COPS9,DOK7
3_Member	Chemical And Genetic Perturbations	M14447	MASSARWEH RESPONSE TO ESTRADIOL	-9.06724	-6.47033	14/62	374,2717,5932,6478,7164,8624,11098,22836,23678,25976,55224,55319,55540,55686	AREG,GLA,RBBP8,SIAH2,TPD52L1,PSMG1,PRSS23,RHOBTB3,SGK3,TIPARP,ETNK2,TMA16,IL17RB,MREG
4_Summary	Immunologic Signatures	M3577	GSE15750 DAY6 VS DAY10 EFF CD8 TCELL UP	-18.3237	-14.8334	35/196	332,990,1163,2237,4502,5888,5932,6119,6241,7295,8318,8438,9133,9212,10376,10403,10541,10549,11004,11339,22974,51659,55723,55839,55872,57405,64946,79075,83540,83903,122769,147841,221150,378708,387103,1854,2289,2305,3148,5111,51514,84057,84314,113130,119392,1509,8208,23594,2547,3606,3669,7852,8819,55329,55686,80150,2146,4678,29089,5984,91057,5093,10055,11270,29074,51015,10465,51258,4038,8914,11130,…	BIRC5,CDC6,CKS1B,FEN1,MT2A,RAD51,RBBP8,RPA3,RRM2,TXN,CDC45,RAD54L,CCNB2,AURKB,TUBA1B,NDC80,ANP32B,PRDX4,KIF2C,OIP5,TPX2,GINS2,ASF1B,CENPN,PBK,SPC25,CENPH,DSCC1,NUF2,HASPIN,LRR1,SPC24,SKA3,CENPS,CENPW,DUT,FKBP5,FOXM1,HMGB2,PCNA,DTL,MND1,TMEM107,CDCA5,SFR1,CTSD,CHAF1B,ORC6,XRCC6,IL18,ISG20,CXCR4,SAP30,MNS1,MREG,ASRGL1,EZH2,NASP,UBE2T,RFC4,CCDC34,PCBP1,SAE1,NRM,MRPL18,ISOC1,PPIH,MRPL51,LRP4,TIMELESS…
4_Member	Immunologic Signatures	M3577	GSE15750 DAY6 VS DAY10 EFF CD8 TCELL UP	-18.3237	-14.8334	35/196	332,990,1163,2237,4502,5888,5932,6119,6241,7295,8318,8438,9133,9212,10376,10403,10541,10549,11004,11339,22974,51659,55723,55839,55872,57405,64946,79075,83540,83903,122769,147841,221150,378708,387103	BIRC5,CDC6,CKS1B,FEN1,MT2A,RAD51,RBBP8,RPA3,RRM2,TXN,CDC45,RAD54L,CCNB2,AURKB,TUBA1B,NDC80,ANP32B,PRDX4,KIF2C,OIP5,TPX2,GINS2,ASF1B,CENPN,PBK,SPC25,CENPH,DSCC1,NUF2,HASPIN,LRR1,SPC24,SKA3,CENPS,CENPW
4_Member	Immunologic Signatures	M3580	GSE15750 DAY6 VS DAY10 TRAF6KO EFF CD8 TCELL UP	-13.9421	-10.7528	30/195	332,990,1163,1854,2237,2289,2305,3148,4502,5111,5888,6241,8318,9133,9212,10376,22974,51514,55839,55872,57405,64946,83540,84057,84314,113130,119392,122769,147841,221150	BIRC5,CDC6,CKS1B,DUT,FEN1,FKBP5,FOXM1,HMGB2,MT2A,PCNA,RAD51,RRM2,CDC45,CCNB2,AURKB,TUBA1B,TPX2,DTL,CENPN,PBK,SPC25,CENPH,NUF2,MND1,TMEM107,CDCA5,SFR1,LRR1,SPC24,SKA3
4_Member	Immunologic Signatures	M2984	GSE13547 CTRL VS ANTI IGM STIM BCELL 12H UP	-13.1698	-10.1899	28/180	332,990,1163,1509,1854,2289,3148,4502,5888,6241,8208,8318,8438,9133,9212,10403,10549,22974,23594,55723,55839,55872,57405,64946,83540,122769,147841,378708	BIRC5,CDC6,CKS1B,CTSD,DUT,FKBP5,HMGB2,MT2A,RAD51,RRM2,CHAF1B,CDC45,RAD54L,CCNB2,AURKB,NDC80,PRDX4,TPX2,ORC6,ASF1B,CENPN,PBK,SPC25,CENPH,NUF2,LRR1,SPC24,CENPS
4_Member	Immunologic Signatures	M6198	GSE2405 HEAT KILLED LYSATE VS LIVE A PHAGOCYTOPHILUM STIM NEUTROPHIL 9H UP	-11.8635	-8.97523	27/188	990,1854,2237,2289,2547,3148,3606,3669,6119,6241,7295,7852,8318,8819,9133,10376,11004,55329,55686,55723,55872,57405,80150,83540,84314,113130,147841	CDC6,DUT,FEN1,FKBP5,XRCC6,HMGB2,IL18,ISG20,RPA3,RRM2,TXN,CXCR4,CDC45,SAP30,CCNB2,TUBA1B,KIF2C,MNS1,MREG,ASF1B,PBK,SPC25,ASRGL1,NUF2,TMEM107,CDCA5,SPC24
4_Member	Chemical And Genetic Perturbations	M1157	KONG E2F3 TARGETS	-10.2905	-7.54061	18/93	990,2146,2237,3148,4678,5888,5932,8208,8438,11004,22974,29089,55723,55872,57405,64946,83540,113130	CDC6,EZH2,FEN1,HMGB2,NASP,RAD51,RBBP8,CHAF1B,RAD54L,KIF2C,TPX2,UBE2T,ASF1B,PBK,SPC25,CENPH,NUF2,CDCA5
4_Member	Chemical And Genetic Perturbations	M4888	ZHAN MULTIPLE MYELOMA PR UP	-10.0525	-7.33305	13/44	332,2146,2305,5984,6241,9133,22974,29089,57405,79075,83540,91057,147841	BIRC5,EZH2,FOXM1,RFC4,RRM2,CCNB2,TPX2,UBE2T,SPC25,DSCC1,NUF2,CCDC34,SPC24
4_Member	Immunologic Signatures	M2961	GSE14415 NATURAL TREG VS TCONV DN	-9.70733	-7.02995	23/169	332,1163,1509,1854,2289,3148,5888,6241,8208,8318,8438,9133,10403,10541,22974,55723,55839,55872,64946,83540,122769,147841,378708	BIRC5,CKS1B,CTSD,DUT,FKBP5,HMGB2,RAD51,RRM2,CHAF1B,CDC45,RAD54L,CCNB2,NDC80,ANP32B,TPX2,ASF1B,CENPN,PBK,CENPH,NUF2,LRR1,SPC24,CENPS
4_Member	Immunologic Signatures	M2969	GSE14415 INDUCED VS NATURAL TREG DN	-9.65507	-6.98432	23/170	332,1163,2146,4502,5093,5888,8318,8438,9133,10055,11004,11270,22974,29074,51015,55723,55839,55872,64946,83540,83903,147841,378708	BIRC5,CKS1B,EZH2,MT2A,PCBP1,RAD51,CDC45,RAD54L,CCNB2,SAE1,KIF2C,NRM,TPX2,MRPL18,ISOC1,ASF1B,CENPN,PBK,CENPH,NUF2,HASPIN,SPC24,CENPS
4_Member	Immunologic Signatures	M5041	GSE30962 PRIMARY VS SECONDARY ACUTE LCMV INF CD8 TCELL UP	-9.28094	-6.6419	24/193	332,990,1163,2146,2289,3148,5888,6241,8318,8438,9133,9212,10403,10465,51258,55329,55723,55839,57405,79075,83540,84057,113130,147841	BIRC5,CDC6,CKS1B,EZH2,FKBP5,HMGB2,RAD51,RRM2,CDC45,RAD54L,CCNB2,AURKB,NDC80,PPIH,MRPL51,MNS1,ASF1B,CENPN,SPC25,DSCC1,NUF2,MND1,CDCA5,SPC24
4_Member	Chemical And Genetic Perturbations	M761	FLORIO NEOCORTEX BASAL RADIAL GLIA DN	-9.05753	-6.47033	23/182	332,1163,2305,3148,4038,6241,8318,8914,9133,9212,10403,11004,11130,22974,29089,51514,55872,57405,79682,83540,84057,113130,221150	BIRC5,CKS1B,FOXM1,HMGB2,LRP4,RRM2,CDC45,TIMELESS,CCNB2,AURKB,NDC80,KIF2C,ZWINT,TPX2,UBE2T,DTL,PBK,SPC25,CENPU,NUF2,MND1,CDCA5,SKA3
4_Member	Chemical And Genetic Perturbations	M1735	GAVIN FOXP3 TARGETS CLUSTER P6	-8.94653	-6.37532	16/86	332,1163,5888,6241,8438,9133,9212,11004,22974,51659,55540,55872,57405,83540,113130,147841	BIRC5,CKS1B,RAD51,RRM2,RAD54L,CCNB2,AURKB,KIF2C,TPX2,GINS2,IL17RB,PBK,SPC25,NUF2,CDCA5,SPC24
4_Member	Immunologic Signatures	M6205	GSE2405 S AUREUS VS UNTREATED NEUTROPHIL DN	-8.77777	-6.22197	23/188	332,1854,2146,2199,2289,5111,6119,6241,7852,8318,10403,11004,11339,22974,29074,51514,55329,55723,55872,57405,83540,91368,113130	BIRC5,DUT,EZH2,FBLN2,FKBP5,PCNA,RPA3,RRM2,CXCR4,CDC45,NDC80,KIF2C,OIP5,TPX2,MRPL18,DTL,MNS1,ASF1B,PBK,SPC25,NUF2,CDKN2AIPNL,CDCA5
4_Member	Chemical And Genetic Perturbations	M10279	HORIUCHI WTAP TARGETS DN	-8.27581	-5.77228	29/306	292,332,1163,2305,3148,4256,5228,6241,6470,7443,7852,9133,9212,10403,11004,11339,22974,26010,26061,55723,55839,55872,56943,57405,83540,84300,147841,221150,387103	SLC25A5,BIRC5,CKS1B,FOXM1,HMGB2,MGP,PGF,RRM2,SHMT1,VRK1,CXCR4,CCNB2,AURKB,NDC80,KIF2C,OIP5,TPX2,SPATS2L,HACL1,ASF1B,CENPN,PBK,ENY2,SPC25,NUF2,UQCC2,SPC24,SKA3,CENPW
4_Member	Immunologic Signatures	M9987	GSE45365 WT VS IFNAR KO BCELL DN	-7.64905	-5.21183	19/149	332,2237,2305,5888,7263,7443,9133,9212,10403,11116,11339,29089,55723,57405,83540,90701,113130,147841,378708	BIRC5,FEN1,FOXM1,RAD51,TST,VRK1,CCNB2,AURKB,NDC80,CEP43,OIP5,UBE2T,ASF1B,SPC25,NUF2,SEC11C,CDCA5,SPC24,CENPS
4_Member	Immunologic Signatures	M9277	GSE39110 DAY3 VS DAY6 POST IMMUNIZATION CD8 TCELL DN	-7.4444	-5.02965	21/186	332,642,990,1163,2237,2305,3669,8819,9133,10552,11004,22974,51514,55872,57405,83540,84057,113130,122769,147841,221150	BIRC5,BLMH,CDC6,CKS1B,FEN1,FOXM1,ISG20,SAP30,CCNB2,ARPC1A,KIF2C,TPX2,DTL,PBK,SPC25,NUF2,MND1,CDCA5,LRR1,SPC24,SKA3
4_Member	Immunologic Signatures	M9979	GSE45365 HEALTHY VS MCMV INFECTION CD11B DC DN	-6.86838	-4.54244	18/150	332,2305,2842,5627,6241,7353,9133,9212,22974,26166,51514,54797,55839,55872,83540,113130,196410,221150	BIRC5,FOXM1,GPR19,PROS1,RRM2,UFD1,CCNB2,AURKB,TPX2,RGS22,DTL,MED18,CENPN,PBK,NUF2,CDCA5,METTL7B,SKA3
4_Member	Immunologic Signatures	M2993	GSE13547 CTRL VS ANTI IGM STIM BCELL 2H UP	-6.72184	-4.40473	19/170	837,1163,2146,2289,3015,3669,5888,5932,6241,8318,9133,9212,11004,22974,57405,64946,83540,91057,378708	CASP4,CKS1B,EZH2,FKBP5,H2AZ1,ISG20,RAD51,RBBP8,RRM2,CDC45,CCNB2,AURKB,KIF2C,TPX2,SPC25,CENPH,NUF2,CCDC34,CENPS
4_Member	Immunologic Signatures	M3000	GSE13547 CTRL VS ANTI IGM STIM ZFX KO BCELL 2H UP	-6.48312	-4.19695	18/159	332,1163,3015,5093,5888,8208,8318,8522,10598,11270,22974,23234,27089,57405,64946,83540,147841,378708	BIRC5,CKS1B,H2AZ1,PCBP1,RAD51,CHAF1B,CDC45,GAS7,AHSA1,NRM,TPX2,DNAJC9,UQCRQ,SPC25,CENPH,NUF2,SPC24,CENPS
4_Member	Immunologic Signatures	M9989	GSE45365 WT VS IFNAR KO BCELL MCMV INFECTION DN	-5.29957	-3.13355	16/155	332,2237,2842,4900,5888,8438,9133,11004,11339,29089,55723,55839,83540,94121,113130,116832	BIRC5,FEN1,GPR19,NRGN,RAD51,RAD54L,CCNB2,KIF2C,OIP5,UBE2T,ASF1B,CENPN,NUF2,SYTL4,CDCA5,RPL39L
4_Member	Immunologic Signatures	M2965	GSE14415 TCONV VS FOXP3 KO INDUCED TREG DN	-5.03801	-2.91878	17/181	332,1889,4502,6241,8318,9133,10055,11270,22974,51514,55872,64946,79075,83540,83903,147841,378708	BIRC5,ECE1,MT2A,RRM2,CDC45,CCNB2,SAE1,NRM,TPX2,DTL,PBK,CENPH,DSCC1,NUF2,HASPIN,SPC24,CENPS
4_Member	Immunologic Signatures	M2981	GSE13547 2H VS 12 H ANTI IGM STIM BCELL UP	-4.31806	-2.27647	15/166	332,837,1163,3055,3148,3669,5480,5888,6241,8438,9133,10403,22974,55872,83540	BIRC5,CASP4,CKS1B,HCK,HMGB2,ISG20,PPIC,RAD51,RRM2,RAD54L,CCNB2,NDC80,TPX2,PBK,NUF2
4_Member	Immunologic Signatures	M7428	GSE16451 CTRL VS WEST EQUINE ENC VIRUS IMMATURE NEURON CELL LINE DN	-4.25026	-2.21981	16/188	990,1163,1595,5888,6241,8438,22974,26292,55319,55723,55872,57405,64116,79075,83540,113130	CDC6,CKS1B,CYP51A1,RAD51,RRM2,RAD54L,TPX2,MYCBP,TMA16,ASF1B,PBK,SPC25,SLC39A8,DSCC1,NUF2,CDCA5
4_Member	Immunologic Signatures	M9137	GSE40274 CTRL VS EOS TRANSDUCED ACTIVATED CD4 TCELL UP	-3.86088	-1.89563	14/162	332,1847,1870,4678,8438,9212,10403,22974,51514,55723,57405,80824,83540,113130	BIRC5,DUSP5,E2F2,NASP,RAD54L,AURKB,NDC80,TPX2,DTL,ASF1B,SPC25,DUSP16,NUF2,CDCA5
4_Member	Chemical And Genetic Perturbations	M1919	COLINA TARGETS OF 4EBP1 AND 4EBP2	-3.40953	-1.53518	21/338	332,595,645,2296,2305,2717,4501,4835,5888,8839,9212,10403,11004,22822,22974,29089,55723,55872,64946,83540,115106	BIRC5,CCND1,BLVRB,FOXC1,FOXM1,GLA,MT1X,NQO2,RAD51,CCN5,AURKB,NDC80,KIF2C,PHLDA1,TPX2,UBE2T,ASF1B,PBK,CENPH,NUF2,HAUS1
4_Member	Immunologic Signatures	M8085	GSE23502 WT VS HDC KO MYELOID DERIVED SUPPRESSOR CELL COLON TUMOR UP	-2.82144	-1.08319	13/183	332,1163,1952,3148,6241,7295,8318,9133,22974,55872,83540,113130,378708	BIRC5,CKS1B,CELSR2,HMGB2,RRM2,TXN,CDC45,CCNB2,TPX2,PBK,NUF2,CDCA5,CENPS
4_Member	Immunologic Signatures	M7431	GSE21670 UNTREATED VS TGFB IL6 TREATED STAT3 KO CD4 TCELL UP	-2.19853	-0.635604	12/192	990,1163,6241,9133,11116,55723,55872,57405,64116,80824,83540,113130	CDC6,CKS1B,RRM2,CCNB2,CEP43,ASF1B,PBK,SPC25,SLC39A8,DUSP16,NUF2,CDCA5
5_Summary	Immunologic Signatures	M2982	GSE13547 2H VS 12 H ANTI IGM STIM BCELL DN	-14.0321	-10.797	29/180	292,332,1163,1478,1854,5888,6241,6470,6627,8318,9133,9212,10987,11267,11270,23594,29074,51015,55723,55839,55872,57405,57819,79075,83540,91057,115106,147841,378708,5423,6119,9446,9643,10598,11315,5093,122769,403,5223,29093,84314,1847,3251,5272,440574	SLC25A5,BIRC5,CKS1B,CSTF2,DUT,RAD51,RRM2,SHMT1,SNRPA1,CDC45,CCNB2,AURKB,COPS5,SNF8,NRM,ORC6,MRPL18,ISOC1,ASF1B,CENPN,PBK,SPC25,LSM2,DSCC1,NUF2,CCDC34,HAUS1,SPC24,CENPS,POLB,RPA3,GSTO1,MORF4L2,AHSA1,PARK7,PCBP1,LRR1,ARL3,PGAM1,MRPL22,TMEM107,DUSP5,HPRT1,SERPINB9,MICOS10
5_Member	Immunologic Signatures	M2982	GSE13547 2H VS 12 H ANTI IGM STIM BCELL DN	-14.0321	-10.797	29/180	292,332,1163,1478,1854,5888,6241,6470,6627,8318,9133,9212,10987,11267,11270,23594,29074,51015,55723,55839,55872,57405,57819,79075,83540,91057,115106,147841,378708	SLC25A5,BIRC5,CKS1B,CSTF2,DUT,RAD51,RRM2,SHMT1,SNRPA1,CDC45,CCNB2,AURKB,COPS5,SNF8,NRM,ORC6,MRPL18,ISOC1,ASF1B,CENPN,PBK,SPC25,LSM2,DSCC1,NUF2,CCDC34,HAUS1,SPC24,CENPS
5_Member	Immunologic Signatures	M2955	GSE14415 INDUCED TREG VS FAILED INDUCED TREG UP	-12.1498	-9.22769	27/183	332,1163,1478,1854,5423,5888,6119,6241,6470,6627,9133,9212,9446,9643,10598,11315,23594,29074,51015,55723,55839,55872,57819,79075,115106,147841,378708	BIRC5,CKS1B,CSTF2,DUT,POLB,RAD51,RPA3,RRM2,SHMT1,SNRPA1,CCNB2,AURKB,GSTO1,MORF4L2,AHSA1,PARK7,ORC6,MRPL18,ISOC1,ASF1B,CENPN,PBK,LSM2,DSCC1,HAUS1,SPC24,CENPS
5_Member	Immunologic Signatures	M2959	GSE14415 INDUCED TREG VS TCONV UP	-11.7912	-8.91366	26/175	332,1163,1854,5093,5888,6119,6241,6470,6627,8318,9133,9212,10987,11270,29074,55723,55839,55872,57405,57819,79075,83540,115106,122769,147841,378708	BIRC5,CKS1B,DUT,PCBP1,RAD51,RPA3,RRM2,SHMT1,SNRPA1,CDC45,CCNB2,AURKB,COPS5,NRM,MRPL18,ASF1B,CENPN,PBK,SPC25,LSM2,DSCC1,NUF2,HAUS1,LRR1,SPC24,CENPS
5_Member	Immunologic Signatures	M2975	GSE14415 ACT VS CTRL NATURAL TREG UP	-5.26774	-3.10582	17/174	332,403,5093,5223,6119,6241,6627,9643,23594,29074,29093,51015,55723,55872,57819,84314,378708	BIRC5,ARL3,PCBP1,PGAM1,RPA3,RRM2,SNRPA1,MORF4L2,ORC6,MRPL18,MRPL22,ISOC1,ASF1B,PBK,LSM2,TMEM107,CENPS
5_Member	Immunologic Signatures	M2939	GSE14699 DELETIONAL TOLERANCE VS ACTIVATED CD8 TCELL DN	-3.51091	-1.615	14/175	1847,3251,5223,5272,6627,10987,23594,29074,55723,55872,57819,79075,91057,440574	DUSP5,HPRT1,PGAM1,SERPINB9,SNRPA1,COPS5,ORC6,MRPL18,ASF1B,PBK,LSM2,DSCC1,CCDC34,MICOS10
6_Summary	Reactome Gene Sets	R-HSA-1640170	Cell Cycle	-13.7144	-10.5859	57/675	332,595,990,1032,1163,1870,2237,2305,3015,5111,5436,5527,5888,5932,5982,5984,6119,6241,7443,7846,7979,8318,9133,9212,10376,10393,10403,11004,11116,11130,11339,22822,22974,22981,23421,23594,23649,51400,51659,54069,55839,57405,64785,64946,79075,79172,79682,79902,80254,83540,84057,93323,113130,115106,147841,378708,387103,311,403,805,3815,4752,5228,6840,6990,7039,8914,10801,10907,11104,51530,136647,1…	BIRC5,CCND1,CDC6,CDKN2D,CKS1B,E2F2,FEN1,FOXM1,H2AZ1,PCNA,POLR2G,PPP2R5C,RAD51,RBBP8,RFC2,RFC4,RPA3,RRM2,VRK1,TUBA1A,SEM1,CDC45,CCNB2,AURKB,TUBA1B,ANAPC10,NDC80,KIF2C,CEP43,ZWINT,OIP5,PHLDA1,TPX2,NINL,ITGB3BP,ORC6,POLA2,PPME1,GINS2,MIS18A,CENPN,SPC25,GINS3,CENPH,DSCC1,CENPO,CENPU,NUP85,CEP63,NUF2,MND1,HAUS8,CDCA5,HAUS1,SPC24,CENPS,CENPW,ANXA11,ARL3,CALM2,KIT,NEK3,PGF,SVIL,DYNLT3,TGFA,TIMELESS,SEPT…
6_Member	Reactome Gene Sets	R-HSA-1640170	Cell Cycle	-13.7144	-10.5859	57/675	332,595,990,1032,1163,1870,2237,2305,3015,5111,5436,5527,5888,5932,5982,5984,6119,6241,7443,7846,7979,8318,9133,9212,10376,10393,10403,11004,11116,11130,11339,22822,22974,22981,23421,23594,23649,51400,51659,54069,55839,57405,64785,64946,79075,79172,79682,79902,80254,83540,84057,93323,113130,115106,147841,378708,387103	BIRC5,CCND1,CDC6,CDKN2D,CKS1B,E2F2,FEN1,FOXM1,H2AZ1,PCNA,POLR2G,PPP2R5C,RAD51,RBBP8,RFC2,RFC4,RPA3,RRM2,VRK1,TUBA1A,SEM1,CDC45,CCNB2,AURKB,TUBA1B,ANAPC10,NDC80,KIF2C,CEP43,ZWINT,OIP5,PHLDA1,TPX2,NINL,ITGB3BP,ORC6,POLA2,PPME1,GINS2,MIS18A,CENPN,SPC25,GINS3,CENPH,DSCC1,CENPO,CENPU,NUP85,CEP63,NUF2,MND1,HAUS8,CDCA5,HAUS1,SPC24,CENPS,CENPW
6_Member	Reactome Gene Sets	R-HSA-69278	Cell Cycle, Mitotic	-12.7637	-9.80485	49/547	332,595,990,1032,1163,1870,2237,2305,3015,5111,5527,5982,5984,6119,6241,7443,7846,7979,8318,9133,9212,10376,10393,10403,11004,11116,11130,22822,22974,22981,23421,23594,23649,51400,51659,55839,57405,64785,64946,79172,79682,79902,80254,83540,93323,113130,115106,147841,378708	BIRC5,CCND1,CDC6,CDKN2D,CKS1B,E2F2,FEN1,FOXM1,H2AZ1,PCNA,PPP2R5C,RFC2,RFC4,RPA3,RRM2,VRK1,TUBA1A,SEM1,CDC45,CCNB2,AURKB,TUBA1B,ANAPC10,NDC80,KIF2C,CEP43,ZWINT,PHLDA1,TPX2,NINL,ITGB3BP,ORC6,POLA2,PPME1,GINS2,CENPN,SPC25,GINS3,CENPH,CENPO,CENPU,NUP85,CEP63,NUF2,HAUS8,CDCA5,HAUS1,SPC24,CENPS
6_Member	Reactome Gene Sets	R-HSA-2500257	Resolution of Sister Chromatid Cohesion	-9.85869	-7.16774	20/124	332,5527,7846,9133,9212,10376,10403,11004,11130,23421,55839,57405,64946,79172,79682,79902,83540,113130,147841,378708	BIRC5,PPP2R5C,TUBA1A,CCNB2,AURKB,TUBA1B,NDC80,KIF2C,ZWINT,ITGB3BP,CENPN,SPC25,CENPH,CENPO,CENPU,NUP85,NUF2,CDCA5,SPC24,CENPS
6_Member	GO Biological Processes	GO:0051301	cell division	-9.71795	-7.03383	45/577	311,332,403,595,805,990,1163,3815,4752,5228,5932,6840,6990,7039,7443,7846,8914,9133,9212,10376,10393,10403,10801,10907,11004,11104,11130,11339,22974,23421,23594,51530,54069,57405,80254,83540,93323,113130,115106,136647,147841,151242,221150,378708,387103	ANXA11,BIRC5,ARL3,CCND1,CALM2,CDC6,CKS1B,KIT,NEK3,PGF,RBBP8,SVIL,DYNLT3,TGFA,VRK1,TUBA1A,TIMELESS,CCNB2,AURKB,TUBA1B,ANAPC10,NDC80,SEPTIN9,TXNL4A,KIF2C,KATNA1,ZWINT,OIP5,TPX2,ITGB3BP,ORC6,ZC3HC1,MIS18A,SPC25,CEP63,NUF2,HAUS8,CDCA5,HAUS1,MPLKIP,SPC24,PPP1R1C,SKA3,CENPS,CENPW
6_Member	Reactome Gene Sets	R-HSA-68877	Mitotic Prometaphase	-9.59953	-6.94175	25/202	332,5527,7846,9133,9212,10376,10403,11004,11116,11130,22981,23421,55839,57405,64946,79172,79682,79902,80254,83540,93323,113130,115106,147841,378708	BIRC5,PPP2R5C,TUBA1A,CCNB2,AURKB,TUBA1B,NDC80,KIF2C,CEP43,ZWINT,NINL,ITGB3BP,CENPN,SPC25,CENPH,CENPO,CENPU,NUP85,CEP63,NUF2,HAUS8,CDCA5,HAUS1,SPC24,CENPS
6_Member	Reactome Gene Sets	R-HSA-9648025	EML4 and NUDC in mitotic spindle formation	-8.71467	-6.17862	18/115	332,5527,7846,9212,10376,10403,11004,11130,23421,55839,57405,64946,79172,79682,79902,83540,147841,378708	BIRC5,PPP2R5C,TUBA1A,AURKB,TUBA1B,NDC80,KIF2C,ZWINT,ITGB3BP,CENPN,SPC25,CENPH,CENPO,CENPU,NUP85,NUF2,SPC24,CENPS
6_Member	Reactome Gene Sets	R-HSA-141424	Amplification of signal from the kinetochores	-8.28723	-5.77921	16/95	332,5527,9212,10403,11004,11130,23421,55839,57405,64946,79172,79682,79902,83540,147841,378708	BIRC5,PPP2R5C,AURKB,NDC80,KIF2C,ZWINT,ITGB3BP,CENPN,SPC25,CENPH,CENPO,CENPU,NUP85,NUF2,SPC24,CENPS
6_Member	Reactome Gene Sets	R-HSA-141444	Amplification of signal from unattached kinetochores via a MAD2 inhibitory signal	-8.28723	-5.77921	16/95	332,5527,9212,10403,11004,11130,23421,55839,57405,64946,79172,79682,79902,83540,147841,378708	BIRC5,PPP2R5C,AURKB,NDC80,KIF2C,ZWINT,ITGB3BP,CENPN,SPC25,CENPH,CENPO,CENPU,NUP85,NUF2,SPC24,CENPS
6_Member	Reactome Gene Sets	R-HSA-69618	Mitotic Spindle Checkpoint	-8.0552	-5.57774	17/112	332,5527,9212,10393,10403,11004,11130,23421,55839,57405,64946,79172,79682,79902,83540,147841,378708	BIRC5,PPP2R5C,AURKB,ANAPC10,NDC80,KIF2C,ZWINT,ITGB3BP,CENPN,SPC25,CENPH,CENPO,CENPU,NUP85,NUF2,SPC24,CENPS
6_Member	Reactome Gene Sets	R-HSA-5663220	RHO GTPases Activate Formins	-7.43225	-5.02288	18/138	332,5527,7846,9212,10376,10403,11004,11130,23421,55839,57405,64946,79172,79682,79902,83540,147841,378708	BIRC5,PPP2R5C,TUBA1A,AURKB,TUBA1B,NDC80,KIF2C,ZWINT,ITGB3BP,CENPN,SPC25,CENPH,CENPO,CENPU,NUP85,NUF2,SPC24,CENPS
6_Member	Reactome Gene Sets	R-HSA-2467813	Separation of Sister Chromatids	-7.36293	-4.97644	21/188	332,5527,7846,7979,9212,10376,10393,10403,11004,11130,23421,55839,57405,64946,79172,79682,79902,83540,113130,147841,378708	BIRC5,PPP2R5C,TUBA1A,SEM1,AURKB,TUBA1B,ANAPC10,NDC80,KIF2C,ZWINT,ITGB3BP,CENPN,SPC25,CENPH,CENPO,CENPU,NUP85,NUF2,CDCA5,SPC24,CENPS
6_Member	Reactome Gene Sets	R-HSA-69620	Cell Cycle Checkpoints	-7.20308	-4.83664	26/283	332,990,5527,5932,5982,5984,6119,7979,8318,9133,9212,10393,10403,11004,11130,23421,23594,55839,57405,64946,79172,79682,79902,83540,147841,378708	BIRC5,CDC6,PPP2R5C,RBBP8,RFC2,RFC4,RPA3,SEM1,CDC45,CCNB2,AURKB,ANAPC10,NDC80,KIF2C,ZWINT,ITGB3BP,ORC6,CENPN,SPC25,CENPH,CENPO,CENPU,NUP85,NUF2,SPC24,CENPS
6_Member	Reactome Gene Sets	R-HSA-68882	Mitotic Anaphase	-7.00149	-4.6542	23/233	332,5527,7443,7846,7979,9133,9212,10376,10393,10403,11004,11130,23421,55839,57405,64946,79172,79682,79902,83540,113130,147841,378708	BIRC5,PPP2R5C,VRK1,TUBA1A,SEM1,CCNB2,AURKB,TUBA1B,ANAPC10,NDC80,KIF2C,ZWINT,ITGB3BP,CENPN,SPC25,CENPH,CENPO,CENPU,NUP85,NUF2,CDCA5,SPC24,CENPS
6_Member	Reactome Gene Sets	R-HSA-2555396	Mitotic Metaphase and Anaphase	-6.96742	-4.62634	23/234	332,5527,7443,7846,7979,9133,9212,10376,10393,10403,11004,11130,23421,55839,57405,64946,79172,79682,79902,83540,113130,147841,378708	BIRC5,PPP2R5C,VRK1,TUBA1A,SEM1,CCNB2,AURKB,TUBA1B,ANAPC10,NDC80,KIF2C,ZWINT,ITGB3BP,CENPN,SPC25,CENPH,CENPO,CENPU,NUP85,NUF2,CDCA5,SPC24,CENPS
6_Member	Reactome Gene Sets	R-HSA-68886	M Phase	-5.67284	-3.459	29/405	332,3015,5527,7443,7846,7979,9133,9212,10376,10393,10403,11004,11116,11130,22981,23421,55839,57405,64946,79172,79682,79902,80254,83540,93323,113130,115106,147841,378708	BIRC5,H2AZ1,PPP2R5C,VRK1,TUBA1A,SEM1,CCNB2,AURKB,TUBA1B,ANAPC10,NDC80,KIF2C,CEP43,ZWINT,NINL,ITGB3BP,CENPN,SPC25,CENPH,CENPO,CENPU,NUP85,CEP63,NUF2,HAUS8,CDCA5,HAUS1,SPC24,CENPS
6_Member	Reactome Gene Sets	R-HSA-195258	RHO GTPase Effectors	-3.94071	-1.96096	21/309	332,805,3015,5527,7846,9212,10376,10403,10552,11004,11130,23421,55839,57405,64946,79172,79682,79902,83540,147841,378708	BIRC5,CALM2,H2AZ1,PPP2R5C,TUBA1A,AURKB,TUBA1B,NDC80,ARPC1A,KIF2C,ZWINT,ITGB3BP,CENPN,SPC25,CENPH,CENPO,CENPU,NUP85,NUF2,SPC24,CENPS
6_Member	GO Biological Processes	GO:0007059	chromosome segregation	-3.73001	-1.78872	21/320	292,332,990,2237,9212,10403,11004,11130,11339,54069,55839,57405,64946,79075,83540,83903,113130,147841,221150,378708,387103	SLC25A5,BIRC5,CDC6,FEN1,AURKB,NDC80,KIF2C,ZWINT,OIP5,MIS18A,CENPN,SPC25,CENPH,DSCC1,NUF2,HASPIN,CDCA5,SPC24,SKA3,CENPS,CENPW
7_Summary	Chemical And Genetic Perturbations	M16189	BERENJENO TRANSFORMED BY RHOA UP	-13.6112	-10.5189	50/539	332,595,990,1163,1478,2146,2237,2305,3015,3148,3251,4678,5090,5111,5223,5888,5984,6470,6627,6634,7295,7443,8208,8318,8819,8914,9212,9314,9446,10055,10063,10171,10544,11004,22822,23234,23401,23594,23649,26136,29074,29089,51514,55723,57819,79017,79902,83903,84844,113130,308,805,1595,1854,4501,4502,6119,6241,6611,9263,10130,10403,11130,51659,55839,642,1645,2547,4005,5292,5627,7263,7450,8438,9133,947…	BIRC5,CCND1,CDC6,CKS1B,CSTF2,EZH2,FEN1,FOXM1,H2AZ1,HMGB2,HPRT1,NASP,PBX3,PCNA,PGAM1,RAD51,RFC4,SHMT1,SNRPA1,SNRPD3,TXN,VRK1,CHAF1B,CDC45,SAP30,TIMELESS,AURKB,KLF4,GSTO1,SAE1,COX17,RCL1,PROCR,KIF2C,PHLDA1,DNAJC9,FRAT2,ORC6,POLA2,TES,MRPL18,UBE2T,DTL,ASF1B,LSM2,GGCT,NUP85,HASPIN,PHF5A,CDCA5,ANXA5,CALM2,CYP51A1,DUT,MT1X,MT2A,RPA3,RRM2,SMS,STK17A,PDIA6,NDC80,ZWINT,GINS2,CENPN,BLMH,AKR1C1,XRCC6,LMO2,P…
7_Member	Chemical And Genetic Perturbations	M16189	BERENJENO TRANSFORMED BY RHOA UP	-13.6112	-10.5189	50/539	332,595,990,1163,1478,2146,2237,2305,3015,3148,3251,4678,5090,5111,5223,5888,5984,6470,6627,6634,7295,7443,8208,8318,8819,8914,9212,9314,9446,10055,10063,10171,10544,11004,22822,23234,23401,23594,23649,26136,29074,29089,51514,55723,57819,79017,79902,83903,84844,113130	BIRC5,CCND1,CDC6,CKS1B,CSTF2,EZH2,FEN1,FOXM1,H2AZ1,HMGB2,HPRT1,NASP,PBX3,PCNA,PGAM1,RAD51,RFC4,SHMT1,SNRPA1,SNRPD3,TXN,VRK1,CHAF1B,CDC45,SAP30,TIMELESS,AURKB,KLF4,GSTO1,SAE1,COX17,RCL1,PROCR,KIF2C,PHLDA1,DNAJC9,FRAT2,ORC6,POLA2,TES,MRPL18,UBE2T,DTL,ASF1B,LSM2,GGCT,NUP85,HASPIN,PHF5A,CDCA5
7_Member	Chemical And Genetic Perturbations	M4077	FOURNIER ACINAR DEVELOPMENT LATE 2	-11.3225	-8.49168	32/277	308,332,805,990,1163,1595,1854,2237,2305,3015,4501,4502,4678,6119,6241,6611,6627,7295,7443,8318,8914,9263,10055,10130,10403,11004,11130,23234,51514,51659,55839,79902	ANXA5,BIRC5,CALM2,CDC6,CKS1B,CYP51A1,DUT,FEN1,FOXM1,H2AZ1,MT1X,MT2A,NASP,RPA3,RRM2,SMS,SNRPA1,TXN,VRK1,CDC45,TIMELESS,STK17A,SAE1,PDIA6,NDC80,KIF2C,ZWINT,DNAJC9,DTL,GINS2,CENPN,NUP85
7_Member	Chemical And Genetic Perturbations	M18635	CASORELLI ACUTE PROMYELOCYTIC LEUKEMIA DN	-7.33214	-4.94906	43/642	332,642,990,1163,1595,1645,2237,2305,2547,4005,4678,5292,5627,5984,6241,6611,6627,7263,7443,7450,8318,8438,8914,9133,9212,9470,10130,10403,10549,10652,10682,11004,11098,11130,11267,23234,23649,51659,55140,55686,55862,79017,79075	BIRC5,BLMH,CDC6,CKS1B,CYP51A1,AKR1C1,FEN1,FOXM1,XRCC6,LMO2,NASP,PIM1,PROS1,RFC4,RRM2,SMS,SNRPA1,TST,VRK1,VWF,CDC45,RAD54L,TIMELESS,CCNB2,AURKB,EIF4E2,PDIA6,NDC80,PRDX4,YKT6,EBP,KIF2C,PRSS23,ZWINT,SNF8,DNAJC9,POLA2,GINS2,ELP3,MREG,ECHDC1,GGCT,DSCC1
8_Summary	Chemical And Genetic Perturbations	M4288	SARRIO EPITHELIAL MESENCHYMAL TRANSITION UP	-13.4039	-10.3523	27/163	595,990,1163,2305,4502,5111,5888,5982,5984,6241,7846,8318,10063,10403,11130,22822,23594,29089,51514,55723,79017,79075,79682,81873,113130,221150,387103,1595,1870,1889,2237,2353,3015,3678,4005,4678,5292,6637,8208,8438,10598,10682,25976,51659,55872,57405,64785,64946,83540,147841,2146,3005,5932,22836,123879,2717,3547,6627,7450,9231,10652,10987,11270,22974,54069,79885,80223,91368	CCND1,CDC6,CKS1B,FOXM1,MT2A,PCNA,RAD51,RFC2,RFC4,RRM2,TUBA1A,CDC45,COX17,NDC80,ZWINT,PHLDA1,ORC6,UBE2T,DTL,ASF1B,GGCT,DSCC1,CENPU,ARPC5L,CDCA5,SKA3,CENPW,CYP51A1,E2F2,ECE1,FEN1,FOS,H2AZ1,ITGA5,LMO2,NASP,PIM1,SNRPG,CHAF1B,RAD54L,AHSA1,EBP,TIPARP,GINS2,PBK,SPC25,GINS3,CENPH,NUF2,SPC24,EZH2,H1-0,RBBP8,RHOBTB3,DCUN1D3,GLA,IGSF1,SNRPA1,VWF,DLG5,YKT6,COPS5,NRM,TPX2,MIS18A,HDAC11,RAB11FIP1,CDKN2AIPNL
8_Member	Chemical And Genetic Perturbations	M4288	SARRIO EPITHELIAL MESENCHYMAL TRANSITION UP	-13.4039	-10.3523	27/163	595,990,1163,2305,4502,5111,5888,5982,5984,6241,7846,8318,10063,10403,11130,22822,23594,29089,51514,55723,79017,79075,79682,81873,113130,221150,387103	CCND1,CDC6,CKS1B,FOXM1,MT2A,PCNA,RAD51,RFC2,RFC4,RRM2,TUBA1A,CDC45,COX17,NDC80,ZWINT,PHLDA1,ORC6,UBE2T,DTL,ASF1B,GGCT,DSCC1,CENPU,ARPC5L,CDCA5,SKA3,CENPW
8_Member	Chemical And Genetic Perturbations	M2132	WANG RESPONSE TO GSK3 INHIBITOR SB216763 DN	-11.7597	-8.89265	37/352	990,1163,1595,1870,1889,2237,2353,3015,3678,4005,4678,5292,5888,5982,6241,6637,8208,8318,8438,10598,10682,11130,22822,23594,25976,29089,51514,51659,55723,55872,57405,64785,64946,79075,79682,83540,147841	CDC6,CKS1B,CYP51A1,E2F2,ECE1,FEN1,FOS,H2AZ1,ITGA5,LMO2,NASP,PIM1,RAD51,RFC2,RRM2,SNRPG,CHAF1B,CDC45,RAD54L,AHSA1,EBP,ZWINT,PHLDA1,ORC6,TIPARP,UBE2T,DTL,GINS2,ASF1B,PBK,SPC25,GINS3,CENPH,DSCC1,CENPU,NUF2,SPC24
8_Member	Chemical And Genetic Perturbations	M2075	WHITFIELD CELL CYCLE S	-7.23738	-4.86103	18/142	2146,2237,3005,5888,5932,5982,5984,6241,8318,8438,11130,22836,29089,55723,79075,79682,113130,123879	EZH2,FEN1,H1-0,RAD51,RBBP8,RFC2,RFC4,RRM2,CDC45,RAD54L,ZWINT,RHOBTB3,UBE2T,ASF1B,DSCC1,CENPU,CDCA5,DCUN1D3
8_Member	Chemical And Genetic Perturbations	M1195	PATIL LIVER CANCER	-4.2922	-2.25522	35/630	990,1163,1870,2146,2237,2305,2717,3005,3547,5111,5984,6241,6627,7450,7846,8318,9231,10652,10987,11130,11270,22836,22974,29089,51514,54069,55723,55872,79682,79885,80223,83540,91368,113130,387103	CDC6,CKS1B,E2F2,EZH2,FEN1,FOXM1,GLA,H1-0,IGSF1,PCNA,RFC4,RRM2,SNRPA1,VWF,TUBA1A,CDC45,DLG5,YKT6,COPS5,ZWINT,NRM,RHOBTB3,TPX2,UBE2T,DTL,MIS18A,ASF1B,PBK,CENPU,HDAC11,RAB11FIP1,NUF2,CDKN2AIPNL,CDCA5,CENPW
9_Summary	Chemical And Genetic Perturbations	M8156	BENPORATH CYCLING GENES	-13.3165	-10.2886	54/628	332,595,990,1032,1163,1509,2237,2305,3005,3091,3148,4678,5111,5888,5932,5982,5984,6241,6446,6747,7090,7846,8208,8318,8438,8819,9133,9212,9643,10049,10403,10541,10873,11004,11104,11130,22836,22974,29089,51155,51514,51530,51659,55140,55723,55872,64785,79075,79682,83540,84057,84520,93323,114049,1870,2146,2176,3015,4502,23594,23649,5527,11339,53340,3068,4616,10063,10376,221150	BIRC5,CCND1,CDC6,CDKN2D,CKS1B,CTSD,FEN1,FOXM1,H1-0,HIF1A,HMGB2,NASP,PCNA,RAD51,RBBP8,RFC2,RFC4,RRM2,SGK1,SSR3,TLE3,TUBA1A,CHAF1B,CDC45,RAD54L,SAP30,CCNB2,AURKB,MORF4L2,DNAJB6,NDC80,ANP32B,ME3,KIF2C,KATNA1,ZWINT,RHOBTB3,TPX2,UBE2T,JPT1,DTL,ZC3HC1,GINS2,ELP3,ASF1B,PBK,GINS3,DSCC1,CENPU,NUF2,MND1,GON7,HAUS8,BUD23,E2F2,EZH2,FANCC,H2AZ1,MT2A,ORC6,POLA2,PPP2R5C,OIP5,SPA17,HDGF,GADD45B,COX17,TUBA1B,SKA3
9_Member	Chemical And Genetic Perturbations	M8156	BENPORATH CYCLING GENES	-13.3165	-10.2886	54/628	332,595,990,1032,1163,1509,2237,2305,3005,3091,3148,4678,5111,5888,5932,5982,5984,6241,6446,6747,7090,7846,8208,8318,8438,8819,9133,9212,9643,10049,10403,10541,10873,11004,11104,11130,22836,22974,29089,51155,51514,51530,51659,55140,55723,55872,64785,79075,79682,83540,84057,84520,93323,114049	BIRC5,CCND1,CDC6,CDKN2D,CKS1B,CTSD,FEN1,FOXM1,H1-0,HIF1A,HMGB2,NASP,PCNA,RAD51,RBBP8,RFC2,RFC4,RRM2,SGK1,SSR3,TLE3,TUBA1A,CHAF1B,CDC45,RAD54L,SAP30,CCNB2,AURKB,MORF4L2,DNAJB6,NDC80,ANP32B,ME3,KIF2C,KATNA1,ZWINT,RHOBTB3,TPX2,UBE2T,JPT1,DTL,ZC3HC1,GINS2,ELP3,ASF1B,PBK,GINS3,DSCC1,CENPU,NUF2,MND1,GON7,HAUS8,BUD23
9_Member	Hallmark Gene Sets	M5901	HALLMARK G2M CHECKPOINT	-10.4935	-7.72751	26/199	332,595,990,1163,1870,2146,2176,3015,3091,4502,4678,7090,8318,8438,8819,9133,9212,10403,11004,11104,22974,23594,23649,51155,51659,55872	BIRC5,CCND1,CDC6,CKS1B,E2F2,EZH2,FANCC,H2AZ1,HIF1A,MT2A,NASP,TLE3,CDC45,RAD54L,SAP30,CCNB2,AURKB,NDC80,KIF2C,KATNA1,TPX2,ORC6,POLA2,JPT1,GINS2,PBK
9_Member	Chemical And Genetic Perturbations	M130	FISCHER G2 M CELL CYCLE	-4.65025	-2.57826	19/234	332,1032,1163,2305,3005,3148,5527,8819,9133,9212,10403,11004,11104,11339,22974,51155,53340,55872,83540	BIRC5,CDKN2D,CKS1B,FOXM1,H1-0,HMGB2,PPP2R5C,SAP30,CCNB2,AURKB,NDC80,KIF2C,KATNA1,OIP5,TPX2,JPT1,SPA17,PBK,NUF2
9_Member	Chemical And Genetic Perturbations	M2077	WHITFIELD CELL CYCLE G2 M	-3.06294	-1.26813	14/194	332,595,1032,1163,2305,9133,10541,10873,11004,22974,51155,51530,55872,83540	BIRC5,CCND1,CDKN2D,CKS1B,FOXM1,CCNB2,ANP32B,ME3,KIF2C,TPX2,JPT1,ZC3HC1,PBK,NUF2
9_Member	Immunologic Signatures	M6048	GSE2770 UNTREATED VS TGFB AND IL12 TREATED ACT CD4 TCELL 2H DN	-2.84289	-1.09767	13/182	332,3068,4616,8438,9133,10063,10376,10541,11004,22974,51155,55872,221150	BIRC5,HDGF,GADD45B,RAD54L,CCNB2,COX17,TUBA1B,ANP32B,KIF2C,TPX2,JPT1,PBK,SKA3
10_Summary	Chemical And Genetic Perturbations	M9678	STEIN ESR1 TARGETS	-13.2796	-10.2664	20/83	990,1952,2237,2717,4665,5111,5979,5984,6446,6478,6990,7031,11098,23678,25976,51514,51659,64116,64785,79682,1870,2146,3727,4678,5888,5932,5982,6241,8208,23649,55329,79075,92610,1854,3015,6631,6921,11130,51559,80777,113130,119392,1509,6747,84520	CDC6,CELSR2,FEN1,GLA,NAB2,PCNA,RET,RFC4,SGK1,SIAH2,DYNLT3,TFF1,PRSS23,SGK3,TIPARP,DTL,GINS2,SLC39A8,GINS3,CENPU,E2F2,EZH2,JUND,NASP,RAD51,RBBP8,RFC2,RRM2,CHAF1B,POLA2,MNS1,DSCC1,TIFA,DUT,H2AZ1,SNRPC,ELOC,ZWINT,NT5DC3,CYB5B,CDCA5,SFR1,CTSD,SSR3,GON7
10_Member	Chemical And Genetic Perturbations	M9678	STEIN ESR1 TARGETS	-13.2796	-10.2664	20/83	990,1952,2237,2717,4665,5111,5979,5984,6446,6478,6990,7031,11098,23678,25976,51514,51659,64116,64785,79682	CDC6,CELSR2,FEN1,GLA,NAB2,PCNA,RET,RFC4,SGK1,SIAH2,DYNLT3,TFF1,PRSS23,SGK3,TIPARP,DTL,GINS2,SLC39A8,GINS3,CENPU
10_Member	Chemical And Genetic Perturbations	M19002	STEIN ESRRA TARGETS RESPONSIVE TO ESTROGEN DN	-6.98238	-4.63821	10/41	990,1952,2237,4665,5111,11098,51514,51659,64785,79682	CDC6,CELSR2,FEN1,NAB2,PCNA,PRSS23,DTL,GINS2,GINS3,CENPU
10_Member	Chemical And Genetic Perturbations	M107	FISCHER G1 S CELL CYCLE	-5.90214	-3.66227	19/192	990,1870,2146,2237,3727,4678,5111,5888,5932,5982,5984,6241,8208,23649,51514,51659,55329,79075,92610	CDC6,E2F2,EZH2,FEN1,JUND,NASP,PCNA,RAD51,RBBP8,RFC2,RFC4,RRM2,CHAF1B,POLA2,DTL,GINS2,MNS1,DSCC1,TIFA
10_Member	Chemical And Genetic Perturbations	M13844	GARCIA TARGETS OF FLI1 AND DAX1 DN	-5.80579	-3.57795	17/159	990,1854,1870,2237,3015,6241,6631,6921,8208,11130,51514,51559,51659,64785,80777,113130,119392	CDC6,DUT,E2F2,FEN1,H2AZ1,RRM2,SNRPC,ELOC,CHAF1B,ZWINT,DTL,NT5DC3,GINS2,GINS3,CYB5B,CDCA5,SFR1
10_Member	Chemical And Genetic Perturbations	M2074	WHITFIELD CELL CYCLE G1 S	-3.81521	-1.85894	12/125	990,1509,1870,4678,5111,6747,8208,51514,51659,64785,79075,84520	CDC6,CTSD,E2F2,NASP,PCNA,SSR3,CHAF1B,DTL,GINS2,GINS3,DSCC1,GON7
11_Summary	Hallmark Gene Sets	M5925	HALLMARK E2F TARGETS	-12.0045	-9.09395	28/200	332,1163,1854,2146,2547,3015,3148,4678,5111,5982,6119,6241,6470,8914,9133,9212,10549,11004,23594,23649,29089,51155,55723,57405,64785,79075,84844,147841,3146,5888,7295,7846,8318,8438,10376,10403,51514,113130,824,990,1509,2237,3005,4501,4616,5223,5272,5292,9446,10682,29074,83903,1466,1478,79902,2289,3669,4502,595,7852,23234,23406,57819,1293,5984,8208,10055,10171,10541,25976,84279,100272147,805,2176…	BIRC5,CKS1B,DUT,EZH2,XRCC6,H2AZ1,HMGB2,NASP,PCNA,RFC2,RPA3,RRM2,SHMT1,TIMELESS,CCNB2,AURKB,PRDX4,KIF2C,ORC6,POLA2,UBE2T,JPT1,ASF1B,SPC25,GINS3,DSCC1,PHF5A,SPC24,HMGB1,RAD51,TXN,TUBA1A,CDC45,RAD54L,TUBA1B,NDC80,DTL,CDCA5,CAPN2,CDC6,CTSD,FEN1,H1-0,MT1X,GADD45B,PGAM1,SERPINB9,PIM1,GSTO1,EBP,MRPL18,HASPIN,CSRP2,CSTF2,NUP85,FKBP5,ISG20,MT2A,CCND1,CXCR4,DNAJC9,COTL1,LSM2,COL6A3,RFC4,CHAF1B,SAE1,RCL1,AN…
11_Member	Hallmark Gene Sets	M5925	HALLMARK E2F TARGETS	-12.0045	-9.09395	28/200	332,1163,1854,2146,2547,3015,3148,4678,5111,5982,6119,6241,6470,8914,9133,9212,10549,11004,23594,23649,29089,51155,55723,57405,64785,79075,84844,147841	BIRC5,CKS1B,DUT,EZH2,XRCC6,H2AZ1,HMGB2,NASP,PCNA,RFC2,RPA3,RRM2,SHMT1,TIMELESS,CCNB2,AURKB,PRDX4,KIF2C,ORC6,POLA2,UBE2T,JPT1,ASF1B,SPC25,GINS3,DSCC1,PHF5A,SPC24
11_Member	Chemical And Genetic Perturbations	M18917	MORI IMMATURE B LYMPHOCYTE DN	-10.5417	-7.76742	18/90	1163,2146,2547,3146,3148,5111,5888,6241,7295,7846,8318,8438,9133,10376,10403,10549,51514,113130	CKS1B,EZH2,XRCC6,HMGB1,HMGB2,PCNA,RAD51,RRM2,TXN,TUBA1A,CDC45,RAD54L,CCNB2,TUBA1B,NDC80,PRDX4,DTL,CDCA5
11_Member	Chemical And Genetic Perturbations	M11884	GOLDRATH ANTIGEN RESPONSE	-9.92283	-7.21069	33/331	332,824,990,1163,1509,2146,2237,3005,3015,3148,4501,4616,5111,5223,5272,5292,5888,6119,6241,7295,8318,9133,9212,9446,10549,10682,11004,29074,29089,51514,55723,83903,113130	BIRC5,CAPN2,CDC6,CKS1B,CTSD,EZH2,FEN1,H1-0,H2AZ1,HMGB2,MT1X,GADD45B,PCNA,PGAM1,SERPINB9,PIM1,RAD51,RPA3,RRM2,TXN,CDC45,CCNB2,AURKB,GSTO1,PRDX4,EBP,KIF2C,MRPL18,UBE2T,DTL,ASF1B,HASPIN,CDCA5
11_Member	Chemical And Genetic Perturbations	M1577	BURTON ADIPOGENESIS 3	-9.89376	-7.19585	18/98	332,990,1163,1466,1478,2146,2237,3148,4678,5111,5888,6241,8318,9133,11004,51514,55723,79902	BIRC5,CDC6,CKS1B,CSRP2,CSTF2,EZH2,FEN1,HMGB2,NASP,PCNA,RAD51,RRM2,CDC45,CCNB2,KIF2C,DTL,ASF1B,NUP85
11_Member	Immunologic Signatures	M3041	GOLDRATH EFF VS MEMORY CD8 TCELL UP	-9.47008	-6.81864	24/189	332,990,1163,2146,2289,3005,3015,3669,4502,5272,5888,6241,7295,7846,8318,9133,9212,10376,10549,11004,29074,29089,51514,55723	BIRC5,CDC6,CKS1B,EZH2,FKBP5,H1-0,H2AZ1,ISG20,MT2A,SERPINB9,RAD51,RRM2,TXN,TUBA1A,CDC45,CCNB2,AURKB,TUBA1B,PRDX4,KIF2C,MRPL18,UBE2T,DTL,ASF1B
11_Member	Chemical And Genetic Perturbations	M12804	LE EGR2 TARGETS UP	-9.1041	-6.49461	18/109	332,595,1163,1466,2146,3015,3148,5888,6119,6241,7852,9133,11004,23234,23406,29089,51155,57819	BIRC5,CCND1,CKS1B,CSRP2,EZH2,H2AZ1,HMGB2,RAD51,RPA3,RRM2,CXCR4,CCNB2,KIF2C,DNAJC9,COTL1,UBE2T,JPT1,LSM2
11_Member	Chemical And Genetic Perturbations	M15606	MARKEY RB1 ACUTE LOF UP	-9.0917	-6.4879	26/230	332,990,1163,1293,3015,3148,4678,5111,5888,5984,6241,8208,8318,9133,10055,10171,10541,11004,23234,23594,25976,29089,51514,55723,84279,100272147	BIRC5,CDC6,CKS1B,COL6A3,H2AZ1,HMGB2,NASP,PCNA,RAD51,RFC4,RRM2,CHAF1B,CDC45,CCNB2,SAE1,RCL1,ANP32B,KIF2C,DNAJC9,ORC6,TIPARP,UBE2T,DTL,ASF1B,PRADC1,CMC4
11_Member	Chemical And Genetic Perturbations	M19287	MORI LARGE PRE BII LYMPHOCYTE UP	-8.94653	-6.37532	16/86	805,1163,2176,2547,3015,3146,5527,6241,7295,7846,9133,10403,10549,51514,55723,113130	CALM2,CKS1B,FANCC,XRCC6,H2AZ1,HMGB1,PPP2R5C,RRM2,TXN,TUBA1A,CCNB2,NDC80,PRDX4,DTL,ASF1B,CDCA5
11_Member	Immunologic Signatures	M3036	GOLDRATH NAIVE VS EFF CD8 TCELL DN	-8.14578	-5.65548	22/186	332,824,990,1163,2146,3005,3015,4502,5111,5223,5272,5888,7295,8318,9133,9212,10549,11004,29089,51514,55723,113130	BIRC5,CAPN2,CDC6,CKS1B,EZH2,H1-0,H2AZ1,MT2A,PCNA,PGAM1,SERPINB9,RAD51,TXN,CDC45,CCNB2,AURKB,PRDX4,KIF2C,UBE2T,DTL,ASF1B,CDCA5
11_Member	Immunologic Signatures	M8507	GSE23568 CTRL VS ID3 TRANSDUCED CD8 TCELL DN	-8.0591	-5.57774	22/188	332,990,1163,4712,5223,5888,6241,7164,7295,8318,8819,9133,9212,23594,27089,51258,51264,51514,51523,55723,80777,113130	BIRC5,CDC6,CKS1B,NDUFB6,PGAM1,RAD51,RRM2,TPD52L1,TXN,CDC45,SAP30,CCNB2,AURKB,ORC6,UQCRQ,MRPL51,MRPL27,DTL,CXXC5,ASF1B,CYB5B,CDCA5
11_Member	Chemical And Genetic Perturbations	M1945	ISHIDA E2F TARGETS	-7.97014	-5.50103	12/52	1854,2146,2237,3148,5111,5888,6241,9133,9212,11004,29089,55723	DUT,EZH2,FEN1,HMGB2,PCNA,RAD51,RRM2,CCNB2,AURKB,KIF2C,UBE2T,ASF1B
11_Member	Chemical And Genetic Perturbations	M15847	MORI MATURE B LYMPHOCYTE DN	-7.21749	-4.84447	13/72	824,1163,2146,3015,3148,6241,6631,7295,8318,8522,9133,10549,11004	CAPN2,CKS1B,EZH2,H2AZ1,HMGB2,RRM2,SNRPC,TXN,CDC45,GAS7,CCNB2,PRDX4,KIF2C
11_Member	Chemical And Genetic Perturbations	M5588	HOFFMANN LARGE TO SMALL PRE BII LYMPHOCYTE UP	-6.82408	-4.5011	18/151	1163,2237,3148,4678,5888,6241,7846,8208,8318,8438,9133,9212,10376,10403,10541,11004,29089,113130	CKS1B,FEN1,HMGB2,NASP,RAD51,RRM2,TUBA1A,CHAF1B,CDC45,RAD54L,CCNB2,AURKB,TUBA1B,NDC80,ANP32B,KIF2C,UBE2T,CDCA5
11_Member	Immunologic Signatures	M8515	GSE23568 ID3 KO VS WT CD8 TCELL UP	-6.54075	-4.24256	20/192	332,990,1163,3148,3815,4900,5982,7295,7979,9133,9446,23594,51258,51264,51514,51523,55723,80777,80824,113130	BIRC5,CDC6,CKS1B,HMGB2,KIT,NRGN,RFC2,TXN,SEM1,CCNB2,GSTO1,ORC6,MRPL51,MRPL27,DTL,CXXC5,ASF1B,CYB5B,DUSP16,CDCA5
11_Member	Immunologic Signatures	M3027	KAECH DAY8 EFF VS MEMORY CD8 TCELL UP	-5.22537	-3.07947	18/194	332,990,1163,2146,3148,5527,6241,7295,8318,9133,10063,11004,51264,55329,55723,83903,84844,113130	BIRC5,CDC6,CKS1B,EZH2,HMGB2,PPP2R5C,RRM2,TXN,CDC45,CCNB2,COX17,KIF2C,MRPL27,MNS1,ASF1B,HASPIN,PHF5A,CDCA5
11_Member	Chemical And Genetic Perturbations	M1395	MORI PRE BI LYMPHOCYTE UP	-5.10102	-2.97056	11/78	1163,5888,6241,7295,7846,9133,10376,10403,10549,51514,113130	CKS1B,RAD51,RRM2,TXN,TUBA1A,CCNB2,TUBA1B,NDC80,PRDX4,DTL,CDCA5
11_Member	Immunologic Signatures	M5820	GSE9650 NAIVE VS EFF CD8 TCELL DN	-4.94331	-2.83323	17/184	332,824,837,1509,3148,3716,4502,4712,5984,9212,10063,10549,10652,51264,51514,55329,83903	BIRC5,CAPN2,CASP4,CTSD,HMGB2,JAK1,MT2A,NDUFB6,RFC4,AURKB,COX17,PRDX4,YKT6,MRPL27,DTL,MNS1,HASPIN
11_Member	Chemical And Genetic Perturbations	M7079	WONG EMBRYONIC STEM CELL CORE	-4.85937	-2.76001	24/332	292,332,595,990,1163,1466,3148,3191,4678,4714,5111,6119,6241,6627,7443,9133,9212,10403,51155,51514,57819,84844,113130,115106	SLC25A5,BIRC5,CCND1,CDC6,CKS1B,CSRP2,HMGB2,HNRNPL,NASP,NDUFB8,PCNA,RPA3,RRM2,SNRPA1,VRK1,CCNB2,AURKB,NDC80,JPT1,DTL,LSM2,PHF5A,CDCA5,HAUS1
11_Member	Immunologic Signatures	M5836	GSE9650 EFFECTOR VS MEMORY CD8 TCELL UP	-4.79022	-2.69786	17/189	332,1032,1163,1509,3148,3716,4502,4678,4712,5527,9133,9212,10063,51264,51514,83903,113130	BIRC5,CDKN2D,CKS1B,CTSD,HMGB2,JAK1,MT2A,NASP,NDUFB6,PPP2R5C,CCNB2,AURKB,COX17,MRPL27,DTL,HASPIN,CDCA5
11_Member	Immunologic Signatures	M3013	KAECH NAIVE VS DAY8 EFF CD8 TCELL DN	-4.73057	-2.6434	17/191	332,837,1163,3015,3148,5272,6051,6241,7295,9133,10063,10549,11004,51264,55329,83903,113130	BIRC5,CASP4,CKS1B,H2AZ1,HMGB2,SERPINB9,RNPEP,RRM2,TXN,CCNB2,COX17,PRDX4,KIF2C,MRPL27,MNS1,HASPIN,CDCA5
11_Member	Immunologic Signatures	M3023	KAECH DAY8 EFF VS DAY15 EFF CD8 TCELL UP	-4.58527	-2.51986	17/196	332,1163,1345,3148,4712,5527,6241,7295,7979,8318,9133,10063,26292,51264,55329,55723,113130	BIRC5,CKS1B,COX6C,HMGB2,NDUFB6,PPP2R5C,RRM2,TXN,SEM1,CDC45,CCNB2,COX17,MYCBP,MRPL27,MNS1,ASF1B,CDCA5
11_Member	Chemical And Genetic Perturbations	M1249	YU MYC TARGETS UP	-3.84195	-1.88057	7/43	332,1163,3148,5111,7295,9133,51514	BIRC5,CKS1B,HMGB2,PCNA,TXN,CCNB2,DTL
12_Summary	Chemical And Genetic Perturbations	M1859	RHEIN ALL GLUCOCORTICOID THERAPY DN	-11.5747	-8.71783	37/357	332,642,1163,1466,1854,2353,3251,4678,5111,5888,5984,6241,6611,6634,6902,7443,7846,8624,9133,9314,10130,10376,10541,10549,11130,11315,23421,51015,51020,51514,51659,54069,55120,55839,79017,79682,81873,3015,5932,6478,6637,8438,10952,11004,23649,1478,2842,3148,6627,10063,23594,29074,29093,56943,308,403,6747,7263,22974,54797,79038	BIRC5,BLMH,CKS1B,CSRP2,DUT,FOS,HPRT1,NASP,PCNA,RAD51,RFC4,RRM2,SMS,SNRPD3,TBCA,VRK1,TUBA1A,PSMG1,CCNB2,KLF4,PDIA6,TUBA1B,ANP32B,PRDX4,ZWINT,PARK7,ITGB3BP,ISOC1,HDDC2,DTL,GINS2,MIS18A,FANCL,CENPN,GGCT,CENPU,ARPC5L,H2AZ1,RBBP8,SIAH2,SNRPG,RAD54L,SEC61B,KIF2C,POLA2,CSTF2,GPR19,HMGB2,SNRPA1,COX17,ORC6,MRPL18,MRPL22,ENY2,ANXA5,ARL3,SSR3,TST,TPX2,MED18,ZFYVE21
12_Member	Chemical And Genetic Perturbations	M1859	RHEIN ALL GLUCOCORTICOID THERAPY DN	-11.5747	-8.71783	37/357	332,642,1163,1466,1854,2353,3251,4678,5111,5888,5984,6241,6611,6634,6902,7443,7846,8624,9133,9314,10130,10376,10541,10549,11130,11315,23421,51015,51020,51514,51659,54069,55120,55839,79017,79682,81873	BIRC5,BLMH,CKS1B,CSRP2,DUT,FOS,HPRT1,NASP,PCNA,RAD51,RFC4,RRM2,SMS,SNRPD3,TBCA,VRK1,TUBA1A,PSMG1,CCNB2,KLF4,PDIA6,TUBA1B,ANP32B,PRDX4,ZWINT,PARK7,ITGB3BP,ISOC1,HDDC2,DTL,GINS2,MIS18A,FANCL,CENPN,GGCT,CENPU,ARPC5L
12_Member	Immunologic Signatures	M5598	GSE3982 NKCELL VS TH2 DN	-6.54075	-4.24256	20/192	332,1163,3015,4678,5111,5888,5932,5984,6241,6478,6634,6637,8438,9133,10952,11004,23649,51514,51659,79017	BIRC5,CKS1B,H2AZ1,NASP,PCNA,RAD51,RBBP8,RFC4,RRM2,SIAH2,SNRPD3,SNRPG,RAD54L,CCNB2,SEC61B,KIF2C,POLA2,DTL,GINS2,GGCT
12_Member	Immunologic Signatures	M4525	GSE22886 NAIVE CD4 TCELL VS 48H ACT TH1 DN	-5.70065	-3.4822	19/198	1163,1478,2842,3015,3148,5888,6627,6634,9133,10063,11130,11315,23594,29074,29093,51659,56943,79017,79682	CKS1B,CSTF2,GPR19,H2AZ1,HMGB2,RAD51,SNRPA1,SNRPD3,CCNB2,COX17,ZWINT,PARK7,ORC6,MRPL18,MRPL22,GINS2,ENY2,GGCT,CENPU
12_Member	Immunologic Signatures	M5595	GSE3982 NKCELL VS TH1 DN	-5.22537	-3.07947	18/194	308,332,403,1163,3015,4678,5888,6241,6634,6747,7263,9133,11004,22974,51659,54797,79017,79038	ANXA5,BIRC5,ARL3,CKS1B,H2AZ1,NASP,RAD51,RRM2,SNRPD3,SSR3,TST,CCNB2,KIF2C,TPX2,GINS2,MED18,GGCT,ZFYVE21
13_Summary	Immunologic Signatures	M3072	GSE10239 NAIVE VS DAY4.5 EFF CD8 TCELL DN	-10.6953	-7.90397	26/195	1163,1666,1854,2237,3148,5272,5888,5984,6478,6627,8438,8819,9133,9212,10987,22822,23594,29074,51023,51514,51659,55872,80150,91057,113130,122769,1466,1595,5982,9446,23649,64946,83903,91442,115106,221150,378708,824,4502,6634,10549,26010,54797	CKS1B,DECR1,DUT,FEN1,HMGB2,SERPINB9,RAD51,RFC4,SIAH2,SNRPA1,RAD54L,SAP30,CCNB2,AURKB,COPS5,PHLDA1,ORC6,MRPL18,MRPS18C,DTL,GINS2,PBK,ASRGL1,CCDC34,CDCA5,LRR1,CSRP2,CYP51A1,RFC2,GSTO1,POLA2,CENPH,HASPIN,FAAP24,HAUS1,SKA3,CENPS,CAPN2,MT2A,SNRPD3,PRDX4,SPATS2L,MED18
13_Member	Immunologic Signatures	M3072	GSE10239 NAIVE VS DAY4.5 EFF CD8 TCELL DN	-10.6953	-7.90397	26/195	1163,1666,1854,2237,3148,5272,5888,5984,6478,6627,8438,8819,9133,9212,10987,22822,23594,29074,51023,51514,51659,55872,80150,91057,113130,122769	CKS1B,DECR1,DUT,FEN1,HMGB2,SERPINB9,RAD51,RFC4,SIAH2,SNRPA1,RAD54L,SAP30,CCNB2,AURKB,COPS5,PHLDA1,ORC6,MRPL18,MRPS18C,DTL,GINS2,PBK,ASRGL1,CCDC34,CDCA5,LRR1
13_Member	Immunologic Signatures	M3051	GSE10239 NAIVE VS KLRG1INT EFF CD8 TCELL DN	-6.57768	-4.26636	20/191	1163,1466,1595,1666,5272,5888,5982,8438,9212,9446,23649,51023,55872,64946,80150,83903,91442,115106,221150,378708	CKS1B,CSRP2,CYP51A1,DECR1,SERPINB9,RAD51,RFC2,RAD54L,AURKB,GSTO1,POLA2,MRPS18C,PBK,CENPH,ASRGL1,HASPIN,FAAP24,HAUS1,SKA3,CENPS
13_Member	Immunologic Signatures	M3054	GSE10239 NAIVE VS KLRG1HIGH EFF CD8 TCELL DN	-5.83402	-3.6038	19/194	824,1163,1595,4502,6634,8438,8819,9212,10549,26010,51659,54797,55872,64946,80150,83903,91057,113130,122769	CAPN2,CKS1B,CYP51A1,MT2A,SNRPD3,RAD54L,SAP30,AURKB,PRDX4,SPATS2L,GINS2,MED18,PBK,CENPH,ASRGL1,HASPIN,CCDC34,CDCA5,LRR1
14_Summary	Chemical And Genetic Perturbations	M2608	ZHOU CELL CYCLE GENES IN IR RESPONSE 24HR	-10.6703	-7.88753	21/125	332,2146,3148,4678,5111,5932,5984,7869,8438,8914,9133,11116,23234,29089,51155,51313,55839,57405,64785,83540,93323,5888,8208,8819,51514,51659,113130,3015,3094,10130,22981,55862	BIRC5,EZH2,HMGB2,NASP,PCNA,RBBP8,RFC4,SEMA3B,RAD54L,TIMELESS,CCNB2,CEP43,DNAJC9,UBE2T,JPT1,GASK1B,CENPN,SPC25,GINS3,NUF2,HAUS8,RAD51,CHAF1B,SAP30,DTL,GINS2,CDCA5,H2AZ1,HINT1,PDIA6,NINL,ECHDC1
14_Member	Chemical And Genetic Perturbations	M2608	ZHOU CELL CYCLE GENES IN IR RESPONSE 24HR	-10.6703	-7.88753	21/125	332,2146,3148,4678,5111,5932,5984,7869,8438,8914,9133,11116,23234,29089,51155,51313,55839,57405,64785,83540,93323	BIRC5,EZH2,HMGB2,NASP,PCNA,RBBP8,RFC4,SEMA3B,RAD54L,TIMELESS,CCNB2,CEP43,DNAJC9,UBE2T,JPT1,GASK1B,CENPN,SPC25,GINS3,NUF2,HAUS8
14_Member	Chemical And Genetic Perturbations	M2606	ZHOU CELL CYCLE GENES IN IR RESPONSE 6HR	-10.1624	-7.42797	17/83	2146,3148,5888,5984,7869,8208,8438,8819,8914,23234,29089,51313,51514,51659,64785,93323,113130	EZH2,HMGB2,RAD51,RFC4,SEMA3B,CHAF1B,RAD54L,SAP30,TIMELESS,DNAJC9,UBE2T,GASK1B,DTL,GINS2,GINS3,HAUS8,CDCA5
14_Member	Immunologic Signatures	M8035	GSE17301 ACD3 ACD28 VS ACD3 ACD28 AND IFNA2 STIM CD8 TCELL UP	-2.49882	-0.854863	12/176	2146,3015,3094,3148,5984,7869,8438,10130,22981,23234,55862,57405	EZH2,H2AZ1,HINT1,HMGB2,RFC4,SEMA3B,RAD54L,PDIA6,NINL,DNAJC9,ECHDC1,SPC25
15_Summary	Chemical And Genetic Perturbations	M10739	CROONQUIST NRAS SIGNALING DN	-10.3643	-7.60643	16/70	990,1163,1854,2305,3148,4678,5111,6627,9133,9212,10403,11004,11130,11339,22974,57405,6241,8318,332,2146,3015,5984,6119,10549,10952,1293,2353,5982,10465,23234,2237,4038,5090,7852,8914,9231,645,6001,10801,22836,26207,55686,3094,3669,8819,26292,55856,57819,1466,1847,4005,4256,23649	CDC6,CKS1B,DUT,FOXM1,HMGB2,NASP,PCNA,SNRPA1,CCNB2,AURKB,NDC80,KIF2C,ZWINT,OIP5,TPX2,SPC25,RRM2,CDC45,BIRC5,EZH2,H2AZ1,RFC4,RPA3,PRDX4,SEC61B,COL6A3,FOS,RFC2,PPIH,DNAJC9,FEN1,LRP4,PBX3,CXCR4,TIMELESS,DLG5,BLVRB,RGS10,SEPTIN9,RHOBTB3,PITPNC1,MREG,HINT1,ISG20,SAP30,MYCBP,ACOT13,LSM2,CSRP2,DUSP5,LMO2,MGP,POLA2
15_Member	Chemical And Genetic Perturbations	M10739	CROONQUIST NRAS SIGNALING DN	-10.3643	-7.60643	16/70	990,1163,1854,2305,3148,4678,5111,6627,9133,9212,10403,11004,11130,11339,22974,57405	CDC6,CKS1B,DUT,FOXM1,HMGB2,NASP,PCNA,SNRPA1,CCNB2,AURKB,NDC80,KIF2C,ZWINT,OIP5,TPX2,SPC25
15_Member	Chemical And Genetic Perturbations	M18506	CROONQUIST IL6 DEPRIVATION DN	-9.19248	-6.55951	17/95	990,1163,1854,2305,3148,4678,5111,6241,6627,8318,9133,9212,11004,11130,11339,22974,57405	CDC6,CKS1B,DUT,FOXM1,HMGB2,NASP,PCNA,RRM2,SNRPA1,CDC45,CCNB2,AURKB,KIF2C,ZWINT,OIP5,TPX2,SPC25
15_Member	Chemical And Genetic Perturbations	M8365	RHODES UNDIFFERENTIATED CANCER	-7.44888	-5.02965	13/69	332,990,1163,2146,2305,3015,3148,5111,5984,6119,10549,10952,11004	BIRC5,CDC6,CKS1B,EZH2,FOXM1,H2AZ1,HMGB2,PCNA,RFC4,RPA3,PRDX4,SEC61B,KIF2C
15_Member	Chemical And Genetic Perturbations	M4491	CROONQUIST NRAS VS STROMAL STIMULATION DN	-5.8787	-3.64126	13/93	990,1163,1293,2146,2305,2353,4678,6627,8318,9133,9212,11004,22974	CDC6,CKS1B,COL6A3,EZH2,FOXM1,FOS,NASP,SNRPA1,CDC45,CCNB2,AURKB,KIF2C,TPX2
15_Member	Chemical And Genetic Perturbations	M2257	SONG TARGETS OF IE86 CMV PROTEIN	-5.79019	-3.56471	10/54	2146,2305,3148,4678,5111,5982,10465,11130,22974,23234	EZH2,FOXM1,HMGB2,NASP,PCNA,RFC2,PPIH,ZWINT,TPX2,DNAJC9
15_Member	Chemical And Genetic Perturbations	M13108	LI WILMS TUMOR VS FETAL KIDNEY 1 DN	-5.69278	-3.47664	17/162	1163,2146,2237,3015,4038,4678,5090,5111,6627,7852,8914,9133,9212,9231,11004,22974,23234	CKS1B,EZH2,FEN1,H2AZ1,LRP4,NASP,PBX3,PCNA,SNRPA1,CXCR4,TIMELESS,CCNB2,AURKB,DLG5,KIF2C,TPX2,DNAJC9
15_Member	Chemical And Genetic Perturbations	M19867	ALCALAY AML BY NPM1 LOCALIZATION DN	-4.25799	-2.22406	15/168	332,645,990,1163,1854,2305,6001,6241,9133,10801,11004,22836,22974,26207,55686	BIRC5,BLVRB,CDC6,CKS1B,DUT,FOXM1,RGS10,RRM2,CCNB2,SEPTIN9,KIF2C,RHOBTB3,TPX2,PITPNC1,MREG
15_Member	Chemical And Genetic Perturbations	M15171	SASAKI ADULT T CELL LEUKEMIA	-3.94742	-1.96498	14/159	2305,3094,3148,3669,5111,8819,9133,10549,11004,11130,22974,26292,55856,57819	FOXM1,HINT1,HMGB2,ISG20,PCNA,SAP30,CCNB2,PRDX4,KIF2C,ZWINT,TPX2,MYCBP,ACOT13,LSM2
15_Member	Chemical And Genetic Perturbations	M1461	PETROVA ENDOTHELIUM LYMPHATIC VS BLOOD UP	-3.91609	-1.94167	12/122	1163,1466,1847,2305,3148,3669,4005,4256,9133,9212,10403,11004	CKS1B,CSRP2,DUSP5,FOXM1,HMGB2,ISG20,LMO2,MGP,CCNB2,AURKB,NDC80,KIF2C
15_Member	Chemical And Genetic Perturbations	M18789	LY AGING OLD DN	-3.11641	-1.30194	7/56	1163,2305,3015,3148,4678,5111,11004	CKS1B,FOXM1,H2AZ1,HMGB2,NASP,PCNA,KIF2C
15_Member	Chemical And Genetic Perturbations	M1491	LY AGING PREMATURE DN	-2.99912	-1.22422	5/29	1163,2305,3148,4678,11004	CKS1B,FOXM1,HMGB2,NASP,KIF2C
15_Member	Chemical And Genetic Perturbations	M11250	FRASOR RESPONSE TO SERM OR FULVESTRANT DN	-2.69444	-0.987335	6/49	1163,2305,5982,8914,11004,23649	CKS1B,FOXM1,RFC2,TIMELESS,KIF2C,POLA2
16_Summary	Immunologic Signatures	M4636	GSE24634 IL4 VS CTRL TREATED NAIVE CD4 TCELL DAY7 UP	-9.9155	-7.21053	24/180	332,642,1645,2237,3148,4714,6241,6470,6611,9133,9212,9470,11004,11130,11145,11339,22974,23406,27089,51155,51514,51659,55224,55540,990,2146,2547,3547,5982,5984,6194,6747,7443,8624,8914,9791,10055,10130,10403,10549,10801,10907,10987,23234,26292,54069,55319,55839,55872,56943,57819,79017,79902	BIRC5,BLMH,AKR1C1,FEN1,HMGB2,NDUFB8,RRM2,SHMT1,SMS,CCNB2,AURKB,EIF4E2,KIF2C,ZWINT,PLAAT3,OIP5,TPX2,COTL1,UQCRQ,JPT1,DTL,GINS2,ETNK2,IL17RB,CDC6,EZH2,XRCC6,IGSF1,RFC2,RFC4,RPS6,SSR3,VRK1,PSMG1,TIMELESS,PTDSS1,SAE1,PDIA6,NDC80,PRDX4,SEPTIN9,TXNL4A,COPS5,DNAJC9,MYCBP,MIS18A,TMA16,CENPN,PBK,ENY2,LSM2,GGCT,NUP85
16_Member	Immunologic Signatures	M4636	GSE24634 IL4 VS CTRL TREATED NAIVE CD4 TCELL DAY7 UP	-9.9155	-7.21053	24/180	332,642,1645,2237,3148,4714,6241,6470,6611,9133,9212,9470,11004,11130,11145,11339,22974,23406,27089,51155,51514,51659,55224,55540	BIRC5,BLMH,AKR1C1,FEN1,HMGB2,NDUFB8,RRM2,SHMT1,SMS,CCNB2,AURKB,EIF4E2,KIF2C,ZWINT,PLAAT3,OIP5,TPX2,COTL1,UQCRQ,JPT1,DTL,GINS2,ETNK2,IL17RB
16_Member	Chemical And Genetic Perturbations	M4772	CAIRO HEPATOBLASTOMA CLASSES UP	-7.69091	-5.24201	42/601	332,642,990,2146,2547,3148,3547,5982,5984,6194,6241,6747,7443,8624,8914,9133,9212,9470,9791,10055,10130,10403,10549,10801,10907,10987,11004,11339,22974,23234,26292,51155,51514,51659,54069,55319,55839,55872,56943,57819,79017,79902	BIRC5,BLMH,CDC6,EZH2,XRCC6,HMGB2,IGSF1,RFC2,RFC4,RPS6,RRM2,SSR3,VRK1,PSMG1,TIMELESS,CCNB2,AURKB,EIF4E2,PTDSS1,SAE1,PDIA6,NDC80,PRDX4,SEPTIN9,TXNL4A,COPS5,KIF2C,OIP5,TPX2,DNAJC9,MYCBP,JPT1,DTL,GINS2,MIS18A,TMA16,CENPN,PBK,ENY2,LSM2,GGCT,NUP85
17_Summary	Chemical And Genetic Perturbations	M4493	REN BOUND BY E2F	-9.16762	-6.54065	14/61	990,1854,1870,2237,3015,3146,5111,5888,5982,5984,6119,8438,10403,23649,5423,79075,7353,3251,5436,10063,11130,51514,595,2547,3716,5932,7979,3148,8914,9212,9314	CDC6,DUT,E2F2,FEN1,H2AZ1,HMGB1,PCNA,RAD51,RFC2,RFC4,RPA3,RAD54L,NDC80,POLA2,POLB,DSCC1,UFD1,HPRT1,POLR2G,COX17,ZWINT,DTL,CCND1,XRCC6,JAK1,RBBP8,SEM1,HMGB2,TIMELESS,AURKB,KLF4
17_Member	Chemical And Genetic Perturbations	M4493	REN BOUND BY E2F	-9.16762	-6.54065	14/61	990,1854,1870,2237,3015,3146,5111,5888,5982,5984,6119,8438,10403,23649	CDC6,DUT,E2F2,FEN1,H2AZ1,HMGB1,PCNA,RAD51,RFC2,RFC4,RPA3,RAD54L,NDC80,POLA2
17_Member	Reactome Gene Sets	R-HSA-69186	Lagging Strand Synthesis	-4.96289	-2.85099	6/20	2237,5111,5982,5984,6119,23649	FEN1,PCNA,RFC2,RFC4,RPA3,POLA2
17_Member	Reactome Gene Sets	R-HSA-5651801	PCNA-Dependent Long Patch Base Excision Repair	-4.82679	-2.72919	6/21	2237,5111,5423,5982,5984,6119	FEN1,PCNA,POLB,RFC2,RFC4,RPA3
17_Member	Reactome Gene Sets	R-HSA-174417	Telomere C-strand (Lagging Strand) Synthesis	-4.52786	-2.47213	7/34	2237,5111,5982,5984,6119,23649,79075	FEN1,PCNA,RFC2,RFC4,RPA3,POLA2,DSCC1
17_Member	Reactome Gene Sets	R-HSA-110373	Resolution of AP sites via the multiple-nucleotide patch replacement pathway	-4.24921	-2.21981	6/26	2237,5111,5423,5982,5984,6119	FEN1,PCNA,POLB,RFC2,RFC4,RPA3
17_Member	GO Biological Processes	GO:1900262	regulation of DNA-directed DNA polymerase activity	-4.21647	-2.19599	4/9	5111,5982,5984,79075	PCNA,RFC2,RFC4,DSCC1
17_Member	GO Biological Processes	GO:1900264	positive regulation of DNA-directed DNA polymerase activity	-4.21647	-2.19599	4/9	5111,5982,5984,79075	PCNA,RFC2,RFC4,DSCC1
17_Member	Reactome Gene Sets	R-HSA-110320	Translesion Synthesis by POLH	-3.9111	-1.938	5/19	5111,5982,5984,6119,7353	PCNA,RFC2,RFC4,RPA3,UFD1
17_Member	Chemical And Genetic Perturbations	M10142	KALMA E2F1 TARGETS	-3.81714	-1.85894	4/11	2237,5111,5984,23649	FEN1,PCNA,RFC4,POLA2
17_Member	CORUM	CORUM:2201	PCNA-RFC2-5 complex	-3.7185	-1.78241	3/5	5111,5982,5984	PCNA,RFC2,RFC4
17_Member	Hallmark Gene Sets	M5898	HALLMARK DNA REPAIR	-3.66644	-1.73963	13/149	1854,2237,3251,5111,5423,5436,5888,5982,5984,6119,10063,11130,23649	DUT,FEN1,HPRT1,PCNA,POLB,POLR2G,RAD51,RFC2,RFC4,RPA3,COX17,ZWINT,POLA2
17_Member	CORUM	CORUM:2797	PCNA-CHL12-RFC2-5 complex	-3.42633	-1.54669	3/6	5111,5982,5984	PCNA,RFC2,RFC4
17_Member	KEGG Pathway	ko03030	DNA replication	-3.4216	-1.54409	6/36	2237,5111,5982,5984,6119,23649	FEN1,PCNA,RFC2,RFC4,RPA3,POLA2
17_Member	Reactome Gene Sets	R-HSA-180786	Extension of Telomeres	-3.36759	-1.50101	7/51	2237,5111,5982,5984,6119,23649,79075	FEN1,PCNA,RFC2,RFC4,RPA3,POLA2,DSCC1
17_Member	Reactome Gene Sets	R-HSA-69091	Polymerase switching	-3.36339	-1.50101	4/14	5111,5982,5984,23649	PCNA,RFC2,RFC4,POLA2
17_Member	Reactome Gene Sets	R-HSA-69109	Leading Strand Synthesis	-3.36339	-1.50101	4/14	5111,5982,5984,23649	PCNA,RFC2,RFC4,POLA2
17_Member	Reactome Gene Sets	R-HSA-69166	Removal of the Flap Intermediate	-3.36339	-1.50101	4/14	2237,5111,6119,23649	FEN1,PCNA,RPA3,POLA2
17_Member	Reactome Gene Sets	R-HSA-69183	Processive synthesis on the lagging strand	-3.23806	-1.39007	4/15	2237,5111,6119,23649	FEN1,PCNA,RPA3,POLA2
17_Member	Reactome Gene Sets	R-HSA-73933	Resolution of Abasic Sites (AP sites)	-3.2274	-1.38271	6/39	2237,5111,5423,5982,5984,6119	FEN1,PCNA,POLB,RFC2,RFC4,RPA3
17_Member	Reactome Gene Sets	R-HSA-174411	Polymerase switching on the C-strand of the telomere	-3.2266	-1.38271	5/26	5111,5982,5984,23649,79075	PCNA,RFC2,RFC4,POLA2,DSCC1
17_Member	CORUM	CORUM:2804	CTF18-cohesion-RFC complex	-3.19213	-1.35623	3/7	5982,5984,79075	RFC2,RFC4,DSCC1
17_Member	Reactome Gene Sets	R-HSA-110312	Translesion synthesis by REV1	-3.12249	-1.30705	4/16	5111,5982,5984,6119	PCNA,RFC2,RFC4,RPA3
17_Member	KEGG Pathway	hsa03030	DNA replication	-3.10797	-1.29879	6/41	2237,5111,5982,5984,6119,23649	FEN1,PCNA,RFC2,RFC4,RPA3,POLA2
17_Member	Reactome Gene Sets	R-HSA-5655862	Translesion synthesis by POLK	-3.01534	-1.23431	4/17	5111,5982,5984,6119	PCNA,RFC2,RFC4,RPA3
17_Member	Reactome Gene Sets	R-HSA-5656121	Translesion synthesis by POLI	-3.01534	-1.23431	4/17	5111,5982,5984,6119	PCNA,RFC2,RFC4,RPA3
17_Member	CORUM	CORUM:3070	CTF18-cohesion-RFC-POLH complex	-2.99684	-1.22422	3/8	5982,5984,79075	RFC2,RFC4,DSCC1
17_Member	Reactome Gene Sets	R-HSA-110314	Recognition of DNA damage by PCNA-containing replication complex	-2.92962	-1.16442	5/30	5111,5982,5984,6119,51514	PCNA,RFC2,RFC4,RPA3,DTL
17_Member	CORUM	CORUM:1003	RC complex (Replication competent complex)	-2.82957	-1.08591	3/9	5982,5984,23649	RFC2,RFC4,POLA2
17_Member	Chemical And Genetic Perturbations	M15356	PUJANA BREAST CANCER LIT INT NETWORK	-2.76796	-1.0411	9/101	595,2547,3716,5888,5932,5982,5984,6119,7979	CCND1,XRCC6,JAK1,RAD51,RBBP8,RFC2,RFC4,RPA3,SEM1
17_Member	Reactome Gene Sets	R-HSA-73893	DNA Damage Bypass	-2.74128	-1.02058	6/48	5111,5982,5984,6119,7353,51514	PCNA,RFC2,RFC4,RPA3,UFD1,DTL
17_Member	Reactome Gene Sets	R-HSA-157579	Telomere Maintenance	-2.65106	-0.960109	9/105	2237,3015,5111,5436,5982,5984,6119,23649,79075	FEN1,H2AZ1,PCNA,POLR2G,RFC2,RFC4,RPA3,POLA2,DSCC1
17_Member	GO Biological Processes	GO:0032392	DNA geometric change	-2.60265	-0.921244	8/87	2547,3146,3148,5888,5982,5984,8438,79075	XRCC6,HMGB1,HMGB2,RAD51,RFC2,RFC4,RAD54L,DSCC1
17_Member	Reactome Gene Sets	R-HSA-5685938	HDR through Single Strand Annealing (SSA)	-2.51164	-0.860818	5/37	5888,5932,5982,5984,6119	RAD51,RBBP8,RFC2,RFC4,RPA3
17_Member	KEGG Pathway	ko03430	Mismatch repair	-2.50066	-0.854863	4/23	5111,5982,5984,6119	PCNA,RFC2,RFC4,RPA3
17_Member	Canonical Pathways	M46	PID ATR PATHWAY	-2.41002	-0.785423	5/39	990,5888,5982,5984,8914	CDC6,RAD51,RFC2,RFC4,TIMELESS
17_Member	Reactome Gene Sets	R-HSA-110313	Translesion synthesis by Y family DNA polymerases bypasses lesions on DNA template	-2.41002	-0.785423	5/39	5111,5982,5984,6119,7353	PCNA,RFC2,RFC4,RPA3,UFD1
17_Member	Reactome Gene Sets	R-HSA-5693616	Presynaptic phase of homologous DNA pairing and strand exchange	-2.41002	-0.785423	5/39	5888,5932,5982,5984,6119	RAD51,RBBP8,RFC2,RFC4,RPA3
17_Member	Reactome Gene Sets	R-HSA-5696397	Gap-filling DNA repair synthesis and ligation in GG-NER	-2.36434	-0.749101	4/25	5111,5982,5984,6119	PCNA,RFC2,RFC4,RPA3
17_Member	KEGG Pathway	ko03440	Homologous recombination	-2.31476	-0.716005	5/41	5888,5932,6119,7979,8438	RAD51,RBBP8,RPA3,SEM1,RAD54L
17_Member	Reactome Gene Sets	R-HSA-5693579	Homologous DNA Pairing and Strand Exchange	-2.26931	-0.682107	5/42	5888,5932,5982,5984,6119	RAD51,RBBP8,RFC2,RFC4,RPA3
17_Member	GO Biological Processes	GO:0006287	base-excision repair, gap-filling	-2.23666	-0.658958	3/14	2237,5111,5423	FEN1,PCNA,POLB
17_Member	GO Biological Processes	GO:0006284	base-excision repair	-2.22522	-0.651901	5/43	2237,3146,5111,5423,6119	FEN1,HMGB1,PCNA,POLB,RPA3
17_Member	KEGG Pathway	hsa03430	Mismatch repair	-2.18299	-0.626153	4/28	5111,5982,5984,6119	PCNA,RFC2,RFC4,RPA3
17_Member	GO Biological Processes	GO:2000573	positive regulation of DNA biosynthetic process	-2.11276	-0.574772	6/64	5111,5982,5984,9212,9314,79075	PCNA,RFC2,RFC4,AURKB,KLF4,DSCC1
17_Member	Reactome Gene Sets	R-HSA-73884	Base Excision Repair	-2.10665	-0.569628	7/84	2237,3015,5111,5423,5982,5984,6119	FEN1,H2AZ1,PCNA,POLB,RFC2,RFC4,RPA3
17_Member	GO Biological Processes	GO:0090329	regulation of DNA-dependent DNA replication	-2.10043	-0.565819	5/46	5111,5982,5984,8914,79075	PCNA,RFC2,RFC4,TIMELESS,DSCC1
17_Member	KEGG Pathway	hsa03440	Homologous recombination	-2.02292	-0.511151	5/48	5888,5932,6119,7979,8438	RAD51,RBBP8,RPA3,SEM1,RAD54L
17_Member	Reactome Gene Sets	R-HSA-5685942	HDR through Homologous Recombination (HRR)	-2.01793	-0.508995	6/67	5111,5888,5932,5982,5984,6119	PCNA,RAD51,RBBP8,RFC2,RFC4,RPA3
18_Summary	Chemical And Genetic Perturbations	M1796	ZHENG GLIOBLASTOMA PLASTICITY UP	-9.13293	-6.51625	26/229	332,595,1163,1666,1854,2199,2237,4240,4501,4678,5888,5984,6241,7069,7079,8318,8438,9133,9212,10403,10763,22974,29089,55839,57405,83540,3146,3251,3815,5111,5982,6119,6631,23421,23594,79075,115106	BIRC5,CCND1,CKS1B,DECR1,DUT,FBLN2,FEN1,MFGE8,MT1X,NASP,RAD51,RFC4,RRM2,THRSP,TIMP4,CDC45,RAD54L,CCNB2,AURKB,NDC80,NES,TPX2,UBE2T,CENPN,SPC25,NUF2,HMGB1,HPRT1,KIT,PCNA,RFC2,RPA3,SNRPC,ITGB3BP,ORC6,DSCC1,HAUS1
18_Member	Chemical And Genetic Perturbations	M1796	ZHENG GLIOBLASTOMA PLASTICITY UP	-9.13293	-6.51625	26/229	332,595,1163,1666,1854,2199,2237,4240,4501,4678,5888,5984,6241,7069,7079,8318,8438,9133,9212,10403,10763,22974,29089,55839,57405,83540	BIRC5,CCND1,CKS1B,DECR1,DUT,FBLN2,FEN1,MFGE8,MT1X,NASP,RAD51,RFC4,RRM2,THRSP,TIMP4,CDC45,RAD54L,CCNB2,AURKB,NDC80,NES,TPX2,UBE2T,CENPN,SPC25,NUF2
18_Member	Chemical And Genetic Perturbations	M123	MUELLER PLURINET	-4.8716	-2.77047	22/288	332,595,1163,2237,3146,3251,3815,5111,5888,5982,5984,6119,6631,8318,8438,9133,9212,22974,23421,23594,79075,115106	BIRC5,CCND1,CKS1B,FEN1,HMGB1,HPRT1,KIT,PCNA,RAD51,RFC2,RFC4,RPA3,SNRPC,CDC45,RAD54L,CCNB2,AURKB,TPX2,ITGB3BP,ORC6,DSCC1,HAUS1
19_Summary	Chemical And Genetic Perturbations	M2343	FEVR CTNNB1 TARGETS DN	-9.13149	-6.51625	42/537	292,332,595,990,1466,2146,2237,2305,3015,3068,3146,3148,4678,5111,5423,5888,5982,5984,6241,6383,6470,8208,8438,8914,9133,9212,10549,11270,22836,22981,23594,55319,55723,57819,64946,79075,79172,83540,83903,84314,93323,387103,1293,1595,1854,5265,8839,11004,53340	SLC25A5,BIRC5,CCND1,CDC6,CSRP2,EZH2,FEN1,FOXM1,H2AZ1,HDGF,HMGB1,HMGB2,NASP,PCNA,POLB,RAD51,RFC2,RFC4,RRM2,SDC2,SHMT1,CHAF1B,RAD54L,TIMELESS,CCNB2,AURKB,PRDX4,NRM,RHOBTB3,NINL,ORC6,TMA16,ASF1B,LSM2,CENPH,DSCC1,CENPO,NUF2,HASPIN,TMEM107,HAUS8,CENPW,COL6A3,CYP51A1,DUT,SERPINA1,CCN5,KIF2C,SPA17
19_Member	Chemical And Genetic Perturbations	M2343	FEVR CTNNB1 TARGETS DN	-9.13149	-6.51625	42/537	292,332,595,990,1466,2146,2237,2305,3015,3068,3146,3148,4678,5111,5423,5888,5982,5984,6241,6383,6470,8208,8438,8914,9133,9212,10549,11270,22836,22981,23594,55319,55723,57819,64946,79075,79172,83540,83903,84314,93323,387103	SLC25A5,BIRC5,CCND1,CDC6,CSRP2,EZH2,FEN1,FOXM1,H2AZ1,HDGF,HMGB1,HMGB2,NASP,PCNA,POLB,RAD51,RFC2,RFC4,RRM2,SDC2,SHMT1,CHAF1B,RAD54L,TIMELESS,CCNB2,AURKB,PRDX4,NRM,RHOBTB3,NINL,ORC6,TMA16,ASF1B,LSM2,CENPH,DSCC1,CENPO,NUF2,HASPIN,TMEM107,HAUS8,CENPW
19_Member	Chemical And Genetic Perturbations	M1471	AFFAR YY1 TARGETS DN	-6.07212	-3.82237	21/224	292,332,990,1293,1595,1854,2237,2305,3146,3148,4678,5265,5984,8839,9133,9212,10549,11004,53340,64946,83903	SLC25A5,BIRC5,CDC6,COL6A3,CYP51A1,DUT,FEN1,FOXM1,HMGB1,HMGB2,NASP,SERPINA1,RFC4,CCN5,CCNB2,AURKB,PRDX4,KIF2C,SPA17,CENPH,HASPIN
20_Summary	Chemical And Genetic Perturbations	M7357	LEE EARLY T LYMPHOCYTE UP	-8.97389	-6.39208	17/98	332,1870,6241,9133,10403,11004,11339,29089,51514,51523,55872,79075,79682,83540,122769,145508,387103,1854,2146,3669,4678,5272,5305,5888,11116,22974,57405,57819,64946,1293,3606,5979,7852,23406,51659	BIRC5,E2F2,RRM2,CCNB2,NDC80,KIF2C,OIP5,UBE2T,DTL,CXXC5,PBK,DSCC1,CENPU,NUF2,LRR1,CEP128,CENPW,DUT,EZH2,ISG20,NASP,SERPINB9,PIP4K2A,RAD51,CEP43,TPX2,SPC25,LSM2,CENPH,COL6A3,IL18,RET,CXCR4,COTL1,GINS2
20_Member	Chemical And Genetic Perturbations	M7357	LEE EARLY T LYMPHOCYTE UP	-8.97389	-6.39208	17/98	332,1870,6241,9133,10403,11004,11339,29089,51514,51523,55872,79075,79682,83540,122769,145508,387103	BIRC5,E2F2,RRM2,CCNB2,NDC80,KIF2C,OIP5,UBE2T,DTL,CXXC5,PBK,DSCC1,CENPU,NUF2,LRR1,CEP128,CENPW
20_Member	Immunologic Signatures	M5052	GSE30962 ACUTE VS CHRONIC LCMV SECONDARY INF CD8 TCELL DN	-5.38513	-3.20446	18/189	332,1854,2146,3669,4678,5272,5305,5888,6241,11116,22974,51514,55872,57405,57819,64946,79075,145508	BIRC5,DUT,EZH2,ISG20,NASP,SERPINB9,PIP4K2A,RAD51,RRM2,CEP43,TPX2,DTL,PBK,SPC25,LSM2,CENPH,DSCC1,CEP128
20_Member	Chemical And Genetic Perturbations	M5369	POOLA INVASIVE BREAST CANCER UP	-4.78177	-2.69115	19/229	332,1293,3606,3669,5979,6241,7852,9133,10403,11004,11339,22974,23406,51514,51659,55872,57405,79075,79682	BIRC5,COL6A3,IL18,ISG20,RET,RRM2,CXCR4,CCNB2,NDC80,KIF2C,OIP5,TPX2,COTL1,DTL,GINS2,PBK,SPC25,DSCC1,CENPU

## Sheet: E2down
GroupID	Category	Term	Description	LogP	Log(q-value)	InTerm_InList	Genes	Symbols
1_Summary	Chemical And Genetic Perturbations	M2157	DUTERTRE ESTRADIOL RESPONSE 24HR DN	-64.4742	-59.9839	113/502	19,43,288,394,594,655,901,1001,1021,1030,1490,1501,1543,1601,1604,1942,1948,2057,2122,2131,2200,2861,3097,3280,3486,3597,3730,3760,3897,4071,4217,4311,4643,4646,5796,5874,6493,6591,6792,6940,7035,7042,7048,7764,8507,8942,9353,9619,9891,10123,10205,10396,10765,10769,22837,22925,23034,23108,23135,23138,23255,23327,23362,23554,23677,26503,26960,27031,27198,29940,29995,50617,54103,54468,54578,54800,5…	ABCA1,ACHE,ANK3,ARHGAP5,BCKDHB,BMP7,CCNG2,CDH3,CDK6,CDKN2B,CCN2,CTNND2,CYP1A1,DAB2,CD55,EFNA1,EFNB2,EPOR,MECOM,EXT1,FBN1,GPR37,HIVEP2,HES1,IGFBP3,IL13RA1,ANOS1,KCNJ3,L1CAM,TM4SF1,MAP3K5,MME,MYO1E,MYO6,PTPRK,RAB27B,SIM2,SNAI2,CDKL5,ZNF354A,TFPI,TGFB2,TGFBR2,ZNF217,ENC1,KYNU,SLIT2,ABCG1,NUAK1,ARL4C,MPZL2,ATP8A1,KDM5B,PLK2,COBLL1,PLA2R1,SAMD4A,RAP1GAP2,KDM6B,N4BP3,MTCL1,NEDD4L,PSD3,TSPAN12,SH3BP4,SL…
1_Member	Chemical And Genetic Perturbations	M2157	DUTERTRE ESTRADIOL RESPONSE 24HR DN	-64.4742	-59.9839	113/502	19,43,288,394,594,655,901,1001,1021,1030,1490,1501,1543,1601,1604,1942,1948,2057,2122,2131,2200,2861,3097,3280,3486,3597,3730,3760,3897,4071,4217,4311,4643,4646,5796,5874,6493,6591,6792,6940,7035,7042,7048,7764,8507,8942,9353,9619,9891,10123,10205,10396,10765,10769,22837,22925,23034,23108,23135,23138,23255,23327,23362,23554,23677,26503,26960,27031,27198,29940,29995,50617,54103,54468,54578,54800,5…	ABCA1,ACHE,ANK3,ARHGAP5,BCKDHB,BMP7,CCNG2,CDH3,CDK6,CDKN2B,CCN2,CTNND2,CYP1A1,DAB2,CD55,EFNA1,EFNB2,EPOR,MECOM,EXT1,FBN1,GPR37,HIVEP2,HES1,IGFBP3,IL13RA1,ANOS1,KCNJ3,L1CAM,TM4SF1,MAP3K5,MME,MYO1E,MYO6,PTPRK,RAB27B,SIM2,SNAI2,CDKL5,ZNF354A,TFPI,TGFB2,TGFBR2,ZNF217,ENC1,KYNU,SLIT2,ABCG1,NUAK1,ARL4C,MPZL2,ATP8A1,KDM5B,PLK2,COBLL1,PLA2R1,SAMD4A,RAP1GAP2,KDM6B,N4BP3,MTCL1,NEDD4L,PSD3,TSPAN12,SH3BP4,SL…
1_Member	Chemical And Genetic Perturbations	M2154	DUTERTRE ESTRADIOL RESPONSE 6HR DN	-35.2377	-31.0485	40/91	202,901,1021,1501,1942,4311,5874,6792,7035,7042,8942,9891,22925,23138,23327,23554,23677,26960,27031,27198,50617,54800,55332,55568,57669,57822,64759,79666,80303,84159,94241,120224,124359,151354,153222,160335,165215,168544,200879,619279	CRYBG1,CCNG2,CDK6,CTNND2,EFNA1,MME,RAB27B,CDKL5,TFPI,TGFB2,KYNU,NUAK1,PLA2R1,N4BP3,NEDD4L,TSPAN12,SH3BP4,NBEA,NPHP3,HCAR1,ATP6V0A4,KLHL24,DRAM1,GALNT10,EPB41L5,GRHL3,TNS3,PLEKHF2,EFHD1,ARID5B,TP53INP1,TMEM45B,CDYL2,LRATD1,CREBRF,TMTC2,FAM171B,ZNF467,LIPH,ZNF704
2_Summary	Chemical And Genetic Perturbations	M13661	CREIGHTON ENDOCRINE THERAPY RESISTANCE 5	-29.3874	-25.3742	73/474	36,210,288,334,655,1001,1501,1604,1948,2040,2517,3597,3625,3631,3730,4685,4891,5167,5376,5738,5783,5795,5874,6493,6558,6792,7057,8495,8816,9848,10123,10205,10321,10396,10529,10690,10769,11043,22807,22837,22941,23034,23048,23108,23329,23362,23508,23677,26137,54453,54468,55323,55332,55568,57221,64097,64781,65084,79666,79762,81617,84159,114569,116151,120224,129049,139818,157680,158219,253190,319089,…	ACADSB,ALAD,ANK3,APLP2,BMP7,CDH3,CTNND2,CD55,EFNB2,STOM,FUCA1,IL13RA1,INHBB,INPP4A,ANOS1,NCAM2,SLC11A2,ENPP1,PMP22,PTGFRN,PTPN13,PTPRJ,RAB27B,SIM2,SLC12A2,CDKL5,THBS1,PPFIBP2,DCAF5,MFAP3L,ARL4C,MPZL2,CRISP3,ATP8A1,NEBL,FUT9,PLK2,MID2,IKZF2,COBLL1,SHANK2,SAMD4A,FNBP1,RAP1GAP2,TBC1D30,PSD3,TTC9,SH3BP4,ZBTB20,RIN2,MIOS,LARP6,DRAM1,GALNT10,ARFGEF3,EPB41L4A,CERK,TMEM135,PLEKHF2,C1orf115,CAB39L,ARID5B,…
2_Member	Chemical And Genetic Perturbations	M13661	CREIGHTON ENDOCRINE THERAPY RESISTANCE 5	-29.3874	-25.3742	73/474	36,210,288,334,655,1001,1501,1604,1948,2040,2517,3597,3625,3631,3730,4685,4891,5167,5376,5738,5783,5795,5874,6493,6558,6792,7057,8495,8816,9848,10123,10205,10321,10396,10529,10690,10769,11043,22807,22837,22941,23034,23048,23108,23329,23362,23508,23677,26137,54453,54468,55323,55332,55568,57221,64097,64781,65084,79666,79762,81617,84159,114569,116151,120224,129049,139818,157680,158219,253190,319089,…	ACADSB,ALAD,ANK3,APLP2,BMP7,CDH3,CTNND2,CD55,EFNB2,STOM,FUCA1,IL13RA1,INHBB,INPP4A,ANOS1,NCAM2,SLC11A2,ENPP1,PMP22,PTGFRN,PTPN13,PTPRJ,RAB27B,SIM2,SLC12A2,CDKL5,THBS1,PPFIBP2,DCAF5,MFAP3L,ARL4C,MPZL2,CRISP3,ATP8A1,NEBL,FUT9,PLK2,MID2,IKZF2,COBLL1,SHANK2,SAMD4A,FNBP1,RAP1GAP2,TBC1D30,PSD3,TTC9,SH3BP4,ZBTB20,RIN2,MIOS,LARP6,DRAM1,GALNT10,ARFGEF3,EPB41L4A,CERK,TMEM135,PLEKHF2,C1orf115,CAB39L,ARID5B,…
2_Member	Chemical And Genetic Perturbations	M17454	MASSARWEH TAMOXIFEN RESISTANCE UP	-27.7241	-23.8359	77/559	210,288,818,1001,1009,1021,1604,1745,2001,2040,2517,3488,3597,3625,3730,4891,5144,5337,5376,5738,5783,5795,5874,6493,6558,7042,8495,8507,8560,8821,8870,9848,9891,10144,10205,10321,10396,10529,10690,11043,22837,22941,23034,23108,23189,23329,23508,23677,25854,26052,29993,29995,54453,54468,55081,55332,55568,57147,57221,57530,64097,64759,64764,64781,65084,83593,116151,120224,139818,151354,157680,1618…	ALAD,ANK3,CAMK2G,CDH3,CDH11,CDK6,CD55,DLX1,ELF5,STOM,FUCA1,IGFBP5,IL13RA1,INHBB,ANOS1,SLC11A2,PDE4D,PLD1,PMP22,PTGFRN,PTPN13,PTPRJ,RAB27B,SIM2,SLC12A2,TGFB2,PPFIBP2,ENC1,DEGS1,INPP4B,IER3,MFAP3L,NUAK1,FAM13A,MPZL2,CRISP3,ATP8A1,NEBL,FUT9,MID2,COBLL1,SHANK2,SAMD4A,RAP1GAP2,KANK1,TBC1D30,TTC9,SH3BP4,FAM149A,DNM3,PACSIN1,LMCD1,RIN2,MIOS,IFT57,DRAM1,GALNT10,SCYL3,ARFGEF3,CGN,EPB41L4A,TNS3,CREB3L2,CER…
3_Summary	Chemical And Genetic Perturbations	M10961	GOZGIT ESR1 TARGETS DN	-25.9372	-22.1458	85/718	202,288,658,1021,1030,1287,1374,1475,1501,1543,1948,2001,2042,2239,2550,2634,2861,3488,3760,4254,4300,4646,4685,5046,5167,5783,5796,5874,6558,6792,7035,7042,7057,7424,7436,7772,7837,8527,8821,8934,8942,9891,10321,10529,10690,10769,11043,22837,22941,23007,23024,23111,23189,23362,23433,23508,23767,26052,26960,29995,50807,50810,54894,55105,55283,56937,57198,57221,57669,64764,80144,81617,83593,84159,…	CRYBG1,ANK3,BMPR1B,CDK6,CDKN2B,COL4A5,CPT1A,CSTA,CTNND2,CYP1A1,EFNB2,ELF5,EPHA3,GPC4,GABBR1,GBP2,GPR37,IGFBP5,KCNJ3,KITLG,MLLT3,MYO6,NCAM2,PCSK6,ENPP1,PTPN13,PTPRK,RAB27B,SLC12A2,CDKL5,TFPI,TGFB2,THBS1,VEGFC,VLDLR,ZNF229,PXDN,DGKD,INPP4B,RAB29,KYNU,NUAK1,CRISP3,NEBL,FUT9,PLK2,MID2,COBLL1,SHANK2,PLCH1,PDZRN3,SPART,KANK1,PSD3,RHOQ,TTC9,FLRT3,DNM3,NBEA,LMCD1,ASAP1,HDGFL3,RNF43,GPATCH2,MCOLN3,PMEPA1,…
3_Member	Chemical And Genetic Perturbations	M10961	GOZGIT ESR1 TARGETS DN	-25.9372	-22.1458	85/718	202,288,658,1021,1030,1287,1374,1475,1501,1543,1948,2001,2042,2239,2550,2634,2861,3488,3760,4254,4300,4646,4685,5046,5167,5783,5796,5874,6558,6792,7035,7042,7057,7424,7436,7772,7837,8527,8821,8934,8942,9891,10321,10529,10690,10769,11043,22837,22941,23007,23024,23111,23189,23362,23433,23508,23767,26052,26960,29995,50807,50810,54894,55105,55283,56937,57198,57221,57669,64764,80144,81617,83593,84159,…	CRYBG1,ANK3,BMPR1B,CDK6,CDKN2B,COL4A5,CPT1A,CSTA,CTNND2,CYP1A1,EFNB2,ELF5,EPHA3,GPC4,GABBR1,GBP2,GPR37,IGFBP5,KCNJ3,KITLG,MLLT3,MYO6,NCAM2,PCSK6,ENPP1,PTPN13,PTPRK,RAB27B,SLC12A2,CDKL5,TFPI,TGFB2,THBS1,VEGFC,VLDLR,ZNF229,PXDN,DGKD,INPP4B,RAB29,KYNU,NUAK1,CRISP3,NEBL,FUT9,PLK2,MID2,COBLL1,SHANK2,PLCH1,PDZRN3,SPART,KANK1,PSD3,RHOQ,TTC9,FLRT3,DNM3,NBEA,LMCD1,ASAP1,HDGFL3,RNF43,GPATCH2,MCOLN3,PMEPA1,…
4_Summary	Chemical And Genetic Perturbations	M2232	BHAT ESR1 TARGETS NOT VIA AKT1 DN	-16.8842	-13.1721	25/87	210,288,818,1001,1021,1604,1942,1948,2131,4217,5167,5796,7042,8942,9723,23362,54578,54894,57198,57530,63027,64759,64764,84159,124359,2059,8000,55568	ALAD,ANK3,CAMK2G,CDH3,CDK6,CD55,EFNA1,EFNB2,EXT1,MAP3K5,ENPP1,PTPRK,TGFB2,KYNU,SEMA3E,PSD3,UGT1A6,RNF43,ATP8B2,CGN,SLC22A23,TNS3,CREB3L2,ARID5B,CDYL2,EPS8,PSCA,GALNT10
4_Member	Chemical And Genetic Perturbations	M2232	BHAT ESR1 TARGETS NOT VIA AKT1 DN	-16.8842	-13.1721	25/87	210,288,818,1001,1021,1604,1942,1948,2131,4217,5167,5796,7042,8942,9723,23362,54578,54894,57198,57530,63027,64759,64764,84159,124359	ALAD,ANK3,CAMK2G,CDH3,CDK6,CD55,EFNA1,EFNB2,EXT1,MAP3K5,ENPP1,PTPRK,TGFB2,KYNU,SEMA3E,PSD3,UGT1A6,RNF43,ATP8B2,CGN,SLC22A23,TNS3,CREB3L2,ARID5B,CDYL2
4_Member	Chemical And Genetic Perturbations	M2235	BHAT ESR1 TARGETS VIA AKT1 DN	-9.2144	-5.76272	17/82	210,1001,1021,1942,1948,2059,7042,8000,9723,23362,55568,57198,57530,63027,64764,84159,124359	ALAD,CDH3,CDK6,EFNA1,EFNB2,EPS8,TGFB2,PSCA,SEMA3E,PSD3,GALNT10,ATP8B2,CGN,SLC22A23,CREB3L2,ARID5B,CDYL2
5_Summary	Chemical And Genetic Perturbations	M4210	CREIGHTON ENDOCRINE THERAPY RESISTANCE 3	-10.8932	-7.24802	58/694	41,394,540,1490,1604,2001,2239,2517,3460,3486,3597,4891,4942,5046,5236,5337,5738,5783,5795,6095,6558,6641,8325,8395,8460,8495,8507,10129,10144,10321,22807,23220,23266,26053,51760,54103,54453,54468,55054,55269,55332,57147,57221,57530,57630,64764,83641,114569,114907,120224,127707,139818,151354,160335,257407,284459,284716,642273	ASIC1,ARHGAP5,ATP7B,CCN2,CD55,ELF5,GPC4,FUCA1,IFNGR2,IGFBP3,IL13RA1,SLC11A2,OAT,PCSK6,PGM1,PLD1,PTGFRN,PTPN13,PTPRJ,RORA,SLC12A2,SNTB1,FZD8,PIP5K1B,TPST1,PPFIBP2,ENC1,FRY,FAM13A,CRISP3,IKZF2,DTX4,ADGRL2,AUTS2,SYT17,GSAP,RIN2,MIOS,ATG16L1,PSPC1,DRAM1,SCYL3,ARFGEF3,CGN,SH3RF1,CREB3L2,FAM107B,MAL2,FBXO32,TMEM45B,KLHDC7A,DOCK11,LRATD1,TMTC2,C2orf72,ZNF875,RIMKLA,FAM110C
5_Member	Chemical And Genetic Perturbations	M4210	CREIGHTON ENDOCRINE THERAPY RESISTANCE 3	-10.8932	-7.24802	58/694	41,394,540,1490,1604,2001,2239,2517,3460,3486,3597,4891,4942,5046,5236,5337,5738,5783,5795,6095,6558,6641,8325,8395,8460,8495,8507,10129,10144,10321,22807,23220,23266,26053,51760,54103,54453,54468,55054,55269,55332,57147,57221,57530,57630,64764,83641,114569,114907,120224,127707,139818,151354,160335,257407,284459,284716,642273	ASIC1,ARHGAP5,ATP7B,CCN2,CD55,ELF5,GPC4,FUCA1,IFNGR2,IGFBP3,IL13RA1,SLC11A2,OAT,PCSK6,PGM1,PLD1,PTGFRN,PTPN13,PTPRJ,RORA,SLC12A2,SNTB1,FZD8,PIP5K1B,TPST1,PPFIBP2,ENC1,FRY,FAM13A,CRISP3,IKZF2,DTX4,ADGRL2,AUTS2,SYT17,GSAP,RIN2,MIOS,ATG16L1,PSPC1,DRAM1,SCYL3,ARFGEF3,CGN,SH3RF1,CREB3L2,FAM107B,MAL2,FBXO32,TMEM45B,KLHDC7A,DOCK11,LRATD1,TMTC2,C2orf72,ZNF875,RIMKLA,FAM110C
6_Summary	Chemical And Genetic Perturbations	M15981	RIGGI EWING SARCOMA PROGENITOR UP	-10.2339	-6.64668	39/373	501,1009,2042,2734,2861,2898,3280,3488,3597,4217,5126,5167,5783,7805,8325,8527,8543,8605,9353,22807,23048,23767,29995,50807,55054,55885,57685,59269,79633,80031,80303,83641,84898,85477,115825,151354,203447,619279,729993	ALDH7A1,CDH11,EPHA3,GLG1,GPR37,GRIK2,HES1,IGFBP5,IL13RA1,MAP3K5,PCSK2,ENPP1,PTPN13,LAPTM5,FZD8,DGKD,LMO4,PLA2G4C,SLIT2,IKZF2,FNBP1,FLRT3,LMCD1,ASAP1,ATG16L1,LMO3,CACHD1,HIVEP3,FAT4,SEMA6D,EFHD1,FAM107B,PLXDC2,SCIN,WDFY2,LRATD1,NRK,ZNF704,SHISA9
6_Member	Chemical And Genetic Perturbations	M15981	RIGGI EWING SARCOMA PROGENITOR UP	-10.2339	-6.64668	39/373	501,1009,2042,2734,2861,2898,3280,3488,3597,4217,5126,5167,5783,7805,8325,8527,8543,8605,9353,22807,23048,23767,29995,50807,55054,55885,57685,59269,79633,80031,80303,83641,84898,85477,115825,151354,203447,619279,729993	ALDH7A1,CDH11,EPHA3,GLG1,GPR37,GRIK2,HES1,IGFBP5,IL13RA1,MAP3K5,PCSK2,ENPP1,PTPN13,LAPTM5,FZD8,DGKD,LMO4,PLA2G4C,SLIT2,IKZF2,FNBP1,FLRT3,LMCD1,ASAP1,ATG16L1,LMO3,CACHD1,HIVEP3,FAT4,SEMA6D,EFHD1,FAM107B,PLXDC2,SCIN,WDFY2,LRATD1,NRK,ZNF704,SHISA9
7_Summary	Chemical And Genetic Perturbations	M2324	LEE BMP2 TARGETS UP	-9.53956	-6.00351	56/711	19,288,655,901,1107,2040,2059,2122,2517,2568,2634,2650,2824,3488,3625,3730,4052,4126,4311,5337,5654,6304,6567,6591,7059,7436,8821,8870,8934,9882,9886,10123,10205,10396,10690,23048,23220,23466,25999,26503,27163,54800,55323,57458,79085,79443,94241,114569,114907,120224,153222,157680,160335,168544,255394,285440	ABCA1,ANK3,BMP7,CCNG2,CHD3,STOM,EPS8,MECOM,FUCA1,GABRP,GBP2,GCNT1,GPM6B,IGFBP5,INHBB,ANOS1,LTBP1,MANBA,MME,PLD1,HTRA1,SATB1,SLC16A2,SNAI2,THBS3,VLDLR,INPP4B,IER3,RAB29,TBC1D4,RHOBTB1,ARL4C,MPZL2,ATP8A1,FUT9,FNBP1,DTX4,CBX6,CLIP3,SLC17A5,NAAA,KLHL24,LARP6,TMCC3,SLC25A23,FYCO1,TP53INP1,MAL2,FBXO32,TMEM45B,CREBRF,VPS13B,TMTC2,ZNF467,TCP11L2,CYP4V2
7_Member	Chemical And Genetic Perturbations	M2324	LEE BMP2 TARGETS UP	-9.53956	-6.00351	56/711	19,288,655,901,1107,2040,2059,2122,2517,2568,2634,2650,2824,3488,3625,3730,4052,4126,4311,5337,5654,6304,6567,6591,7059,7436,8821,8870,8934,9882,9886,10123,10205,10396,10690,23048,23220,23466,25999,26503,27163,54800,55323,57458,79085,79443,94241,114569,114907,120224,153222,157680,160335,168544,255394,285440	ABCA1,ANK3,BMP7,CCNG2,CHD3,STOM,EPS8,MECOM,FUCA1,GABRP,GBP2,GCNT1,GPM6B,IGFBP5,INHBB,ANOS1,LTBP1,MANBA,MME,PLD1,HTRA1,SATB1,SLC16A2,SNAI2,THBS3,VLDLR,INPP4B,IER3,RAB29,TBC1D4,RHOBTB1,ARL4C,MPZL2,ATP8A1,FUT9,FNBP1,DTX4,CBX6,CLIP3,SLC17A5,NAAA,KLHL24,LARP6,TMCC3,SLC25A23,FYCO1,TP53INP1,MAL2,FBXO32,TMEM45B,CREBRF,VPS13B,TMTC2,ZNF467,TCP11L2,CYP4V2
8_Summary	Chemical And Genetic Perturbations	M1999	WONG ADULT TISSUE STEM MODULE	-9.21163	-5.76272	52/646	19,202,288,1490,1601,1911,1948,2059,2534,2550,2634,3486,3488,3625,3897,4052,4254,4300,4685,5376,5654,5796,6091,6095,6558,6653,7057,7436,7837,8460,8495,8633,8870,9021,9619,9723,10769,23239,23433,26137,26960,29993,51704,55337,56937,64114,84898,153222,203447,254428,283383,285440	ABCA1,CRYBG1,ANK3,CCN2,DAB2,PHC1,EFNB2,EPS8,FYN,GABBR1,GBP2,IGFBP3,IGFBP5,INHBB,L1CAM,LTBP1,KITLG,MLLT3,NCAM2,PMP22,HTRA1,PTPRK,ROBO1,RORA,SLC12A2,SORL1,THBS1,VLDLR,PXDN,TPST1,PPFIBP2,UNC5C,IER3,SOCS3,ABCG1,SEMA3E,PLK2,PHLPP1,RHOQ,ZBTB20,NBEA,PACSIN1,GPRC5B,SHFL,PMEPA1,TMBIM1,PLXDC2,CREBRF,NRK,SLC41A1,ADGRD1,CYP4V2
8_Member	Chemical And Genetic Perturbations	M1999	WONG ADULT TISSUE STEM MODULE	-9.21163	-5.76272	52/646	19,202,288,1490,1601,1911,1948,2059,2534,2550,2634,3486,3488,3625,3897,4052,4254,4300,4685,5376,5654,5796,6091,6095,6558,6653,7057,7436,7837,8460,8495,8633,8870,9021,9619,9723,10769,23239,23433,26137,26960,29993,51704,55337,56937,64114,84898,153222,203447,254428,283383,285440	ABCA1,CRYBG1,ANK3,CCN2,DAB2,PHC1,EFNB2,EPS8,FYN,GABBR1,GBP2,IGFBP3,IGFBP5,INHBB,L1CAM,LTBP1,KITLG,MLLT3,NCAM2,PMP22,HTRA1,PTPRK,ROBO1,RORA,SLC12A2,SORL1,THBS1,VLDLR,PXDN,TPST1,PPFIBP2,UNC5C,IER3,SOCS3,ABCG1,SEMA3E,PLK2,PHLPP1,RHOQ,ZBTB20,NBEA,PACSIN1,GPRC5B,SHFL,PMEPA1,TMBIM1,PLXDC2,CREBRF,NRK,SLC41A1,ADGRD1,CYP4V2
9_Summary	Oncogenic Signatures	M2723	LTE2 UP.V1 UP	-8.97323	-5.56211	25/186	655,1601,1824,2001,2650,3488,4217,5236,6558,6653,8543,8560,8934,9252,23433,50617,51760,54453,55332,64759,64764,79679,79762,80028,253190,43,658,1475,1543,5144,8760,9619,10205,23508,55450,55619,55885,64097,168544	BMP7,DAB2,DSC2,ELF5,GCNT1,IGFBP5,MAP3K5,PGM1,SLC12A2,SORL1,LMO4,DEGS1,RAB29,RPS6KA5,RHOQ,ATP6V0A4,SYT17,RIN2,DRAM1,TNS3,CREB3L2,VTCN1,C1orf115,FBXL18,SERHL2,ACHE,BMPR1B,CSTA,CYP1A1,PDE4D,CDS2,ABCG1,MPZL2,TTC9,CAMK2N1,DOCK10,LMO3,EPB41L4A,ZNF467
9_Member	Oncogenic Signatures	M2723	LTE2 UP.V1 UP	-8.97323	-5.56211	25/186	655,1601,1824,2001,2650,3488,4217,5236,6558,6653,8543,8560,8934,9252,23433,50617,51760,54453,55332,64759,64764,79679,79762,80028,253190	BMP7,DAB2,DSC2,ELF5,GCNT1,IGFBP5,MAP3K5,PGM1,SLC12A2,SORL1,LMO4,DEGS1,RAB29,RPS6KA5,RHOQ,ATP6V0A4,SYT17,RIN2,DRAM1,TNS3,CREB3L2,VTCN1,C1orf115,FBXL18,SERHL2
9_Member	Oncogenic Signatures	M2636	ERBB2 UP.V1 UP	-6.86893	-3.75884	22/188	43,658,1475,1543,1601,5144,6558,8760,9619,10205,23508,50617,55332,55450,55619,55885,64097,64764,79679,79762,168544,253190	ACHE,BMPR1B,CSTA,CYP1A1,DAB2,PDE4D,SLC12A2,CDS2,ABCG1,MPZL2,TTC9,ATP6V0A4,DRAM1,CAMK2N1,DOCK10,LMO3,EPB41L4A,CREB3L2,VTCN1,C1orf115,ZNF467,SERHL2
10_Summary	Chemical And Genetic Perturbations	M3002	FRASOR RESPONSE TO ESTRADIOL DN	-8.90183	-5.52548	16/75	1287,1942,2057,3625,4071,7042,7837,8507,8870,8942,9353,9619,10769,23508,140462,100133941	COL4A5,EFNA1,EPOR,INHBB,TM4SF1,TGFB2,PXDN,ENC1,IER3,KYNU,SLIT2,ABCG1,PLK2,TTC9,ASB9,CD24
10_Member	Chemical And Genetic Perturbations	M3002	FRASOR RESPONSE TO ESTRADIOL DN	-8.90183	-5.52548	16/75	1287,1942,2057,3625,4071,7042,7837,8507,8870,8942,9353,9619,10769,23508,140462,100133941	COL4A5,EFNA1,EPOR,INHBB,TM4SF1,TGFB2,PXDN,ENC1,IER3,KYNU,SLIT2,ABCG1,PLK2,TTC9,ASB9,CD24
11_Summary	Chemical And Genetic Perturbations	M19529	RODRIGUES THYROID CARCINOMA ANAPLASTIC DN	-8.28077	-4.9366	43/510	394,678,2040,2824,3280,3708,4300,5167,5592,6567,6653,6792,7145,9353,10129,10144,10205,10529,22941,23048,23266,23554,23767,26137,26355,26503,56181,57118,57181,57630,57685,64764,64781,79085,79443,79668,83593,84460,91010,115207,284459,285440,441027	ARHGAP5,ZFP36L2,STOM,GPM6B,HES1,ITPR1,MLLT3,ENPP1,PRKG1,SLC16A2,SORL1,CDKL5,TNS1,SLIT2,FRY,FAM13A,MPZL2,NEBL,SHANK2,FNBP1,ADGRL2,TSPAN12,FLRT3,ZBTB20,FAM162A,SLC17A5,MTFR1L,CAMK1D,SLC39A10,SH3RF1,CACHD1,CREB3L2,CERK,SLC25A23,FYCO1,PARP8,RASSF5,ZMAT1,FMNL3,KCTD12,ZNF875,CYP4V2,TMEM150C
11_Member	Chemical And Genetic Perturbations	M19529	RODRIGUES THYROID CARCINOMA ANAPLASTIC DN	-8.28077	-4.9366	43/510	394,678,2040,2824,3280,3708,4300,5167,5592,6567,6653,6792,7145,9353,10129,10144,10205,10529,22941,23048,23266,23554,23767,26137,26355,26503,56181,57118,57181,57630,57685,64764,64781,79085,79443,79668,83593,84460,91010,115207,284459,285440,441027	ARHGAP5,ZFP36L2,STOM,GPM6B,HES1,ITPR1,MLLT3,ENPP1,PRKG1,SLC16A2,SORL1,CDKL5,TNS1,SLIT2,FRY,FAM13A,MPZL2,NEBL,SHANK2,FNBP1,ADGRL2,TSPAN12,FLRT3,ZBTB20,FAM162A,SLC17A5,MTFR1L,CAMK1D,SLC39A10,SH3RF1,CACHD1,CREB3L2,CERK,SLC25A23,FYCO1,PARP8,RASSF5,ZMAT1,FMNL3,KCTD12,ZNF875,CYP4V2,TMEM150C
12_Summary	Chemical And Genetic Perturbations	M1351	SCHAEFFER PROSTATE DEVELOPMENT 48HR DN	-8.0976	-4.7834	34/352	862,1475,1601,1604,2824,3097,5167,7048,7057,8396,8828,9353,9770,9891,10123,10144,23135,26960,55885,56937,57685,83641,84159,84168,85453,85458,91768,162494,165215,283659,284716,285590,337876,619279	RUNX1T1,CSTA,DAB2,CD55,GPM6B,HIVEP2,ENPP1,TGFBR2,THBS1,PIP4K2B,NRP2,SLIT2,RASSF2,NUAK1,ARL4C,FAM13A,KDM6B,NBEA,LMO3,PMEPA1,CACHD1,FAM107B,ARID5B,ANTXR1,TSPYL5,DIXDC1,CABLES1,RHBDL3,FAM171B,PRTG,RIMKLA,SH3PXD2B,CHSY3,ZNF704
12_Member	Chemical And Genetic Perturbations	M1351	SCHAEFFER PROSTATE DEVELOPMENT 48HR DN	-8.0976	-4.7834	34/352	862,1475,1601,1604,2824,3097,5167,7048,7057,8396,8828,9353,9770,9891,10123,10144,23135,26960,55885,56937,57685,83641,84159,84168,85453,85458,91768,162494,165215,283659,284716,285590,337876,619279	RUNX1T1,CSTA,DAB2,CD55,GPM6B,HIVEP2,ENPP1,TGFBR2,THBS1,PIP4K2B,NRP2,SLIT2,RASSF2,NUAK1,ARL4C,FAM13A,KDM6B,NBEA,LMO3,PMEPA1,CACHD1,FAM107B,ARID5B,ANTXR1,TSPYL5,DIXDC1,CABLES1,RHBDL3,FAM171B,PRTG,RIMKLA,SH3PXD2B,CHSY3,ZNF704
13_Summary	Chemical And Genetic Perturbations	M17079	VECCHI GASTRIC CANCER ADVANCED VS EARLY UP	-7.89983	-4.63998	21/151	658,1009,1601,2200,3486,3730,6591,7057,9353,9891,10123,23090,23255,26053,29940,50810,57674,84168,84898,114907,134111,1490,1604,2534,4311,5654,6091,7048,7805,9770,10461,23034,26052,29995,56937,64759,115207,131578,2517,5376,6641,7424,8325	BMPR1B,CDH11,DAB2,FBN1,IGFBP3,ANOS1,SNAI2,THBS1,SLIT2,NUAK1,ARL4C,ZNF423,MTCL1,AUTS2,DSE,HDGFL3,RNF213,ANTXR1,PLXDC2,FBXO32,UBE2QL1,CCN2,CD55,FYN,MME,HTRA1,ROBO1,TGFBR2,LAPTM5,RASSF2,MERTK,SAMD4A,DNM3,LMCD1,PMEPA1,TNS3,KCTD12,LRRC15,FUCA1,PMP22,SNTB1,VEGFC,FZD8
13_Member	Chemical And Genetic Perturbations	M17079	VECCHI GASTRIC CANCER ADVANCED VS EARLY UP	-7.89983	-4.63998	21/151	658,1009,1601,2200,3486,3730,6591,7057,9353,9891,10123,23090,23255,26053,29940,50810,57674,84168,84898,114907,134111	BMPR1B,CDH11,DAB2,FBN1,IGFBP3,ANOS1,SNAI2,THBS1,SLIT2,NUAK1,ARL4C,ZNF423,MTCL1,AUTS2,DSE,HDGFL3,RNF213,ANTXR1,PLXDC2,FBXO32,UBE2QL1
13_Member	Chemical And Genetic Perturbations	M17471	SCHUETZ BREAST CANCER DUCTAL INVASIVE UP	-4.78336	-2.17388	25/307	1009,1490,1601,1604,2200,2534,3486,4311,5654,6091,6591,7048,7805,9770,9891,10123,10461,23034,26052,29940,29995,56937,64759,115207,131578	CDH11,CCN2,DAB2,CD55,FBN1,FYN,IGFBP3,MME,HTRA1,ROBO1,SNAI2,TGFBR2,LAPTM5,RASSF2,NUAK1,ARL4C,MERTK,SAMD4A,DNM3,DSE,LMCD1,PMEPA1,TNS3,KCTD12,LRRC15
13_Member	Hallmark Gene Sets	M5930	HALLMARK EPITHELIAL MESENCHYMAL TRANSITION	-3.6688	-1.42892	16/181	1009,1490,1601,2200,2517,3486,5376,5654,6591,6641,7057,7424,8325,9353,56937,131578	CDH11,CCN2,DAB2,FBN1,FUCA1,IGFBP3,PMP22,HTRA1,SNAI2,SNTB1,THBS1,VEGFC,FZD8,SLIT2,PMEPA1,LRRC15
14_Summary	Chemical And Genetic Perturbations	M16384	XU GH1 AUTOCRINE TARGETS DN	-7.37387	-4.13885	18/120	1501,1948,4584,5796,7057,7764,7837,8633,10765,10769,23433,26960,56937,57181,63027,84159,84181,85453	CTNND2,EFNB2,MUC3A,PTPRK,THBS1,ZNF217,PXDN,UNC5C,KDM5B,PLK2,RHOQ,NBEA,PMEPA1,SLC39A10,SLC22A23,ARID5B,CHD6,TSPYL5
14_Member	Chemical And Genetic Perturbations	M16384	XU GH1 AUTOCRINE TARGETS DN	-7.37387	-4.13885	18/120	1501,1948,4584,5796,7057,7764,7837,8633,10765,10769,23433,26960,56937,57181,63027,84159,84181,85453	CTNND2,EFNB2,MUC3A,PTPRK,THBS1,ZNF217,PXDN,UNC5C,KDM5B,PLK2,RHOQ,NBEA,PMEPA1,SLC39A10,SLC22A23,ARID5B,CHD6,TSPYL5
15_Summary	Chemical And Genetic Perturbations	M4594	GENTILE UV LOW DOSE DN	-7.24949	-4.03795	13/62	2131,3488,5796,7424,8460,9037,9353,23034,23048,23314,23329,51741,91752	EXT1,IGFBP5,PTPRK,VEGFC,TPST1,SEMA5A,SLIT2,SAMD4A,FNBP1,SATB2,TBC1D30,WWOX,ZNF804A
15_Member	Chemical And Genetic Perturbations	M4594	GENTILE UV LOW DOSE DN	-7.24949	-4.03795	13/62	2131,3488,5796,7424,8460,9037,9353,23034,23048,23314,23329,51741,91752	EXT1,IGFBP5,PTPRK,VEGFC,TPST1,SEMA5A,SLIT2,SAMD4A,FNBP1,SATB2,TBC1D30,WWOX,ZNF804A
16_Summary	Chemical And Genetic Perturbations	M16407	IVANOVA HEMATOPOIESIS STEM CELL LONG TERM	-6.99367	-3.82081	22/185	1759,1948,2122,3280,3730,6095,6558,6940,7145,23239,23433,23466,23767,26137,26960,51704,79745,84898,129642,168544,283383,401145	DNM1,EFNB2,MECOM,HES1,ANOS1,RORA,SLC12A2,ZNF354A,TNS1,PHLPP1,RHOQ,CBX6,FLRT3,ZBTB20,NBEA,GPRC5B,CLIP4,PLXDC2,MBOAT2,ZNF467,ADGRD1,CCSER1
16_Member	Chemical And Genetic Perturbations	M16407	IVANOVA HEMATOPOIESIS STEM CELL LONG TERM	-6.99367	-3.82081	22/185	1759,1948,2122,3280,3730,6095,6558,6940,7145,23239,23433,23466,23767,26137,26960,51704,79745,84898,129642,168544,283383,401145	DNM1,EFNB2,MECOM,HES1,ANOS1,RORA,SLC12A2,ZNF354A,TNS1,PHLPP1,RHOQ,CBX6,FLRT3,ZBTB20,NBEA,GPRC5B,CLIP4,PLXDC2,MBOAT2,ZNF467,ADGRD1,CCSER1
17_Summary	Chemical And Genetic Perturbations	M19391	LIU PROSTATE CANCER DN	-6.98888	-3.82081	37/447	2040,2122,2200,2534,2634,2822,2824,3339,3760,4052,4254,4311,5376,6091,6591,7042,7145,8406,8460,9723,10205,23432,23767,27151,29940,55568,57541,57685,64781,79745,80031,83742,132671,134111,151556,285590,340527	STOM,MECOM,FBN1,FYN,GBP2,GPLD1,GPM6B,HSPG2,KCNJ3,LTBP1,KITLG,MME,PMP22,ROBO1,SNAI2,TGFB2,TNS1,SRPX,TPST1,SEMA3E,MPZL2,GPR161,FLRT3,CPAMD8,DSE,GALNT10,ZNF398,CACHD1,CERK,CLIP4,SEMA6D,MARVELD1,SPATA18,UBE2QL1,GPR155,SH3PXD2B,NHSL2
17_Member	Chemical And Genetic Perturbations	M19391	LIU PROSTATE CANCER DN	-6.98888	-3.82081	37/447	2040,2122,2200,2534,2634,2822,2824,3339,3760,4052,4254,4311,5376,6091,6591,7042,7145,8406,8460,9723,10205,23432,23767,27151,29940,55568,57541,57685,64781,79745,80031,83742,132671,134111,151556,285590,340527	STOM,MECOM,FBN1,FYN,GBP2,GPLD1,GPM6B,HSPG2,KCNJ3,LTBP1,KITLG,MME,PMP22,ROBO1,SNAI2,TGFB2,TNS1,SRPX,TPST1,SEMA3E,MPZL2,GPR161,FLRT3,CPAMD8,DSE,GALNT10,ZNF398,CACHD1,CERK,CLIP4,SEMA6D,MARVELD1,SPATA18,UBE2QL1,GPR155,SH3PXD2B,NHSL2
18_Summary	Chemical And Genetic Perturbations	M19768	LIN SILENCED BY TUMOR MICROENVIRONMENT	-6.8985	-3.75884	16/102	1490,1824,2568,4646,8000,8507,8821,10529,22807,26503,51442,55450,57822,79679,165215,200315	CCN2,DSC2,GABRP,MYO6,PSCA,ENC1,INPP4B,NEBL,IKZF2,SLC17A5,VGLL1,CAMK2N1,GRHL3,VTCN1,FAM171B,APOBEC3A
18_Member	Chemical And Genetic Perturbations	M19768	LIN SILENCED BY TUMOR MICROENVIRONMENT	-6.8985	-3.75884	16/102	1490,1824,2568,4646,8000,8507,8821,10529,22807,26503,51442,55450,57822,79679,165215,200315	CCN2,DSC2,GABRP,MYO6,PSCA,ENC1,INPP4B,NEBL,IKZF2,SLC17A5,VGLL1,CAMK2N1,GRHL3,VTCN1,FAM171B,APOBEC3A
19_Summary	Oncogenic Signatures	M2726	RAF UP.V1 DN	-6.70684	-3.61449	22/192	202,1475,1948,2239,3488,4071,4254,5046,5376,6091,7035,7042,7837,8821,8942,10769,23314,23327,23329,26053,55081,55105	CRYBG1,CSTA,EFNB2,GPC4,IGFBP5,TM4SF1,KITLG,PCSK6,PMP22,ROBO1,TFPI,TGFB2,PXDN,INPP4B,KYNU,PLK2,SATB2,NEDD4L,TBC1D30,AUTS2,IFT57,GPATCH2
19_Member	Oncogenic Signatures	M2726	RAF UP.V1 DN	-6.70684	-3.61449	22/192	202,1475,1948,2239,3488,4071,4254,5046,5376,6091,7035,7042,7837,8821,8942,10769,23314,23327,23329,26053,55081,55105	CRYBG1,CSTA,EFNB2,GPC4,IGFBP5,TM4SF1,KITLG,PCSK6,PMP22,ROBO1,TFPI,TGFB2,PXDN,INPP4B,KYNU,PLK2,SATB2,NEDD4L,TBC1D30,AUTS2,IFT57,GPATCH2
20_Summary	Immunologic Signatures	M7525	GSE21546 SAP1A KO VS SAP1A KO AND ELK1 KO ANTI CD3 STIM DP THYMOCYTES UP	-6.40038	-3.34144	21/184	210,334,1728,2057,4052,6259,6558,8460,8605,9213,9710,10396,27443,29995,57669,57673,63027,80014,84532,116151,151556	ALAD,APLP2,NQO1,EPOR,LTBP1,RYK,SLC12A2,TPST1,PLA2G4C,XPR1,GARRE1,ATP8A1,CECR2,LMCD1,EPB41L5,BEND3,SLC22A23,WWC2,ACSS1,FAM210B,GPR155
20_Member	Immunologic Signatures	M7525	GSE21546 SAP1A KO VS SAP1A KO AND ELK1 KO ANTI CD3 STIM DP THYMOCYTES UP	-6.40038	-3.34144	21/184	210,334,1728,2057,4052,6259,6558,8460,8605,9213,9710,10396,27443,29995,57669,57673,63027,80014,84532,116151,151556	ALAD,APLP2,NQO1,EPOR,LTBP1,RYK,SLC12A2,TPST1,PLA2G4C,XPR1,GARRE1,ATP8A1,CECR2,LMCD1,EPB41L5,BEND3,SLC22A23,WWC2,ACSS1,FAM210B,GPR155
